# Supplementary material for: Mapping the dialogue: Decoding alveolar stem–niche interactions
Source: Proc Natl Acad Sci U S A. 2026 Jul 8;123(28):e2606113123. doi: 10.1073/pnas.2606113123 (PMC13367804; doi:10.1073/pnas.2606113123)
Supplement: Supplementary file 2 — Dataset S01 (XLSX) [file pnas.2606113123.sd01.xlsx]

## Sheet: Sheet1
	Plate 1
		2	3	4	5	6	7	8	9	10	11
	B	Met	Glis3	Tigit	tdTomato	Trp53	Acp6	Pink1	Eif2ak3	Ccbe1	Gdf2
	C	Tead1	Mecom	Huwe1	Sftpd	Trp63	Il1a	Prkn	Tigit	Bmp10	Pla2g15
	D	Ror1	Npnt	Rnf43	Tns1	Ttf1	Tigit	Keap1	Tfeb	Fgf7	Il1a
	E	Tfcp2l1	Tigit	Sox4	Twist1	Nkx2-1	Usp30	Nfe2l2	Ulk1	Inhba	Manf
	F	Tigit	Rbms3	Ager	Terf1	Fam13a	Nr1d1	Eif2b1	Atg16l1	Xbp1	Rad21
	G	Pid1	Serpina1a	Cacna2d3	Chrm3	Hhip	Nr1d2	Ern1	Becln1	tdTomato	Tigit
	Plate 2
		2	3	4	5	6	7	8	9	10	11
	B	Ivd	Acoxl	Tigit	tdTomato	Lnx2	Chrna5	Marcks	Trib3	Il4ra	Atp6v1c2
	C	Nav2	Atp11a	Patj	Megf6	Snx30	Chat	Wnt7b	Tigit	Hlf	Irx1
	D	Capn1	Gpr37	Sdc1	Slc45a4	Liph	Tigit	Wnt9b	Spns1	Hif1a	Etv5
	E	Mecom	Tigit	Tollip	Cxadr	Fgfr2	Lrp6	Chrna3	Sh2b1	Ros1	Csf3r
	F	Tigit	Dsp	Mtus1	Epcam	Fzd7	Fzd1	Syt4	Tln1	Lrp2	Bap1
	G	Tert	Lrp5	Fzd5	Fzd6	Myrf	Fzd4	Syt11	Dmbt1	tdTomato	Tigit
	Plate 3
		2	3	4	5	6	F	8	9	10	11
	B	Kidins220	Cd81	Tigit	tdTomato	Tgif1	Celsr1	Pi4k2b	Map2k2	Map3k5	Mapk3
	C	Itgb6	Egfr	Dram1	Csnk1a1	Adk	Gnai2	Ociad2	Tigit	Map3k7	Cish
	D	Slc22a3	Erbb2	Egfl6	Csnk2a1	Ank3	Tigit	Elovl1	Map2k3	Map4k3	Elf5
	E	Tlr2	Tigit	Ctsh	Csnk2a1	Myo5c	Gnai1	Antxr1	Map2k4	Map4k4	Ccn2
	F	Tigit	Erbb4	Slc39a8	Vangl1	Tinag	Areg	Tspan11	Map3k1	Mapk1	Bmp2
	G	Erbb3	Socs2	Soat1	Vangl2	Irf4	Atp6v0e	Map2k1	Map3k2	tdTomato	Tigit
	Plate 4
		2	3	4	5	6	7	8	9	10	11
	B	Atf6	Ctcf	Tigit	tdTomato	Ryk	Rnf43	Nkd1	Slc34a2	Rbpjl	Slc6a14
	C	Lamp2	Lgr5	Ctnnb1	Dvl3	Dvl2	Spry4	Nkd2	Tigit	Hopx	Cd36
	D	Creld1	Lgr6	Porcn	Wif1	Gsk3b	Tigit	Fbxw11	Pde7b	Hbegf	Kcnj15
	E	Crispld2	Tigit	Siah1a	Jup	Celsr2	Apc	Mlc1	Cdkn2b	Sema3e	Slc34a2
	F	Tigit	Znrf3	Usp6nl	Sh3rf1	Celsr3	Spry1	Zfp385b	Bdnf	Zfp365	Npr1
	G	Rnf43	Lgr4	Dvl1	Pdlim2	Usp6nl	Spry2	Lrg1	Csf1r	tdTomato	Tigit
