# Supplementary material for: Mapping the dialogue: Decoding alveolar stem–niche interactions
Source: Proc Natl Acad Sci U S A. 2026 Jul 8;123(28):e2606113123. doi: 10.1073/pnas.2606113123 (PMC13367804; doi:10.1073/pnas.2606113123)
Supplement: Supplementary file 3 — Dataset S02 (XLSX) [file pnas.2606113123.sd02.xlsx]

## Sheet: plate1
well_position	gene_name	species	gene_id	guide_#1	guide_#2	guide_#3	amplicon_size	GC_percent	fwd_primer	rev_primer	sequencing_primer
B2	Met	mouse	ENSMUSG00000009376	AUGCCAGGUGCCAGCACGGU	GUUCAUCUCAGACUUCACUA	UAGGACGACAUUCUGGAUGG	580	0.46	TGGAGTCATGTCCAGCCCTA	TGTGTCAACAAGCAGAGCCA	TACAATACATCTTTATGTGAAGCTAGCTAG
C2	Tead1	mouse	ENSMUSG00000055320	CAUGGAAAGGAUGAGCGACU	UGGAAACUCUGCUCAAUAUC	AAAAUCAUCUUAUCAGACGA	450	0.53	GCACCCCTAGCCTTACATGG	GGATGGTATCCCAGGATCCTC	TAGCCTTACATGGTTTTATGATTTCTCTTT
D2	Ror1	mouse	ENSMUSG00000035305	GGGCGCGUCCCGCGGCGGCG	UUGGGCAUCAGCCCCGCGUG	ACCGGGCACUCAGCUCUGGG	442	0.72	AAGAGTTTTGCAAAGGCCCC	ACACTTCCTGTCAGCACTGA	AAGAGTTTTGCAAAGGCCCCC
E2	Tfcp2l1	mouse	ENSMUSG00000026380	CGCAGCUAUCUCCUGAGAAU	GUGUGCCGCCACCUCUCCAG	CCCGGGUUACAACUCUAUGG	450	0.53	GGCCAGCCAGCAAGTCAT	TCCATTTACCCAGTGAAGTCATG	GACTCTAAAGTTGTCTTTGCTACCATG
F2	Tigit	mouse	ENSMUSG00000071552	GCUGACAUACAUACAGGCCU	UGCAAGCCUUACCUGUAGCG	CAUGCAUGGCUGGCUGCUCC	500	0.51	CAGCTGTCCAGTCAGAGTCC	GGCTCACCCTATGTGGCTTT	GATCTATGAAGTCCTTCCTCTGCAATC
G2	Pid1	mouse	ENSMUSG00000045658	UGAGUCCUUGCCUUCAUCAG	GGCUCAUGGAAGAGGACUGC	AUUCAACUUAGACUUCAGCA	450	0.44	TGAGTTCAAACTAACATCACTCCA	GGATGTTGTCCACGCCATTG	TCAAACTAACATCACTCCATAAGTCTGTTA
B3	Glis3	mouse	ENSMUSG00000052942	UAGCAAGACUUCCAAUACUG	AGUGCCUGCGUGGGCUCUGA	GGACAUCAAGAACCCCACAG	436	0.54	GACCTGGAACTGAGGCTTCC	CACCATTTCCAATGCCTGCC	CTGGAACTGAGGCTTCCCATT
C3	Mecom	mouse	ENSMUSG00000027684	AGCGAUCUCCGAGAGAUCCA	UCACUCGGCCUUCUCCAUGG	AGAACGGCAGCACCGCUGUG	522	0.54	AGCTCTAGTCTTCCCCCGAG	TGGGTGGGTCCACTGTCATA	CCGAGCAAACTTGTCAAACTCC
D3	Npnt	mouse	ENSMUSG00000040998	CCGAGUGCACUCACCCACAC	CGAUGUCAGUGUCCAUCCCC	AGUUUGCCAUGGAACACGAU	447	0.54	GTCCATTCACAGGAATCCTCGT	CCATCATCCCATGGTCCGAG	CAGGAATCCTCGTCTAAAATACCAGATATC
E3	Tigit	mouse	ENSMUSG00000071552	GCUGACAUACAUACAGGCCU	UGCAAGCCUUACCUGUAGCG	CAUGCAUGGCUGGCUGCUCC	500	0.51	CAGCTGTCCAGTCAGAGTCC	GGCTCACCCTATGTGGCTTT	GATCTATGAAGTCCTTCCTCTGCAATC
F3	Rbms3	mouse	ENSMUSG00000039607	AGGAAAGACACAUUUCACAU	AACGGAGUCAGCAGGGGCGU	CUCCAGCUCCUGCUCAUCCA	450	0.44	TGGGTTTGTCTTTGGCTTGA	TATCCTGGGAAGCATTGGCC	CTTGAAGTAAACCTACCGAAAGATGAAAG
G3	Serpina1a	mouse	ENSMUSG00000066366	CACAUGAAGCAUGCCCGAGA			438	0.54	TCCTTTGGGACACTCAGGGA	TACCCTCACCAAAGTGCCTG	CTGTTTAGCAGGAACTTAGAGATGAGCTC
B4	Tigit	mouse	ENSMUSG00000071552	GCUGACAUACAUACAGGCCU	UGCAAGCCUUACCUGUAGCG	CAUGCAUGGCUGGCUGCUCC	500	0.51	CAGCTGTCCAGTCAGAGTCC	GGCTCACCCTATGTGGCTTT	GATCTATGAAGTCCTTCCTCTGCAATC
C4	Huwe1	mouse	ENSMUSG00000025261	AUGAUGUGUUUCAGAGAGGU	UUCAAUUCUACUCACCUAGG	ACUGACUGCCUUUUGCCUCC	498	0.4	TGAAACAGAGGCCATAGACTTG	AGTGGGATAAAACAATGGGCT	GGCCATAGACTTGATCATTTATTTACTACA
D4	Rnf43	mouse	ENSMUSG00000034177	ACUGGCUUAGUCAGCCCCAG	UGGAGUUUGUGUACAAGAAU	UGAGACGCUUACCCCGGCGG	489	0.56	GATCGATCAGCTGCTGAGCA	CTTCTCTCCTCCGTGCCATT	GATCGATCAGCTGCTGAGCA
E4	Sox4	mouse	ENSMUSG00000076431	GCAAGGCGGACGACCCCAGC	UCGGGCGCCGGCCUGGAGCU	GGUACAACAGACCAACAACG	445	0.72	CTTCCAGCGTTTGCCTAGCC	CCTCGGGGACTCTAGGTTGG	CTAGCCGCTTGGAGATCTCG
F4	Ager	mouse	ENSMUSG00000015452	GACCACCAGCUACAGCUCCU	CUGCUGGGGCGGCUUCUUAG	ACUCCUGAGGUUGAGUGGCC	592	0.6	GGGTGCTGGTTCTTGCTCTA	CACCGGAAAGTCCCCTCATC	GTTCTTGCTCTATGGGGTGAGAC
G4	Cacna2d3	mouse	ENSMUSG00000021991	UGACUUCUUCAACAUCAUCA	UUUGCUUGGCGAUGGUCAAG	CCUUUGGAGAAGUCGCUGCC	476	0.46	ACAGCATTCTCTTTCCCTGGA	AAGCCCATTTTTCTTCTAGGGA	CATTCTCTTTCCCTGGAAGACTCTCTACTC
C5	Sftpd	mouse	ENSMUSG00000021795	GCCUGCCUGGUCGUGAUGGA	UGGGUACUGAUCUCUGCGAG	GUCUUGCUUGUACAGCCCCU	443	0.52	GACACCAGGGGGAAACTCAA	TGCTCTGGGTGTTCATCATGG	CTCAATCCCTAGGAGAAAGAAGCTCATATC
D5	Tns1	mouse	ENSMUSG00000055322	CAGGUAGUUGCCCCCAUGCU	GCUGCGGAAGUUCUCCUCAU	UGCGUUCGGUGACAUACACC	450	0.56	CACACGCTCTCCCGAGAATC	GAGCGCCATTTTTCCCCATC	GAGAATCGGCTCTCTCTAAGACAG
E5	Twist1	mouse	ENSMUSG00000035799	GGCCGGAGAGACUGGCGAGC	CUCGCCGGCUGCUGCCGGUC	CCCCCGCCCGUGGCCCCGCC	578	0.79	GCGCCTTCTTTTTGGACCTC	GGTCTGCAGCTCCTCGTAC	GGGGCCCTCCACACCGTCCCCTCCCCCGCC
F5	Terf1	mouse	ENSMUSG00000025925	AGACGGUCUCCUCAGCGGCC	UUCGGAUUCUCCAGAGCAGG	CGCGUUCUCCAUCUCUCUCG	478	0.67	GCAGTTCTCAGCCAATCGGA	TGTGTGCGGGGCAAGCA	AGTTCTCAGCCAATCGGAAGC
G5	Chrm3	mouse	ENSMUSG00000046159	GCCCCCUAGAGGGUCACUGG	CUUGGGGACAGUCUCUCAAU	UUCCCAACAUCAGCUCUUCC	500	0.43	GGAAGTAGTTGTTGACTGTCTTCA	GGGATGAGTAGACAAGAGTAGGA	CTGTCTTCAGCTGTTTGTTGACCTTAAATG
B6	Trp53	mouse	ENSMUSG00000059552	AGACGUGCCCUGUGCAGUUG	GAAGUCACAGCACAUGACGG	UGAGGGCUUACCAUCACCAU	443	0.57	TGGTGCTTGGACAATGTGTT	GCTGTGGCGAAAAGTCTGC	GTGCTTGGACAATGTGTTTCATTAGT
C6	Trp63	mouse	ENSMUSG00000022510	CAGCCACAGUACACGAACCU	GUUGUAGGGGCUGGUGGACG	GCUGGGCUGUGCAUAGGGCG	432	0.54	GGGTGGCTTTACTTGGGACA	TGAAAACCATCCTGGGGCTC	GGACATCATGCCCAAATTTTTACAAAG
D6	Ttf1	mouse	ENSMUSG00000026803	UUCCCCAGCAAGGACACUGG	GCUCACUCUCCGAGUUCUCC	GGUUUCUGGAGUUUUCAGAA	588	0.51	TCCCTCTCAGTGCTTGGAGA	GCTGACCTTTGTCCCTTGCT	GTATCTGTGTTGGGGAAGAGGAG
E6	Nkx2-1	mouse	ENSMUSG00000001496	GACGGCGCCGUGGUGCCCCA	CGCAGCGUACAGACAGGGCC	GAGGAAAGCUACAAGAAAGU	443	0.63	CTGTTCCGCATGGTGTCCT	TCGGCGTTAAGGTAACACCA	GTTCCGCATGGTGTCCTGGTAAG
F6	Fam13a	mouse	ENSMUSG00000037709	GGAAAAGAGAUAUUUCUUUA	UGACAACCACGAUGGGGCCC	ACGAUAUUUGUGACUACGUU	448	0.43	TGTCTGTCACAGTTCTCTGCC	GGTACAGTGACTATATTAAAAAGTTCTGCC	CCTTCATCACTACATCCATTAAAAACAAAT
G6	Hhip	mouse	ENSMUSG00000064325	CCCGCCUGUCCCUUCUCUUU	ACGAGGGGAGCGGAGCGAGA	GCUACUGCUGGCCGUGGCUC	441	0.62	GGGGACTGCCTACCTTGTTC	TTTCTTTCCCAGCCACCTCC	CTGCCTACCTTGTTCTCCAGAC
B7	Acp6	mouse	ENSMUSG00000028093	CAUGCGCGUGUGGGUCCCCG	CGGCCAGGGCCACCCGCCGC	UUUUCAGCUCCAGUAGGUUG	446	0.65	ACCCCTTTCTCTCCACCTCC	TGTTTCCCTCTGGTCTGGAC	CTAGAGTCGCTTGTTCTGAGAGC
C7	Il1a	mouse	ENSMUSG00000027399	GAUCAUGGGUUAUGGACUGC	GUAUCAGCAACGUCAAGCAA	GGACAUCUUUGACGUUUCAG	450	0.42	GACCTTTCCCTTATAGTTATTGAGC	CACTCTCACTAAGCCTGCAG	GTTATTGAGCTAACATTCGGTTGTTAATTT
D7	Tigit	mouse	ENSMUSG00000071552	GCUGACAUACAUACAGGCCU	UGCAAGCCUUACCUGUAGCG	CAUGCAUGGCUGGCUGCUCC	500	0.51	CAGCTGTCCAGTCAGAGTCC	GGCTCACCCTATGTGGCTTT	GATCTATGAAGTCCTTCCTCTGCAATC
E7	Usp30	mouse	ENSMUSG00000029592	CAAGGCCAGGCACAAGCCCU	CAAACGCAGGGCAGGCAGAC	GUGUGGCCCCUGCUGGUCCC	447	0.57	ACAGCATAGCATGTCCCGTG	GTTCTCAGTGCACACCCCTC	GGGTGAAATCCCGACTGAGG
F7	Nr1d1	mouse	ENSMUSG00000020889	AGCGGGCAGGGUCCUGGGUG	GACAACCUUGAGUCAGGGAC	CUCCCCGAGCCGGACCAGCC	439	0.54	TGTCTTCCATGGCCACTTGT	GTTGACCGGCCGTGCTATAT	CTCCCGTTATAGAAGGAGGAGGA
G7	Nr1d2	mouse	ENSMUSG00000021775	GCAGAUGGCCUUUAUGUCCC	ACAGGCAAAACCAGUGCUCC	GCUGAUAUCUCUAGCAUCGA	790	0.47	GATGAAACACAGTTGGGCCAC	AGGAGGTGTGATTGCCTACA	CAACCCCAATTAAATGTTGTCCTTTATAAG
B8	Pink1	mouse	ENSMUSG00000028756	UGGGCGCUCUCCGCGGCCCC	CCCAAGCCCGGCCCGCUGUU	GUGCGACAGGCACUGGGCCG	443	0.73	CCGCACCATGAACTGCCT	TCAAAGTGCAAACCAGCTGC	CACCATGAACTGCCTCTGGATC
C8	Prkn	mouse	ENSMUSG00000023826	GGUCUUGUCUAGUGUUUGUC	UUCCUUGAGCUGCAAGAUGC	CAGCUGCGUGUGAUUUUUGC	597	0.47	GTCACTGACCAGGGTCTGAG	ATGAAGCCGTGCGGAGTAAA	TGCTCTATACTATAAATTTATGCTCTGTGA
D8	Keap1	mouse	ENSMUSG00000003308	CUCUGCCUUGCACUCCGUGG	CCUGUGGUCAAAGUGCCCCG	CAGCCCGAACCCAAGCUUAG	588	0.55	ATGAATTGGGCAGCTGGGAT	CCGGCTGTGTCCAGTTTACT	CTGGGATGTCCTCATATTTGACCTG
E8	Nfe2l2	mouse	ENSMUSG00000015839	AGAGCAACUCCAGAAGGAAC	GCGACAGAAGGACUAUGAGC	GAUCUAUGUCUUGCCUCCAA	475	0.44	TTTCCTTAGCTCCCACCACG	TGGGTAGCTAGATCTTGTTGCT	GAGTGTACCTGGGAGTAGCTGG
F8	Eif2b1	mouse	ENSMUSG00000029388	UGACUAUUAGGAGUGUGAAC	GAAUUCUUGAAGAGAGAUAA	UACUUUAAGUCUCAGAUGAA	484	0.45	GGCTGTATTGTTGCCTCTTGC	TCGTCTCTACCCCTACCAACA	CTCTTGCATCAGGCCATATTTTGTAG
G8	Ern1	mouse	ENSMUSG00000020715	AAACUAUUAACAGAGGCCAG	CUUCUAUAUCUUGGACGGAC	GAAGCAGCAGACUUUGUCAU	450	0.49	TGCACCCACTTGAAAACACT	TGCCTCCCAGCACAGAG	TTGAAAACACTTCAAGAAGGGCAAT
B9	Eif2ak3	mouse	ENSMUSG00000031668	AUGGAGCGCGCCACCCGGCC	CCGCCGCGCAGCCCAGCAGC	CCAAACACUGUCUCCGACGC	448	0.75	TGGCAGTGGCTGAGACGT	CCGCAGTTCCACGTCGT	TGGCAGTGGCTGAGACGTGG
C9	Tigit	mouse	ENSMUSG00000071552	GCUGACAUACAUACAGGCCU	UGCAAGCCUUACCUGUAGCG	CAUGCAUGGCUGGCUGCUCC	500	0.51	CAGCTGTCCAGTCAGAGTCC	GGCTCACCCTATGTGGCTTT	GATCTATGAAGTCCTTCCTCTGCAATC
D9	Tfeb	mouse	ENSMUSG00000023990	GAAACUGAGUCCGGGCAGAA	CGUAGUCUUUAAGCACAGGC	CAGCCCGAUGCGUGACGCCA	470	0.58	GCTGAGGCCAGGTATGAAAT	GAAGTGGACAGGGGTGTTGA	TATGAAATACTCAGGATGTGGATGTGACAG
E9	Ulk1	mouse	ENSMUSG00000029512	UCCUUAAUUGGGUCCCUCUA	CGGGAGCCUCACCCACCUCG	CAAGUUCGAGUUCUCUCGCA	685	0.69	CCCAAGGGTCTTGGAATGGG	GTGTGTCAGAGCTGAGTCCC	CAGAGGCAGACAGATAGTGAGTG
F9	Atg16l1	mouse	ENSMUSG00000026289	GUCCUGGACAUGAUGGUGCG	CUGGUGUUUGAUCCUCAACU	UUGCAGGGCCUUCUAAGAAG	483	0.47	CAGCCCACCACTGTTTCAGA	TGGTCTGGTTTTGGCTCACC	GTTTGGTAGATTGTACAGGATCAAATTCTG
G9	Becn1	mouse	ENSMUSG00000035086	GACAUUGAGGUGGCGGUCUC	UGAGUUCCUGGAUGGUGACC	UCAGAGGCUGGCUACAGCGC	490	0.55	AAGCCTGGTTTCCACGGG	CTTGGTGTCATCCCACTCCC	GACACCTGATTGATACACTGGTAAATC
B10	Ccbe1	mouse	ENSMUSG00000046318	CCUUACCUGUCGCGGUCCUC	CUGCUGCUACUCCUGGCGCU	CCGCCUCUUCCGAGCCGGGG	432	0.69	CTGGATCAGCTAACCTCTCCG	CCTCTGGCCCCAAGTTTGAG	CTGGATCAGCTAACCTCTCCG
C10	Bmp10	mouse	ENSMUSG00000030046	CUUGUCGGACAUUCCUGUGC	ACAACAAAUUCGCCACAGAC	UACCUUCGUUCUUGAAGCUC	443	0.53	TTCTGGCAGCCCCATTATGG	TGGAGTTCTGGGAGGATCGT	GAAGACATGCCCTTCTTTGATGATATCTTC
D10	Fgf7	mouse	ENSMUSG00000027208	UGCGCAAAUGGAUACUGACA	UGCCCACUAGACAGACGAGG	UCUGGUGUGUCGCUCGGGGC	446	0.48	AGAGCGACGACTTTTTCTCTCA	AGCAGGGCTGTGATAAAGGC	CGACGACTTTTTCTCTCATCAATCTC
E10	Inhba	mouse	ENSMUSG00000041324	AUGCCCUUGCUUUGGCUGAG	UUCCCCCACCCCAGGAUCCG	CGGAAGGGUGGCCAGCGCAC	448	0.53	ACCTGCAAACAAAACTTCACAGA	CCCCCACTTTACCCACATGA	AAACAAAACTTCACAGAAAACTTTTTGCTC
F10	Xbp1	mouse	ENSMUSG00000020484	GGUGGCAGCGGCGCCGAGCG	UCUGGCCAGCCCGCCUCCGG	GCCUCCGACCCUGCUGCCCG	422	0.72	ATGAATATACCCGCGCGTCA	CTAACCCACCGTACGGAGC	ATGAATATACCCGCGCGTCAC
B11	Gdf2	mouse	ENSMUSG00000072625	AGAUGUCCCCUGGGGCCUUC	GCAGAAGCCGCUGCAGAACU	AGACAAUCCCAGGGAGCUGU	450	0.58	GGAGACCGTGAGACAGCCA	GATGTTGGAGGCAGGCGTAG	CCAAAGTCTTGGCTAAGCAGTCAG
C11	Pla2g15	mouse	ENSMUSG00000031903	UCUCGCGACAGGUGCAGAGA	GCUGGCAGACCUGACGCUCC	CUCGUGUUCAGGGUGGUGGU	450	0.6	GCAAGAGGCGGGTCTTAAT	TTCAGAGGGCTCCAGACC	CAAGAGGCGGGTCTTAATTGACTGGTAT
D11	Il1a	mouse	ENSMUSG00000027399	GAUCAUGGGUUAUGGACUGC	GUAUCAGCAACGUCAAGCAA	GGACAUCUUUGACGUUUCAG	450	0.42	GACCTTTCCCTTATAGTTATTGAGC	CACTCTCACTAAGCCTGCAG	GTTATTGAGCTAACATTCGGTTGTTAATTT
E11	Manf	mouse	ENSMUSG00000032575	AGAAUCGGUUGGUAAGUAGC	AGUUCUUCUUCAAUAGUGGC	UUAUCUGGGACGAUUUUACC	448	0.42	CCTTGCAGTTGCCTGTCATT	CCCAGCAACCTAAGGGCTC	TCTTACCAATATTCAGCTTATAGCAATGTT
F11	Rad21	mouse	ENSMUSG00000022314	GGAGAGCAUCAUCUCACCAA	GGUUAGCUUCUUGUCCCAAU	CAUUUUGUCCUCAGUAAACG	500	0.4	GTGAGTCAAGCTAGCGATTCT	CTTTCAGGCTCTTTATATTCTCATACTC	GCTAGCGATTCTAAAGAGAAATTTTCAATC
G11	Tigit	mouse	ENSMUSG00000071552	GCUGACAUACAUACAGGCCU	UGCAAGCCUUACCUGUAGCG	CAUGCAUGGCUGGCUGCUCC	500	0.51	CAGCTGTCCAGTCAGAGTCC	GGCTCACCCTATGTGGCTTT	GATCTATGAAGTCCTTCCTCTGCAATC

## Sheet: plate2
well_position	gene_name	species	gene_id	guide_#1	guide_#2	guide_#3	amplicon_size	GC_percent	fwd_primer	rev_primer	sequencing_primer
B2	Ivd	mouse	ENSMUSG00000027332	GCGACUGCAAUCCGGCUGCU	ACAGCGAGGGGCGACGGUGA	UGAUAUCAACGGGCUAAACG	430	0.58	GGCTGGCTTCCGAGAAC	TTCAAAGCCAGGAATCCCCC	CTTCCGAGAACGATTGGCTACTGAAG
C2	Nav2	mouse	ENSMUSG00000052512	GCUUUCUUUGUAGAUCUACA	CUUGAUGAGGCGUUUGUGGC	CAACCUGGAUGAUCUGGGCC	449	0.53	TGCAAGCTAGCTGAATGCCT	AGTTCTAAACTGCTGGGCTC	CACAATGCACTGAATATTAATGGTTCTG
D2	Capn1	mouse	ENSMUSG00000024942	GGAAGGCCUCGUCUUGGAAG	GCGUUUCAUAAUCCUGGCCC	AGUACAGAAGAAGCGGGACA	435	0.56	CCCACCACCATCAGAACCAA	GGCACTGTAAAGGGAGCAGT	ATCAGAACCAAGTTCCACCCAG
E2	Mecom	mouse	ENSMUSG00000027684	AGCGAUCUCCGAGAGAUCCA	UCACUCGGCCUUCUCCAUGG	AGAACGGCAGCACCGCUGUG	522	0.54	AGCTCTAGTCTTCCCCCGAG	TGGGTGGGTCCACTGTCATA	CCGAGCAAACTTGTCAAACTCC
F2	Tigit	mouse	ENSMUSG00000071552	GCUGACAUACAUACAGGCCU	UGCAAGCCUUACCUGUAGCG	CAUGCAUGGCUGGCUGCUCC	500	0.51	CAGCTGTCCAGTCAGAGTCC	GGCTCACCCTATGTGGCTTT	GATCTATGAAGTCCTTCCTCTGCAATC
G2	Tert	mouse	ENSMUSG00000021611	CCGCGCUCCUCGUUGCCCCG	UUGCCAGCGGCCACACCUCC	CGGUAGAUCUUCGGGUCCCC	423	0.65	CTCCGTTCCCAGCCTCATC	TGACACATGAGCTAGACGCA	CTCATCTTTTTCGTCGTGGACTCTCAG
B3	Acoxl	mouse	ENSMUSG00000027380	UUUUGAUUCUCUCUAGCCGA	GAUCAUUGAGCACCAAAUGC	GAAGGUCACGGCCAGGGCUG	438	0.48	TCCTCAGAAAGGTGGACTGTC	TCCACTCTTCTGGATACTCAGT	GAAAGGTGGACTGTCTTAAACACATTTTAG
C3	Atp11a	mouse	ENSMUSG00000031441	AAGAGAACUGGGUGGACAGU	UAGGCCUCUGCACCCGGAGG	AGAUAGUGAGGCUACCUUGG	450	0.6	CCCTGATGTGACCCTCATCA	TACCCCTGTGAGTGGAGAGG	GATGTGACCCTCATCAGAATGTACTT
D3	Gpr37	mouse	ENSMUSG00000039904	GCUGCGGCGUUGGAUCAGUG	UGAGCUUUGUCCCUGAGCCC	CGCCUCUCUCGCGCACAUCG	448	0.61	GCCGCTTCTTCAATCACACC	CCTGTTCCCTCCCAGCAATC	CTTCTTCAATCACACCTGTGTCAC
E3	Tigit	mouse	ENSMUSG00000071552	GCUGACAUACAUACAGGCCU	UGCAAGCCUUACCUGUAGCG	CAUGCAUGGCUGGCUGCUCC	500	0.51	CAGCTGTCCAGTCAGAGTCC	GGCTCACCCTATGTGGCTTT	GATCTATGAAGTCCTTCCTCTGCAATC
F3	Dsp	mouse	ENSMUSG00000054889	GCAACGGCGGCUCCCACCCG	CUCGUAGCGCAGGUCCGGGC	GUGGGAGUAGAACGUCCUGC	496	0.7	CACAGCTCCACTCCGGTTC	AAAGCACTTTCCTCGGCCTA	CACAGCTCCACTCCGGTTCC
G3	Lrp5	mouse	ENSMUSG00000024913	CGAGUUGGAGCGCGCUCCGG	CGCGCCCACCUUACCCGCGG	CAUGGAAACGGCGCCGACCC	700	0.76	GTAGTTCGCGATAGGCCAGG	CTGACTGTGTGGGTCATGCT	CCTGTCCCGGGCCATCGCGATGCCCGTGGG
B4	Tigit	mouse	ENSMUSG00000071552	GCUGACAUACAUACAGGCCU	UGCAAGCCUUACCUGUAGCG	CAUGCAUGGCUGGCUGCUCC	500	0.51	CAGCTGTCCAGTCAGAGTCC	GGCTCACCCTATGTGGCTTT	GATCTATGAAGTCCTTCCTCTGCAATC
C4	Patj	mouse	ENSMUSG00000061859	CCUAUCCACACGCUCAGGCU	GAGCAACUGAGGAGAUAUAG	ACCUCAAGAAGUUCAUCCUC	495	0.42	ACTTCTTTCCTGTGCTGGGA	GGATGCTCAAAGAACTTACCAGC	CTGTGCTGGGAATCTTAGGATTTTAGTTTT
D4	Sdc1	mouse	ENSMUSG00000020592	GCAUGAGACGCGCGGCGCUC	GCCACACUCACCGGGAGGGC	GCCAUGCAGGCGGCAGCACG	487	0.68	GAAACCTACAGCCCTCGCTC	ACTTAATTGGGAGCGGGGAA	GAAACCTACAGCCCTCGCTC
E4	Tollip	mouse	ENSMUSG00000025139	AUGGGGCCAAGAACCCUCGC	CCUUACUGCCGUCUGCGUCU	GGUGUUGUUUCAGGCAAAAU	444	0.48	ACCCACAAGGCACACTACAG	GGCATGAGTCCAGGAGTGAC	ATGTCTGTCAGATCCCAAACTAGAC
F4	Mtus1	mouse	ENSMUSG00000045636	UGUAACUCCAGCCACAGAGC	UCUUACCUAGCUCUCCCCGG	UGUGUGUUUUCUGCAGCGGG	497	0.47	TCAGAAAGTGAGTGTTAGCTCA	AGGGACATCTGGGTTTTGCT	CAGGAATTTTGTGAGCTTGAGGTC
G4	Fzd5	mouse	ENSMUSG00000045005	ACUGGUUGGGCAUGUGCGUC	CCCGGUGUGCCAGGAAAUCA	AGAGGGAGGCGCAGACGGGU	450	0.61	TCAGGCAAACAGATGGGCG	CAGTTTATCTTTGGACGGATTTCT	AAACAGATGGGCGTGTACATAGAG
C5	Megf6	mouse	ENSMUSG00000057751	GAUGAAUGUCGAUCACACAA	GUGAGUGCAAACCCGGCUUC	CACCAAAGGUUCAGAGCCCC	444	0.55	ATGTCTGGGGTCACAAGGGA	GACCTGGGGAGTGCAGT	TCACAAGGGAAATAGATAAAGTCTGAGAAG
D5	Slc45a4	mouse	ENSMUSG00000079020	UUACCUAUCUGUAACAGUAU	UGGGGCAGUGAUGUUUGGCA	GGUCUCCGCCUCUGGGUCUC	498	0.49	CCACAGGAAGGAACAAACCCT	GCAGAGCGAGAAGACGTCTT	CTGAACCAGGTTAACAGGAGAAAAC
E5	Cxadr	mouse	ENSMUSG00000022865	UUUCAGAUCAUUUUGUAUUC	UGUACCCGUCCUUUCAGAUC	AAUGUCCGACAGCUGCAGGU	445	0.46	GAGTCACCTGGAGCTGTTCC	GACTGTACGCTCTAGCCACC	TTCTTTGGCTAAGAACAAGGGATCTTA
F5	Epcam	mouse	ENSMUSG00000045394	AGCCCGAACGCGAGGGCCUG	CGCCUCACCUCUCUGAGCCG	CGCUGUCCGCUCCCCAUCAC	584	0.76	TACTGGAATCCCCGCCTCTG	CCTTGGAACTTGGAACCCCA	TACTGGAATCCCCGCCTCTG
G5	Fzd6	mouse	ENSMUSG00000022297	AAUGCACGCCAACAGAAACG	GGGAACGGUGAUUGGCUCAC	CAUAAUGACCCAUCAGGUUA	494	0.39	AGCAGTTGCCCCAGAATTCA	ATATGACAGCGGGAGGAGGG	CATTTTCAGGAAACAGCTTCTATCAAAATG
B6	Lnx2	mouse	ENSMUSG00000016520	GGUCGUCGUCCACCUCCCCC	CGAGUGCGGCCAGCAGCACU	CGAGAUGGUGCCCGUGGAGC	434	0.55	CTTGAAATGAAGCCGCTTGC	AACCTTTCTCACTCACCGGG	GAAATCCTTCTCCTGCAGGAAGTTTCTGA
C6	Snx30	mouse	ENSMUSG00000028385	CCGUGGACGGCAGGGCCUUG	CGCUGCUGGAGCCGGCUAGC	GGCCAUCAGUAGGUCCGGGC	450	0.72	CTCGGGAAAGCTCAGCCTC	GTGAGAGGACAGGCTTTGGC	CTCGGGAAAGCTCAGCCTCG
D6	Liph	mouse	ENSMUSG00000044626	GAUUAUAAAAGUGGUUUUCU	UGAUGAUCUGUGCACAGGUC	CACAGCGCGGUGGUUGGUAC	600	0.53	GCCACCAAGGTCATCTCAGA	TCACCATCACTGAACTAGCTCC	CAACATCTGGTCAATAAATTCCTTCAAAAT
E6	Fgfr2	mouse	ENSMUSG00000030849	CAACUAAACUGAAGGAGGGC	CUGGGGGCGCUUCAUCUGCC	CUUCCAUAUCUCCACGUGGA	448	0.55	CTACTCATATGGCAGCCGGC	TGGCTGAATCTCTCTCTTTCAGT	GAAACAGGCCTCCCACTTAAAGA
F6	Fzd7	mouse	ENSMUSG00000041075	CCAAGAGGACGCGGGCCUCG	CAUAAGAAGAAGCGUAGCUC	UGAGCGCCUCGCAGCCCUGU	500	0.64	TTGCTCTTCTGGGCGCG	TGGCAGGTAGGGAGCAGTAG	CATATCACGGCGAGAAAGGCATCTC
G6	Myrf	mouse	ENSMUSG00000036098	UCCCCUCAGGCUGGGGACCU	UGAGGUGACUCACAGAUCAG	AUACUGGUGUCUAUAUUGGA	496	0.63	GTTGAGTGGGGTGCCGTAG	AAGAGTGGACTGTGAAGGGC	TCGGGGGTGGGAGGGGGCCATGGCGCCCAG
B7	Chrna5	mouse	ENSMUSG00000035594	GUGCAGACGGACGUUUCGAA	CAAGAACUUUUGUAGUUUGC	CGAAUUUCAUGGAGCAAUUU	445	0.47	CAGGCATTGGGGCAGACA	AGGAGTAGGTGATGCAGGGG	AGACAGTAATTTCAAACTCATTTCACACTA
C7	Chat	mouse	ENSMUSG00000021919	GGUCUCACCCAGGCCACCAG	UGGUACCUGAAGAGCAGUUC	CUGGCAACUUAGGUAAGUCC	450	0.51	ACCTCTTACCCTCACCCATAT	CAGGAGGACCCTTCATTTATAATTCT	CTCTTACCCTCACCCATATCCTTTTT
D7	Tigit	mouse	ENSMUSG00000071552	GCUGACAUACAUACAGGCCU	UGCAAGCCUUACCUGUAGCG	CAUGCAUGGCUGGCUGCUCC	500	0.51	CAGCTGTCCAGTCAGAGTCC	GGCTCACCCTATGTGGCTTT	GATCTATGAAGTCCTTCCTCTGCAATC
E7	Lrp6	mouse	ENSMUSG00000030201	UUUCAUCCAUAAAUCAAACC	CGGACUGACUCUGGACUAUC	AUAGAACGUGCUGGGAUGGA	552	0.42	CCATCCGTTTGCTTGGGTTG	TGTCTAGGGCTTGTTTTCAGT	CATCCGTTTGCTTGGGTTGATATAAAAAG
F7	Fzd1	mouse	ENSMUSG00000044674	GAUCAGCCCGGGGGCGGCGG	CCGAAGCACUCCCGGGCCGG	GGCGGCGCCUAGCGAGUCCC	449	0.73	GTTCGCCGTTGTACTGCTG	GAGCAGAATCCCGGGGA	CCGCTCTGCTGGGGCTGGGGCGGCGGCGGG
G7	Fzd4	mouse	ENSMUSG00000049791	CACAGGGCCGAGCAGCCGGG	GUGUCGGCCGCAGGAGCAGG	UGGCACAUGGCGAUGCGGAU	442	0.68	CGCCTTACCGCATTCCCTAT	TCTGTCTACCGAGTCCTCCG	CGCCTTACCGCATTCCCTATC
B8	Marcks	mouse	ENSMUSG00000069662	UGCAUCUCGGGCGCGACCAG	GCCUUCCAAAGCAAAUGGGC	UUCUCCAAGACCGCAGCGAA	485	0.57	GGCCAGGATCCTTAGGAACC	TCGGGTCTCTTCTGTCCTCC	CAGGATCCTTAGGAACCACTCC
C8	Wnt7b	mouse	ENSMUSG00000022382	GGCCGAAUCGGAACUGGUGC	CGAUGCCAUCAUUGUGAUCG	CUGCAACAAGAUUCCUGGCC	450	0.63	AGAGCTAGGCCACTCATCCA	GCGGTTCTAACACTTCCAGG	CTAGGCCACTCATCCATACACATAG
D8	Wnt9b	mouse	ENSMUSG00000018486	GCUGAGUUCGAGGCCUCGCA	GACCGGCACUGACCCGAAGU	AGCCAGGGCCAGCGCGGGCG	480	0.7	GGAAGCGCAAGGGACCTAG	CTGACCCCTCCCACAACAG	CTTGGTAGACTCGAGAAAGGGAGATTAAG
E8	Chrna3	mouse	ENSMUSG00000032303	AUGUGCCCCUGGGGUUCUAG	UGAGGUGUCUAUGUCUCAGC	AAGAUUACAACGAGAUCAUC	449	0.54	TAAGGCAATCACCACCAGGG	TTACTAGCCTGGAAGCCCGA	AGAACCTGGGTACTTACTTGCTTC
F8	Syt4	mouse	ENSMUSG00000024261	CUAGGUCAAGAUGCAGGGAA	CUAAGUAGCAAAAAGAAGUU	ACGUGCACAAACUUGUAUGG	449	0.47	GGACTTCAAGCTCTCAGGGG	ACAGTCTCCCCTTTCAATCCTG	CTTTTCTGTCTCCGTAAAGAGCTTTG
G8	Syt11	mouse	ENSMUSG00000068923	GAGACAAAGAUGGCCCUCGG	AAGUUCAUUCAUAUGCUGAA	GUGGACGUGCUGCCACCAGC	450	0.52	ATGGGGCTCCTCAGTTCTTC	ACTAGTTTGGCCCCAGGAGA	CTCAGTTCTTCCCCATAGTCTCTTTTGATG
B9	Trib3	mouse	ENSMUSG00000032715	CUGGGGAGUGGUCCGGGCUC	AUAUUGUCAUCAAACUCCAA	CUAGAUGCGAGCUACACCUC	444	0.54	GCAGTGCAGGGCTCGATAG	CGTCCCTAAGCTCAGCTCTC	CTTGCTCTCGTTCCAAAAGGATATAAG
C9	Tigit	mouse	ENSMUSG00000071552	GCUGACAUACAUACAGGCCU	UGCAAGCCUUACCUGUAGCG	CAUGCAUGGCUGGCUGCUCC	500	0.51	CAGCTGTCCAGTCAGAGTCC	GGCTCACCCTATGTGGCTTT	GATCTATGAAGTCCTTCCTCTGCAATC
D9	Spns1	mouse	ENSMUSG00000030741	ACCUCGAGUUCCCCGGACUU	CCGGGCGCUGGCCCGUCAUC	GACCAUGGCCGGGUCCGACA	446	0.61	CCCTTCTTCGGAGCATCAGT	GTGCTCTCCTCTGTCGGAAC	GTCCATGTAGTTCAGGAGGTTAATGTAG
E9	Sh2b1	mouse	ENSMUSG00000030733	CAGGUAGAGGCGAAAACGUC	UCACAGAACUCUUGCCAACU	GAAGGGAAGACCCCAUCCUC	443	0.6	CTCAATGGAGCCAGGACAGG	CCTGGCCTGGGCTGAGATAT	CTCAATGGAGCCAGGACAGG
F9	Tln1	mouse	ENSMUSG00000028465	AGACUCACGAGGGCCAGCCA	GCGUCGUACACCAUGGUAGA	CUUUCGCUGAAGAUUAGCAU	436	0.52	TCTCCCATCACCTTGGACTT	TTAAATAGGACGGACAGCTTACT	CATCACCTTGGACTTAAAGAGGAAAG
G9	Dmbt1	mouse	ENSMUSG00000047517	UUCAAAGUACUUACCAUCUG	CAGUGUCUAUCACGACAUUG		419	0.41	AGTTTGGGCTTTGAGGGACC	TGTAATATGAGGCAGGAGCAACA	CAGCAAAGGTGTAAAAGCTATGTCTTTAG
B10	Il4ra	mouse	ENSMUSG00000030748	UGUCUCUGCAGGGAGCAUCA	ACCACUCACACGUGGAAGUG	AGAACAUCAGCCUGUAGUGU	450	0.56	CTTCTGAGGGAGAGTGGCAC	TGCTCAACTGTAGTATCACGCT	CTAGGTAGGTGTGTGCGTGTG
C10	Hlf	mouse	ENSMUSG00000003949	CGUGCUGCGACGGACUCGGG	CCAGCUGGAAUACAUGGACU	CCUUCUUGGGACCCACCUUA	441	0.55	TGGGGCTCTGCATACAGTTC	GGTGCCCCCAGAAGTCATTT	GGAGACGGGATGCCCGGGTGGAGGGGCGCT
D10	Hif1a	mouse	ENSMUSG00000021109	CAAGAUGUGAGCUCACAUUG	GUGAGAAAACUUCUGGAUGC	UAUUGUAGUCUCCUGCUAAA	607	0.4	GACAAACTAACATGTACATTCTTGTCTC	ACACCCATACACATGCAATAATAAC	ACTAACATGTACATTCTTGTCTCTCTTTTT
E10	Ros1	mouse	ENSMUSG00000019893	GAAUCCCACUUGCAACUGAC	AACGUCCUGUGUAACUAACC	UGGUCCUUGGGUGCAUCAUA	482	0.44	TTAAGGCCTCCCATACCCCC	TGCGAAAGAAAACAGAAAACCT	CCCCGCTGAAAAATCTAGAATTTGATAATA
F10	Lrp2	mouse	ENSMUSG00000027070	GGGUCACCGGAGCGCUCAGC	CGCUUACCUUGGCCACUGAC	CAGCAUCCAUGCCGCCGCCG	483	0.68	GGAAAGCCTTGAGGGTCAGG	AGAAAACGGGATGCCTCAGG	GAAAGCCTTGAGGGTCAGGACTAATTC
B11	Atp6v1c2	mouse	ENSMUSG00000020566	UAUGGAUUGGCGGAGGGCAG	GAAGUCUGGGAUGGCAAACU	AAAAUUUACAGGCUCUGGAA	442	0.48	ATGGCTTCAGGTCCAGAAGG	AATTCTGAGGTAAGGAAAGGTGA	AGTTAACCTGGGGATATGGCATAAAGTCAT
C11	Irx1	mouse	ENSMUSG00000060969	GAGCCAGGCUUUCAGCGUGC	UUCAAUACGGGGAUCCCGGA	AAGGUCGCUGGGUGCACCCC	447	0.55	TGTTCTCCTTCTTGAGGCGC	CGCGCGTTTTCCTTTTCTGA	TGTTCTCCTTCTTGAGGCGC
D11	Etv5	mouse	ENSMUSG00000013089	GUGGAGACCUAGGGUGGCGG	CAGGCUCUUGGUGCUAAGUA	AGCUCCCGUUUGAUCUUGGU	465	0.53	AGCATAAAATGGGCTCAGTGGA	CGCTGAGGGACCTTAATCGG	TCAGTGGAATGAGCTAGACCTAGAAGCTTA
E11	Csf3r	mouse	ENSMUSG00000028859	CUGGGAGCCUGCACCCUGAC	CGGCCCCUGACUUACUUCUG	GGUCUGGCACACAGCAGCUU	426	0.54	AGTGTCACCCCATGTTGCAA	CCCTCTCTCACCAGCTTAGC	CATGTTGCAAGCACTGAGACTC
F11	Bap1	mouse	ENSMUSG00000021901	UUCCUGAUCGUAGGUGUCAA	GCGUCCCAGCCACUCACCCC	GGGGAAUAGUACCCCAUUCA	444	0.53	AGGCCTCTTCACCCTCCTG	CAACTGTACTCCACGAGTGCT	CTCCTGGTGGAAGATTTCGGTAAGAAC
G11	Tigit	mouse	ENSMUSG00000071552	GCUGACAUACAUACAGGCCU	UGCAAGCCUUACCUGUAGCG	CAUGCAUGGCUGGCUGCUCC	500	0.51	CAGCTGTCCAGTCAGAGTCC	GGCTCACCCTATGTGGCTTT	GATCTATGAAGTCCTTCCTCTGCAATC

## Sheet: plate3
well_position	gene_name	species	gene_id	guide_#1	guide_#2	guide_#3	amplicon_size	GC_percent	fwd_primer	rev_primer	sequencing_primer
B2	Kidins220	mouse	ENSMUSG00000036333	AUGGAACAACUCCUUUGGUG	GGAGCUGAUGUUGAUCAAGA	ACAAGCUUCACUCUGCCAGA	557	0.38	AGCCTTCATGCCGTAACTGT	AGCAACAGATTCTCAAAGGCA	GTAACTGTGTGGAGTTGTGTGAGT
C2	Itgb6	mouse	ENSMUSG00000026971	CGAAAGCGCUUCUCUCAGUG	CCACUGCGCCUGGUGCUCCC	UGCUCUUAGGUGGCUGUGCC	694	0.45	AGAGAAGTAACCAGGTGGCTG	GTTGCGGTCTGAGACACTGT	GTCTAGATTTAGTAAAGGATGTTCAGGTTT
D2	Slc22a3	mouse	ENSMUSG00000023828	GGAAGACCACACCGACGAAG	GCAGCAGGAACACGCGCCGC	CACCAUGCCCACGUUCGACC	450	0.72	TAGTGGCTTCCAGCAGGTAG	GGGAGCTTGGAACGGGA	TAGTGGCTTCCAGCAGGTAG
E2	Tlr2	mouse	ENSMUSG00000027995	UCUUGUUGAAAGACAGGUCA	UAGAGGUGAAAGACCUGGAG	CAGCAAACGCUGUUCUGCUC	425	0.47	ACAAATCCAAATGTTCAAGACTGC	ACAGAGAGACAGAGAGAATGTGA	GAATAAAAGGCGTCTCCCTCTATTGTATTG
F2	Tigit	mouse	ENSMUSG00000071552	GCUGACAUACAUACAGGCCU	UGCAAGCCUUACCUGUAGCG	CAUGCAUGGCUGGCUGCUCC	500	0.51	CAGCTGTCCAGTCAGAGTCC	GGCTCACCCTATGTGGCTTT	GATCTATGAAGTCCTTCCTCTGCAATC
G2	Erbb3	mouse	ENSMUSG00000018166	AGACCCUGGGCAAGGAGUUU	UGCCUGAGAGUUGCCCAUCU	AUUGGGACUCUGCAGGUGCU	443	0.64	GCGACGCCCTGGGAATAA	GCTCCGGTTGCAGTTTGC	GGAATAAGGGTAGGCATACAGGAAT
B3	Cd81	mouse	ENSMUSG00000037706	CAAUGAGAAUGUAGAUGCCU	GGAUGGCCCCAUAGCACCCC	GGGAAGACAUAUAAGUUGCU	497	0.52	CCACCCATGTTCTCTGGTCA	TTCACCAGCAGCTAGTGTGG	CCCATGTTCTCTGGTCACTGAATT
C3	Egfr	mouse	ENSMUSG00000020122	CUUUUUAUUCUAGUCUGCCA	AGUUGUUGUACAUCCUCUGC	GUCGUAAUUCCUUUGCACAU	600	0.42	TCTCTTACCACATCAGCGTTGT	TGGCTCCCCTCAGATGAAGT	TCTCTTACCACATCAGCGTTGTG
D3	Erbb2	mouse	ENSMUSG00000062312	AGCUGGCGGCCUGGUGCCGU	CCUUGGGUACCCGCGGCUCC	GCCCGUGGGCGCAGCCGUAG	450	0.75	GTGGAGCTGAGATTGCCCG	TCCGGTGTAGCGAGAAGGG	CGCTGGGGACCCGGAGCCCAGGAGCGCCCC
E3	Tigit	mouse	ENSMUSG00000071552	GCUGACAUACAUACAGGCCU	UGCAAGCCUUACCUGUAGCG	CAUGCAUGGCUGGCUGCUCC	500	0.51	CAGCTGTCCAGTCAGAGTCC	GGCTCACCCTATGTGGCTTT	GATCTATGAAGTCCTTCCTCTGCAATC
F3	Erbb4	mouse	ENSMUSG00000062209	CUCGCCCCUCUGUCACCCUU	CCAGCGCUUCUCAGUCAGGU	CGACGGGACUCUGGGUCUGG	494	0.62	GCTAAAGAGAGGGCGAGAGG	GGAAGCCCGTGCACCAA	GAAAGCGAAGTCATTTGTAGCATCAATTA
G3	Socs2	mouse	ENSMUSG00000020027	CGGUCCAGCUGACGUCUUAA			400	0.41	GGTGAACAGTCCCATTCCGT	ACGACTGCCAAGTACAGACC	TTTATCCTTGCACATCTGGACATAGTAGTC
B4	Tigit	mouse	ENSMUSG00000071552	GCUGACAUACAUACAGGCCU	UGCAAGCCUUACCUGUAGCG	CAUGCAUGGCUGGCUGCUCC	500	0.51	CAGCTGTCCAGTCAGAGTCC	GGCTCACCCTATGTGGCTTT	GATCTATGAAGTCCTTCCTCTGCAATC
C4	Dram1	mouse	ENSMUSG00000020057	UUGCCCCUCACCUGAUAUAG	CAUCAUCUCCUACGUGGUCG	CGCGAUGCUGUGCUUCCUCA	439	0.62	CTCTCTAAACTTGCCCGGGG	GTCTCTGAGCGCTTCCCTC	CAGAGATTATCTTGTCACACCTTTCCACTA
D4	Egfl6	mouse	ENSMUSG00000000402	UCCAGAGAAUCUAUUGACAA	CCUUUUCCAGCCAUAGCAGC	AGCACUGGCACACCAGCCUG	497	0.44	CTCGAGTTACATTTGTTCAAAGAGT	TGCTATGGAATCTAGCACTTACCT	GAGTTACATTTGTTCAAAGAGTAACAGAAA
E4	Ctsh	mouse	ENSMUSG00000032359	CGCUGCCGCUGCUGUGCGCU	GGCGUUCACGGUCAGCUCGG	AGGGCACCGGAGGGAGAACA	447	0.64	GAGTGTAATGGCCACAGGGG	AAGTACAGGCTGGGATGTCC	GAGTGTAATGGCCACAGGGG
F4	Slc39a8	mouse	ENSMUSG00000053897	CUCCGGGCCGGGCAGUGGCC	CGAGCUCCGGUCCCUCCGAG	CGCGGCCGACAGGCUCCGGU	428	0.69	GGAGTGTCTCGCTAACTGGG	ACGAAATCCTTTCTCTGGTGCT	GGAGTGTCTCGCTAACTGGG
G4	Soat1	mouse	ENSMUSG00000026600	CAUUUCUUCAAGAAUGGAGA	GCGAUGCGGACUUUUCAAUG	CACUAUUUAUGAAGGAAGUU	575	0.45	GGCTATGATAATAAATGAACAGAACTCC	TCAGTAACTGCGTCTGTCTGT	GGCTATGATAATAAATGAACAGAACTCCAT
C5	Csnk1a1	mouse	ENSMUSG00000024576	UUUUCCACCGACGAUAAAUU	CUAGCGAUCAACAUCACCAA	CGGAGUACUUAAGGGGGUUG	492	0.57	CCGACAGAGCCTTGGGTTTA	AGTGAGATACTTTGAACAAGGTGGA	GACAGAGCCTTGGGTTTAGGTT
D5	Csnk2a1	mouse	ENSMUSG00000074698	UUUUCCUUUCUUGCAGGCCC	GAUUGAUCAUGAGCACAGAA	UAAAUAAGAUGGAGUUAAGA	599	0.39	GCCCTGGGTGTGTTTGACTA	GGTGGGCTTGGGCAACTTAA	GTTTGACTACATGAACCAGTTCTTAAGTAG
E5	Csnk2a1	mouse	ENSMUSG00000074698	UUUUCCUUUCUUGCAGGCCC	GAUUGAUCAUGAGCACAGAA	UAAAUAAGAUGGAGUUAAGA	599	0.39	GCCCTGGGTGTGTTTGACTA	GGTGGGCTTGGGCAACTTAA	GTTTGACTACATGAACCAGTTCTTAAGTAG
F5	Vangl1	mouse	ENSMUSG00000027860	ACAAGACAGGAACACGCAGG	CUCUGCCCGCACAGGCGCAG	CAAGGAAUAAAGAUGGCAGA	493	0.51	AGGCTAACCAATCACAGGGC	AGACACTCTTACTCCTGGCA	GTGTTGTGCTTAGACCAACAAGAAA
G5	Vangl2	mouse	ENSMUSG00000026556	AAGGGGCUGCCGAAGGGACC	CAGCUCCCGGAAGCACAGGU	GGACACCGAGUCCCAGUACU	450	0.61	TCCAGCAGGGGTTCTCC	CCAGCAAAATAGAGTCCCTCA	CTGGATCGTCACTGATTTATCTCCA
B6	Tgif1	mouse	ENSMUSG00000047407	CAGUCCAGAUUCUGCGAGAC	CUGCUGAUGAGGAAAGGUCC	UCAGGUCUUGUUGCAGCAUC	441	0.51	TGGAACCCCAACACCTTACG	CCTTCGTGTTCCAGGCCTT	CAAATTCTGGCACAAACTTTTATCTTTCTC
C6	Adk	mouse	ENSMUSG00000039197	CACAAAGCAGCAACAUUCUU	CGUCAGCAGCCUUACGCUUC	CACGCAGCACAAGUUCCUGU	439	0.46	CTAAGCGGTAGTGCACCTGT	AATGACTCAGGGTTTGCTGA	CTGTTGAGGTTCTATTCATCGTCACTAC
D6	Ank3	mouse	ENSMUSG00000069601	UUCAGCACCUGACGUUCACG	CACGUUAGAUAAUGUGAACC	AUAAAUGCAAUGGAGCAUAA	492	0.42	CCTCATGAGCAGGACTTCCA	TTCTGATACTCTGCTTTCAGGAA	AGGACTTCCAAATTTATTACATTGACTGTT
E6	Myo5c	mouse	ENSMUSG00000033590	GUGGUCAGUACAACAGGGUU	AAUCGCAAAGGACUACAGAG	AGGGUCUCUGCGGUCUGUAG	444	0.52	TCCCTTAACCTCGAGAGTCTT	GGAGACGAATCTGGAACCTCG	CTTAACCTCGAGAGTCTTCTTAATGTACA
F6	Tinag	mouse	ENSMUSG00000032357	CUCAUAGAACUGAGUGACAC	AGCGCCUACAGUAUUCCCCU	GUGUGAUUUCUAGUGAAUCU	442	0.45	CCTTCTGGGTCTGAAGGCTG	TGGTTACTGAGCAGGCTTCA	CTGTTGGAAAGGAGGCTCTTCTTTTTCTTC
G6	Irf4	mouse	ENSMUSG00000021356	GCGCAGUGAGCUGCGGCAAU	UCGACAGCGGCAAGUACCCC	CCGCGUGUUUCCACGGGAUG	440	0.6	CTCCCGCCTCCAAAGTGATG	AATGCTTGATGCTCTGGCCT	CTCCAAAGTGATGCGAAGGTAGTTG
B7	Celsr1	mouse	ENSMUSG00000016028	CCUUCGCUCUCGGACCCGGC	UGGAGUUGGGAGCAGCCGCU	GCCGCGCGUGCUGCCCGCGC	548	0.78	CTTAGTACCAAGCTCGGGGC	TCGCAAAGTGCTCTCGAAGT	CGTCGGGGCGCCGCGGGCGACCAGCCGGAC
C7	Gnai2	mouse	ENSMUSG00000032562	AGGCCAGGCUGAGCAGUUUC	GAGGUGAAGUUGCUUCUGUU	GUCGAUCAUUUUAGAGCGCU	459	0.63	GGTGTGTGGGATCTGGGATG	CGCAGTCGCTCGGAACT	TCTGAATGAAGTCTGGACTAGGATTATAAA
D7	Tigit	mouse	ENSMUSG00000071552	GCUGACAUACAUACAGGCCU	UGCAAGCCUUACCUGUAGCG	CAUGCAUGGCUGGCUGCUCC	500	0.51	CAGCTGTCCAGTCAGAGTCC	GGCTCACCCTATGTGGCTTT	GATCTATGAAGTCCTTCCTCTGCAATC
E7	Gnai1	mouse	ENSMUSG00000057614	GGGCCCGGGCCGGGGGACAG	CCGCCUUCUCGCCGUCCUCC	CGCUGAGGACAAGGCGGCCG	500	0.73	AGCTCAACTTCAAAGATCGGA	AGCGGTCGCAGGGATTC	ATTCCCACGCGTCCCGCCGCCCCGCCACAC
F7	Areg	mouse	ENSMUSG00000029378	GAGCUCAAUGACCCCAGCUC	GCUCAAGUCCACCGGCACUG	GUGGAGAGUUCACUGCCAGA	437	0.49	TCCCAACACCCAATAGCACA	GCCATCTCCCTTCTGAAGCC	CACACATGCAGTAACTGTTTGATATGAG
G7	Atp6v0e	mouse	ENSMUSG00000015575	UCACGAUCAAAGGCACAGUA	UGGGGAUAAACCAGGGCACG	GUGGGAGCGGAGGACCCCGG	450	0.65	GAGTCCGACGGTCGAGTCA	GCACTCCCTAAAATTCACTTCCG	GAGTCCGACGGTCGAGTCAC
B8	Pi4k2b	mouse	ENSMUSG00000029186	CGAGGGGCGGGUGGGCUCGC	GGCUGGGCCCAGGCAACGCG	CGUCGGUAGCGGGCUCGCGG	595	0.73	GGGAGTTGAGACACAGGTGG	CTCCTGCCACAGAGGGAAAG	GTTGAGACACAGGTGGCCATCAATG
C8	Ociad2	mouse	ENSMUSG00000029153	GUGGCUGAUUGACCAAUGAC	CUUACCUGCUUGCUCAGUGG	UGGCCUCAGUGUCCACUCAU	449	0.46	GGCTAAGTAAATAAGCAACAAATGGAC	AGTTCTCTGTCAGTGGTGCTG	GGCTAAGTAAATAAGCAACAAATGGACAA
D8	Elovl1	mouse	ENSMUSG00000006390	CUUAGUUUCUGAUGUCUGGU	GGCUAUUGGAAAAGUCUAUG	AAUUAUAAGCAACCUAGAUA	450	0.48	CTGGAATGCCTAGGCTGTAGT	CCTTCCCACTCCCAAGTTGT	CTGTAGTTTCTGTTGAAGGTTAAGAGTTAG
E8	Antxr1	mouse	ENSMUSG00000033420	CUCUGGGGCGGGCGGUCCCU	GGGGGACCAGCUUGCUACGG	CAGCCACGCAGAGUCCCCGC	552	0.62	TGAAGAATACCCACGTCTCCA	CAGCGGAAACCAAAGCGAAA	AAATTCTACTTCTGGTTGCAATTCCTTCTC
F8	Tspan11	mouse	ENSMUSG00000030351	CUUGUAUCUCUGCAGGUAGG	GAGCGGUUACCUCAGCAUCU	ACCAACGAAAAUGAGGAUGU	450	0.54	CCTGAAACCTTCATTTGCTCGT	ACAGGCCTACACTCACTCTCT	CTGAAACCTTCATTTGCTCGTTTATAAATT
G8	Map2k1	mouse	ENSMUSG00000004936	GUGCUUAGUCACUGAUAGCC	CGGUACUCACUCGGCCGAGC	GACGCCCAUCCAGCUGAACC	468	0.66	GGGGACGCATTAGGTTTCGT	AGCTGGTTCTCCGCGTG	GGACGCATTAGGTTTCGTTTTCTT
B9	Map2k2	mouse	ENSMUSG00000035027	CGACCUUAGCCUUCUGGGUA	UCAGAGCUGGGUGCCGGCAA	CCAGAACCUUCUCACCUUUC	450	0.56	ATGGGGATCCTGGAGCG	ACATTCCTGCCAGAGAATCCA	CGTGGAGTTCAGGTCCTTGG
C9	Tigit	mouse	ENSMUSG00000071552	GCUGACAUACAUACAGGCCU	UGCAAGCCUUACCUGUAGCG	CAUGCAUGGCUGGCUGCUCC	500	0.51	CAGCTGTCCAGTCAGAGTCC	GGCTCACCCTATGTGGCTTT	GATCTATGAAGTCCTTCCTCTGCAATC
D9	Map2k3	mouse	ENSMUSG00000018932	CCACUUCAGGAAAAUCCAAA	ACUCACGUGGGGUUGGACAC	UACCCCUGGCCUCCACUAAG	449	0.53	ACTGATCATACTGACTCTCGGAC	GTGCAGCCCTGACAGAGAC	CTGATCATACTGACTCTCGGACG
E9	Map2k4	mouse	ENSMUSG00000033352	CUCGGCCGAGCCGCGGCCUG	CCGGCGGUCAGCAGCAUGCA	CGGGGUGCCGCCACCGCCCC	679	0.78	ACCCTGCAAAGTTTTGGGGA	CAGTGCTAGTGGGGGTGTG	ACCCTGCAAAGTTTTGGGGA
F9	Map3k1	mouse	ENSMUSG00000021754	GCCGCCAGUCCGCGCGCUCG	GGGAAGCGGCGCGCCCGCAG	CGCGGCGGCGAGUCCCGAGG	646	0.81	AGCTCGGCAGAGTGGGA	CTGGTTGCAGCGCACAAC	GCAGCGACTCGCCGCTCCCGGGGGTGGCGG
G9	Map3k2	mouse	ENSMUSG00000024383	AUUUUUAUGUAGGAUCCUGC	CGAUCUUAGACUUAGAUCUC	CACACUAAUUUUCCAAAAUA	599	0.3	GCAGTCTATTACACACATGCACA	AGCAGGAAACAGCAAGGTGA	AAACACTCTCCTAAGTAGCACTTTATATTG
B10	Map3k5	mouse	ENSMUSG00000071369	GAUGGGCACCGAAGCCGGCG	CGGGAUGGUGCAAAAGCCCA	GGCGGCGGCGGCACAAGCAA	583	0.76	TGGACTCTCCACCCTGCAG	CTGGCTCGCCTCATTGATCA	GGGCGAGCGGCGTGGCCACGGAGGCGCCGA
C10	Map3k7	mouse	ENSMUSG00000028284	CUUUCUCUUACAGUGCUGCA	ACACUGUAAACACCAGCUCA	AGCCCAAAGCGCUGAUUCAC	595	0.37	AGAAGTGTGATAGTATGTGCTGA	ACTGAAGGTACAAAATGGGCT	AGTGTGATAGTATGTGCTGATTTTATTTGA
D10	Map4k3	mouse	ENSMUSG00000024242	ACGGAACAAAGAGGCAGGCG	CGCAUCGGCAGCGGCACCUA	CGGGCUUCGAUCUGUCCCGC	597	0.77	GGTTCGTCACACAGACCCTG	GGAAGCCATGTTGGAACTGC	CCCAGGCAACAAGCGCCCAGCCCCGCTCCG
E10	Map4k4	mouse	ENSMUSG00000026074	UGUCUCUACAGCACGACCAC	CUGUCCUGCUGCUGCGGGGG	AGCAGGGUCAUAGUGAGGCU	450	0.57	TCCAGAGAGGAGGTGAGCTC	AGGTACTTGTGTGTGTGTGTGTA	TCCAGAGAGGAGGTGAGCTC
F10	Mapk1	mouse	ENSMUSG00000063358	CCUGCCCGCGGACCAUCUCC	CGCCUUCUCCGAUGUACGAG	CAGGGUGACCGCGUGAGGCC	498	0.7	ACCGGCGGTTAATTCTCTCC	ACGAGGAGCAACACCTAAGC	CGGCGGTTAATTCTCTCCTCTG
B11	Mapk3	mouse	ENSMUSG00000063065	GACGACCCCAGCAGUUCCCC	UAGCGUGGGCCCACAUCGAA	UACGGCAUGGUCAGGUGAGG	581	0.72	CCAGGAGACCATGTGACGTC	TCCCTCACTCCCCCTTCATC	CCAGGAGACCATGTGACGTC
C11	Cish	mouse	ENSMUSG00000032578	UGCUGGCUGUGGAGCAAAUU	CCCAGUGGGUAAGGGCUGCA	UUCAUUCUCUGCCUGGACAG	641	0.52	AGGTTCTGTGAAGTGAGGGT	ACCACGCTTCCCAAATCAGA	AAGAAAGATTTATATCTAGGAGCTAGGTGT
D11	Elf5	mouse	ENSMUSG00000027186	GUGCAGCCUGUGAUUCCUAC	CCAUUCCCAGACAUGGCGCU	GUGACAGAAGGAGAUGCAGU	446	0.52	AATCCCATCTCCCTGGTGGT	ATCAGGTCCCAGTCCTAGGC	GTAGAGAAGATAACCTGGATCCTTGTAAG
E11	Ccn2	mouse	ENSMUSG00000019997	AUCAUGCUCGCCUCCGUCGC	UUACCCGGGUGCAGAGAGCG	UCCGCAGCCUGCUAUGGGCC	497	0.69	AGACCGACCTCCTCCAGAC	GCAGAAGAGGCCCTTGTGT	AGACCGACCTCCTCCAGACG
F11	Bmp2	mouse	ENSMUSG00000027358	UCUAGUGUUGCUGCUUCCCC	AACUUCUUGCGGCCCAGCUC	UGAGGACGUCUUCCGAAGGC	447	0.67	GAGAAGGCCAGCGAGCT	ACCTTCGTGATGGAAGCTGC	TGGGAGCCGAGGCCGCGGGGGCGGGCGGAG
G11	Tigit	mouse	ENSMUSG00000071552	GCUGACAUACAUACAGGCCU	UGCAAGCCUUACCUGUAGCG	CAUGCAUGGCUGGCUGCUCC	500	0.51	CAGCTGTCCAGTCAGAGTCC	GGCTCACCCTATGTGGCTTT	GATCTATGAAGTCCTTCCTCTGCAATC

## Sheet: plate4
well_position	gene_name	species	gene_id	guide_#1	guide_#2	guide_#3	amplicon_size	GC_percent	fwd_primer	rev_primer	sequencing_primer
B2	Atf6	mouse	ENSMUSG00000026663	GUACUGUGAUUAAUGCAUGA	GCACUUUGAUGCAGCACAUG	UCAGCAAACAACGUCGACUC	635	0.45	TCTATCTTGTTGAATCTGGATCTCT	TGCTGAGCCTTCTTGCCAAG	TCTATCTTGTTGAATCTGGATCTCTCTTAT
C2	Lamp2	mouse	ENSMUSG00000016534	UGUGCUAUCACUAGUGUUGU	AUUUGGAUUCGCUGUCUCUU	CACACGAUGGAAGCAGUUGU	450	0.37	ACTCTTATTAGGAAGACAGATAGGCA	AAGGGGAAAGTGTGATTTAGCT	ACTCTTATTAGGAAGACAGATAGGCA
D2	Creld1	mouse	ENSMUSG00000030284	GAUGGCUCCACUGCCCCCAA	GUCCUGGGAGGCUCAGAAAC	UGGGGCUCAGCUCGGGGAGA	526	0.56	TCTGCTTCCACTACCCCAGT	CACTCCCGGCCTAACATTCT	CTACCCCAGTTTATCCTCGTTTTGTAATTA
E2	Crispld2	mouse	ENSMUSG00000031825	UCUGAACAAUAUGGUCCUGA	CCAGGCUCGUGGUGUUGGGA	GCCCUGCGCACGCGUGAGUG	788	0.55	GAGGTGGTATGGCTGACCTG	TGCATCTCAGTTAGAAGAGAGCC	CTGACCTGGTTCTAATTTGCTGTATC
F2	Tigit	mouse	ENSMUSG00000071552	GCUGACAUACAUACAGGCCU	UGCAAGCCUUACCUGUAGCG	CAUGCAUGGCUGGCUGCUCC	500	0.51	CAGCTGTCCAGTCAGAGTCC	GGCTCACCCTATGTGGCTTT	GATCTATGAAGTCCTTCCTCTGCAATC
G2	Rnf43	mouse	ENSMUSG00000034177	ACUGGCUUAGUCAGCCCCAG	UGGAGUUUGUGUACAAGAAU	UGAGACGCUUACCCCGGCGG	489	0.56	GATCGATCAGCTGCTGAGCA	CTTCTCTCCTCCGTGCCATT	GATCGATCAGCTGCTGAGCA
B3	Ctcf	mouse	ENSMUSG00000005698	UGAGGCGGUUGAAGCCAUUG	AAAGACUUACCAGAGACGCC	CCACCUCACCCCCAUCUGUC	577	0.48	GGGGTCAGGAGGTTGAGTTT	TGTTAATGGGCTGTTCCTCCA	GCCACTCAAATGATTTTAGTTTAAAATGTG
C3	Lgr5	mouse	ENSMUSG00000020140	AGGGUGGACUGCUCGGACCU	CAGUGUGAUGGGCAGCCCCG	CUUGCUGGCGCUGCUGCAGU	495	0.66	GCACAACAGGTCTGGTCAGA	ATTGGGGTTGCAGACGTCTG	CACAACAGGTCTGGTCAGAATG
D3	Lgr6	mouse	ENSMUSG00000042793	GAGGCUUUCACUGAGACACA	ACUCACAGGAUUCGGAGCCU	UGCAGGACCCUGACCCGUGC	565	0.53	GACTGCTTTCGGGTCTCACA	GGTGCCTGCTACTTCCTGTT	GGAGGTTTACATTCAGAGGTATTAAAGAAT
E3	Tigit	mouse	ENSMUSG00000071552	GCUGACAUACAUACAGGCCU	UGCAAGCCUUACCUGUAGCG	CAUGCAUGGCUGGCUGCUCC	500	0.51	CAGCTGTCCAGTCAGAGTCC	GGCTCACCCTATGTGGCTTT	GATCTATGAAGTCCTTCCTCTGCAATC
F3	Znrf3	mouse	ENSMUSG00000041961	AGGACAGUGAGACAUGGUUU	UGAAUAUGGCUGGGUAGGAG	GUCUCUUAGAUGCACCCACU	442	0.44	TGCTATGTCTCCTCACACAGC	TTCAGTGCTCAGCTCACAGT	CTCTTCTTCAGAACCTGATATTTGAAACTC
G3	Lgr4	mouse	ENSMUSG00000050199	UGCUCUGCUUCUUCGCCCUG	CAGGGCGCAGCGCAGAGAGG	UACCGCCGUCAACCCCUUCC	500	0.76	AAGGAAGCGAGCGCACG	ATCCCCCTGACCCTCCA	ACCGCCGAGGGACGGCGCCCGGGCCCCGAG
B4	Tigit	mouse	ENSMUSG00000071552	GCUGACAUACAUACAGGCCU	UGCAAGCCUUACCUGUAGCG	CAUGCAUGGCUGGCUGCUCC	500	0.51	CAGCTGTCCAGTCAGAGTCC	GGCTCACCCTATGTGGCTTT	GATCTATGAAGTCCTTCCTCTGCAATC
C4	Ctnnb1	mouse	ENSMUSG00000006932	UGUUUUUACAGCUGACCUGA	CAGCAGUCUUACUUGGAUUC	UGUCAACAUCUUCUUCCUCA	450	0.5	CCCTGTCCCATGGAGCT	TCCTTCAACCCACTTGTGC	CATGGAGCTCATACTGACCCTC
D4	Porcn	mouse	ENSMUSG00000031169	UAAGAUAAAAUCUGUUGUGG	GCUUCGCCUGCCGCCUCCUU	AUUUUUCCAGCAGCUACUGC	480	0.54	GGTGGAATTGGGGCTTAGCT	CTCCCCCAAAGCCTTCCAAT	GAATTGGGGCTTAGCTTAATGGGATAT
E4	Siah1a	mouse	ENSMUSG00000036840	UGGGUAAUGCUGUAGCAGUC			434	0.35	TGGCCACTCTGACACTGAAG	CATGCTATAGAACATTTTGGGAATATGG	CACTCTGACACTGAAGAATAGGTGG
F4	Usp6nl	mouse	ENSMUSG00000039046	AAAUCGAAAGGACUUCCAAG	CCGACCCGUGCAUACCUUCU	AACCUCACAUGUGAGCACAG	443	0.44	AGGCATTTTGCTCTCTGGGA	AGCAGAGGCAGGGGACA	CTTCGAAAACATTTTCTTTGGCTTTGTTAC
G4	Dvl1	mouse	ENSMUSG00000029071	AAUCAUCUACCACAUGGACG	GUGACGCGCUCGGGAGCUAC	AUUUGUAGGCGUGCACCGGC	581	0.73	CTCAGAGCCGCTTTCCCTG	ACTGGGCGCAGAAACTCTAC	CGCCCGCTCCGGGGCCGCGGCGGATGGGCG
C5	Dvl3	mouse	ENSMUSG00000003233	CAUCUACCACCUGGACGGCC	AGGUGACGCGCUCGGCGGGC	AAGUCUAUGGACGACGAUUU	476	0.68	CGGAGAACAAGGGAGCTGG	TCCAAGAGGTGACTGGGAGT	GGCCCGGCCGGCGGCTGAGTGGGGCTGAGC
D5	Wif1	mouse	ENSMUSG00000020218	AGAGCCGGAGCGCGAAAGCA	GGAUGCAGGGCAGCCACCUG	UAUGAGCACUCUAGCCUGAU	450	0.54	AGTCGTTTAAGTAGGAACAGCTC	GTTGGGTCGGCTTTGCTTTT	AGTCGTTTAAGTAGGAACAGCTCC
E5	Jup	mouse	ENSMUSG00000001552	GAGUGUGUACUGUCUGCCGC	GGGCACACAGGUAUUGACGC	CCUUGAUGGGCUGCUCAAUA	585	0.53	CCTTCAGACTTCCCGTGTCC	CTTTCGCTTCACACCTGCAC	CAGATCTCTGTGAGTTCAAAACCAG
F5	Sh3rf1	mouse	ENSMUSG00000031642	GCACUCCAGAAGGUCCAACA	AGCGUUUGCAAAAGGUAUGC	AACUCAGAUGUCCCGAAUGC	450	0.54	CTCTTTCCTCCCCTCTCTCC	GCCACAATTAACCACAGTGCT	ATAACTCCAGAGCAAAGTCTGAAATGGATG
G5	Pdlim2	mouse	ENSMUSG00000022090	CCAGGCUCCAGAACAAAUUG	CUUACCUUGGUCACAAUGAU	GUGGCAGGACCAGCACCUUG	472	0.57	TGAGACTTAGGGCAAAGGGC	AGAGGGAGGGACTTAGTCAC	CTTGGTCCCCTTCCTTTCATCTTCTAATG
B6	Ryk	mouse	ENSMUSG00000032547	UCCCGGGGAGCGGCGGCCUG	UCCCGCAGGAGCGGCGGCCA	CGCGCCACUCACCAAGCAGC	687	0.79	TCAGGTCTGAGACGCTCTCC	CGCTAACCAGAAAGCAAGCG	TCAGGTCTGAGACGCTCTCC
C6	Dvl2	mouse	ENSMUSG00000020888	ACCAUGGCGGGCAGCAGCGC	UGAAGAAGAGACUCCUUACC	GAGCGUUUUGCAGCGGCCCG	449	0.61	GGCACGTCTTCCGCACT	AGCACAGTACAATATGCTATGCT	CCTGCGCTGTTGGCGCTAGCGCGTCAGTTT
D6	Gsk3b	mouse	ENSMUSG00000022812	ACCACAGUAGUGGCAACUCC	UGGAAAUGGAUCAUUUGGUG	UGCCAUCAAGAAAGUUCUAC	593	0.41	ACGGTGGGTTAAATAGCTTGT	CTGAGAGGCTAAGGCACAGG	AGCTTGTAATTGAAAACTATCTTACATGCT
E6	Celsr2	mouse	ENSMUSG00000068740	UCUGGGGCCUGCGCCCCCGU	CACUACUGGGAGAUCAAGUG	CGGCAGCAGCGGCGUUGGGA	450	0.7	GGATATGAGCCCCTGATTCTG	AGCCATCTGGGTGCAGG	GATATGAGCCCCTGATTCTGGAC
F6	Celsr3	mouse	ENSMUSG00000023473	UGAUGGCGAGGCGGCCUCUA	AGGAGAAGGAGCAGUAGUAC	CAACCCCUGGGUCCCAGUCC	450	0.7	GATGGTGCCCAGAGAGCAG	GACCATTCCGGGCGTTTTG	GGCGGCGCGGAGCGACGGGCAGAGGGGCGG
G6	Usp6nl	mouse	ENSMUSG00000039046	AAAUCGAAAGGACUUCCAAG	CCGACCCGUGCAUACCUUCU	AACCUCACAUGUGAGCACAG	443	0.44	AGGCATTTTGCTCTCTGGGA	AGCAGAGGCAGGGGACA	CTTCGAAAACATTTTCTTTGGCTTTGTTAC
B7	Rnf43	mouse	ENSMUSG00000034177	ACUGGCUUAGUCAGCCCCAG	UGGAGUUUGUGUACAAGAAU	UGAGACGCUUACCCCGGCGG	489	0.56	GATCGATCAGCTGCTGAGCA	CTTCTCTCCTCCGTGCCATT	GATCGATCAGCTGCTGAGCA
C7	Spry4	mouse	ENSMUSG00000024427	CUGGUCUUCAUCUGGUCAAU	GGGGCGCUCUGCUGUCAAGG	GGACGCUGCUCUGUGGAACC	447	0.58	GACCGCTGAAGGAGATCCAG	GCTCTCGTTTTATTTAGGCTCCC	CTGAAGGAGATCCAGTGGTGAGTAATATC
D7	Tigit	mouse	ENSMUSG00000071552	GCUGACAUACAUACAGGCCU	UGCAAGCCUUACCUGUAGCG	CAUGCAUGGCUGGCUGCUCC	500	0.51	CAGCTGTCCAGTCAGAGTCC	GGCTCACCCTATGTGGCTTT	GATCTATGAAGTCCTTCCTCTGCAATC
E7	Apc	mouse	ENSMUSG00000005871	GGAAGUACUUAAGCAGCUAC	GACUUACUAGAGCGUCUUAA	UCCAGGUCAGCUGCUCUCAC	468	0.42	TGGCATGTTGTCAGTGTGAAC	CACGGCCTACTGAAGCGTAT	CAGTGTGAACTGAAATAGCTTTCTCAAGAA
F7	Spry1	mouse	ENSMUSG00000037211	GUGUGGCUGCCAUGCUGACU	UGUCAUAGUCUAACCUCUGC	GUAUUCAUUGCUGCCUCUGA	485	0.54	GGGGATCATTACCAGGTGGC	TGGTGGACCTGCTCAGCA	GAATTTGTTACTTGACAGCAGCCCTTCTC
G7	Spry2	mouse	ENSMUSG00000022114	GUACUCAUUGGUGUUUCGGA	UGCUGGGUAAGGGCAUCUCU	UCAUGGGCUGUCUGCAGCAA	450	0.57	TGAAGAATGGACCTGCGAGG	GGATGAGGGAAGTGGAAGAGT	TGAAGAATGGACCTGCGAGG
B8	Nkd1	mouse	ENSMUSG00000031661	GUCAAUCUUCUCAGGCGGCA	GAGACUGAGCGAACCUGGCC	GUGACUUGACGGCAGUGUCC	450	0.57	CATCACCAGGCCAAAGAATG	CACTCATGGGGTCCTGGTG	CAAAGAATGGAAGGATGTGGAGCATG
C8	Nkd2	mouse	ENSMUSG00000021567	GAGAGGACAUUCCUUCUUGC	UCGAAGGGUCUUGCUGCUGC	CCUCGUAGAUGGUGUGCAUC	443	0.54	GTTAGGTGGCTGAGGGTGTG	GCTACCTTTAAGCCATGTACAACA	CTGTCTTAGGGGTGGTGCTG
D8	Fbxw11	mouse	ENSMUSG00000020271	CUCCAGAAAGAGGCCGUCAG	GCAUUAAGUACUUUGACCAG	CGGAUGUGUCAUUAUCAGCA	446	0.43	AGGTTCAAATTGGTATTTTGAGGCT	GTGTACACACTCATTCTGCCA	CAAATTGGTATTTTGAGGCTAAATCCATAG
E8	Mlc1	mouse	ENSMUSG00000035805	GGUCCUUGGGCUUUGAGUCA	GAGAGGGGUCGGCAGGAUGC	ACGGGAGGGGCAGUUCAGGG	442	0.55	TCGGGCTTTGTGCTCTACAG	CCGAAGCACTTTCATGATAACCA	CCCTGAGCCAGTATTGAGTTACTC
F8	Zfp385b	mouse	ENSMUSG00000027016	CCUGAGCAGCGGAGUUUAGC	GCCUGGGGACCAGUUCAGCA	GAACAUGGCAACCUUCCUCC	450	0.52	CTACCTGTGCTGGTGTTCGG	TGGCTGAAGATCATATTCGCTCA	GCCAGGCCCAGGGCAAGGGCAAGGGCCAGC
G8	Lrg1	mouse	ENSMUSG00000037095	GGUAGCACCGUCUCCUGCCA	UCUCCUGGCCCUCUUGGGCA	GUUCACUAACCUCAGCCUCC	435	0.59	CCTGCAGGCGATTGCTC	ACCCACCCACCCTGCTAA	GATTGCTCGAGAGGTGCAGC
B9	Slc34a2	mouse	ENSMUSG00000029188	GGCUGGGCAUUUUCCAACUC	CAUACCUGCCAAAGACAAGG	AUUUCCAUGGGUCCUCAAAG	450	0.52	AGACCATTGATACAGACACCTG	TTCAGGCAGGTCCCAGG	CCACTCCTAAGAAGTAAGATTTGTAAGAAA
C9	Tigit	mouse	ENSMUSG00000071552	GCUGACAUACAUACAGGCCU	UGCAAGCCUUACCUGUAGCG	CAUGCAUGGCUGGCUGCUCC	500	0.51	CAGCTGTCCAGTCAGAGTCC	GGCTCACCCTATGTGGCTTT	GATCTATGAAGTCCTTCCTCTGCAATC
D9	Pde7b	mouse	ENSMUSG00000019990	AAGGCCGACCUUGCAAGGUU	GUUACUCACUGUUAAGUAGA	ACGACUAAGGGGUCAGACGG	478	0.44	CCTCACCATTCCCACCAGG	CGACTCGTTACACTGGGCAT	CTTAGAACTTGTTTTCAGAGTTGATGTGAG
E9	Cdkn2b	mouse	ENSMUSG00000073802	CGCGGCUGUGAGUUGUAACU	GGGACCCUCGCUACCUGGAU	GGCGCGGGGGCAAGUGGAGA	490	0.63	CCAGCTTGTACGGAACCAGA	GACGCTCACCGAAGCTACTG	AAAACCAATCTAGTGCCGAGGGATGTTT
F9	Bdnf	mouse	ENSMUSG00000048482	GACCAUCCUUUUCCUUACUA	UGGACGUUUACUUCUUUCAU	UCACGCUCUCCAGAGUCCCA	469	0.5	CTGCAGCTGGAGTGGATCAG	TTGACTGCTGAGCATCACCC	CAGCTGGAGTGGATCAGTAAGACAAAAA
G9	Csf1r	mouse	ENSMUSG00000024621	GCCACCUCCUUCAGGUCAGG	CGCAGGGUCACCGUUUCACC	AAGGUCCAGUAGGGAGAGAU	448	0.56	TGGCAGATGTCAATAGAGTTGGA	CCCTCCTGCCCAACCAATAT	GATGTCAATAGAGTTGGAAGCTGATTGAAG
B10	Rbpjl	mouse	ENSMUSG00000017007	AAGGGCCCGGGGGCAACGAG	AGGUGCGGCUACAGAGCGAC	UGUCUGGCAUUCCCCACUUA	450	0.64	TGGAGGGAGATTAGGGAAGGA	AGAGCAGCAGGAAAAAGGGG	TGGAGGGAGATTAGGGAAGGAG
C10	Hopx	mouse	ENSMUSG00000059325	CUCCUCCGUGAGACCCGCCU	CCUUGUUGAAGUUGUACUCC	AUGUCGGCGCAGACCGCGAG	449	0.67	GTAGGGTGGATAGGGGCTGG	AGGCGTCTTCTTCCTCCTCT	GAATGATTTGGGGACTGAGATACATATGAT
D10	Hbegf	mouse	ENSMUSG00000024486	UGAUCGUGCUCAGGGGGUCC	AGCAACCCUGACCCUCCCAC	GUGUUGUCCGCGUUGGUGAC	500	0.62	ACATCCCTCAGTCCTCCGG	GCTCATGTCTCCGAGGTCG	GAATGGGGGCAAAAGCATAAATCTTTG
E10	Sema3e	mouse	ENSMUSG00000063531	CAGCAAGGUGAGGAUGUGUC	GGGGUUCGCGGAGUGACCUG	AUUUUCCUAACAAAAGGAUA	440	0.53	TCTGATGACAACCCCTTCTGT	CTCCAAGTTGGCAAGCGATT	TCTGATGACAACCCCTTCTGTTTG
F10	Zfp365	mouse	ENSMUSG00000037855	GAAUUCCAGAUGGGCCCUCA	CCAUUCCGCUGCCCGAGGUG	UUGAGGAAAGCCGGUACCAU	437	0.52	TCGACTTCTGCTTGGTCACC	ACTGACTCAGTGAAACCCGT	GACTTCTGCTTGGTCACCTTTG
B11	Slc6a14	mouse	ENSMUSG00000031089	UCAUCCGAGAACUUCCAUGU	GUCAGAUUAUCUUCUUUCCA	CCAUUGGUGUAGGUCAGAUA	440	0.36	TGAAAAGAATCCCCCGTGAGT	ACCTCTCTTTAGCTCATTGTACCT	CCTTTCTATTACTCTCTGGACTTTTGAAAT
C11	Cd36	mouse	ENSMUSG00000002944	GACACGGGAGAAUAAGUAAA	UAUUGAGAAGACAAUCAAAA	CUCAUUGCUGGAGCUGUUAU	498	0.42	TGAGCCCACTTCGCATTACA	CATCTGTATCAGTAGCATGATTTCTTTG	CATTACATTGTAATGTTTCCCAAATGCTTA
D11	Kcnj15	mouse	ENSMUSG00000062609	AUGCUUCACCAGUGGGGCAC	CCCACUCUUUGACAUGACUC	CGGUUGUCCACAAGUCCUGG	448	0.46	AGTTATTGCATGCGGTAGGAGA	TCATAATGCAGGGTGTGTGGT	GTAGGAGATTAACACCATACTGTAACAAAA
E11	Slc34a2	mouse	ENSMUSG00000029188	GGCUGGGCAUUUUCCAACUC	CAUACCUGCCAAAGACAAGG	AUUUCCAUGGGUCCUCAAAG	450	0.52	AGACCATTGATACAGACACCTG	TTCAGGCAGGTCCCAGG	CCACTCCTAAGAAGTAAGATTTGTAAGAAA
F11	Npr1	mouse	ENSMUSG00000027931	AGACCACGGGUACGAGGUGU	GGUCGCUCGCGUGGCCGCUU	GACGCGUCCGUCCGCGCCUA	430	0.71	AGCGGTGTCGGAGCAGA	GGCAGGCAGCTTGCTCT	CCGCCGCGTTCTCGCTGCTGCCCAGCACCA
G11	Tigit	mouse	ENSMUSG00000071552	GCUGACAUACAUACAGGCCU	UGCAAGCCUUACCUGUAGCG	CAUGCAUGGCUGGCUGCUCC	500	0.51	CAGCTGTCCAGTCAGAGTCC	GGCTCACCCTATGTGGCTTT	GATCTATGAAGTCCTTCCTCTGCAATC
