# Supplementary material for: Mapping the dialogue: Decoding alveolar stem–niche interactions
Source: Proc Natl Acad Sci U S A. 2026 Jul 8;123(28):e2606113123. doi: 10.1073/pnas.2606113123 (PMC13367804; doi:10.1073/pnas.2606113123)
Supplement: Supplementary file 4 — Dataset S03 (XLSX) [file pnas.2606113123.sd03.xlsx]

## Sheet: buddingmorpho_vs_TigitTdTom
seqnames	start	end	width	strand	ID	aliases	coords	size	type	symbol	desc	logFC	AveExpr	t	P.Value	adj.P.Val	B
chr11	112782224	112787760	5537	+	ENSMUSG00000000567	2010306G03Rik	112782224,112783015;112783809,112784062;112784672,112787760	4135	protein_coding	Sox9	SRY (sex determining region Y)-box 9 [Source:MGI Symbol;Acc:MGI:98371]	1.91241	2.72904	9.12946	1.05695e-16	4.99369e-12	25.9258
chr10	67979570	68043868	64299	+	ENSMUSG00000037846	B130039D23Rik,Mbf,Plekhk1,RTKN2	67979570,67979812;67987307,67987512;67997565,67997623;68001924,68001977;68003204,68003321;68005500,68005694;68013906,68013915;68017806,68017900;68025513,68025619;68026518,68026649;68035789,68035951;68040031,68040138;68041379,68043868	3980	protein_coding	Rtkn2	rhotekin 2 [Source:MGI Symbol;Acc:MGI:2158417]	-0.999976	7.07066	-8.12412	5.74495e-14	9.33365e-10	21.2588
chr17	26676396	26699644	23249	+	ENSMUSG00000015575	Atp6k,M9.2	26676396,26676578;26682678,26682725;26695355,26697951;26699212,26699644	3261	protein_coding	Atp6v0e	ATPase, H+ transporting, lysosomal V0 subunit E [Source:MGI Symbol;Acc:MGI:1328318]	-0.659688	8.55842	-8.11902	5.92663e-14	9.33365e-10	21.1589
chr14	65919394	65953935	34542	-	ENSMUSG00000034463	C130058N24Rik	65919394,65921188;65930798,65931841;65933104,65933202;65936363,65936482;65938211,65938309;65953496,65953935	3597	protein_coding	Scara3	scavenger receptor class A, member 3 [Source:MGI Symbol;Acc:MGI:2444418]	2.32506	1.30511	8.02199	1.0701e-13	1.26395e-09	18.6764
chr9	78175303	78175633	331	-	ENSMUSG00000065037		78175303,78175633	331	misc_RNA	Rn7sk	RNA, 7SK, nuclear [Source:MGI Symbol;Acc:MGI:103186]	1.79699	2.16697	7.96981	1.46834e-13	1.38746e-09	19.0961
chr1	131638306	131675505	37200	+	ENSMUSG00000004552	A430072O03Rik,C920004C08Rik,CatE,CE	131638306,131638557;131661876,131662066;131662613,131662769;131663311,131663428;131664284,131664402;131668037,131668236;131670686,131670808;131672204,131672345;131672445,131672543;131674781,131675505	2126	protein_coding	Ctse	cathepsin E [Source:MGI Symbol;Acc:MGI:107361]	1.24549	4.11897	7.9282	1.88836e-13	1.48696e-09	19.908
chr9	76951693	77045794	94102	-	ENSMUSG00000032357	TIN-ag	76951693,76952031;76962209,76962254;76996893,76997016;76999829,76999874;77001581,77001761;77005630,77005780;77008942,77009065;77026890,77027004;77031689,77031778;77032426,77032489;77045349,77045794	1726	protein_coding	Tinag	tubulointerstitial nephritis antigen [Source:MGI Symbol;Acc:MGI:1349477]	1.02005	7.15544	7.83306	3.34885e-13	2.26028e-09	19.5074
chr15	99590849	99594829	3981	+	ENSMUSG00000044217		99590849,99590964;99591028,99591634;99592662,99592826;99593246,99593329;99594135,99594829	1667	protein_coding	Aqp5	aquaporin 5 [Source:MGI Symbol;Acc:MGI:106215]	-0.458874	10.6432	-7.75855	5.23302e-13	3.09049e-09	18.053
chrX	143802231	143827414	25184	-	ENSMUSG00000067276		143802231,143803826;143804357,143804493;143804675,143804796;143805395,143805597;143805763,143805885;143807246,143807432;143807527,143807604;143807841,143808034;143808618,143808810;143809295,143809503;143810845,143810976;143820296,143820476;143827209,143827414	3561	protein_coding	Capn6	calpain 6 [Source:MGI Symbol;Acc:MGI:1100850]	1.3994	3.64664	7.60721	1.28744e-12	6.75849e-09	17.705
chr6	17306335	17341452	35118	+	ENSMUSG00000007655	Cav-1,caveolin-1	17306335,17306479;17307278,17307318;17307640,17308203;17339113,17341452	3090	protein_coding	Cav1	caveolin 1, caveolae protein [Source:MGI Symbol;Acc:MGI:102709]	-0.904146	7.0442	-7.29832	7.862e-12	3.71448e-08	16.5008
chr10	60106219	60135198	28980	+	ENSMUSG00000058297	Gcap26,testican-2	60106219,60106656;60115073,60115081;60121232,60121240;60121478,60121523;60121684,60121798;60123810,60123924;60125710,60125824;60126154,60126270;60126834,60127052;60129681,60129743;60131084,60131221;60131336,60135198	5247	protein_coding	Spock2	sparc/osteonectin, cwcv and kazal-like domains proteoglycan 2 [Source:MGI Symbol;Acc:MGI:1891351]	-1.16106	6.09077	-7.05784	3.12875e-11	1.34383e-07	15.1076
chr1	66175313	66442583	267271	+	ENSMUSG00000015222	G1-397-34,MAP-2,Mtap2,repro4	66175313,66175495;66193119,66193181;66251647,66251712;66321719,66322142;66322404,66322468;66362203,66362280;66364655,66364776;66380489,66380773;66399389,66399502;66401444,66401521;66412407,66416147;66416344,66416550;66416732,66416866;66420135,66420196;66421646,66421790;66425197,66425528;66431527,66431619;66433514,66433595;66438254,66438366;66438792,66442583	10180	protein_coding	Map2	microtubule-associated protein 2 [Source:MGI Symbol;Acc:MGI:97175]	-1.27464	4.29294	-6.95687	5.54599e-11	2.18355e-07	14.1079
chr9	70407692	70421547	13856	-	ENSMUSG00000032218	CycB2	70407692,70408029;70409280,70409390;70410121,70410261;70410655,70410891;70412842,70413000;70413102,70413272;70418794,70418907;70419001,70419129;70421417,70421547	1531	protein_coding	Ccnb2	cyclin B2 [Source:MGI Symbol;Acc:MGI:88311]	0.996254	4.73657	6.8862	8.25653e-11	3.00068e-07	14.0385
chr4	118432901	118437352	4452	-	ENSMUSG00000006398	2310042N09Rik,p55CDC	118432901,118433141;118433481,118433598;118434751,118434876;118435473,118435701;118435777,118435871;118435969,118436165;118436260,118436388;118436510,118436606;118436694,118436842;118436941,118437352	1793	protein_coding	Cdc20	cell division cycle 20 [Source:MGI Symbol;Acc:MGI:1859866]	0.781409	6.50528	6.78515	1.4527e-10	4.90243e-07	13.6964
chr14	79288756	79301645	12890	-	ENSMUSG00000022018	1190002H23Rik,RGC-32	79288756,79289119;79290244,79290306;79291671,79291778;79300715,79300900;79301449,79301645	918	protein_coding	Rgcc	regulator of cell cycle [Source:MGI Symbol;Acc:MGI:1913464]	-0.713387	8.02302	-6.68706	2.5025e-10	7.88222e-07	12.9969
chr16	23224740	23360350	135611	+	ENSMUSG00000022885	Siat1,St6Gal-I	23224740,23225229;23226021,23226179;23256959,23257101;23317564,23317698;23321033,23321678;23328342,23328439;23354866,23354964;23356209,23356383;23357629,23360350	4667	protein_coding	St6gal1	beta galactoside alpha 2,6 sialyltransferase 1 [Source:MGI Symbol;Acc:MGI:108470]	1.10766	3.7173	6.66241	2.86695e-10	8.46575e-07	12.7604
chr2	118814003	118837696	23694	+	ENSMUSG00000027331	1700025D04Rik,D2Ertd750e	118814003,118814492;118817864,118817990;118818835,118818882;118823420,118823525;118823693,118823786;118828959,118829014;118831553,118831627;118834000,118837696	4693	protein_coding	Knstrn	kinetochore-localized astrin/SPAG5 binding [Source:MGI Symbol;Acc:MGI:1289298]	0.866294	4.75771	6.54586	5.43116e-10	1.50942e-06	12.2638
chr11	46193850	46312859	119010	-	ENSMUSG00000020340	1500004I01Rik,6430511D02Rik,Pir121	46193850,46196467;46198991,46199138;46200646,46200884;46207387,46207481;46208288,46208360;46221336,46221466;46222610,46222700;46224062,46224205;46240004,46240091;46242287,46242486;46247559,46247678;46249730,46249838;46252604,46252680;46253947,46254043;46254510,46254666;46257549,46257702;46260800,46260947;46261437,46261603;46265904,46266029;46266710,46266829;46270552,46270669;46272609,46272700;462…	7028	protein_coding	Cyfip2	cytoplasmic FMR1 interacting protein 2 [Source:MGI Symbol;Acc:MGI:1924134]	-1.25814	4.21849	-6.49633	7.11114e-10	1.86652e-06	11.6157
chr7	135689784	135716361	26578	-	ENSMUSG00000031004	D630048A14Rik,Ki-67,Ki67	135689784,135690133;135693080,135693496;135694232,135701067;135701902,135702057;135704068,135704239;135704339,135704457;135704543,135704795;135705610,135705785;135707361,135708320;135708766,135708811;135710845,135710911;135713757,135713872;135713961,135714039;135716048,135716361	10061	protein_coding	Mki67	antigen identified by monoclonal antibody Ki 67 [Source:MGI Symbol;Acc:MGI:106035]	0.975955	4.34717	6.47457	8.00172e-10	1.98973e-06	11.838
chr2	153108468	153151441	42974	+	ENSMUSG00000003283	Bmk,Hck-1	153108468,153108754;153124170,153124287;153128263,153128305;153129043,153129142;153129844,153129942;153131221,153131324;153134069,153134218;153134624,153134776;153136698,153136877;153138262,153138338;153144419,153144572;153148947,153149078;153150947,153151441	2092	protein_coding	Hck	hemopoietic cell kinase [Source:MGI Symbol;Acc:MGI:96052]	-0.787816	5.75332	-6.44309	9.4876e-10	2.24125e-06	11.8853
chr16	21953826	21995542	41717	-	ENSMUSG00000044626	C130037N08Rik,D16Wsu119e,LPDLR,mPA-PLA1,PLA1B	21953826,21956177;21958781,21958954;21962145,21962256;21965954,21966049;21967985,21968152;21974058,21974147;21976233,21976334;21981336,21981444;21983901,21984268;21995321,21995542	3793	protein_coding	Liph	lipase, member H [Source:MGI Symbol;Acc:MGI:2388029]	-0.519896	6.72208	-6.39373	1.23799e-09	2.78524e-06	11.6444
chr1	51289126	51302960	13835	+	ENSMUSG00000045954	Sdpr	51289126,51289868;51300649,51302960	3055	protein_coding	Cavin2	caveolae associated 2 [Source:MGI Symbol;Acc:MGI:99513]	-0.771847	6.30715	-6.28866	2.17212e-09	4.66473e-06	11.1123
chr1	71585520	71653200	67681	-	ENSMUSG00000026193	Fn,Fn-1	71585520,71586283;71586830,71586943;71590098,71590204;71590767,71590892;71593071,71593235;71595664,71595802;71597281,71597747;71598374,71598463;71599215,71599394;71599603,71599692;71600290,71600466;71601201,71601288;71602310,71602497;71603660,71603929;71604970,71605083;71605885,71606040;71606703,71606867;71607904,71608020;71609413,71609682;71610929,71611018;71612468,71612650;71613763,71614035;716…	8479	protein_coding	Fn1	fibronectin 1 [Source:MGI Symbol;Acc:MGI:95566]	0.803164	7.08098	6.23961	2.81854e-09	5.78976e-06	10.707
chr13	23684199	23692908	8710	+	ENSMUSG00000018102	2610022J01Rik,H2bfs	23684199,23684621;23692176,23692908	1156	protein_coding	Hist1h2bc	histone cluster 1, H2bc [Source:MGI Symbol;Acc:MGI:1915274]	0.560372	6.29288	6.17451	3.97506e-09	7.82523e-06	10.5305
chr9	21755442	21760303	4862	-	ENSMUSG00000074476	2410030K01Rik,Spbc24	21755442,21757394;21757685,21757829;21760119,21760303	2283	protein_coding	Spc24	SPC24, NDC80 kinetochore complex component, homolog (S. cerevisiae) [Source:MGI Symbol;Acc:MGI:1914879]	0.871859	4.55973	6.15627	4.37541e-09	8.26883e-06	10.3172
chr2	140658198	140671469	13272	-	ENSMUSG00000051379	5530600M07Rik,C430047I10Rik	140658198,140661751;140662708,140663459;140671246,140671469	4530	protein_coding	Flrt3	fibronectin leucine rich transmembrane protein 3 [Source:MGI Symbol;Acc:MGI:1918686]	-0.747886	7.35971	-6.08797	6.25656e-09	1.13328e-05	10.03
chr10	86300372	86349506	49135	+	ENSMUSG00000020044	Timp-3	86300372,86300974;86338373,86338455;86343933,86344044;86344554,86344675;86345705,86349506	4722	protein_coding	Timp3	tissue inhibitor of metalloproteinase 3 [Source:MGI Symbol;Acc:MGI:98754]	-0.676721	8.90873	-6.08135	6.47645e-09	1.13328e-05	9.67564
chr10	5639218	5647617	8400	+	ENSMUSG00000019772		5639218,5639370;5640618,5640734;5642469,5642594;5643523,5643627;5643987,5644118;5644910,5644990;5646802,5647617	1530	protein_coding	Vip	vasoactive intestinal polypeptide [Source:MGI Symbol;Acc:MGI:98933]	-1.5672	2.37615	-6.06335	7.11324e-09	1.20026e-05	8.93653
chr8	82863356	83091268	227913	+	ENSMUSG00000047747	A630007N06Rik,C030044C12Rik,Greul5	82863356,82864490;82990347,82990597;83003575,83003646;83006330,83006412;83036025,83036121;83042572,83042782;83083436,83091268	9682	protein_coding	Rnf150	ring finger protein 150 [Source:MGI Symbol;Acc:MGI:2443860]	-0.863064	4.33145	-6.03388	8.2909e-09	1.35073e-05	9.63304
chr5	33658128	33678995	20868	+	ENSMUSG00000037313	Aint	33658128,33658727;33661222,33661384;33661521,33661645;33663821,33663902;33664267,33664855;33666693,33666745;33667043,33667167;33667963,33668053;33668134,33668235;33668662,33668738;33668818,33668861;33669478,33669647;33671404,33671510;33671665,33671785;33671982,33672201;33678620,33678995	3045	protein_coding	Tacc3	transforming, acidic coiled-coil containing protein 3 [Source:MGI Symbol;Acc:MGI:1341163]	0.872749	4.1482	6.00442	9.65785e-09	1.52098e-05	9.52488
chr6	124829688	124833701	4014	+	ENSMUSG00000023505	2410005A12Rik,Grcc8,TOME-1	124829688,124830273;124830503,124830650;124831362,124831488;124832146,124832439;124832566,124832669;124832985,124833701	1976	protein_coding	Cdca3	cell division cycle associated 3 [Source:MGI Symbol;Acc:MGI:1315198]	0.920994	4.2277	5.95343	1.25642e-08	1.91486e-05	9.2383
chr1	51749765	51916071	166307	-	ENSMUSG00000018417		51749765,51751296;51755643,51755770;51757105,51757257;51757876,51758008;51760295,51760401;51762492,51762626;51763890,51763964;51766822,51766908;51768650,51768736;51769004,51769090;51770786,51770854;51773233,51773382;51774312,51774405;51776204,51776404;51778321,51778547;51779561,51779761;51781970,51782032;51784437,51784541;51793640,51793705;51794312,51794398;51796999,51797117;51797388,51797535;517…	5325	protein_coding	Myo1b	myosin IB [Source:MGI Symbol;Acc:MGI:107752]	-0.78349	7.48592	-5.92929	1.42242e-08	2.10011e-05	9.20757
chr17	69156810	69289989	133180	+	ENSMUSG00000024044	4.1B,DAL1P,Epb4.1l3,NBL3	69156810,69156910;69207859,69208076;69210186,69210383;69238345,69238449;69239747,69239789;69243588,69243663;69247536,69247754;69248630,69248717;69253396,69253548;69257371,69257468;69259013,69259188;69262126,69262346;69270611,69270664;69273882,69273917;69274101,69274166;69274704,69274895;69283885,69284007;69284539,69284916;69285902,69286033;69286713,69286811;69287257,69287337;69287612,69287728;692…	4113	protein_coding	Epb41l3	erythrocyte membrane protein band 4.1 like 3 [Source:MGI Symbol;Acc:MGI:103008]	0.912111	3.21707	5.9114	1.55902e-08	2.21629e-05	8.96874
chr7	73740302	73776919	36618	+	ENSMUSG00000078670		73740302,73740828;73766487,73766618;73774896,73776919	2683	protein_coding	Fam174b	family with sequence similarity 174, member B [Source:MGI Symbol;Acc:MGI:3698178]	-0.517255	8.41471	-5.90681	1.59615e-08	2.21629e-05	8.93736
chr7	88278085	88310888	32804	+	ENSMUSG00000030560	DPP1,DPPI	88278085,88278374;88281387,88281532;88286894,88286978;88288650,88291397;88297083,88297249;88299445,88299597;88302185,88302300;88308013,88308144;88309400,88310888	5326	protein_coding	Ctsc	cathepsin C [Source:MGI Symbol;Acc:MGI:109553]	0.651923	10.5383	5.90129	1.64183e-08	2.21629e-05	7.99302
chrX	166523007	166585720	62714	-	ENSMUSG00000000402	Maeg	166523007,166523971;166527314,166527579;166531972,166532073;166536200,166536280;166538414,166538734;166546421,166546543;166548823,166548957;166552425,166552544;166556970,166557089;166562942,166563034;166568409,166568521;166585456,166585720	2704	protein_coding	Egfl6	EGF-like-domain, multiple 6 [Source:MGI Symbol;Acc:MGI:1858599]	0.641722	8.67495	5.89559	1.69045e-08	2.21853e-05	8.67611
chr17	44188572	44280168	91597	+	ENSMUSG00000023959	5730531E12Rik,nmf318	44188572,44188961;44237133,44237242;44242034,44242159;44248720,44248826;44270491,44270672;44275214,44280168	5870	protein_coding	Clic5	chloride intracellular channel 5 [Source:MGI Symbol;Acc:MGI:1917912]	-0.842953	8.50101	-5.87914	1.83864e-08	2.34779e-05	8.77013
chr8	22757747	22782844	25098	+	ENSMUSG00000031538	D8Ertd2e,t-PA,tPA	22757747,22757828;22767080,22767167;22768446,22768488;22771694,22771831;22772206,22772316;22772636,22772810;22773617,22773708;22775565,22775739;22776791,22776876;22778103,22778298;22778413,22778549;22778655,22778795;22780426,22780589;22781948,22782844	2525	protein_coding	Plat	plasminogen activator, tissue [Source:MGI Symbol;Acc:MGI:97610]	2.12045	1.59426	5.87209	1.90604e-08	2.36981e-05	8.41901
chr5	98854415	98884396	29982	+	ENSMUSG00000029335	9530029I04Rik	98854415,98855422;98872030,98873760;98879738,98884396	7398	protein_coding	Bmp3	bone morphogenetic protein 3 [Source:MGI Symbol;Acc:MGI:88179]	-0.84373	5.44835	-5.84787	2.1563e-08	2.61222e-05	8.89817
chr2	143947395	144011263	63869	-	ENSMUSG00000027422	1700087N07Rik,5730465C04Rik,ES/130,mRRp0,mRRp1.8,mRRp10,mRRp15a,mRRp15b,mRRp16.8,mRRp2,mRRp41,mRRp47,mRRp5.4,p180	143947395,143947929;143948336,143948479;143949270,143949368;143949672,143949755;143950428,143950523;143952192,143952275;143953234,143953329;143953942,143954013;143954116,143954208;143954735,143954824;143954957,143955037;143955114,143955206;143956768,143956860;143957555,143957645;143963104,143963138;143963246,143963415;143964762,143964900;143967440,143967593;143968517,143968635;143969410,143969562…	5494	protein_coding	Rrbp1	ribosome binding protein 1 [Source:MGI Symbol;Acc:MGI:1932395]	0.53281	7.23979	5.81842	2.50424e-08	2.95789e-05	8.64695
chr14	103513341	103613346	100006	+	ENSMUSG00000022123	9230114I02Rik	103513341,103513468;103529183,103529244;103529950,103530064;103533290,103533349;103536962,103537030;103540579,103540617;103541921,103541998;103543824,103543889;103560251,103560331;103562465,103562530;103564783,103564842;103570171,103570215;103571656,103571715;103572008,103572067;103574380,103574436;103576192,103576251;103577832,103577891;103581792,103581851;103583078,103583137;103585091,103585141…	3053	protein_coding	Scel	sciellin [Source:MGI Symbol;Acc:MGI:1891228]	-1.15257	3.91975	-5.75737	3.40929e-08	3.92866e-05	8.27815
chr15	96571418	96642913	71496	-	ENSMUSG00000023169	NAT2	96571418,96576812;96578530,96578627;96578721,96578862;96579315,96579433;96584344,96584444;96585550,96585629;96586862,96586972;96587092,96587150;96588928,96589010;96590060,96590141;96590420,96590512;96592507,96592580;96609856,96609971;96616142,96616217;96623956,96624169;96641054,96641962;96642128,96642343;96642491,96642913	8391	protein_coding	Slc38a1	solute carrier family 38, member 1 [Source:MGI Symbol;Acc:MGI:2145895]	1.20677	3.46326	5.68444	4.91498e-08	5.52888e-05	7.98611
chr2	109674700	109727007	52308	+	ENSMUSG00000048482		109674700,109675339;109675897,109676395;109677032,109677224;109692436,109692774;109693027,109693107;109693563,109693909;109694409,109694621;109709383,109709661;109723382,109727007	6217	protein_coding	Bdnf	brain derived neurotrophic factor [Source:MGI Symbol;Acc:MGI:88145]	-0.92038	4.30745	-5.64103	6.10159e-08	6.70409e-05	7.79644
chr7	66109515	66173798	64284	+	ENSMUSG00000032640		66109515,66110227;66125242,66125737;66170832,66173798	4176	protein_coding	Chsy1	chondroitin sulfate synthase 1 [Source:MGI Symbol;Acc:MGI:2681120]	0.628038	5.0107	5.62144	6.72456e-08	7.22065e-05	7.85631
chr3	59113855	59153492	39638	-	ENSMUSG00000036381	A330108O13Rik,Gpr105,P2Y14	59113855,59116291;59130494,59130762;59131004,59131327;59153419,59153492	3104	protein_coding	P2ry14	purinergic receptor P2Y, G-protein coupled, 14 [Source:MGI Symbol;Acc:MGI:2155705]	1.80774	0.701391	5.60146	7.42409e-08	7.68746e-05	6.73132
chr3	62338344	62462221	123878	+	ENSMUSG00000036885	4631416L12Rik,8430436L14Rik	62338344,62340573;62341344,62341383;62345146,62345291;62377588,62377644;62380831,62380991;62419549,62419701;62423501,62423630;62426589,62426663;62428881,62428970;62432488,62432642;62448093,62448302;62458373,62458440;62459610,62459714;62460204,62462221	5638	protein_coding	Arhgef26	Rho guanine nucleotide exchange factor (GEF) 26 [Source:MGI Symbol;Acc:MGI:1918053]	-0.730435	5.37573	-5.59982	7.48472e-08	7.68746e-05	7.75517
chr1	182275772	182282804	7033	-	ENSMUSG00000038633	Des1,Mdes	182275772,182276893;182278976,182279718;182282622,182282804	2048	protein_coding	Degs1	delta(4)-desaturase, sphingolipid 1 [Source:MGI Symbol;Acc:MGI:1097711]	-0.679717	8.63386	-5.59266	7.75429e-08	7.79487e-05	7.39472
chr1	128331590	128359664	28075	-	ENSMUSG00000026355	D1Wsu22e,Mcmd6	128331590,128333656;128334763,128334918;128335730,128335865;128338116,128338277;128339350,128339478;128341285,128341440;128343411,128343518;128344297,128344438;128345872,128346013;128348369,128348519;128348925,128349070;128349304,128349469;128351433,128351682;128353460,128353570;128355513,128355659;128359459,128359664	4375	protein_coding	Mcm6	minichromosome maintenance complex component 6 [Source:MGI Symbol;Acc:MGI:1298227]	0.56157	6.11829	5.55898	9.15541e-08	9.0116e-05	7.55607
chr2	84936664	84958509	21846	+	ENSMUSG00000027074	Eeg1,SEEEG-1	84936664,84936849;84937523,84937869;84938223,84938352;84940981,84941027;84944242,84944318;84944518,84944610;84946840,84946979;84948335,84948432;84949973,84950191;84950421,84950540;84955431,84955617;84956272,84956386;84957686,84958509	2583	protein_coding	Slc43a3	solute carrier family 43, member 3 [Source:MGI Symbol;Acc:MGI:1931054]	1.84144	0.86886	5.48831	1.29447e-07	0.000124316	6.31487
chr7	127027731	127042471	14741	-	ENSMUSG00000030677	Kid,Kif22a	127027731,127027840;127027931,127027990;127028070,127028282;127028915,127028976;127029335,127029500;127030929,127031097;127032629,127032764;127032882,127033035;127033162,127033392;127033469,127033678;127033878,127034032;127034124,127034251;127035748,127035940;127042344,127042471	2115	protein_coding	Kif22	kinesin family member 22 [Source:MGI Symbol;Acc:MGI:109233]	0.741197	4.54947	5.48499	1.31562e-07	0.000124316	7.20726
chr12	108554720	108688516	133797	+	ENSMUSG00000021262	b2b2600Clo	108554720,108555213;108605766,108606011;108635753,108635884;108636249,108636384;108648315,108648483;108652922,108653099;108673289,108673352;108674407,108674465;108675397,108675626;108676102,108676223;108679829,108679889;108681491,108681554;108683195,108683261;108683348,108683410;108686050,108686116;108686408,108686465;108688029,108688516	2698	protein_coding	Evl	Ena-vasodilator stimulated phosphoprotein [Source:MGI Symbol;Acc:MGI:1194884]	1.71657	-0.0715213	5.44969	1.56227e-07	0.000144727	5.73777
chr6	117933559	117937692	4134	-	ENSMUSG00000004988	0610008I02Rik,Chif	117933559,117933748;117933844,117933881;117934315,117934384;117934426,117934500;117935009,117935032;117935155,117935187;117935854,117936780;117937291,117937523;117937620,117937692	1663	protein_coding	Fxyd4	FXYD domain-containing ion transport regulator 4 [Source:MGI Symbol;Acc:MGI:1889005]	-1.45448	4.03548	-5.44489	1.59906e-07	0.000145287	6.86866
chr2	152847964	152895321	47358	+	ENSMUSG00000027469	2610005B21Rik,DIL2,p100,REPP86	152847964,152848297;152854921,152855015;152867184,152867357;152869653,152869775;152873090,152873216;152875541,152875672;152876567,152876692;152880104,152880225;152881015,152881166;152882194,152882362;152884174,152884312;152885011,152885227;152888103,152888195;152889146,152889322;152890491,152890637;152891443,152891554;152892113,152892300;152893584,152895321	4365	protein_coding	Tpx2	TPX2, microtubule-associated [Source:MGI Symbol;Acc:MGI:1919369]	0.674282	5.08506	5.43916	1.6442e-07	0.00014657	7.02392
chr15	75044018	75048830	4813	-	ENSMUSG00000079018	Ly-6C,Ly6c	75044018,75044332;75044555,75044666;75045013,75045840;75047353,75047469;75048442,75048539;75048754,75048830	1547	protein_coding	Ly6c1	lymphocyte antigen 6 complex, locus C1 [Source:MGI Symbol;Acc:MGI:96882]	0.714818	4.73496	5.42607	1.75188e-07	0.000153277	6.96065
chr2	69193895	69206194	12300	-	ENSMUSG00000005233	2600017H08Rik,2610205L13Rik,Spbc25	69193895,69194545;69197135,69197233;69199985,69200089;69202572,69202718;69204856,69204921;69205026,69205178;69205830,69206194	1586	protein_coding	Spc25	SPC25, NDC80 kinetochore complex component, homolog (S. cerevisiae) [Source:MGI Symbol;Acc:MGI:1913692]	0.705647	4.31503	5.40851	1.90722e-07	0.000162442	6.82866
chr6	38048483	38124586	76104	-	ENSMUSG00000038600	Atp6n1b	38048483,38049083;38050466,38050637;38051444,38051561;38053010,38053117;38054555,38054656;38058725,38058941;38060970,38061088;38067737,38067830;38071849,38072006;38074122,38074261;38076686,38076836;38078746,38078958;38082031,38082124;38082920,38083002;38085969,38086095;38087930,38088024;38088613,38088738;38092401,38092495;38092760,38092838;38093938,38094071;38096848,38097066;38109488,38109549;381…	3566	protein_coding	Atp6v0a4	ATPase, H+ transporting, lysosomal V0 subunit A4 [Source:MGI Symbol;Acc:MGI:2153480]	-0.83113	6.85928	-5.40654	1.92541e-07	0.000162442	6.81425
chr4	89306289	89311032	4744	-	ENSMUSG00000073802	MTS2,p15,p15INK4b	89306289,89307314;89310666,89311032	1393	protein_coding	Cdkn2b	cyclin-dependent kinase inhibitor 2B (p15, inhibits CDK4) [Source:MGI Symbol;Acc:MGI:104737]	-0.448244	7.58528	-5.39514	2.03437e-07	0.000168625	6.62752
chr12	86056745	86079041	22297	-	ENSMUSG00000021253	Tgfb-3	86056745,86057938;86058900,86059053;86062028,86062199;86063821,86063928;86069347,86069476;86069747,86069910;86077581,86079041	3383	protein_coding	Tgfb3	transforming growth factor, beta 3 [Source:MGI Symbol;Acc:MGI:98727]	0.701243	4.34366	5.34915	2.53813e-07	0.000203447	6.60244
chr15	30172593	31029311	856719	+	ENSMUSG00000022240	Catnd2,neurojugin,Nprap	30172593,30173163;30332010,30332146;30480782,30480894;30619222,30619253;30619823,30619939;30634644,30634816;30646769,30647324;30669412,30669606;30683215,30683470;30775099,30775231;30806686,30806899;30847228,30847411;30881123,30881240;30887094,30887279;30905660,30905833;30920712,30920786;30921855,30922005;30966756,30966966;30972793,30972877;31004949,31005075;31009033,31009164;31020701,31020774;310…	5914	protein_coding	Ctnnd2	catenin (cadherin associated protein), delta 2 [Source:MGI Symbol;Acc:MGI:1195966]	1.13076	2.10725	5.34894	2.54061e-07	0.000203447	6.21812
chr8	119666365	119688222	21858	+	ENSMUSG00000023336	2310058A03Rik,ps20	119666365,119666660;119679268,119679457;119680155,119680238;119681032,119681172;119683750,119683959;119686261,119686334;119687679,119688222	1539	protein_coding	Wfdc1	WAP four-disulfide core domain 1 [Source:MGI Symbol;Acc:MGI:1915116]	-0.819083	4.57252	-5.32478	2.85228e-07	0.000224598	6.45451
chr10	69335146	69352938	17793	-	ENSMUSG00000019942	Cdc2,Cdc2a,p34<CDC2>	69335146,69338596;69340481,69340622;69340715,69340878;69342540,69342710;69345061,69345184;69346075,69346231;69350096,69350158;69351592,69351682;69352836,69352938	4466	protein_coding	Cdk1	cyclin-dependent kinase 1 [Source:MGI Symbol;Acc:MGI:88351]	0.662375	5.48213	5.3181	2.94477e-07	0.00022808	6.47924
chrX	36598206	36606079	7874	+	ENSMUSG00000006373	HPR6.6,PPMR,Vema	36598206,36598614;36602121,36602276;36604788,36606079	1857	protein_coding	Pgrmc1	progesterone receptor membrane component 1 [Source:MGI Symbol;Acc:MGI:1858305]	-0.590552	6.10201	-5.2985	3.23353e-07	0.000243912	6.37954
chr14	41131782	41136452	4671	+	ENSMUSG00000021789	Sftp-1,Sftp1,SFTPA1,SP-A	41131782,41131832;41132216,41132248;41132435,41132629;41132822,41132941;41133638,41133715;41134070,41136452	2860	protein_coding	Sftpa1	surfactant associated protein A1 [Source:MGI Symbol;Acc:MGI:109518]	1.0407	10.6543	5.29728	3.25243e-07	0.000243912	4.99996
chr17	33773750	33781575	7826	-	ENSMUSG00000002289	BK89,FIAF,HFARP,NG27	33773750,33775568;33776950,33777231;33777320,33777415;33778372,33778485;33780530,33780647;33780783,33780893;33781063,33781575	3053	protein_coding	Angptl4	angiopoietin-like 4 [Source:MGI Symbol;Acc:MGI:1888999]	-0.797932	5.01113	-5.2937	3.30832e-07	0.000244227	6.36361
chr2	164769898	164778822	8925	+	ENSMUSG00000001403	1110015A16Rik,D2Ertd695e	164769898,164770080;164770367,164770394;164771293,164771379;164771854,164772058;164772167,164772226;164772504,164772907;164777190,164778822	2600	protein_coding	Ube2c	ubiquitin-conjugating enzyme E2C [Source:MGI Symbol;Acc:MGI:1915862]	0.783506	4.70405	5.27403	3.63272e-07	0.000264049	6.2374
chr7	122159439	122169873	10435	+	ENSMUSG00000030867	Plk,STPK13	122159439,122159950;122160536,122160704;122161507,122161651;122162393,122162486;122164020,122164239;122167597,122167752;122168566,122168643;122168829,122168983;122169081,122169263;122169387,122169873	2199	protein_coding	Plk1	polo-like kinase 1 [Source:MGI Symbol;Acc:MGI:97621]	0.813257	4.68221	5.25171	4.03854e-07	0.000289098	6.16221
chr11	98992943	99024189	31247	-	ENSMUSG00000020914	Top-2	98992943,98993413;98993764,98993935;98994207,98994406;98995244,98995378;98995681,98995724;98995850,98995973;98996729,98996875;98997829,98997919;98999162,98999347;99000768,99000851;99000974,99001132;99001350,99001441;99002874,99003069;99003507,99003707;99003826,99003960;99004112,99004343;99006003,99006151;99006960,99007081;99007181,99007295;99009230,99009322;99009590,99009699;99009793,99009898;990…	5221	protein_coding	Top2a	topoisomerase (DNA) II alpha [Source:MGI Symbol;Acc:MGI:98790]	0.813046	5.03782	5.24829	4.10455e-07	0.000289438	6.16196
chr18	56707813	56753424	45612	+	ENSMUSG00000024590		56707813,56708474;56728401,56728557;56729287,56729412;56730970,56731140;56733212,56733337;56739821,56740041;56740687,56740912;56743211,56743315;56747977,56748096;56749699,56749809;56752607,56753424	2843	protein_coding	Lmnb1	lamin B1 [Source:MGI Symbol;Acc:MGI:96795]	0.579658	5.57656	5.21017	4.91414e-07	0.000341432	5.98642
chr9	22332012	22389188	57177	-	ENSMUSG00000036777	1110037A17Rik,2900037I21Rik,Scraps	22332012,22333173;22334002,22334174;22337932,22338039;22339002,22339088;22350920,22351032;22351876,22351897;22352214,22352252;22352783,22352839;22353330,22353378;22356052,22356178;22358120,22358302;22358613,22358748;22360410,22360557;22360822,22360967;22362686,22362921;22363990,22364100;22368386,22368512;22372156,22372263;22373141,22373331;22374927,22375140;22376137,22376522;22380050,22380355;223…	4605	protein_coding	Anln	anillin, actin binding protein [Source:MGI Symbol;Acc:MGI:1920174]	0.914327	3.51045	5.19034	5.39482e-07	0.000369397	5.74954
chr2	119618298	119651244	32947	+	ENSMUSG00000027306	2610201A12Rik,NuSAP	119618298,119618895;119624118,119624186;119627547,119627693;119630337,119630505;119633720,119633818;119635478,119635587;119638448,119638563;119639577,119639734;119643784,119643900;119647090,119647198;119648893,119651244	4044	protein_coding	Nusap1	nucleolar and spindle associated protein 1 [Source:MGI Symbol;Acc:MGI:2675669]	0.784567	4.09008	5.18096	5.63767e-07	0.000380511	5.80863
chrX	160122209	160138413	16205	-	ENSMUSG00000031299	Pdha-1	160122209,160123947;160124519,160124627;160126194,160126261;160127291,160127362;160127573,160127728;160128465,160128557;160129410,160129501;160130109,160130235;160132069,160132242;160133173,160133232;160138256,160138413	2848	protein_coding	Pdha1	pyruvate dehydrogenase E1 alpha 1 [Source:MGI Symbol;Acc:MGI:97532]	-0.361116	7.74156	-5.14789	6.58191e-07	0.000437985	5.5046
chr14	65805837	65817822	11986	+	ENSMUSG00000022033	2810434B10Rik,D14Ertd732e,TOPK	65805837,65806134;65809215,65809289;65811931,65812024;65812966,65813108;65813807,65813976;65815172,65815301;65816600,65816776;65817190,65817822	1720	protein_coding	Pbk	PDZ binding kinase [Source:MGI Symbol;Acc:MGI:1289156]	0.796021	4.44749	5.11565	7.64945e-07	0.000501953	5.55122
chr10	43579169	43584265	5097	+	ENSMUSG00000047139	HSA,Ly-52,nectadrin	43579169,43579322;43579935,43580153;43582604,43584265	2035	protein_coding	Cd24a	CD24a antigen [Source:MGI Symbol;Acc:MGI:88323]	1.30642	3.2268	5.10805	7.92453e-07	0.000511877	5.4463
chr1	93015464	93101951	86488	-	ENSMUSG00000014602	ATSV,C630002N23Rik,Kns1,LOC381283	93015464,93018499;93018952,93019070;93019807,93019999;93020458,93020610;93021213,93021337;93021726,93021803;93022321,93022521;93022926,93023071;93023459,93023520;93024579,93024712;93025621,93025735;93026832,93026855;93034546,93034572;93036846,93036951;93039035,93039119;93039217,93039283;93039745,93039853;93040619,93040674;93041574,93041692;93042085,93042175;93042343,93042511;93042616,93042754;930…	8668	protein_coding	Kif1a	kinesin family member 1A [Source:MGI Symbol;Acc:MGI:108391]	1.04352	2.21578	5.10554	8.01738e-07	0.000511877	5.2518
chr19	11747554	11763447	15894	+	ENSMUSG00000024682		11747554,11747725;11748427,11748603;11749685,11749798;11750184,11750324;11752190,11752371;11757711,11757888;11758938,11759139;11760300,11760418;11763196,11763447	1537	protein_coding	Gif	gastric intrinsic factor [Source:MGI Symbol;Acc:MGI:1202394]	1.41916	1.70407	5.08926	8.64662e-07	0.000539408	4.89236
chr4	44300876	44364675	63800	+	ENSMUSG00000035683	MPK38	44300876,44301072;44303571,44303666;44306032,44306117;44306990,44307106;44308906,44309049;44310290,44310358;44312164,44312256;44318024,44318122;44324200,44324268;44325641,44325739;44332880,44332966;44340626,44340745;44344913,44345023;44347124,44347355;44349844,44349940;44350942,44351110;44360872,44360975;44363710,44364675	2955	protein_coding	Melk	maternal embryonic leucine zipper kinase [Source:MGI Symbol;Acc:MGI:106924]	0.888063	3.42907	5.08851	8.67693e-07	0.000539408	5.33644
chr19	8989284	9076919	87636	+	ENSMUSG00000069833	1110004P15Rik,2310047C17Rik,DY6	8989284,8989429;8999662,8999772;9000100,9000256;9000676,9000863;9001699,9019195;9037159,9037258;9076576,9076919	18543	protein_coding	Ahnak	AHNAK nucleoprotein (desmoyokin) [Source:MGI Symbol;Acc:MGI:1316648]	-0.486958	7.76382	-5.08098	8.98464e-07	0.000551284	5.19063
chr6	135065651	135084709	19059	+	ENSMUSG00000046733	Gprc5a,Rai3,Raig1	135065651,135065775;135078546,135079484;135083443,135083498;135083747,135084709	2083	protein_coding	Gprc5a	G protein-coupled receptor, family C, group 5, member A [Source:MGI Symbol;Acc:MGI:1891250]	-0.565777	10.5096	-5.05792	9.9955e-07	0.000605445	4.0489
chr13	41309581	41487293	177713	-	ENSMUSG00000021365	Cas-L,CasL,E230025G09Rik,HEF1	41309581,41312170;41314366,41314455;41315774,41317015;41317862,41317963;41318444,41318545;41338577,41339020;41358853,41359247;41425861,41426024;41487157,41487293	5266	protein_coding	Nedd9	neural precursor cell expressed, developmentally down-regulated gene 9 [Source:MGI Symbol;Acc:MGI:97302]	-0.481447	7.42028	-5.04795	1.04659e-06	0.000625914	5.06246
chr5	30666777	30674830	8054	+	ENSMUSG00000029177	Cenp-A	30666777,30667113;30667581,30667687;30669692,30669759;30672464,30672570;30672982,30673059;30673293,30673443;30674038,30674830	1641	protein_coding	Cenpa	centromere protein A [Source:MGI Symbol;Acc:MGI:88375]	0.77161	4.07503	5.03805	1.09543e-06	0.000646936	5.18535
chr6	65671590	65712326	40737	+	ENSMUSG00000049001	A930038C07Rik,epidermacan	65671590,65672101;65696039,65696227;65701443,65701567;65703052,65712326	10101	protein_coding	Ndnf	neuron-derived neurotrophic factor [Source:MGI Symbol;Acc:MGI:1915419]	-0.550963	9.61894	-5.01943	1.1933e-06	0.000696034	4.27926
chr2	158768093	158786637	18545	+	ENSMUSG00000027654	2310007D09Rik	158768093,158768587;158779845,158780012;158783133,158783257;158785160,158786637	2266	protein_coding	Fam83d	family with sequence similarity 83, member D [Source:MGI Symbol;Acc:MGI:1919128]	0.88803	3.92704	5.01376	1.22478e-06	0.000705685	5.11409
chr6	31519488	31563981	44494	-	ENSMUSG00000025608	Ly102,PC,Pclp1,podocalyxin	31519488,31523219;31524305,31524472;31524670,31524731;31524939,31525092;31526202,31526273;31526547,31526755;31528458,31529036;31563579,31563981	5379	protein_coding	Podxl	podocalyxin-like [Source:MGI Symbol;Acc:MGI:1351317]	0.794602	4.20628	5.00092	1.29904e-06	0.000735316	5.09319
chr2	34983331	35061438	78108	-	ENSMUSG00000026874	C5,C5a,He	34983331,34983810;34984698,34984833;34986259,34986342;34989149,34989238;34989874,34989957;34990990,34991095;34991196,34991270;34991600,34991702;34994962,34995019;34996016,34996097;34997399,34997461;35000774,35000926;35003322,35003527;35006100,35006271;35008184,35008279;35009918,35010077;35012996,35013071;35013475,35013687;35015063,35015152;35018096,35018156;35019465,35019692;35024120,35024259;350…	5445	protein_coding	Hc	hemolytic complement [Source:MGI Symbol;Acc:MGI:96031]	0.716875	7.40521	4.99953	1.30734e-06	0.000735316	4.84434
chrX	48025146	48034853	9708	-	ENSMUSG00000037010	6030430G11Rik	48025146,48027707;48028294,48028465;48034439,48034853	3149	protein_coding	Apln	apelin [Source:MGI Symbol;Acc:MGI:1353624]	-1.28887	4.95001	-4.99147	1.3564e-06	0.000753933	5.01454
chr5	13396784	13602565	205782	+	ENSMUSG00000028883	collapsin-1,Semad,SemD	13396784,13397082;13399309,13400069;13451104,13451261;13455544,13455606;13473399,13473518;13516204,13516297;13523054,13523173;13556528,13556670;13557010,13557124;13557265,13557334;13561764,13561908;13565751,13565970;13570146,13570237;13577588,13577629;13580992,13581149;13585069,13585136;13597500,13597642;13599148,13602565	6229	protein_coding	Sema3a	sema domain, immunoglobulin domain (Ig), short basic domain, secreted, (semaphorin) 3A [Source:MGI Symbol;Acc:MGI:107558]	-0.77037	5.99596	-4.97794	1.4429e-06	0.000792691	4.97033
chr3	36564865	36572150	7286	-	ENSMUSG00000027715	Ccn-1,Ccn1,Ccna,Cyca,CycA2	36564865,36566282;36566541,36566674;36567000,36567113;36567724,36567931;36568588,36568811;36568980,36569089;36570076,36570165;36570736,36571551;36571638,36572150	3627	protein_coding	Ccna2	cyclin A2 [Source:MGI Symbol;Acc:MGI:108069]	0.8182	4.00389	4.97261	1.47845e-06	0.000802884	4.92244
chr15	74994877	74998031	3155	-	ENSMUSG00000075602	Ly-6A.2,Ly-6A/E,Ly-6E.1,Sca-1,Sca1,TAP	74994877,74995479;74996452,74996568;74997535,74997634;74997848,74998031	1004	protein_coding	Ly6a	lymphocyte antigen 6 complex, locus A [Source:MGI Symbol;Acc:MGI:107527]	1.46542	3.70213	4.96547	1.52734e-06	0.000820006	4.93024
chr8	75109569	75128439	18871	+	ENSMUSG00000005410	Cdc46,mCD46,Mcmd5	75109569,75109621;75109624,75109874;75110090,75110216;75110300,75110428;75112544,75112716;75114165,75114320;75115852,75116018;75117522,75117693;75119257,75119368;75120780,75120923;75121212,75121277;75121538,75121714;75122992,75123104;75123841,75123969;75124801,75124943;75126237,75126364;75127223,75128439	3457	protein_coding	Mcm5	minichromosome maintenance complex component 5 [Source:MGI Symbol;Acc:MGI:103197]	0.657922	4.85601	4.95976	1.56759e-06	0.000824719	4.92173
chr19	5740904	5758532	17629	+	ENSMUSG00000024940	Ltbp2	5740904,5740985;5741335,5742562;5745440,5745769;5745918,5746120;5746299,5746404;5746643,5746735;5746901,5747023;5747413,5747571;5747671,5747856;5748575,5748591;5748666,5748738;5748870,5748968;5750949,5751074;5751172,5751303;5751399,5751527;5751754,5751876;5752019,5752141;5753633,5753755;5753929,5754048;5755546,5755674;5755932,5756099;5756247,5756330;5756584,5756712;5756794,5756931;5757311,5757472…	5190	protein_coding	Ltbp3	latent transforming growth factor beta binding protein 3 [Source:MGI Symbol;Acc:MGI:1101355]	0.481261	6.65536	4.95631	1.59245e-06	0.000824719	4.73497
chr5	77086988	77115121	28134	-	ENSMUSG00000059325	1110018K11Rik,1200015P04Rik,2300002F06Rik,Cameo,Hod,Hop,Ob1,Toto	77086988,77087816;77094866,77095277;77114847,77115121	1516	protein_coding	Hopx	HOP homeobox [Source:MGI Symbol;Acc:MGI:1916782]	-0.724252	7.22656	-4.9557	1.59684e-06	0.000824719	4.71816
chr19	3896050	3907133	11084	-	ENSMUSG00000001750	ATP6a3,Atp6i,OC-116,TIRC7	3896050,3896192;3896270,3896447;3896604,3896721;3896795,3896902;3897038,3897169;3897468,3897681;3897758,3897876;3898548,3898638;3898718,3898875;3898980,3899119;3901891,3902035;3902344,3902556;3902631,3902724;3902882,3902964;3903046,3903172;3903340,3903428;3903509,3903729;3904217,3904295;3904585,3904705;3905075,3905230;3906524,3906991;3907019,3907133	3312	protein_coding	Tcirg1	T cell, immune regulator 1, ATPase, H+ transporting, lysosomal V0 protein A3 [Source:MGI Symbol;Acc:MGI:1350931]	0.681484	4.2668	4.95445	1.60594e-06	0.000824719	4.89114
chr7	99267447	99337137	69691	+	ENSMUSG00000055407	2810411E12Rik,F-STOP,Mtap6,STOP	99267447,99269313;99315689,99315902;99317472,99320352;99335985,99337137	6115	protein_coding	Map6	microtubule-associated protein 6 [Source:MGI Symbol;Acc:MGI:1201690]	-0.59832	6.29985	-4.94674	1.66323e-06	0.000839599	4.79162
chr9	104547286	105034544	487259	+	ENSMUSG00000032564	3632411M23Rik,4933406O10Rik	104547286,104547686;104552190,104552273;104552967,104553114;104554418,104554632;104569483,104570101;104686425,104686605;104872679,104873070;104900218,104900289;104901444,104901518;104922493,104922576;104925750,104925839;104989572,104989670;104993128,104993214;104993828,104993887;105007534,105007667;105018475,105018529;105019766,105019817;105022288,105022421;105026703,105026939;105032745,105034544	5019	protein_coding	Cpne4	copine IV [Source:MGI Symbol;Acc:MGI:1921270]	1.49596	0.857854	4.94579	1.67045e-06	0.000839599	4.25173
chr1	71027498	71103146	75649	-	ENSMUSG00000026196	ENSMUSG00000060893,ENSMUSG00000073653	71027498,71030852;71031359,71031456;71046678,71046770;71047640,71047772;71053613,71053721;71065479,71065651;71067108,71067188;71074543,71075480;71088109,71088251;71089471,71089527;71102668,71103146	5659	protein_coding	Bard1	BRCA1 associated RING domain 1 [Source:MGI Symbol;Acc:MGI:1328361]	1.10855	3.96886	4.93376	1.76424e-06	0.000877405	4.79221
chr5	103605711	103629403	23693	-	ENSMUSG00000029321	8430417G17Rik	103605711,103606747;103608981,103609138;103612370,103612542;103617631,103617719;103618356,103618474;103628856,103629403	2124	protein_coding	Slc10a6	solute carrier family 10 (sodium/bile acid cotransporter family), member 6 [Source:MGI Symbol;Acc:MGI:1923000]	-0.865525	3.57851	-4.91446	1.92535e-06	0.000947421	4.59057
chr3	144429706	144570181	140476	-	ENSMUSG00000040151	Hs2st	144429706,144434714;144435462,144435619;144437595,144437692;144447270,144447408;144453952,144454037;144465047,144465285;144569734,144570181	6177	protein_coding	Hs2st1	heparan sulfate 2-O-sulfotransferase 1 [Source:MGI Symbol;Acc:MGI:1346049]	-0.478358	6.42374	-4.9122	1.94513e-06	0.000947421	4.63167
chr8	68276567	68347694	71128	+	ENSMUSG00000053886	2210402M20Rik,SH2A	68276567,68276872;68282033,68282411;68294303,68294459;68296654,68296825;68329252,68329360;68331035,68331236;68335065,68335195;68345953,68346173;68346654,68347694	2718	protein_coding	Sh2d4a	SH2 domain containing 4A [Source:MGI Symbol;Acc:MGI:1919531]	-0.403567	7.4719	-4.89068	2.14361e-06	0.00103344	4.3724
chr17	34305877	34316199	10323	+	ENSMUSG00000060586	H-2Eb,Ia-4,Ia4	34305877,34306047;34309591,34309860;34314170,34314451;34315043,34315153;34315556,34315579;34315874,34316199	1184	protein_coding	H2-Eb1	histocompatibility 2, class II antigen E beta [Source:MGI Symbol;Acc:MGI:95901]	0.512543	7.68187	4.88116	2.23763e-06	0.00106787	4.23746
chr4	106442329	106464329	22001	-	ENSMUSG00000044254	Narc1	106442329,106443558;106444677,106444858;106446596,106446773;106447130,106447278;106447507,106447680;106448860,106449043;106450040,106450236;106454225,106454366;106454513,106454646;106456865,106456988;106458837,106459028;106463695,106464329	3521	protein_coding	Pcsk9	proprotein convertase subtilisin/kexin type 9 [Source:MGI Symbol;Acc:MGI:2140260]	1.22035	3.19227	4.87485	2.30206e-06	0.00108763	4.32503
chr14	46760541	46771525	10985	+	ENSMUSG00000037628	2410006H10Rik,KAP	46760541,46760648;46762528,46762610;46764524,46764579;46764996,46765040;46767176,46767398;46768866,46768897;46769836,46769936;46771401,46771525	773	protein_coding	Cdkn3	cyclin-dependent kinase inhibitor 3 [Source:MGI Symbol;Acc:MGI:1919641]	0.81429	3.17417	4.86194	2.43949e-06	0.00114115	4.36256
chr8	4493199	4531680	38482	+	ENSMUSG00000008206	2900019C14Rik,CerS4,Lass4,Trh1	4493199,4493590;4515555,4515728;4516873,4516990;4518240,4518358;4518603,4518660;4519463,4519513;4520216,4520308;4520554,4520682;4521174,4521280;4523354,4523510;4523604,4531680	9475	protein_coding	Cers4	ceramide synthase 4 [Source:MGI Symbol;Acc:MGI:1914510]	0.853861	2.77234	4.852	2.55078e-06	0.00118151	4.348
chr9	65587160	65595967	8808	+	ENSMUSG00000041064	AI449441	65587160,65588394;65589005,65589137;65589215,65589340;65589451,65589604;65589713,65589827;65589948,65590054;65591720,65591859;65592124,65592230;65593262,65593349;65593457,65593602;65594387,65594578;65594781,65595967	3730	protein_coding	Pif1	PIF1 5'-to-3' DNA helicase [Source:MGI Symbol;Acc:MGI:2143057]	1.11888	1.79957	4.82557	2.87096e-06	0.00131691	3.93331
chr4	57742095	57896984	154890	+	ENSMUSG00000038729	AKAP-KL,B230340M18Rik	57742095,57742473;57757601,57757683;57845247,57845306;57854159,57857037;57883024,57883202;57886289,57886327;57892869,57896984	7735	protein_coding	Akap2	A kinase (PRKA) anchor protein 2 [Source:MGI Symbol;Acc:MGI:1306795]	-0.642826	4.92571	-4.82313	2.90236e-06	0.00131851	4.35142
chr1	119545037	119649000	103964	-	ENSMUSG00000026383	1700030C16Rik,E230025E14Rik,Epb4.1l5,Lulu1,NBL5	119545037,119549195;119549887,119550017;119550522,119550563;119554206,119554280;119555052,119555142;119567796,119567860;119570045,119570173;119572806,119572903;119578914,119579077;119590742,119596059;119599005,119599120;119600198,119600261;119605228,119605255;119607987,119608093;119609117,119609286;119615346,119615415;119616401,119616489;119617364,119617451;119617554,119617674;119620167,119620219…	12049	protein_coding	Epb41l5	erythrocyte membrane protein band 4.1 like 5 [Source:MGI Symbol;Acc:MGI:103006]	-0.474633	8.1176	-4.80102	3.203e-06	0.00144123	3.81266
chr10	77052178	77166548	114371	-	ENSMUSG00000001435	endostatin	77052178,77053407;77054155,77054270;77054784,77054981;77055579,77055827;77057369,77057401;77058699,77058830;77059105,77059178;77059258,77059402;77059895,77060023;77060369,77060412;77063979,77064041;77064537,77064579;77065235,77065303;77066950,77067024;77067379,77067432;77067632,77067658;77068390,77068464;77069436,77069498;77069820,77069846;77069950,77069979;77070961,77071050;77071311,77071346;770…	6792	protein_coding	Col18a1	collagen, type XVIII, alpha 1 [Source:MGI Symbol;Acc:MGI:88451]	0.746731	4.23409	4.79113	3.34702e-06	0.00149182	4.21255
chr17	35821684	35822923	1240	+	ENSMUSG00000003541	cI-3,gly96,IEX-1	35821684,35821928;35822038,35822923	1131	protein_coding	Ier3	immediate early response 3 [Source:MGI Symbol;Acc:MGI:104814]	-0.529625	6.81593	-4.77841	3.54132e-06	0.00156367	4.05879
chr11	82978390	82991830	13441	-	ENSMUSG00000069793	9830137M10Rik	82978390,82981986;82982154,82982877;82984557,82984691;82987239,82988308;82990942,82991057;82991588,82991830	5885	protein_coding	Slfn9	schlafen 9 [Source:MGI Symbol;Acc:MGI:2445121]	0.967306	3.38752	4.76902	3.69177e-06	0.00161501	4.06013
chr3	63295561	63386030	90470	+	ENSMUSG00000027820	6030454K05Rik,CD10,NEP,neprilysin	63295561,63295949;63296095,63296322;63300125,63300294;63300979,63301014;63326714,63326875;63327785,63327865;63327972,63328067;63328170,63328288;63329650,63329715;63340016,63340150;63341907,63342008;63343497,63343633;63343742,63343835;63345125,63345253;63346054,63346152;63347137,63347217;63348618,63348721;63358906,63358964;63361932,63362051;63364762,63364895;63364997,63365062;63368479,63368574;633…	8578	protein_coding	Mme	membrane metallo endopeptidase [Source:MGI Symbol;Acc:MGI:97004]	-0.922899	6.49143	-4.76141	3.81822e-06	0.00165501	4.08151
chr11	72042455	72047370	4916	+	ENSMUSG00000020808	2610008F03Rik,6720460F02Rik,CATS,Fam64a	72042455,72042534;72043017,72043337;72044981,72045258;72045679,72045774;72046340,72046393;72046687,72047370	1513	protein_coding	Pimreg	PICALM interacting mitotic regulator [Source:MGI Symbol;Acc:MGI:1924434]	1.10294	2.17232	4.74744	4.06143e-06	0.00174442	3.72722
chr6	67534062	67535796	1735	-	ENSMUSG00000051397	EGP-1,GA733-1,Ly97,TROP2	67534062,67535796	1735	protein_coding	Tacstd2	tumor-associated calcium signal transducer 2 [Source:MGI Symbol;Acc:MGI:1861606]	-0.317939	8.69876	-4.74334	4.13553e-06	0.00176025	3.48694
chr14	47387779	47418407	30629	-	ENSMUSG00000037544	C86398,Dlg7,Hurp	47387779,47388123;47389412,47389458;47390443,47390662;47391722,47391779;47394137,47394317;47395755,47395974;47398418,47398510;47399520,47399680;47401521,47401606;47405775,47405901;47406339,47406418;47407637,47407911;47410308,47410378;47411445,47411567;47411659,47411743;47412978,47413040;47413646,47413839;47416336,47416571;47418109,47418407	2964	protein_coding	Dlgap5	discs, large (Drosophila) homolog-associated protein 5 [Source:MGI Symbol;Acc:MGI:2183453]	1.05558	2.65781	4.74073	4.18348e-06	0.00176476	3.83506
chr5	115845644	116008947	163304	+	ENSMUSG00000029516	C030025P15Rik,Cit-k,citron-N,CRIK-SK	115845644,115846466;115851152,115851293;115859198,115859373;115862958,115863059;115873852,115873994;115875889,115875979;115884866,115885069;115886654,115886807;115908638,115908821;115925394,115925499;115926459,115926602;115927836,115927955;115933398,115933568;115933821,115933871;115934579,115934632;115936729,115936869;115938679,115938804;115941837,115941932;115945785,115945901;115946830,115946939…	9559	protein_coding	Cit	citron [Source:MGI Symbol;Acc:MGI:105313]	0.791861	4.1704	4.72262	4.53074e-06	0.00189433	3.93326
chr6	93675455	94283917	608463	-	ENSMUSG00000045095	AIP3,Baiap1,BAP1,Gukmi1,WWP3	93675455,93679002;93680789,93680877;93681478,93683090;93685554,93685697;93686577,93686637;93686782,93686875;93694008,93694211;93697194,93697487;93699616,93699808;93701290,93701381;93704277,93704360;93708004,93708220;93717240,93717271;93745434,93746054;93747192,93747374;93755014,93755106;93757655,93757764;93760708,93760765;93769508,93769543;93773607,93773689;93785445,93785646;93792347,93792553;938…	9770	protein_coding	Magi1	membrane associated guanylate kinase, WW and PDZ domain containing 1 [Source:MGI Symbol;Acc:MGI:1203522]	-0.664603	4.76056	-4.71512	4.68248e-06	0.0019406	3.91595
chr12	111814170	111832192	18023	+	ENSMUSG00000021286	1110013H04Rik,C85416	111814170,111814377;111823242,111823292;111823755,111823923;111824853,111824928;111825017,111825108;111825576,111825632;111827543,111827685;111827818,111828386;111832041,111832192	1517	protein_coding	Zfyve21	zinc finger, FYVE domain containing 21 [Source:MGI Symbol;Acc:MGI:1915770]	-0.442775	6.74741	-4.7071	4.85037e-06	0.00198896	3.71592
chr6	128362967	128376146	13180	+	ENSMUSG00000001517	Fkh16,Foxm1b,HFH-11B,Mpm2,Trident,WIN	128362967,128363117;128365658,128366200;128367287,128367438;128369294,128369485;128370957,128371085;128371968,128372012;128372534,128372603;128372777,128376146	4652	protein_coding	Foxm1	forkhead box M1 [Source:MGI Symbol;Acc:MGI:1347487]	0.867913	3.1856	4.70555	4.88336e-06	0.00198896	3.78717
chr9	64137144	64173104	35961	-	ENSMUSG00000032400	2310031L18Rik	64137144,64138059;64139891,64140016;64144080,64144192;64146825,64146920;64147270,64147406;64149399,64149427;64150156,64150312;64152885,64152964;64153551,64153650;64155164,64155219;64156013,64156106;64158695,64158766;64160821,64160976;64161371,64161441;64162564,64162763;64164347,64164465;64165363,64165458;64168613,64168664;64172818,64173104	2957	protein_coding	Zwilch	zwilch kinetochore protein [Source:MGI Symbol;Acc:MGI:1915264]	1.00304	2.27347	4.69673	5.0759e-06	0.00204971	3.59764
chr3	92570902	92573735	2834	-	ENSMUSG00000049128	1110019C06Rik	92570902,92572779;92573692,92573735	1922	protein_coding	Ivl	involucrin [Source:MGI Symbol;Acc:MGI:96626]	-0.666523	6.78897	-4.69093	5.20654e-06	0.00208465	3.74902
chr9	21015985	21028817	12833	+	ENSMUSG00000037405	CD54,Icam-1,Ly-47,MALA-2	21015985,21016101;21018919,21019179;21025544,21025858;21026312,21026599;21027078,21027335;21027432,21027680;21027771,21028817	2535	protein_coding	Icam1	intercellular adhesion molecule 1 [Source:MGI Symbol;Acc:MGI:96392]	-0.406013	10.4453	-4.67122	5.67469e-06	0.00225299	2.40461
chr6	72359714	72366956	7243	-	ENSMUSG00000055850	1700047F16Rik,2500002L14Rik,6230415N01Rik	72359714,72360642;72360875,72361013;72361117,72361226;72361412,72361539;72362241,72362432;72362521,72362721;72366900,72366956	1756	protein_coding	Rnf181	ring finger protein 181 [Source:MGI Symbol;Acc:MGI:1913760]	-0.265517	8.399	-4.66236	5.89832e-06	0.00232227	3.19999
chr10	41188172	41303260	115089	-	ENSMUSG00000038417	A530089I17Rik	41188172,41188699;41220899,41220985;41226922,41227004;41228107,41228302;41230007,41230090;41232107,41232254;41233552,41233610;41240505,41240643;41251717,41251883;41253640,41253788;41254844,41254889;41256421,41256537;41258015,41258148;41263069,41263166;41263885,41264047;41265386,41265486;41267687,41267815;41270299,41270447;41272958,41273008;41277358,41277514;41285290,41285413;41285601,41285699;413…	3282	protein_coding	Fig4	FIG4 phosphoinositide 5-phosphatase [Source:MGI Symbol;Acc:MGI:2143585]	-0.527292	6.35782	-4.6534	6.13288e-06	0.00239466	3.59769
chr12	8208107	8285759	77653	+	ENSMUSG00000037669	1110057K04Rik	8208107,8208204;8220600,8220755;8227220,8227363;8238443,8238615;8268364,8268598;8275808,8276210;8283900,8285759	3069	protein_coding	Ldah	lipid droplet associated hydrolase [Source:MGI Symbol;Acc:MGI:1916082]	-0.396488	6.39601	-4.6477	6.28697e-06	0.00243471	3.55474
chr9	65890237	65903266	13030	+	ENSMUSG00000040204	2810417H13Rik,p15(PAF)	65890237,65890474;65890732,65890809;65893372,65893534;65901558,65903266	2188	protein_coding	Pclaf	PCNA clamp associated factor [Source:MGI Symbol;Acc:MGI:1915276]	0.828111	3.99478	4.62119	7.05329e-06	0.00270927	3.52241
chr2	14026831	14056135	29305	-	ENSMUSG00000063275	Ptpla	14026831,14027006;14035779,14035957;14040834,14040955;14044783,14044871;14044948,14044966;14045138,14045255;14055731,14056020;14056091,14056135	1038	protein_coding	Hacd1	3-hydroxyacyl-CoA dehydratase 1 [Source:MGI Symbol;Acc:MGI:1353592]	-0.648801	3.75387	-4.59657	7.84484e-06	0.00298901	3.39147
chr10	80930073	80932204	2132	+	ENSMUSG00000015312	Myd118	80930073,80930549;80931029,80931251;80931533,80932204	1372	protein_coding	Gadd45b	growth arrest and DNA-damage-inducible 45 beta [Source:MGI Symbol;Acc:MGI:107776]	-0.486916	5.55618	-4.59309	7.9634e-06	0.00300227	3.40219
chr14	51091077	51102007	10931	+	ENSMUSG00000072115	Ang1,Rnase5a	51091077,51091253;51096000,51096473;51101386,51102007	1273	protein_coding	Ang	angiogenin, ribonuclease, RNase A family, 5 [Source:MGI Symbol;Acc:MGI:88022]	-0.763939	6.04591	-4.59184	8.00674e-06	0.00300227	3.42218
chr9	88327197	88372092	44896	+	ENSMUSG00000032420	2210401F01Rik,CD73,ecto-5'-nucleotidase,Nt5	88327197,88328030;88352263,88352485;88355587,88355775;88363436,88363633;88364668,88364822;88366362,88366467;88367231,88367380;88369046,88369246;88370154,88372092	3995	protein_coding	Nt5e	5' nucleotidase, ecto [Source:MGI Symbol;Acc:MGI:99782]	-0.679794	8.2028	-4.58365	8.29397e-06	0.00308549	2.89722
chr15	32244813	32696341	451529	+	ENSMUSG00000022231	9130201M22Rik,Semaf,semF	32244813,32245299;32347220,32347316;32417312,32417509;32460219,32460318;32474378,32474423;32538665,32538727;32548715,32548813;32550249,32550462;32562491,32562776;32568712,32568847;32574816,32575020;32609223,32609430;32618809,32618926;32628142,32628323;32631254,32631397;32640967,32641114;32669405,32669630;32673317,32673535;32679095,32679265;32681466,32681621;32682307,32682354;32686637,32686848;326…	10809	protein_coding	Sema5a	sema domain, seven thrombospondin repeats (type 1 and type 1-like), transmembrane domain (TM) and short cytoplasmic domain, (semaphorin) 5A [Source:MGI Symbol;Acc:MGI:107556]	0.974028	2.09129	4.57959	8.44013e-06	0.00310222	3.19593
chr1	191821444	191833050	11607	+	ENSMUSG00000026622		191821444,191821741;191822147,191822364;191822492,191822732;191825483,191825565;191826223,191826349;191827150,191827369;191829392,191829517;191831137,191833050	3227	protein_coding	Nek2	NIMA (never in mitosis gene a)-related expressed kinase 2 [Source:MGI Symbol;Acc:MGI:109359]	0.792308	3.46712	4.57869	8.47303e-06	0.00310222	3.29049
chr3	88081971	88121048	39078	+	ENSMUSG00000028068		88081971,88082092;88083931,88084018;88086150,88086306;88087278,88087355;88088894,88088970;88089661,88089728;88089817,88089930;88090138,88090316;88090736,88090814;88091471,88091634;88092412,88092499;88094584,88094747;88096902,88097059;88098318,88098439;88098857,88099020;88100626,88100716;88101428,88101595;88101678,88101817;88101897,88102067;88104060,88104143;88104301,88104372;88104466,88104535;881…	5885	protein_coding	Iqgap3	IQ motif containing GTPase activating protein 3 [Source:MGI Symbol;Acc:MGI:3028642]	0.870387	3.16384	4.57697	8.53594e-06	0.00310222	3.27577
chr13	53332748	53377397	44650	-	ENSMUSG00000021468	Lcb1,Spt1	53332748,53333977;53335341,53335414;53337608,53337725;53342172,53342226;53343128,53343224;53343779,53343874;53344801,53344908;53351601,53351690;53354151,53354280;53358761,53358893;53367312,53367384;53367866,53367959;53373329,53373423;53373962,53374069;53377293,53377397	2606	protein_coding	Sptlc1	serine palmitoyltransferase, long chain base subunit 1 [Source:MGI Symbol;Acc:MGI:1099431]	-0.426151	6.03151	-4.56891	8.83667e-06	0.003187	3.29439
chr1	53755506	53785224	29719	-	ENSMUSG00000026094	3110009A03Rik,Drak2	53755506,53757770;53760982,53761161;53762589,53762637;53764032,53764158;53765921,53766065;53771610,53771822;53776517,53776679;53785074,53785224	3293	protein_coding	Stk17b	serine/threonine kinase 17b (apoptosis-inducing) [Source:MGI Symbol;Acc:MGI:2138162]	-0.70855	6.2555	-4.55488	9.38485e-06	0.00331946	3.20308
chr10	77581720	77598732	17013	+	ENSMUSG00000009291	1810010L20Rik	77581720,77581927;77582409,77582506;77587251,77587303;77589634,77589742;77592846,77593017;77593864,77593910;77597028,77598732	2392	protein_coding	Pttg1ip	pituitary tumor-transforming 1 interacting protein [Source:MGI Symbol;Acc:MGI:2652132]	-0.301979	8.08065	-4.55478	9.38887e-06	0.00331946	2.85866
chr7	24969752	24972754	3003	-	ENSMUSG00000003380	2310040I06Rik,Gbpap1,PRA1,prenylin	24969752,24970009;24970087,24970188;24971761,24971858;24972102,24972754	1111	protein_coding	Rabac1	Rab acceptor 1 (prenylated) [Source:MGI Symbol;Acc:MGI:1201692]	-0.319888	7.71732	-4.55414	9.4147e-06	0.00331946	2.94791
chr18	25477632	25754157	276526	-	ENSMUSG00000024268	A230070D14Rik,Brul4,BRUNOL-4,Brunol4,C130060B05Rik	25477632,25479711;25486794,25486965;25491081,25491224;25496222,25496305;25497465,25497530;25501201,25501350;25502933,25503080;25504139,25504282;25504489,25504568;25504890,25505018;25537677,25537755;25679413,25679495;25753342,25754157	4175	protein_coding	Celf4	CUGBP, Elav-like family member 4 [Source:MGI Symbol;Acc:MGI:1932407]	0.566118	5.09233	4.55117	9.5349e-06	0.00333359	3.2442
chr8	95352268	95375080	22813	+	ENSMUSG00000031790	MT2-MMP	95352268,95353018;95365314,95365462;95366294,95366422;95367928,95368235;95368559,95368720;95369481,95369734;95370133,95370271;95370696,95370846;95371006,95371121;95372105,95375080	5135	protein_coding	Mmp15	matrix metallopeptidase 15 [Source:MGI Symbol;Acc:MGI:109320]	0.640165	6.22082	4.54968	9.59592e-06	0.00333359	3.14204
chr10	5799160	5805600	6441	-	ENSMUSG00000019773	2510044I10Rik,Emi1,Fbxo31	5799160,5799822;5800256,5800435;5801152,5801242;5801869,5802532;5805259,5805600	1940	protein_coding	Fbxo5	F-box protein 5 [Source:MGI Symbol;Acc:MGI:1914391]	0.815656	3.15716	4.53809	1.00836e-05	0.00346407	3.13946
chr2	157097533	157135265	37733	-	ENSMUSG00000027639	E330031J07Rik	157097533,157099503;157101360,157101443;157101721,157101858;157103345,157104936;157106231,157106323;157107429,157107565;157109417,157109532;157110548,157110639;157112800,157112941;157114222,157114322;157116352,157116507;157120482,157120552;157121831,157121946;157123289,157123449;157126772,157126844;157129850,157129916;157134879,157135265	5497	protein_coding	Samhd1	SAM domain and HD domain, 1 [Source:MGI Symbol;Acc:MGI:1927468]	-0.383966	7.78951	-4.53697	1.01319e-05	0.00346407	2.78362
chr4	117159639	117182639	23001	-	ENSMUSG00000028678	4930402F02Rik	117159639,117160382;117162010,117162114;117162213,117162318;117162603,117162670;117165142,117165252;117165358,117165562;117166312,117166454;117166881,117166972;117167049,117167112;117167294,117167384;117169835,117169997;117170085,117170139;117171717,117171812;117172285,117172385;117173602,117173721;117174886,117175008;117177921,117177969;117178145,117178246;117178401,117178744;117180572,117180666…	3186	protein_coding	Kif2c	kinesin family member 2C [Source:MGI Symbol;Acc:MGI:1921054]	0.77122	3.40871	4.535	1.02176e-05	0.00346407	3.14993
chr14	67676331	67715841	39511	-	ENSMUSG00000048922	2610311M19Rik	67676331,67678022;67680162,67680330;67693626,67693754;67694965,67695050;67696667,67696742;67697939,67698171;67698689,67698761;67700183,67700418;67703968,67704043;67705631,67705797;67707353,67707500;67713088,67713242;67714683,67714856;67714942,67715005;67715224,67715610;67715752,67715841	3955	protein_coding	Cdca2	cell division cycle associated 2 [Source:MGI Symbol;Acc:MGI:1919787]	0.769673	3.28982	4.53392	1.02648e-05	0.00346407	3.12375
chr8	84704712	84800344	95633	-	ENSMUSG00000001911		84704712,84708677;84713766,84713857;84716141,84716288;84721643,84721818;84723728,84723850;84726469,84726605;84727124,84727244;84727605,84727679;84727905,84727967;84771784,84772315;84773354,84774369;84799998,84800344	6796	protein_coding	Nfix	nuclear factor I/X [Source:MGI Symbol;Acc:MGI:97311]	0.496726	6.45463	4.5017	1.17749e-05	0.00394192	2.90306
chr5	91517615	91626894	109280	+	ENSMUSG00000034981	2210012L08Rik,9130213B05Rik	91517615,91517957;91593818,91594501;91612998,91613076;91622933,91626894	5068	protein_coding	Parm1	prostate androgen-regulated mucin-like protein 1 [Source:MGI Symbol;Acc:MGI:2443349]	-0.851596	6.29051	-4.50025	1.18476e-05	0.00394192	3.05614
chr8	47180048	47413837	233790	-	ENSMUSG00000038143	4933409N07Rik	47180048,47186572;47191503,47191686;47191839,47194104;47203121,47203273;47220105,47220235;47287880,47289402;47352031,47352348;47412948,47413388;47413581,47413837	11798	protein_coding	Stox2	storkhead box 2 [Source:MGI Symbol;Acc:MGI:1918319]	0.988602	2.09657	4.49147	1.22977e-05	0.00404168	2.83999
chr14	65968483	65981547	13065	+	ENSMUSG00000022037	ApoJ,Cli,D14Ucla3,Sgp-2,Sgp2,SP-40,Sugp-2	65968483,65968688;65971732,65971852;65973325,65973473;65974843,65975013;65975581,65975992;65976906,65977010;65979651,65979880;65980854,65981029;65981308,65981547	1810	protein_coding	Clu	clusterin [Source:MGI Symbol;Acc:MGI:88423]	0.541287	10.5345	4.49067	1.23393e-05	0.00404168	1.39358
chr5	66745845	67057158	311314	+	ENSMUSG00000037736	3732412D22Rik	66745845,66746005;66857883,66857953;66881899,66881968;66898460,66898623;66953669,66953775;66959588,66959618;66961157,66961267;66968416,66968733;66969076,66969271;66974410,66974662;66993143,66993178;66997120,66997246;66998647,66998804;66998980,66999388;67002428,67002649;67016465,67016555;67017617,67017777;67021892,67021997;67025305,67025373;67026072,67026112;67027488,67027568;67028758,67028850;670…	6687	protein_coding	Limch1	LIM and calponin homology domains 1 [Source:MGI Symbol;Acc:MGI:1924819]	-0.565709	6.15363	-4.48943	1.24041e-05	0.00404168	2.95227
chr5	110339812	110343212	3401	-	ENSMUSG00000029503	P2x2,P2X2a	110339812,110340582;110340668,110340733;110340856,110340949;110341101,110341231;110341551,110341689;110341774,110341854;110342005,110342101;110342178,110342253;110342333,110342404;110342500,110342671;110342780,110343212	2132	protein_coding	P2rx2	purinergic receptor P2X, ligand-gated ion channel, 2 [Source:MGI Symbol;Acc:MGI:2665170]	0.688146	3.3553	4.47979	1.29213e-05	0.00418136	2.96964
chr11	4064841	4077736	12896	+	ENSMUSG00000054986	1110069O07Rik	4064841,4065005;4066137,4066212;4066460,4066503;4066640,4066699;4067956,4068144;4069255,4069350;4070084,4070144;4071409,4071495;4074720,4074826;4075166,4075305;4075392,4075561;4076246,4077736	2686	protein_coding	Sec14l3	SEC14-like lipid binding 3 [Source:MGI Symbol;Acc:MGI:3617848]	-0.547158	8.19383	-4.47563	1.3151e-05	0.00422675	2.5468
chr15	36477668	36496791	19124	-	ENSMUSG00000048307	1110054N06Rik	36477668,36479473;36483981,36484139;36485795,36486127;36495877,36495993;36496727,36496791	2480	protein_coding	Ankrd46	ankyrin repeat domain 46 [Source:MGI Symbol;Acc:MGI:1916089]	-0.376486	6.9731	-4.46911	1.35183e-05	0.00431545	2.75492
chr8	92357625	92376286	18662	+	ENSMUSG00000031737		92357625,92358429;92359537,92359942;92360094,92361456;92362017,92362124;92375842,92376286	3127	protein_coding	Irx5	Iroquois related homeobox 5 (Drosophila) [Source:MGI Symbol;Acc:MGI:1859086]	0.647959	3.80768	4.46239	1.39078e-05	0.00440838	2.92208
chr17	34263209	34269418	6210	+	ENSMUSG00000073421	Abeta,H-2Ab,H2-Ab,I-A<b>,I-Abeta,Ia-2,Ia2,IAb,Rmcs1	34263209,34263405;34264761,34265033;34267336,34267617;34267923,34268033;34268461,34268484;34269095,34269418	1211	protein_coding	H2-Ab1	histocompatibility 2, class II antigen A, beta 1 [Source:MGI Symbol;Acc:MGI:103070]	0.452825	8.93356	4.45982	1.40594e-05	0.00440838	2.10806
chr1	169497934	169531464	33531	-	ENSMUSG00000026683	2410003C07Rik,Cdca1,Nuf2R	169497934,169498920;169504465,169504600;169505982,169506157;169507244,169507384;169510117,169510537;169512167,169512229;169513445,169513541;169514912,169514985;169516561,169516658;169522371,169522432;169522855,169522931;169523904,169523978;169525312,169525449;169528736,169528811;169531322,169531464	2764	protein_coding	Nuf2	NUF2, NDC80 kinetochore complex component [Source:MGI Symbol;Acc:MGI:1914227]	0.866876	3.20268	4.45856	1.41342e-05	0.00440838	2.83176
chr5	110286306	110337474	51169	+	ENSMUSG00000007080	pol-epsilon	110286306,110286449;110289233,110289374;110289782,110289862;110290226,110290270;110290405,110290497;110290959,110291235;110293260,110293401;110293715,110293795;110294509,110294616;110294892,110295002;110295228,110295313;110295518,110295637;110297006,110297138;110297348,110297461;110297733,110297945;110298241,110298348;110298892,110299020;110299100,110299202;110299289,110299435;110299773,110299918…	7423	protein_coding	Pole	polymerase (DNA directed), epsilon [Source:MGI Symbol;Acc:MGI:1196391]	0.829241	2.23484	4.45775	1.41826e-05	0.00440838	2.72676
chr10	56377330	56390415	13086	+	ENSMUSG00000050953	Cnx43,connexin43,Cx43,Cx43alpha1,Gja-1	56377330,56377518;56379088,56379387;56387534,56390415	3371	protein_coding	Gja1	gap junction protein, alpha 1 [Source:MGI Symbol;Acc:MGI:95713]	-0.627754	9.82277	-4.44969	1.46727e-05	0.0045309	1.98677
chr18	34624624	34633265	8642	+	ENSMUSG00000003779	Rab6kifl,Rabkinesin-6	34624624,34624852;34625033,34625263;34625458,34625641;34626716,34626805;34626895,34627014;34627553,34627691;34627785,34627972;34628053,34628182;34628385,34628579;34628675,34628786;34628885,34628953;34629141,34629284;34629425,34629590;34630002,34630166;34630287,34630426;34630522,34630624;34631146,34631341;34631521,34631612;34631926,34632063;34632301,34633265	3796	protein_coding	Kif20a	kinesin family member 20A [Source:MGI Symbol;Acc:MGI:1201682]	0.71197	4.0894	4.44733	1.48192e-05	0.0045464	2.85982
chr3	53513938	53657355	143418	-	ENSMUSG00000037016	6030440P17Rik,8430406N05Rik,b2b1562Clo,my,ne	53513938,53517041;53519553,53519699;53519904,53520091;53521007,53521133;53522034,53522168;53522252,53522379;53523663,53523767;53525759,53525951;53535165,53535496;53535724,53535855;53537223,53537526;53539164,53539322;53540971,53541101;53544275,53544457;53545358,53545522;53547610,53547807;53549584,53549793;53551311,53551460;53572285,53572536;53574531,53574656;53585486,53585716;53589715,53589861;536…	12348	protein_coding	Frem2	Fras1 related extracellular matrix protein 2 [Source:MGI Symbol;Acc:MGI:2444465]	1.33559	1.0974	4.4259	1.62163e-05	0.00494293	2.44371
chr4	134496697	134510235	13539	+	ENSMUSG00000037348	2310021M12Rik,mPR,Mpra,PGLP	134496697,134497036;134500600,134500683;134506803,134510235	3857	protein_coding	Paqr7	progestin and adipoQ receptor family member VII [Source:MGI Symbol;Acc:MGI:1919154]	-0.482159	6.33059	-4.41716	1.68215e-05	0.00507255	2.66045
chr16	91547072	91565169	18098	+	ENSMUSG00000022965	Ifgr2,Ifgt	91547072,91547232;91554948,91555080;91557885,91558078;91559977,91560125;91560545,91560704;91561620,91561777;91562871,91565169	3254	protein_coding	Ifngr2	interferon gamma receptor 2 [Source:MGI Symbol;Acc:MGI:107654]	-0.318082	7.02283	-4.41562	1.69303e-05	0.00507255	2.52679
chr16	10281749	10313968	32220	-	ENSMUSG00000022505	Xmp	10281749,10284615;10285455,10285601;10288055,10288160;10292262,10292424;10313812,10313968	3440	protein_coding	Emp2	epithelial membrane protein 2 [Source:MGI Symbol;Acc:MGI:1098726]	-0.329355	10.6599	-4.41515	1.69636e-05	0.00507255	1.10297
chr8	31814551	32884029	1069479	-	ENSMUSG00000062991	6030402G23Rik,ARIA,D230005F13Rik,GGF,GGFII,heregulin,HGL,HRG,HRGalpha,NDF,SMDF	31814551,31818682;31819053,31819194;31820776,31821448;31822227,31822357;31824444,31824570;31826253,31826355;31831205,31831228;31833153,31833230;31837670,31837728;31838261,31838328;31849310,31849439;31917537,31918391;31946984,31947034;31949917,31949967;31958512,31958633;31968008,31968185;32009010,32009451;32883516,32884029	7880	protein_coding	Nrg1	neuregulin 1 [Source:MGI Symbol;Acc:MGI:96083]	-0.578687	4.58223	-4.40711	1.75441e-05	0.00521315	2.71236
chr11	113619342	113626028	6687	+	ENSMUSG00000047904	Smstr-2,Smstr2,sst2,SSTR-2	113619342,113619622;113624167,113626028	2143	protein_coding	Sstr2	somatostatin receptor 2 [Source:MGI Symbol;Acc:MGI:98328]	-1.17775	4.54912	-4.39082	1.878e-05	0.00552509	2.64325
chr12	103434211	103440239	6029	+	ENSMUSG00000064215	1110013J02Rik,2900026P10Rik,D12Ertd647e,Ifi27l1	103434211,103434350;103435422,103435573;103436563,103436682;103437390,103437524;103437676,103437705;103439401,103439562;103439954,103440239	1025	protein_coding	Ifi27	interferon, alpha-inducible protein 27 [Source:MGI Symbol;Acc:MGI:1277180]	-0.455633	8.54655	-4.39007	1.88389e-05	0.00552509	2.0524
chr19	28835074	28913960	78887	+	ENSMUSG00000024935	D130048G10Rik,EAAC1,EAAT3,MEAAC1	28835074,28835332;28879013,28879153;28892835,28892927;28894454,28894568;28896084,28896126;28897507,28897602;28901442,28901626;28902686,28902793;28904612,28904734;28905333,28905527;28909431,28909565;28911654,28913960	3800	protein_coding	Slc1a1	solute carrier family 1 (neuronal/epithelial high affinity glutamate transporter, system Xag), member 1 [Source:MGI Symbol;Acc:MGI:105083]	-0.565064	5.80346	-4.38872	1.89448e-05	0.00552509	2.60101
chr11	113244853	113565768	320916	-	ENSMUSG00000041654	1810074D23Rik	113244853,113246495;113247720,113247878;113250468,113250566;113305885,113305954;113369728,113369898;113463951,113464095;113522901,113523005;113523466,113523624;113559511,113559549;113562006,113562124;113565676,113565768	2802	protein_coding	Slc39a11	solute carrier family 39 (metal ion transporter), member 11 [Source:MGI Symbol;Acc:MGI:1917056]	-0.417793	7.08248	-4.36746	2.06985e-05	0.00599953	2.36861
chr10	106933517	107123668	190152	-	ENSMUSG00000035948	8430416H19Rik,LOC380660	106933517,106936232;106937144,106937319;106937404,106937503;106948656,106948778;106951974,106952055;106962962,106963025;106965082,106966055;106966948,106967043;106988806,106988909;107004664,107004815;107023654,107023749;107023857,107023937;107045213,107045353;107049364,107049498;107053328,107053516;107084807,107084951;107123288,107123668	5755	protein_coding	Acss3	acyl-CoA synthetase short-chain family member 3 [Source:MGI Symbol;Acc:MGI:2685720]	1.21902	0.921348	4.3626	2.11207e-05	0.00608456	2.14266
chr1	72824503	72852474	27972	+	ENSMUSG00000039323	IGFBP-2	72824503,72824964;72825322,72825474;72849086,72849312;72849564,72849704;72851998,72852474	1460	protein_coding	Igfbp2	insulin-like growth factor binding protein 2 [Source:MGI Symbol;Acc:MGI:96437]	1.55304	-0.0982288	4.3564	2.16708e-05	0.00618909	1.83571
chr17	12119284	12219645	100362	+	ENSMUSG00000023827	1500003P24Rik	12119284,12119415;12151692,12151949;12198752,12198921;12210211,12210372;12210639,12210792;12213455,12213557;12215276,12215351;12216694,12216892;12218985,12219645	1915	protein_coding	Agpat4	1-acylglycerol-3-phosphate O-acyltransferase 4 (lysophosphatidic acid acyltransferase, delta) [Source:MGI Symbol;Acc:MGI:1915512]	0.738903	3.23862	4.35557	2.17455e-05	0.00618909	2.49875
chr4	124918465	124936917	18453	-	ENSMUSG00000028873	4831429J16Rik,Borealin,D4Ertd421e,DasraB	124918465,124919030;124919111,124919358;124919613,124919699;124920259,124920385;124921212,124921304;124922000,124922064;124923717,124923832;124926665,124926737;124931072,124931112;124936355,124936483;124936589,124936917	1874	protein_coding	Cdca8	cell division cycle associated 8 [Source:MGI Symbol;Acc:MGI:1196274]	0.548267	4.99065	4.35002	2.2252e-05	0.00629532	2.47895
chr17	34282744	34287827	5084	-	ENSMUSG00000036594	Aalpha,H-2Aa,I-Aalpha,Ia-1,Ia1	34282744,34283023;34283155,34283329;34283575,34283856;34284288,34284536;34287682,34287827	1132	protein_coding	H2-Aa	histocompatibility 2, class II antigen A, alpha [Source:MGI Symbol;Acc:MGI:95895]	0.481594	8.94739	4.33829	2.33585e-05	0.00656903	1.61402
chr14	30009023	30040527	31505	+	ENSMUSG00000015970	D630034H06Rik	30009023,30009233;30022633,30022839;30031085,30031844;30032744,30032895;30033620,30033749;30034610,30034744;30035248,30035390;30035810,30035912;30036472,30040527	5897	protein_coding	Chdh	choline dehydrogenase [Source:MGI Symbol;Acc:MGI:1860776]	-0.938856	3.7791	-4.33632	2.35493e-05	0.00658349	2.40837
chr1	91179822	91225196	45375	+	ENSMUSG00000034353	9130218E19Rik	91179822,91180140;91196771,91196909;91205247,91205325;91206397,91206790;91223106,91225196	3022	protein_coding	Ramp1	receptor (calcitonin) activity modifying protein 1 [Source:MGI Symbol;Acc:MGI:1858418]	0.526957	5.48625	4.32955	2.42177e-05	0.00673051	2.34729
chr18	36504929	36515805	10877	-	ENSMUSG00000024486	Dtr,HB-EGF,Hegfl	36504929,36506364;36506635,36506725;36507449,36507604;36512557,36512734;36515087,36515260;36515468,36515805	2373	protein_coding	Hbegf	heparin-binding EGF-like growth factor [Source:MGI Symbol;Acc:MGI:96070]	-0.571875	7.65935	-4.32584	2.45914e-05	0.00679442	2.05837
chr13	117220272	117274415	54144	+	ENSMUSG00000021728	Gp70	117220272,117220957;117232727,117232816;117249272,117249464;117249701,117249786;117264395,117264522;117267320,117267599;117268930,117268963;117272045,117272099;117273045,117274415	2923	protein_coding	Emb	embigin [Source:MGI Symbol;Acc:MGI:95321]	-0.326667	7.92663	-4.3236	2.48196e-05	0.0068176	2.00833
chr13	56609586	56639358	29773	+	ENSMUSG00000035493	68kDa,Beta-ig,bIG-h3	56609586,56609780;56614240,56614338;56623560,56623624;56625200,56625360;56625650,56625814;56626034,56626180;56627914,56628055;56629618,56629830;56630544,56630681;56631230,56631375;56632050,56632186;56632859,56632989;56635566,56635690;56636566,56636668;56637138,56637217;56638021,56638045;56638717,56639358	2714	protein_coding	Tgfbi	transforming growth factor, beta induced [Source:MGI Symbol;Acc:MGI:99959]	0.595423	5.0566	4.32207	2.49763e-05	0.00682099	2.36722
chr1	172000960	172028444	27485	-	ENSMUSG00000026556	C530001F03Rik,loop-tail,Lootl,Lpp1,Ltap,ska17,ska<m17Jus>,strabismus	172000960,172004862;172006090,172006321;172007911,172008046;172008507,172008643;172008799,172008918;172009441,172010048;172012828,172012948;172013083,172013345;172026998,172028045;172028365,172028444	6648	protein_coding	Vangl2	vang-like 2 (van gogh, Drosophila) [Source:MGI Symbol;Acc:MGI:2135272]	0.563463	3.56106	4.3159	2.56197e-05	0.00695649	2.35981
chr19	53140445	53247399	106955	+	ENSMUSG00000025026		53140445,53140714;53142756,53143089;53143997,53144018;53203414,53203475;53216801,53217015;53226591,53226729;53231180,53231331;53232124,53232204;53233026,53233175;53233573,53233716;53233825,53233923;53234779,53234961;53236594,53236851;53238403,53238522;53239407,53239493;53242504,53242627;53244310,53244405;53244998,53247399	4938	protein_coding	Add3	adducin 3 (gamma) [Source:MGI Symbol;Acc:MGI:1351615]	0.720131	4.00018	4.30647	2.66335e-05	0.00719044	2.33393
chr4	43562332	43567060	4729	+	ENSMUSG00000028466	Luman,LZIP,LZIP-1,LZIP-2	43562332,43562959;43563050,43563229;43563232,43563351;43563469,43563558;43565261,43565367;43565467,43565535;43566120,43566204;43566294,43566378;43566469,43567060	1956	protein_coding	Creb3	cAMP responsive element binding protein 3 [Source:MGI Symbol;Acc:MGI:99946]	-0.302947	7.80811	-4.29442	2.79856e-05	0.00749173	1.85365
chr10	3256208	3267771	11564	-	ENSMUSG00000091618	4632413I24Rik,Gm9491	3256208,3258200;3259272,3259409;3259709,3259972;3260235,3260420;3267241,3267350;3267646,3267771	2817	protein_coding	H60c	histocompatibility 60c [Source:MGI Symbol;Acc:MGI:3774845]	1.04892	1.59933	4.29372	2.80666e-05	0.00749173	2.01378
chr2	25456838	25458776	1939	+	ENSMUSG00000015093	2300003G24Rik	25456838,25456914;25457661,25457770;25457849,25457974;25458115,25458221;25458304,25458479;25458565,25458776	808	protein_coding	Clic3	chloride intracellular channel 3 [Source:MGI Symbol;Acc:MGI:1916704]	-0.407384	7.5859	-4.27592	3.01899e-05	0.00801322	1.83925
chr11	102958300	102964387	6088	-	ENSMUSG00000085338		102958300,102958899;102961809,102962028;102964021,102964387	1187	lincRNA	2410004I01Rik	RIKEN cDNA 2410004I01 gene [Source:MGI Symbol;Acc:MGI:1916989]	-0.768642	3.57572	-4.27176	3.07084e-05	0.00810531	2.18124
chr4	109061145	109202272	141128	-	ENSMUSG00000028559	2600011I06Rik,ORP-9	109061145,109062332;109062465,109062600;109063366,109063457;109064563,109064641;109065624,109065764;109065865,109065928;109066128,109066238;109066915,109066999;109068363,109068534;109071943,109072028;109072814,109072932;109073037,109073149;109083089,109083248;109086327,109086431;109087395,109087485;109091661,109091699;109098503,109098553;109099921,109099950;109101116,109101163;109102497,109102592…	3846	protein_coding	Osbpl9	oxysterol binding protein-like 9 [Source:MGI Symbol;Acc:MGI:1923784]	-0.289249	7.83621	-4.24499	3.42505e-05	0.00897385	1.66467
chr17	33875666	33890661	14996	-	ENSMUSG00000079553	Gm4137,HSET,Kifc5a,KNSL2,Knsl2a,Tctex-7,Tctex-7A,Tctex7,Tctex7a	33875666,33875869;33881429,33881504;33881988,33882061;33882157,33882447;33883099,33883878;33884589,33884986;33885168,33885218;33885849,33885902;33886576,33886675;33886764,33886901;33890478,33890661	2350	protein_coding	Kifc1	kinesin family member C1 [Source:MGI Symbol;Acc:MGI:109596]	0.976569	1.50569	4.24407	3.43789e-05	0.00897385	1.82059
chr2	59160850	59355208	194359	+	ENSMUSG00000026991	5031422I09Rik,9430019K17Rik,Armrp,p0071	59160850,59161128;59214678,59214814;59229749,59229854;59266388,59266500;59289218,59289252;59305066,59305197;59305305,59305492;59308008,59308557;59310102,59310290;59311694,59311913;59314356,59314403;59318512,59318644;59322502,59322715;59334748,59334931;59337584,59337701;59338719,59338910;59339081,59339254;59342093,59342243;59344798,59344993;59347720,59347804;59347924,59348041;59350494,59350622;593…	4771	protein_coding	Pkp4	plakophilin 4 [Source:MGI Symbol;Acc:MGI:109281]	0.416148	4.86492	4.22473	3.71898e-05	0.00965423	2.01802
chr1	23366424	23383175	16752	-	ENSMUSG00000026158	2210417C17Rik	23366424,23370448;23375730,23375875;23375988,23376054;23376171,23376249;23378726,23378804;23378972,23379058;23382815,23383175	4844	protein_coding	Ogfrl1	opioid growth factor receptor-like 1 [Source:MGI Symbol;Acc:MGI:1917405]	0.623299	4.47551	4.22315	3.74275e-05	0.00966284	2.02743
chr7	111471661	111779977	308317	-	ENSMUSG00000038296	2900011G21Rik,Galntl4	111471661,111472083;111485035,111485199;111508053,111508148;111513498,111513635;111519990,111520175;111548631,111548790;111554439,111554636;111556346,111556529;111598957,111599123;111616292,111616484;111779313,111779977	2575	protein_coding	Galnt18	UDP-N-acetyl-alpha-D-galactosamine:polypeptide N-acetylgalactosaminyltransferase 18 [Source:MGI Symbol;Acc:MGI:2446239]	-0.724419	5.26347	-4.21787	3.82372e-05	0.00981823	1.99549
chr3	144570426	144597680	27255	+	ENSMUSG00000037072	Sep15	144570426,144570799;144577586,144577753;144590612,144590675;144594901,144594950;144596823,144597680	1514	protein_coding	Selenof	selenoprotein F [Source:MGI Symbol;Acc:MGI:1927947]	-0.323083	8.76739	-4.21352	3.8917e-05	0.00993877	1.32095
chr3	107741048	107760469	19422	-	ENSMUSG00000014599	CSF-1,Csfm,M-CSF	107741048,107743145;107745595,107745840;107746726,107746784;107747107,107747159;107748154,107749169;107750311,107750458;107750682,107750979;107753732,107753902;107755431,107755493;107756617,107756739;107760025,107760469	4720	protein_coding	Csf1	colony stimulating factor 1 (macrophage) [Source:MGI Symbol;Acc:MGI:1339753]	1.09552	1.95873	4.20814	3.97733e-05	0.0101028	1.82953
chr11	102430315	102436809	6495	+	ENSMUSG00000034708	acrogranulin,epithelin,Pgrn,progranulin	102430315,102430540;102432965,102433109;102433225,102433350;102433486,102433570;102433936,102434045;102434142,102434277;102434400,102434509;102434703,102434826;102435059,102435156;102435246,102435491;102435709,102435942;102436024,102436248;102436335,102436809	2340	protein_coding	Grn	granulin [Source:MGI Symbol;Acc:MGI:95832]	0.269098	7.50469	4.19747	4.15258e-05	0.0104916	1.54028
chr8	92326033	92355831	29799	-	ENSMUSG00000031736	4933436C20Rik	92326033,92326462;92336211,92336371;92344853,92345039;92346350,92346912;92346970,92347104;92350691,92350754;92355688,92355831	1684	processed_transcript	Crnde	colorectal neoplasia differentially expressed (non-protein coding) [Source:MGI Symbol;Acc:MGI:1918546]	0.749556	3.17826	4.19094	4.26338e-05	0.0106431	1.88379
chr9	107576927	107581710	4784	+	ENSMUSG00000010051	Hyal-1	107576927,107577078;107577553,107578476;107578881,107578970;107579100,107581710	3777	protein_coding	Hyal1	hyaluronoglucosaminidase 1 [Source:MGI Symbol;Acc:MGI:96298]	0.635843	3.47947	4.19021	4.2759e-05	0.0106431	1.90851
chr2	32377097	32381938	4842	-	ENSMUSG00000039195	C79326	32377097,32379533;32381682,32381938	2694	protein_coding	1110008P14Rik	RIKEN cDNA 1110008P14 gene [Source:MGI Symbol;Acc:MGI:1920987]	-0.352716	6.75995	-4.18996	4.28013e-05	0.0106431	1.73596
chr1	106538178	106714274	176097	-	ENSMUSG00000057329	Bcl-2,C430015F12Rik,D830018M01Rik	106538178,106543398;106710339,106714274	9157	protein_coding	Bcl2	B cell leukemia/lymphoma 2 [Source:MGI Symbol;Acc:MGI:88138]	1.01778	1.90412	4.18477	4.37057e-05	0.0108111	1.75111
chr7	30763756	30781063	17308	+	ENSMUSG00000060962	1110014F24Rik,cI-36,dermokine,Dmkn,sk30,sk89	30763756,30764301;30764516,30764692;30764791,30764847;30765051,30765101;30765267,30765473;30766473,30766517;30766578,30766604;30767160,30767222;30767380,30767430;30769715,30769762;30771033,30771092;30771226,30771273;30771698,30771745;30775328,30775384;30776079,30776123;30776401,30776498;30777608,30777655;30777762,30777809;30778201,30778269;30779678,30779704;30779833,30779880;30780740,30781063	2192	protein_coding	Dmkn	dermokine [Source:MGI Symbol;Acc:MGI:1920962]	-0.849134	6.53632	-4.17628	4.52246e-05	0.0111254	1.79177
chr16	97564684	97611195	46512	-	ENSMUSG00000000385	D16Ertd61e,epitheliasin	97564684,97566151;97567023,97567175;97567596,97567738;97568408,97568503;97568894,97569069;97570375,97570543;97572005,97572048;97576216,97576326;97578530,97578656;97590820,97590939;97591424,97591510;97596740,97596959;97599255,97599322;97611019,97611195	3159	protein_coding	Tmprss2	transmembrane protease, serine 2 [Source:MGI Symbol;Acc:MGI:1354381]	-0.329726	7.17799	-4.17506	4.54472e-05	0.0111254	1.56909
chr15	99099412	99104737	5326	+	ENSMUSG00000038009	2810451A06Rik	99099412,99099600;99100823,99101775;99104316,99104737	1564	protein_coding	Dnajc22	DnaJ heat shock protein family (Hsp40) member C22 [Source:MGI Symbol;Acc:MGI:1920028]	0.740423	2.71219	4.17167	4.60704e-05	0.0112198	1.77313
chr11	117849251	117855743	6493	+	ENSMUSG00000017716	Api4,survivin,TIAP	117849251,117849461;117849754,117849863;117852663,117855743	3402	protein_coding	Birc5	baculoviral IAP repeat-containing 5 [Source:MGI Symbol;Acc:MGI:1203517]	0.565824	4.8277	4.1677	4.68122e-05	0.011342	1.82193
chr3	87078593	87174747	96155	-	ENSMUSG00000041734	6720469N11Rik,Kirrel1,Neph1	87078593,87083620;87083867,87083944;87084628,87084944;87085082,87085189;87086382,87086580;87088166,87088266;87088359,87088485;87089151,87089278;87089482,87089630;87089796,87089901;87090458,87090608;87092105,87092262;87095637,87095786;87097742,87097906;87140977,87141122;87174396,87174747	7463	protein_coding	Kirrel	kin of IRRE like (Drosophila) [Source:MGI Symbol;Acc:MGI:1891396]	1.09221	1.88211	4.15739	4.87868e-05	0.0117601	1.67638
chr4	120539868	120570276	30409	-	ENSMUSG00000028633		120539868,120540654;120541293,120541381;120541863,120542007;120542531,120542627;120542710,120542765;120543728,120543824;120545018,120545061;120547306,120547368;120548055,120548149;120549464,120549552;120552880,120553012;120553946,120554097;120558279,120558359;120558786,120558869;120561398,120561514;120562778,120562878;120565269,120565439;120567250,120567427;120570151,120570276	2705	protein_coding	Ctps	cytidine 5'-triphosphate synthase [Source:MGI Symbol;Acc:MGI:1858304]	-0.363924	7.08967	-4.15107	5.00392e-05	0.0120008	1.46109
chr2	127103809	127133954	30146	-	ENSMUSG00000034906	A730011O11Rik,Brrn1,HCAP-H	127103809,127104280;127105846,127105921;127106104,127106195;127107354,127107470;127108485,127108658;127113560,127113670;127116532,127116654;127117506,127117612;127118077,127118225;127121125,127121327;127122040,127122131;127123537,127123726;127124831,127124955;127125551,127125686;127126115,127126207;127127104,127127194;127127485,127127722;127133849,127133954	2695	protein_coding	Ncaph	non-SMC condensin I complex, subunit H [Source:MGI Symbol;Acc:MGI:2444777]	0.674348	3.69763	4.1466	5.09404e-05	0.0121552	1.74876
chr4	151047300	151057953	10654	-	ENSMUSG00000028955	ceb,cellubrevin,D130027G05Rik,VAMP-3	151047300,151049046;151049995,151050046;151050917,151051075;151056162,151056243;151057874,151057953	2120	protein_coding	Vamp3	vesicle-associated membrane protein 3 [Source:MGI Symbol;Acc:MGI:1321389]	-0.320485	7.1533	-4.14454	5.13618e-05	0.0121942	1.50756
chr1	189640606	189688086	47481	-	ENSMUSG00000026605	6530404A22Rik,Lek1,mitosin	189640606,189642802;189646802,189646980;189648611,189649087;189650562,189650721;189651148,189651300;189652261,189655092;189656645,189660072;189661997,189662132;189668516,189668638;189671048,189671176;189672509,189672634;189678939,189679141;189680221,189680506;189682361,189682452;189682845,189682951;189683768,189683964;189684945,189685138;189687976,189688086	11130	protein_coding	Cenpf	centromere protein F [Source:MGI Symbol;Acc:MGI:1313302]	0.610053	3.78233	4.14278	5.17248e-05	0.012219	1.73697
chr11	114851173	114872617	21445	+	ENSMUSG00000051043	1110028I06Rik,3200002M13Rik	114851173,114852273;114863467,114864546;114866625,114866719;114868496,114869096;114870321,114872617	5174	protein_coding	Gprc5c	G protein-coupled receptor, family C, group 5, member C [Source:MGI Symbol;Acc:MGI:1917605]	1.12638	2.4111	4.12298	5.5978e-05	0.0131579	1.61563
chr6	13867735	13871518	3784	-	ENSMUSG00000052419	C79299	13867735,13871518	3784	protein_coding	2610001J05Rik	RIKEN cDNA 2610001J05 gene [Source:MGI Symbol;Acc:MGI:1913770]	-0.329327	6.79854	-4.12156	5.62943e-05	0.0131667	1.45329
chr15	54250619	54278484	27866	-	ENSMUSG00000063727	OCIF,OPG,TR1	54250619,54252382;54254041,54254265;54255985,54256176;54259804,54260170;54278215,54278484	2818	protein_coding	Tnfrsf11b	tumor necrosis factor receptor superfamily, member 11b (osteoprotegerin) [Source:MGI Symbol;Acc:MGI:109587]	1.53758	0.557722	4.11962	5.67312e-05	0.0132035	1.28483
chr12	76255298	76319803	64506	+	ENSMUSG00000021048	DCS,E430024A07Rik,Mthfd	76255298,76255544;76270418,76270502;76279404,76279463;76280157,76280210;76280380,76280516;76280629,76280729;76282888,76283024;76283932,76284043;76288881,76289008;76289431,76289528;76289685,76289858;76290981,76291117;76293391,76293437;76294140,76294247;76294355,76294429;76297482,76297584;76300388,76300464;76301258,76301398;76302959,76303027;76303634,76303745;76303842,76303981;76307222,76307263;763…	3241	protein_coding	Mthfd1	methylenetetrahydrofolate dehydrogenase (NADP+ dependent), methenyltetrahydrofolate cyclohydrolase, formyltetrahydrofolate synthase [Source:MGI Symbol;Acc:MGI:1342005]	-0.321931	7.79432	-4.10739	5.95579e-05	0.0137935	1.20184
chr2	30471537	30474219	2683	-	ENSMUSG00000089762	2610524G09Rik	30471537,30474219	2683	protein_coding	Ier5l	immediate early response 5-like [Source:MGI Symbol;Acc:MGI:1919750]	0.906497	1.50106	4.10391	6.03854e-05	0.0139169	1.44852
chr9	54586334	54604661	18328	+	ENSMUSG00000032279	1500012E04Rik	54586334,54586543;54589858,54589920;54592394,54592477;54595166,54595280;54596002,54596189;54596835,54596968;54598393,54598495;54598599,54598663;54599593,54599677;54601062,54601214;54603282,54604661	2580	protein_coding	Idh3a	isocitrate dehydrogenase 3 (NAD+) alpha [Source:MGI Symbol;Acc:MGI:1915084]	-0.295431	7.29156	-4.10063	6.11764e-05	0.0140308	1.30472
chr14	70474557	70520260	45704	-	ENSMUSG00000022098		70474557,70475249;70477853,70478103;70479545,70479758;70480154,70480281;70486147,70486272;70490020,70490200;70490547,70490707;70491351,70491476;70492076,70492271;70492405,70492550;70492779,70492895;70494713,70494815;70504682,70504797;70505332,70505456;70507453,70507558;70507999,70508177;70508456,70508573;70508750,70508914;70511581,70511694;70519869,70520260	3757	protein_coding	Bmp1	bone morphogenetic protein 1 [Source:MGI Symbol;Acc:MGI:88176]	0.444192	6.5958	4.09736	6.19768e-05	0.0141457	1.29178
chr15	99620496	99651656	31161	-	ENSMUSG00000023015	Band25,gtl11,GTPase,MgcRacGAP	99620496,99621464;99622219,99622324;99623569,99623692;99623927,99624059;99624238,99624343;99626183,99626381;99626462,99626557;99628634,99628798;99631109,99631239;99632080,99632197;99632715,99632795;99634242,99634295;99636132,99636201;99637638,99637774;99639614,99639819;99642883,99642971;99643393,99643523;99651507,99651656	3065	protein_coding	Racgap1	Rac GTPase-activating protein 1 [Source:MGI Symbol;Acc:MGI:1349423]	0.608789	4.17389	4.09055	6.36704e-05	0.0143315	1.55271
chr16	38901471	39027159	125689	+	ENSMUSG00000022790	1700025L02Rik,BT-IgSF	38901471,38901647;38902316,38902559;39007134,39007297;39008785,39008992;39011217,39011372;39022366,39022488;39023230,39023380;39024763,39027159	3620	protein_coding	Igsf11	immunoglobulin superfamily, member 11 [Source:MGI Symbol;Acc:MGI:2388477]	1.05337	1.08374	4.09046	6.36925e-05	0.0143315	1.32769
chr5	151037510	151190269	152760	-	ENSMUSG00000016128	DLC2,GT650	151037510,151039772;151042119,151042295;151045111,151045328;151045797,151046018;151046864,151046978;151047592,151047802;151052364,151052562;151059459,151059675;151060748,151060921;151062296,151063656;151073301,151073364;151092747,151092828;151095421,151095492;151127356,151127543;151189926,151190269	5907	protein_coding	Stard13	StAR-related lipid transfer (START) domain containing 13 [Source:MGI Symbol;Acc:MGI:2385331]	-0.524737	5.19889	-4.09043	6.3701e-05	0.0143315	1.51787
chr14	70154405	70159502	5098	-	ENSMUSG00000044551		70154405,70155276;70155850,70155956;70156161,70156276;70156416,70156518;70156659,70156799;70157179,70157654;70159332,70159502	1986	protein_coding	9930012K11Rik	RIKEN cDNA 9930012K11 gene [Source:MGI Symbol;Acc:MGI:2145726]	-0.518516	4.69344	-4.08503	6.50764e-05	0.0145716	1.51914
chr11	72451638	72489904	38267	-	ENSMUSG00000040447		72451638,72453115;72453554,72453600;72454054,72454217;72454300,72454398;72456303,72456368;72456500,72456689;72456775,72456927;72457205,72457347;72458633,72458699;72458902,72459053;72463643,72463779;72474705,72474770;72489426,72489904	3241	protein_coding	Spns2	spinster homolog 2 [Source:MGI Symbol;Acc:MGI:2384936]	0.935932	2.043	4.08049	6.62564e-05	0.0146909	1.43312
chr3	90511034	90514392	3359	-	ENSMUSG00000044080	S100,S100a	90511034,90511364;90511979,90512149;90514201,90514392	694	protein_coding	S100a1	S100 calcium binding protein A1 [Source:MGI Symbol;Acc:MGI:1338917]	-0.365283	8.46434	-4.08015	6.63434e-05	0.0146909	0.896041
chr8	61223872	61396071	172200	+	ENSMUSG00000031642	2200003J05Rik,Posh,Sh3md2	61223872,61224346;61225832,61226318;61329219,61329494;61329923,61330018;61349400,61349702;61353738,61353848;61361588,61361772;61363075,61363245;61372508,61372767;61374009,61374367;61384577,61386641;61393669,61396071	7191	protein_coding	Sh3rf1	SH3 domain containing ring finger 1 [Source:MGI Symbol;Acc:MGI:1913066]	0.484045	5.2116	4.0794	6.65422e-05	0.0146909	1.46227
chr7	132042816	132154739	111924	-	ENSMUSG00000030862	4632435C11Rik	132042816,132044146;132047715,132047814;132048989,132049128;132054731,132055028;132057634,132057813;132059734,132059930;132062067,132062190;132070817,132070905;132078773,132078923;132080037,132080121;132106283,132106422;132128352,132128461;132143668,132143766;132154286,132154739	3498	protein_coding	Cpxm2	carboxypeptidase X 2 (M14 family) [Source:MGI Symbol;Acc:MGI:1926006]	1.41807	-0.0315719	4.06382	7.07591e-05	0.0155492	1.00036
chr9	50533087	50555181	22095	-	ENSMUSG00000032066	B-diox-II,Bcdo2,Bcmo2,beta-diox-II,CMO2	50533087,50533519;50534610,50534720;50535478,50535660;50536231,50536368;50538846,50539013;50540097,50540257;50541043,50541171;50544457,50544559;50545347,50545462;50545865,50546076;50550539,50550741;50555021,50555181	2118	protein_coding	Bco2	beta-carotene oxygenase 2 [Source:MGI Symbol;Acc:MGI:2177469]	1.26548	0.289982	4.02992	8.0837e-05	0.0176816	0.959387
chrX	52053021	52165252	112232	-	ENSMUSG00000031119	9530073D23Rik,K-glypican	52053021,52053726;52053817,52053992;52054446,52054582;52056660,52056806;52056901,52057031;52062858,52063023;52074294,52074685;52091642,52091800;52164616,52165252	2651	protein_coding	Gpc4	glypican 4 [Source:MGI Symbol;Acc:MGI:104902]	0.398652	5.47347	4.02578	8.21583e-05	0.0178878	1.227
chr7	121865038	121918512	53475	+	ENSMUSG00000030873		121865038,121865137;121899231,121899549;121902275,121902542;121902700,121902890;121910400,121910503;121911966,121912129;121912405,121912512;121914212,121914329;121915271,121915346;121915726,121915783;121916526,121916587;121917500,121917575;121917679,121918512	2478	protein_coding	Scnn1b	sodium channel, nonvoltage-gated 1 beta [Source:MGI Symbol;Acc:MGI:104696]	-0.461548	6.45972	-4.01735	8.49111e-05	0.0182249	1.11875
chr19	34290659	34327770	37112	+	ENSMUSG00000024778	APO-1,CD95,TNFR6,Tnfrsf6	34290659,34290744;34307125,34307278;34309036,34309350;34315179,34315316;34316569,34316677;34318590,34318651;34318783,34318836;34319310,34319389;34320561,34320585;34326993,34327770	1801	protein_coding	Fas	Fas (TNF receptor superfamily member 6) [Source:MGI Symbol;Acc:MGI:95484]	-0.511422	4.1654	-4.01676	8.51056e-05	0.0182249	1.29472
chr1	184813068	184845881	32814	-	ENSMUSG00000073481	2810484M10Rik,Mosc2	184813068,184813883;184819201,184819347;184822335,184822406;184822489,184822550;184832576,184832716;184833860,184834028;184841254,184841427;184845546,184845881	1917	protein_coding	Marc2	mitochondrial amidoxime reducing component 2 [Source:MGI Symbol;Acc:MGI:1914497]	-0.348773	6.85307	-4.01665	8.51437e-05	0.0182249	1.04152
chr7	25897620	25926624	29005	+	ENSMUSG00000030483	Cyp2b,Cyp2b20,p16	25897620,25897855;25911238,25911400;25911554,25911703;25913865,25914025;25914748,25914924;25915392,25915533;25916934,25917121;25917288,25917429;25925373,25925399;25926068,25926624	1943	protein_coding	Cyp2b10	cytochrome P450, family 2, subfamily b, polypeptide 10 [Source:MGI Symbol;Acc:MGI:88598]	-0.977717	3.68823	-4.01633	8.52498e-05	0.0182249	1.276
chr7	48866429	48881596	15168	-	ENSMUSG00000046179	4432406C08Rik	48866429,48867229;48867654,48868039;48868159,48868291;48870691,48871216;48871813,48871900;48872086,48872286;48873260,48873397;48874972,48875133;48875457,48875771;48877942,48878098;48878425,48878703;48880278,48880401;48880661,48881041;48881408,48881596	3880	protein_coding	E2f8	E2F transcription factor 8 [Source:MGI Symbol;Acc:MGI:1922038]	0.888286	2.05847	4.01437	8.59051e-05	0.0182427	1.1752
chrX	134717963	134721917	3955	+	ENSMUSG00000033460	3010033I09Rik	134717963,134718050;134718370,134718461;134718726,134718818;134718920,134719108;134719627,134719725;134720034,134721917	2445	protein_coding	Armcx1	armadillo repeat containing, X-linked 1 [Source:MGI Symbol;Acc:MGI:1925498]	0.977091	1.36168	4.01296	8.63786e-05	0.0182427	1.12009
chr3	68902267	68902758	492	-	ENSMUSG00000093402		68902267,68902758	492	processed_pseudogene	Gm18588	predicted gene, 18588 [Source:MGI Symbol;Acc:MGI:5010773]	-0.581512	3.80534	-4.01263	8.64911e-05	0.0182427	1.27503
chr1	130634773	130661632	26860	-	ENSMUSG00000026405		130634773,130636370;130636701,130636876;130639069,130639233;130642934,130643113;130648029,130648220;130648384,130648469;130653325,130653421;130655881,130656063;130657132,130657314;130661448,130661632	3045	protein_coding	C4bp	complement component 4 binding protein [Source:MGI Symbol;Acc:MGI:88229]	1.26263	1.13986	4.00839	8.79338e-05	0.0184514	1.02346
chr10	84526305	84534062	7758	-	ENSMUSG00000046841	5630400A09Rik,CLIMP-63,P63	84526305,84528777;84533447,84534062	3089	protein_coding	Ckap4	cytoskeleton-associated protein 4 [Source:MGI Symbol;Acc:MGI:2444926]	0.459828	5.63311	4.00743	8.82616e-05	0.0184514	1.14422
chr15	101412402	101430313	17912	+	ENSMUSG00000023039	D15Wsu77e,K7,Krt2-7	101412402,101412779;101413969,101414180;101416221,101416281;101418318,101418413;101419503,101419667;101420474,101420599;101423270,101423490;101427089,101427123;101427514,101430313	4094	protein_coding	Krt7	keratin 7 [Source:MGI Symbol;Acc:MGI:96704]	-0.437964	10.5846	-4.00459	8.92448e-05	0.0185747	-0.343357
chr17	25875500	25886007	10508	+	ENSMUSG00000025731	0610011F06Rik	25875500,25875726;25875960,25876122;25876220,25876279;25876495,25876562;25876661,25877169;25885962,25886007	1073	protein_coding	Mettl26	methyltransferase like 26 [Source:MGI Symbol;Acc:MGI:1915597]	-0.325971	6.59415	-4.00128	9.04046e-05	0.0187336	1.04334
chr19	18579328	18631789	52462	-	ENSMUSG00000024725	C78236,Sh3d3,SH3P2	18579328,18581328;18584642,18584743;18586547,18586625;18589705,18589754;18590401,18590508;18592583,18592636;18593856,18593919;18596351,18596401;18604166,18604212;18631620,18631789	2726	protein_coding	Ostf1	osteoclast stimulating factor 1 [Source:MGI Symbol;Acc:MGI:700012]	-0.311771	6.92019	-3.99178	9.38099e-05	0.0191312	0.948474
chr17	56303321	56323486	20166	+	ENSMUSG00000001228	ICBP90,Np95	56303321,56303561;56304313,56304393;56305086,56305250;56309337,56309579;56310676,56310836;56312054,56312269;56312864,56312967;56313041,56313251;56315192,56315315;56315399,56315506;56315777,56315881;56317004,56317110;56317991,56318150;56318247,56318384;56320162,56320282;56320397,56320542;56322021,56322125;56322356,56323486	3667	protein_coding	Uhrf1	ubiquitin-like, containing PHD and RING finger domains, 1 [Source:MGI Symbol;Acc:MGI:1338889]	0.895402	2.36092	3.99045	9.42959e-05	0.0191312	1.11602
chr1	54645340	54926387	281048	-	ENSMUSG00000052331	E130014H08Rik	54645340,54648335;54651669,54651760;54653743,54653825;54655080,54655162;54655661,54655806;54657616,54657699;54658919,54659006;54661001,54661217;54662654,54662771;54663899,54663986;54667372,54667573;54681120,54681191;54723014,54723125;54727490,54727570;54729734,54729874;54732928,54732996;54734996,54735113;54736230,54736312;54743314,54743428;54752890,54752968;54762261,54762473;54763645,54763787;547…	6194	protein_coding	Ankrd44	ankyrin repeat domain 44 [Source:MGI Symbol;Acc:MGI:3045243]	-0.716582	2.60797	-3.99039	9.43174e-05	0.0191312	1.11542
chr1	175880581	175913489	32909	+	ENSMUSG00000039748	5730442G03Rik,Msa	175880581,175880856;175881132,175881200;175882895,175883068;175886690,175886809;175887578,175887701;175888724,175888861;175891934,175892146;175892874,175893061;175893741,175893834;175896128,175896353;175899389,175899632;175900880,175901453;175904336,175904437;175905796,175905989;175908430,175913489	7796	protein_coding	Exo1	exonuclease 1 [Source:MGI Symbol;Acc:MGI:1349427]	0.944152	2.49572	3.99038	9.43204e-05	0.0191312	1.14969
chr9	66158223	66272242	114020	+	ENSMUSG00000032380		66158223,66158340;66165338,66165435;66220534,66220755;66231713,66231851;66246417,66246546;66250337,66250385;66251075,66251101;66254471,66254623;66255331,66255376;66268679,66268768;66268867,66268950;66271627,66272242	1772	protein_coding	Dapk2	death-associated protein kinase 2 [Source:MGI Symbol;Acc:MGI:1341297]	-0.500753	6.39417	-3.9903	9.43481e-05	0.0191312	0.963884
chrX	21714896	21742355	27460	+	ENSMUSG00000031089	1110007A17Rik,9030613J17Rik,ATB0plus,CATB0plus	21714896,21715195;21716235,21716400;21719311,21719442;21721551,21721712;21722417,21722552;21724633,21724765;21726242,21726382;21731332,21731560;21733993,21734118;21736305,21736423;21736885,21736984;21737262,21737371;21739496,21739663;21740944,21742355	3434	protein_coding	Slc6a14	solute carrier family 6 (neurotransmitter transporter), member 14 [Source:MGI Symbol;Acc:MGI:1890216]	-0.641004	8.33568	-3.98686	9.56202e-05	0.0193063	0.601065
chr16	91513141	91514633	1493	-	ENSMUSG00000084301		91513141,91514633	1493	processed_pseudogene	Gm7856	predicted gene 7856 [Source:MGI Symbol;Acc:MGI:3648230]	0.725986	2.70049	3.98507	9.62882e-05	0.0193584	1.11438
chr10	59702477	59864132	161656	+	ENSMUSG00000020111	C730016L05Rik,Cbara1	59702477,59702687;59727957,59728118;59732983,59733157;59740660,59740822;59750504,59750547;59756706,59756717;59767084,59767089;59768138,59768252;59787941,59788023;59788879,59789076;59827189,59827326;59839675,59839783;59861563,59861652;59863179,59864132	2460	protein_coding	Micu1	mitochondrial calcium uptake 1 [Source:MGI Symbol;Acc:MGI:2384909]	-0.293823	6.92858	-3.97827	9.88616e-05	0.0197916	0.880746
chr5	65199696	65260415	60720	+	ENSMUSG00000037890	C330027H04Rik,D330023L08Rik,DYF2,Ift144	65199696,65199760;65202560,65202651;65202952,65203017;65206410,65206535;65212815,65212930;65215803,65215918;65220436,65220516;65221619,65221731;65221990,65222163;65223029,65223099;65223511,65223683;65223769,65223883;65224688,65224794;65225291,65225413;65227044,65227193;65228186,65228333;65228456,65228660;65230956,65231115;65231278,65231388;65234097,65234206;65239558,65239615;65240855,65240995;652…	6288	protein_coding	Wdr19	WD repeat domain 19 [Source:MGI Symbol;Acc:MGI:2443231]	0.649598	3.74769	3.97423	0.000100421	0.0200189	1.1473
chr11	5713417	5762376	48960	-	ENSMUSG00000049680	2010005J08Rik	5713417,5718263;5722802,5722840;5723111,5723161;5726348,5726425;5726831,5726857;5732065,5732311;5741097,5741150;5761849,5762376	5871	protein_coding	Urgcp	upregulator of cell proliferation [Source:MGI Symbol;Acc:MGI:1919296]	-0.494536	5.26787	-3.97198	0.000101299	0.0201092	1.1003
chr15	99074973	99083407	8435	+	ENSMUSG00000032783	E130301L11Rik,tastin	99074973,99075092;99075350,99075498;99075608,99075797;99077288,99077445;99077529,99077666;99077832,99077911;99078247,99078323;99078784,99078902;99080866,99080949;99081191,99081250;99081835,99081969;99082126,99082705;99082909,99083102;99083228,99083407	2264	protein_coding	Troap	trophinin associated protein [Source:MGI Symbol;Acc:MGI:1925983]	0.991602	1.6255	3.96764	0.000103016	0.0203644	0.965278
chr2	14074098	14149634	75537	+	ENSMUSG00000026718	STAM1	14074098,14074336;14102401,14102485;14115817,14115892;14115978,14116073;14117389,14117535;14128546,14128636;14128979,14129171;14131024,14131118;14134353,14134441;14137487,14137574;14138136,14138190;14138956,14139109;14141702,14144365;14146219,14149634	7488	protein_coding	Stam	signal transducing adaptor molecule (SH3 domain and ITAM motif) 1 [Source:MGI Symbol;Acc:MGI:1329014]	-0.372703	5.78881	-3.96638	0.000103519	0.0203786	1.0186
chr3	102734529	102772292	37764	+	ENSMUSG00000027858	6330415F13Rik,B230119D02Rik	102734529,102735065;102735215,102735315;102749758,102749860;102757293,102757390;102758157,102758231;102759310,102759408;102760897,102760968;102765185,102765268;102768877,102772292	4585	protein_coding	Tspan2	tetraspanin 2 [Source:MGI Symbol;Acc:MGI:1917997]	-0.696081	4.49574	-3.95816	0.000106863	0.0209497	1.08869
chr10	110745465	110787384	41920	+	ENSMUSG00000020185	A630014C11Rik,D10Ertd739e,E2F7	110745465,110745808;110746319,110746424;110754081,110756637;110759818,110759986;110763927,110764217;110765616,110765774;110767117,110767251;110774642,110774827;110775319,110775388;110778819,110779302;110780767,110781022;110782198,110782619;110784668,110787384	7896	protein_coding	E2f7	E2F transcription factor 7 [Source:MGI Symbol;Acc:MGI:1289147]	1.03727	1.73169	3.95514	0.000108118	0.021108	0.929252
chr3	135212537	135273611	61075	+	ENSMUSG00000045328	312kDa,CENP-E,Kif10	135212537,135212714;135215104,135215195;135216332,135216421;135216546,135216664;135217253,135217372;135218033,135218114;135218474,135218541;135218624,135218689;135220280,135220331;135222228,135222315;135223170,135223299;135224957,135225076;135228757,135228915;135230048,135230204;135231365,135231453;135232897,135233064;135233728,135233802;135233971,135234090;135234833,135234955;135235066,135235222…	7910	protein_coding	Cenpe	centromere protein E [Source:MGI Symbol;Acc:MGI:1098230]	0.800764	2.59818	3.94965	0.000110432	0.021471	1.0014
chr9	50856924	50894229	37306	+	ENSMUSG00000032058	2410091N08Rik	50856924,50857098;50857836,50857926;50858851,50858951;50861531,50861763;50862366,50862513;50866444,50866599;50866828,50866942;50867326,50867396;50867663,50867797;50870063,50870236;50873647,50873707;50878038,50878192;50878698,50878840;50879210,50879301;50879839,50881431;50883474,50883595;50891617,50891717;50892656,50894229	5240	protein_coding	Ppp2r1b	protein phosphatase 2, regulatory subunit A, beta [Source:MGI Symbol;Acc:MGI:1920949]	0.805752	3.34892	3.9471	0.000111523	0.0215929	1.05394
chr2	30889471	30903297	13827	-	ENSMUSG00000050737	2410099E23Rik,D2Ertd369e,mPGES,mPGES-1	30889471,30892826;30900867,30900949;30903090,30903297	3647	protein_coding	Ptges	prostaglandin E synthase [Source:MGI Symbol;Acc:MGI:1927593]	-0.4925	6.69355	-3.94606	0.000111973	0.0215929	0.853763
chr1	34849976	34879580	29605	+	ENSMUSG00000026123	2310009M15Rik,evt-2,Phdc	34849976,34850063;34861873,34861917;34863006,34863158;34863471,34863573;34864473,34864512;34866141,34866230;34869300,34873956;34876911,34879580	7846	protein_coding	Plekhb2	pleckstrin homology domain containing, family B (evectins) member 2 [Source:MGI Symbol;Acc:MGI:2385825]	-0.357229	8.39016	-3.94317	0.000113227	0.0216586	0.409816
chr4	11558942	11615805	56864	+	ENSMUSG00000078773	E130016E03Rik	11558942,11559013;11563327,11563477;11569821,11569932;11578634,11578957;11583677,11585744;11593621,11593815;11595667,11595939;11597832,11597994;11599676,11599901;11601551,11601758;11604866,11605005;11606046,11606336;11609294,11609469;11610304,11610565;11612372,11612438;11612618,11612818;11615443,11615805	5292	protein_coding	Rad54b	RAD54 homolog B (S. cerevisiae) [Source:MGI Symbol;Acc:MGI:3605986]	0.912582	1.66863	3.94316	0.00011323	0.0216586	0.882298
chrX	10485158	10596605	111448	+	ENSMUSG00000058254	1200014P11Rik,A15,Cd231,PE31,TALLA,Tm4sf2	10485158,10485238;10579315,10579503;10582165,10582239;10584042,10584137;10585497,10585652;10590136,10596605	7067	protein_coding	Tspan7	tetraspanin 7 [Source:MGI Symbol;Acc:MGI:1298407]	0.540155	3.50511	3.94115	0.000114111	0.0217391	1.03498
chr18	35733678	35740554	6877	-	ENSMUSG00000024349	2610307O08Rik,ERIS,MPYS,Sting	35733678,35734698;35735103,35735289;35735879,35736117;35738681,35738789;35739040,35739220;35739351,35739577;35739925,35740014;35740307,35740554	2302	protein_coding	Tmem173	transmembrane protein 173 [Source:MGI Symbol;Acc:MGI:1919762]	0.386903	6.13766	3.93032	0.000118964	0.0225089	0.822222
chr4	130792537	130826319	33783	+	ENSMUSG00000025743	syn-3,Synd3	130792537,130792802;130816845,130816962;130818582,130819204;130821368,130821656;130822643,130826319	4973	protein_coding	Sdc3	syndecan 3 [Source:MGI Symbol;Acc:MGI:1349163]	1.23409	1.46274	3.93001	0.000119105	0.0225089	0.847107
chr4	116601052	116627941	26890	-	ENSMUSG00000028693	5033430J04Rik,D4Ertd767e,Epcs32,Nasp-T	116601052,116601793;116602092,116602220;116602726,116602803;116602888,116602944;116603895,116604061;116604163,116604351;116604741,116604814;116604909,116604994;116605684,116605763;116610403,116611377;116611972,116612081;116614330,116614410;116618870,116618980;116622767,116622814;116627332,116627497;116627890,116627941	3145	protein_coding	Nasp	nuclear autoantigenic sperm protein (histone-binding) [Source:MGI Symbol;Acc:MGI:1355328]	0.451717	4.54608	3.92768	0.000120179	0.0226214	0.973344
chr6	86647042	86669161	22120	-	ENSMUSG00000001156	Mad,Mad1	86647042,86651079;86651442,86651601;86653085,86653199;86663071,86663100;86668538,86668634;86668936,86669161	4666	protein_coding	Mxd1	MAX dimerization protein 1 [Source:MGI Symbol;Acc:MGI:96908]	0.39468	5.09035	3.92416	0.000121811	0.0226826	0.902289
chr6	137054825	137170497	115673	-	ENSMUSG00000030222		137054825,137056540;137057813,137057886;137066999,137067055;137120657,137120894;137164935,137165102;137169480,137169732;137170438,137170497	2566	protein_coding	Rerg	RAS-like, estrogen-regulated, growth-inhibitor [Source:MGI Symbol;Acc:MGI:2665139]	-0.772077	5.78044	-3.92408	0.000121848	0.0226826	0.946182
chr17	26414829	26446349	31521	+	ENSMUSG00000034413	C230078M08Rik,EG240055,Neur2	26414829,26414995;26431787,26432332;26438667,26439359;26441078,26441203;26441551,26446349	6331	protein_coding	Neurl1b	neuralized E3 ubiquitin protein ligase 1B [Source:MGI Symbol;Acc:MGI:3643092]	0.633502	3.73457	3.92388	0.000121944	0.0226826	0.974851
chr17	57105385	57107757	2373	+	ENSMUSG00000035678	4-1BB-L,4-1BBL,Cd137l,Ly63l	57105385,57105860;57106250,57106286;57107041,57107757	1230	protein_coding	Tnfsf9	tumor necrosis factor (ligand) superfamily, member 9 [Source:MGI Symbol;Acc:MGI:1101058]	-0.641954	5.92678	-3.91872	0.000124383	0.0230454	0.873282
chr3	90526856	90528837	1982	+	ENSMUSG00000042306	1110013O05Rik,S100a15	90526856,90526899;90527155,90527293;90527714,90527860;90528078,90528837	1090	protein_coding	S100a14	S100 calcium binding protein A14 [Source:MGI Symbol;Acc:MGI:1913416]	-0.349136	7.94141	-3.91579	0.000125788	0.0232147	0.398795
chr5	37050857	37148001	97145	+	ENSMUSG00000063646	5830437M04Rik,C330021K24Rik,Gababrbp,Marlin-1	37050857,37050975;37085236,37085498;37091127,37091621;37100636,37100845;37101765,37101884;37104813,37104959;37105611,37105751;37107259,37107318;37113527,37113889;37117442,37117570;37118779,37118907;37120941,37121024;37123280,37123342;37124877,37125299;37127377,37127478;37128005,37128058;37128591,37128656;37134237,37134305;37135556,37135633;37141613,37141816;37142793,37142858;37147951,37148001	3436	protein_coding	Jakmip1	janus kinase and microtubule interacting protein 1 [Source:MGI Symbol;Acc:MGI:1923321]	-1.18763	1.18695	-3.9143	0.000126506	0.0232564	0.621306
chrX	75109733	75131016	21284	-	ENSMUSG00000031402	55kDa,C130070C03Rik,p55	75109733,75110843;75111716,75112001;75112199,75112401;75113586,75113666;75114234,75114314;75116056,75116162;75117756,75117952;75121435,75121503;75123896,75123981;75125371,75125449;75125737,75125880;75130725,75131016	2736	protein_coding	Mpp1	membrane protein, palmitoylated [Source:MGI Symbol;Acc:MGI:105941]	-0.31933	6.61279	-3.90398	0.000131602	0.0240994	0.667181
chr11	108920349	108950783	30435	+	ENSMUSG00000000142	Axil,Conductin	108920349,108920561;108923152,108924102;108931439,108931579;108939312,108939414;108941903,108942043;108942191,108942696;108942935,108943129;108943656,108943886;108944510,108944605;108945880,108946047;108949269,108950783	4260	protein_coding	Axin2	axin 2 [Source:MGI Symbol;Acc:MGI:1270862]	1.15958	0.763871	3.90245	0.000132376	0.0241476	0.648299
chr10	128232065	128252941	20877	+	ENSMUSG00000039994	tim	128232065,128232175;128238066,128238121;128239834,128239997;128240138,128240291;128240380,128240494;128240590,128240652;128241275,128241376;128241584,128241739;128242310,128242443;128242631,128242718;128243195,128243371;128244070,128244287;128244438,128244541;128244660,128244829;128246086,128246211;128246309,128246460;128247153,128247250;128247340,128247457;128247576,128247777;128248362,128248507…	4513	protein_coding	Timeless	timeless circadian clock 1 [Source:MGI Symbol;Acc:MGI:1321393]	0.795505	2.28808	3.90056	0.000133334	0.0241637	0.825288
chr7	126975914	126980162	4249	+	ENSMUSG00000030682	9530042F15Rik,D7Bwg0575e	126975914,126976806;126976853,126977052;126978262,126978415;126978915,126978996;126979305,126979403;126979535,126980162	2056	protein_coding	Cdipt	CDP-diacylglycerol--inositol 3-phosphatidyltransferase (phosphatidylinositol synthase) [Source:MGI Symbol;Acc:MGI:105491]	-0.266739	7.83959	-3.90026	0.000133487	0.0241637	0.381592
chr7	13277313	13311425	34113	+	ENSMUSG00000056394	LigI,mLigI	13277313,13277529;13278826,13278959;13279265,13279473;13280148,13280221;13282453,13282542;13285257,13285392;13286558,13286684;13288664,13288759;13289394,13289495;13291187,13291312;13291456,13291531;13292139,13292219;13292459,13292515;13295382,13295554;13296228,13296394;13296720,13296796;13298737,13298828;13299040,13299139;13300262,13300347;13300931,13301046;13301384,13301479;13303184,13303294;133…	3517	protein_coding	Lig1	ligase I, DNA, ATP-dependent [Source:MGI Symbol;Acc:MGI:101789]	0.494549	4.31378	3.89696	0.000135179	0.024334	0.875532
chrX	136213972	136215513	1542	-	ENSMUSG00000050071	Rex3	136213972,136214583;136214904,136214980;136215337,136215513	866	protein_coding	Bex1	brain expressed X-linked 1 [Source:MGI Symbol;Acc:MGI:1328321]	1.24307	0.658234	3.89642	0.000135458	0.024334	0.609099
chr11	102106676	102107832	1157	-	ENSMUSG00000017311		102106676,102106866;102106967,102107056;102107165,102107416;102107741,102107832	625	protein_coding	Pyy	peptide YY [Source:MGI Symbol;Acc:MGI:99924]	1.3375	0.458053	3.88622	0.000140835	0.0252041	0.614561
chr5	66676091	66687234	11144	+	ENSMUSG00000029223	PGP9.5	66676091,66676322;66676436,66676447;66676944,66677072;66679663,66679813;66682442,66682527;66682609,66682656;66683689,66683755;66684773,66684831;66686842,66687234	1177	protein_coding	Uchl1	ubiquitin carboxy-terminal hydrolase L1 [Source:MGI Symbol;Acc:MGI:103149]	1.14612	0.142589	3.88074	0.000143802	0.025638	0.487885
chr11	52764634	53188538	423905	+	ENSMUSG00000036264	B230374F23Rik,SPIG1	52764634,52764882;52773835,52773970;52814625,52814658;53000197,53000442;53068540,53068733;53072393,53072516;53134027,53134193;53148882,53149002;53162535,53162696;53163017,53163151;53164411,53164437;53165754,53165872;53168171,53168320;53176917,53177024;53184636,53184745;53186241,53188538	4380	protein_coding	Fstl4	follistatin-like 4 [Source:MGI Symbol;Acc:MGI:2443199]	1.1278	1.03033	3.87958	0.000144439	0.0256547	0.643109
chr11	62820231	62850808	30578	+	ENSMUSG00000047821	9130006M08Rik,EBBP	62820231,62820999;62829103,62829198;62833979,62834212;62836679,62836844;62837235,62837330;62840392,62842936;62850572,62850808	4143	protein_coding	Trim16	tripartite motif-containing 16 [Source:MGI Symbol;Acc:MGI:2137356]	-0.405575	6.91646	-3.8726	0.000148328	0.0262346	0.490166
chr1	130439027	130462744	23718	-	ENSMUSG00000026399	complement-glycosylphosphatidylinositol,Daf-GPI,Daf1,GPI-DAF	130439027,130440379;130447619,130447639;130448328,130448408;130449417,130449563;130452384,130452575;130456821,130456906;130458087,130458186;130459582,130459773;130461822,130462007;130462570,130462744	2533	protein_coding	Cd55	CD55 molecule, decay accelerating factor for complement [Source:MGI Symbol;Acc:MGI:104850]	-0.358564	6.10771	-3.87174	0.000148814	0.0262346	0.659105
chr4	43496142	43499695	3554	-	ENSMUSG00000051517	E130306D19Rik	43496142,43496720;43496821,43496909;43497087,43497316;43497582,43497710;43497959,43498029;43498586,43498704;43498896,43499016;43499243,43499337;43499470,43499695	1659	protein_coding	Arhgef39	Rho guanine nucleotide exchange factor (GEF) 39 [Source:MGI Symbol;Acc:MGI:3036286]	0.806109	2.39997	3.86798	0.000150953	0.0265128	0.731857
chr4	124741850	124801511	59662	+	ENSMUSG00000028894	75kDa	124741850,124741916;124742464,124742590;124742936,124743030;124743636,124743733;124743874,124743903;124746072,124746182;124751312,124751692;124777341,124777437;124780371,124780538;124782390,124782491;124783888,124784002;124784311,124784427;124785173,124785360;124786518,124786629;124787472,124787581;124789069,124789204;124791506,124791616;124792193,124792355;124793174,124793409;124795356,124795469…	3809	protein_coding	Inpp5b	inositol polyphosphate-5-phosphatase B [Source:MGI Symbol;Acc:MGI:103257]	-0.366461	7.29236	-3.86479	0.000152794	0.0267367	0.394371
chr2	173020498	173034734	14237	+	ENSMUSG00000027510	Rnpc1,Seb4l	173020498,173020561;173021672,173022270;173022792,173022915;173023327,173023381;173033506,173034734	2071	protein_coding	Rbm38	RNA binding motif protein 38 [Source:MGI Symbol;Acc:MGI:1889294]	0.648672	3.04597	3.86379	0.000153372	0.0267388	0.769244
chrX	94535474	94542143	6670	-	ENSMUSG00000025151	2810433C11Rik,5430405L04Rik,Dlxin-1,DXBwg1492e,MAGE-D1,Nrage	94535474,94535677;94535860,94536245;94536874,94536988;94537294,94537356;94537542,94537584;94537676,94537755;94537974,94538065;94538184,94538263;94538445,94538508;94538607,94539281;94539855,94540547;94541251,94541324;94541892,94542143	2821	protein_coding	Maged1	melanoma antigen, family D, 1 [Source:MGI Symbol;Acc:MGI:1930187]	0.234711	7.7253	3.86217	0.000154319	0.0268051	0.229895
chr3	82538383	82548084	9702	-	ENSMUSG00000028004		82538383,82541513;82547833,82548084	3383	protein_coding	Npy2r	neuropeptide Y receptor Y2 [Source:MGI Symbol;Acc:MGI:108418]	1.35034	-0.497263	3.86023	0.000155458	0.0269039	0.323673
chr5	99217426	99729062	511637	-	ENSMUSG00000089809	4732452O09Rik,Gpig4	99217426,99218798;99221361,99221433;99222318,99222441;99222940,99223035;99227988,99228083;99229321,99229400;99232091,99232193;99232302,99232397;99233915,99233989;99234476,99234691;99240823,99240960;99241409,99241531;99243064,99243246;99252714,99252927;99297244,99300145;99375026,99377175;99558892,99558945;99636362,99636409;99723455,99725571;99728744,99729062	10580	protein_coding	Rasgef1b	RasGEF domain family, member 1B [Source:MGI Symbol;Acc:MGI:2443755]	-0.419986	6.42677	-3.85619	0.000157854	0.0269782	0.514011
chr2	60598292	60722643	124352	-	ENSMUSG00000026971	2210409C20Rik,4831415H04Rik	60598292,60600583;60604245,60605306;60611367,60611486;60616645,60616739;60620211,60620433;60627748,60628165;60628335,60628469;60634580,60634669;60649974,60650069;60653142,60653303;60654639,60654804;60668288,60668534;60669102,60669306;60672632,60672711;60673402,60673711;60674012,60674063;60674647,60674728;60722416,60722643	6063	protein_coding	Itgb6	integrin beta 6 [Source:MGI Symbol;Acc:MGI:96615]	-0.437708	8.08484	-3.85555	0.000158241	0.0269782	0.12803
chr10	12938209	12964262	26054	-	ENSMUSG00000039232	5830405C08Rik	12938209,12941983;12944152,12944286;12964000,12964262	4173	protein_coding	Stx11	syntaxin 11 [Source:MGI Symbol;Acc:MGI:1921982]	-0.530857	4.2795	-3.85528	0.000158398	0.0269782	0.739108
chr16	32735886	32782391	46506	+	ENSMUSG00000079620	4933405I11Rik	32735886,32736452;32750197,32753393;32753396,32754163;32754166,32757124;32757348,32757476;32759185,32759318;32760078,32760242;32761188,32761343;32762434,32762564;32763911,32763999;32765684,32765863;32766086,32766202;32766885,32767004;32767304,32767515;32768691,32768775;32769139,32769306;32769752,32769853;32770205,32770438;32771575,32771712;32774735,32774916;32775755,32775914;32776787,32776960;327…	11277	protein_coding	Muc4	mucin 4 [Source:MGI Symbol;Acc:MGI:2153525]	0.776696	5.19266	3.85478	0.000158699	0.0269782	0.666049
chr8	121598703	121652901	54199	-	ENSMUSG00000061410	Bdg29	121598703,121602331;121603808,121605268;121605350,121605490;121606187,121606317;121606877,121606968;121608390,121608672;121609080,121609134;121609221,121609315;121610117,121610226;121611326,121611397;121618635,121618708;121628566,121628689;121651725,121652901	7444	protein_coding	Zcchc14	zinc finger, CCHC domain containing 14 [Source:MGI Symbol;Acc:MGI:2159407]	0.454965	4.46264	3.85471	0.000158743	0.0269782	0.718508
chr11	75513540	75526582	13043	+	ENSMUSG00000038188	SREC,SREC-I	75513540,75513690;75514005,75514063;75514309,75514410;75515166,75515688;75520294,75520512;75520903,75521031;75521952,75522055;75522179,75522296;75523775,75523896;75523991,75524137;75525370,75526582	2887	protein_coding	Scarf1	scavenger receptor class F, member 1 [Source:MGI Symbol;Acc:MGI:2449455]	-0.586975	4.78507	-3.84802	0.000162817	0.0275715	0.688
chr8	22168160	22185819	17660	-	ENSMUSG00000037725	LB1	22168160,22168974;22169713,22169947;22173262,22173331;22175001,22175171;22175755,22175959;22176774,22177579;22177667,22177739;22179514,22179595;22185684,22185819	2593	protein_coding	Ckap2	cytoskeleton associated protein 2 [Source:MGI Symbol;Acc:MGI:1931797]	0.673182	3.5713	3.83457	0.000171297	0.0289039	0.676257
chr6	125168007	125191701	23695	-	ENSMUSG00000038252	2810406C15Rik,2810465G24Rik,CAP-D2,CNAP1	125168007,125168319;125168590,125168748;125168863,125168989;125169815,125169998;125170134,125170214;125170727,125170821;125170916,125171093;125171398,125171553;125171636,125171759;125171833,125171947;125172990,125173162;125173360,125173524;125173601,125173685;125173780,125173912;125174225,125174358;125176143,125176227;125176652,125176826;125177328,125177552;125177809,125177924;125179238,125179412…	4629	protein_coding	Ncapd2	non-SMC condensin I complex, subunit D2 [Source:MGI Symbol;Acc:MGI:1915548]	0.547759	3.76614	3.83072	0.000173802	0.0292223	0.663799
chr14	14346275	14356011	9737	+	ENSMUSG00000068758	CD123,SUT-1	14346275,14346512;14346592,14347188;14347914,14348068;14348821,14348944;14349243,14349372;14350035,14350267;14350688,14350806;14350938,14350967;14351050,14351164;14351917,14352019;14355007,14355073;14355370,14356011	2553	protein_coding	Il3ra	interleukin 3 receptor, alpha chain [Source:MGI Symbol;Acc:MGI:96553]	0.683838	2.83414	3.82239	0.000179341	0.0300467	0.630498
chr16	92292389	92298129	5741	+	ENSMUSG00000039672	2200002I16Rik,MiRP1	92292389,92292523;92295616,92295692;92296575,92298129	1767	protein_coding	Kcne2	potassium voltage-gated channel, Isk-related subfamily, gene 2 [Source:MGI Symbol;Acc:MGI:1891123]	-0.614074	6.73684	-3.81809	0.000182268	0.0304205	0.444683
chr16	22381309	22439719	58411	-	ENSMUSG00000013089	1110005E01Rik,8430401F14Rik,erm	22381309,22383691;22386757,22386858;22392655,22392824;22392987,22393055;22399320,22399379;22401672,22401931;22411633,22411920;22412845,22412974;22421819,22421872;22435877,22435927;22436020,22436067;22436201,22436288;22436438,22436560;22439517,22439719	4029	protein_coding	Etv5	ets variant 5 [Source:MGI Symbol;Acc:MGI:1096867]	0.416574	6.55516	3.81723	0.000182861	0.0304205	0.32833
chr5	73292784	73314069	21286	+	ENSMUSG00000029152	6030432N09Rik,Asrij,B230209J16Rik,Emi2,Imi2,TPA018	73292784,73292976;73293966,73294010;73294285,73294347;73294926,73295006;73300664,73300717;73303592,73303639;73304549,73304684;73306578,73309365;73310274,73310426;73313443,73314069	4188	protein_coding	Ociad1	OCIA domain containing 1 [Source:MGI Symbol;Acc:MGI:1915345]	-0.221168	7.8565	-3.80379	0.000192322	0.0318823	0.0552776
chr1	20890606	20939650	49045	+	ENSMUSG00000025931	1700019B16Rik,3110001D06Rik	20890606,20890686;20917840,20917889;20922259,20922366;20932060,20932239;20934582,20939650	5488	protein_coding	Paqr8	progestin and adipoQ receptor family member VIII [Source:MGI Symbol;Acc:MGI:1921479]	-0.381956	6.76	-3.79455	0.000199097	0.03289	0.303206
chr1	174833785	174921819	88035	-	ENSMUSG00000050069	Prdc	174833785,174837282;174921573,174921819	3745	protein_coding	Grem2	gremlin 2, DAN family BMP antagonist [Source:MGI Symbol;Acc:MGI:1344367]	-0.896452	2.3279	-3.79208	0.000200948	0.0330801	0.440498
chr7	145253923	145284011	30089	-	ENSMUSG00000048677	D830047E22Rik	145253923,145254698;145255451,145255533;145255880,145255961;145256514,145256596;145256730,145256811;145257172,145257245;145257796,145257867;145258515,145258614;145260089,145260138;145260872,145261000;145261933,145261992;145262148,145262267;145266558,145266644;145266778,145266859;145267303,145267403;145268068,145268132;145268860,145268925;145269734,145269833;145272280,145272355;145273862,145273968…	2993	protein_coding	Tpcn2	two pore segment channel 2 [Source:MGI Symbol;Acc:MGI:2385297]	-0.48811	5.80768	-3.78915	0.000203158	0.0333277	0.436494
chr3	122245557	122270732	25176	+	ENSMUSG00000028124	Gcmc,Glclr	122245557,122246111;122255545,122255610;122259207,122259291;122261868,122261927;122262600,122262802;122264794,122264908;122266228,122270732	5589	protein_coding	Gclm	glutamate-cysteine ligase, modifier subunit [Source:MGI Symbol;Acc:MGI:104995]	0.552027	5.01751	3.78717	0.000204671	0.0334598	0.441571
chr14	28504750	28527448	22699	+	ENSMUSG00000021994	8030457G12Rik,Wnt-5a	28504750,28506114;28511405,28511423;28511823,28511956;28513141,28513391;28518286,28518578;28522482,28527448	7029	protein_coding	Wnt5a	wingless-type MMTV integration site family, member 5A [Source:MGI Symbol;Acc:MGI:98958]	-0.735836	3.11923	-3.78567	0.000205819	0.0335234	0.476577
chr15	96994823	97055956	61134	-	ENSMUSG00000022464	1110012E16Rik,1700012A18Rik,Ata3	96994823,96997091;96998443,96998540;96999489,96999633;97005820,97005944;97008413,97008513;97008658,97008737;97008863,97009138;97009947,97010005;97010115,97010197;97010284,97010365;97012900,97012992;97013438,97013511;97016128,97016243;97016761,97016851;97019724,97019861;97020303,97020322;97055855,97055956	3952	protein_coding	Slc38a4	solute carrier family 38, member 4 [Source:MGI Symbol;Acc:MGI:1916604]	0.628727	4.45983	3.78392	0.000207169	0.0335234	0.463452
chr10	99263231	99267489	4259	+	ENSMUSG00000019960	1300019I03Rik,MKP-3,MKP3,PYST1	99263231,99264091;99264544,99264981;99265992,99267489	2797	protein_coding	Dusp6	dual specificity phosphatase 6 [Source:MGI Symbol;Acc:MGI:1914853]	-0.333049	7.95007	-3.7839	0.000207188	0.0335234	-0.0384935
chr13	55498416	55513446	15031	-	ENSMUSG00000021493	1110003B01Rik,2410002J21Rik,Enigma	55498416,55498734;55498894,55499009;55499101,55499221;55504658,55504838;55505934,55506168;55506306,55506367;55506773,55508326;55508780,55508810;55508892,55509043;55512312,55512418;55513367,55513446	2958	protein_coding	Pdlim7	PDZ and LIM domain 7 [Source:MGI Symbol;Acc:MGI:1914649]	0.796749	3.60766	3.77953	0.000210593	0.0338587	0.485907
chr10	95411490	95416857	5368	-	ENSMUSG00000020027	CIS2,Cish2,D130043N08Rik,JAB,SOCS-2,SSI-2	95411490,95413110;95414831,95415283;95415314,95415484;95416000,95416212;95416618,95416857	2698	protein_coding	Socs2	suppressor of cytokine signaling 2 [Source:MGI Symbol;Acc:MGI:1201787]	0.297562	6.33482	3.7794	0.000210694	0.0338587	0.23012
chr11	52252371	52283014	30644	-	ENSMUSG00000000782	TCF-1,Tcf1	52252371,52253962;52256258,52256306;52256740,52256847;52256949,52257111;52257684,52257803;52258853,52258945;52260531,52260621;52261513,52261624;52282122,52282246;52282554,52282571;52282712,52282778;52282928,52283014	2625	protein_coding	Tcf7	transcription factor 7, T cell specific [Source:MGI Symbol;Acc:MGI:98507]	1.20789	0.19263	3.77596	0.000213413	0.0340203	0.211965
chr18	36348697	36402980	54284	+	ENSMUSG00000046727	0610010O12Rik	36348697,36348816;36366515,36366741;36393196,36393370;36402497,36402980	1006	protein_coding	Cystm1	cysteine-rich transmembrane module containing 1 [Source:MGI Symbol;Acc:MGI:1913310]	-0.274733	9.84219	-3.77568	0.000213639	0.0340203	-0.780594
chr11	32347820	32428173	80354	+	ENSMUSG00000040711	Fad49,G431001E03Rik,Tsk4	32347820,32347968;32371518,32371598;32381434,32381509;32387928,32388004;32396442,32396533;32397066,32397091;32403861,32403995;32407562,32407666;32411457,32411574;32414201,32414427;32415923,32415972;32417080,32417205;32422023,32428173	7413	protein_coding	Sh3pxd2b	SH3 and PX domains 2B [Source:MGI Symbol;Acc:MGI:2442062]	0.653419	4.1417	3.7754	0.00021386	0.0340203	0.45372
chr16	57353093	57573126	220034	+	ENSMUSG00000043336	4631422O05Rik	57353093,57353458;57506599,57506854;57507549,57507722;57513266,57513444;57514906,57515690;57549242,57549339;57569650,57573126	5335	protein_coding	Filip1l	filamin A interacting protein 1-like [Source:MGI Symbol;Acc:MGI:1925999]	-0.566085	4.83884	-3.76835	0.000219553	0.0345492	0.412967
chr7	79660196	79698148	37953	+	ENSMUSG00000046591	5730590G19Rik	79660196,79661002;79665663,79665939;79667660,79667898;79669448,79669682;79670866,79670995;79675272,79675408;79677227,79677445;79679015,79679166;79680908,79681008;79681810,79681903;79681990,79682069;79682249,79682476;79682956,79683052;79684204,79684261;79685777,79685938;79688226,79688316;79689908,79689966;79690872,79691003;79691822,79691979;79693701,79695822;79695935,79696060;79696654,79698148	7199	protein_coding	Ticrr	TOPBP1-interacting checkpoint and replication regulator [Source:MGI Symbol;Acc:MGI:1924261]	0.947636	1.94664	3.76813	0.000219731	0.0345492	0.382752
chr8	4735976	4779554	43579	-	ENSMUSG00000022322	mPAL	4735976,4736407;4739125,4739266;4739595,4739681;4741848,4741966;4744447,4744578;4748705,4748825;4749292,4749460;4749552,4749785;4754220,4754312;4764881,4765089;4767907,4768022;4768144,4768311;4779421,4779554	2156	protein_coding	Shcbp1	Shc SH2-domain binding protein 1 [Source:MGI Symbol;Acc:MGI:1338802]	0.652837	3.52572	3.76771	0.000220079	0.0345492	0.45694
chr4	108459426	108559421	99996	+	ENSMUSG00000034610	6030404K05Rik,9230115F04Rik	108459426,108459639;108460010,108460200;108478873,108479741;108486454,108486617;108491348,108491464;108495150,108495327;108496967,108497055;108499347,108499398;108502966,108503035;108505824,108505950;108507907,108508026;108508221,108508433;108512036,108512210;108512872,108513566;108517383,108517533;108520207,108520293;108523204,108523307;108526768,108526825;108526916,108527019;108529217,108529306…	6082	protein_coding	Zcchc11	zinc finger, CCHC domain containing 11 [Source:MGI Symbol;Acc:MGI:2445126]	0.574328	3.30003	3.76767	0.00022011	0.0345492	0.45631
chr5	14025276	14256689	231414	+	ENSMUSG00000063531	Semah	14025276,14026024;14143874,14144034;14162188,14162247;14164059,14164178;14210291,14210384;14224287,14224406;14225553,14225695;14226416,14226530;14226635,14226704;14230107,14230251;14231995,14232217;14233625,14233716;14236042,14236083;14236267,14236433;14240570,14240637;14240963,14241102;14252338,14256689	6861	protein_coding	Sema3e	sema domain, immunoglobulin domain (Ig), short basic domain, secreted, (semaphorin) 3E [Source:MGI Symbol;Acc:MGI:1340034]	-0.715657	6.1068	-3.76356	0.000223504	0.0349659	0.288
chr10	59323296	59373304	50009	+	ENSMUSG00000019916	P4ha	59323296,59323476;59337054,59337156;59339296,59339392;59342684,59342835;59343657,59343794;59348181,59348420;59350404,59350600;59352083,59352259;59354340,59354410;59355350,59355420;59361861,59361960;59365289,59365342;59367289,59367354;59369241,59369309;59369587,59369683;59371004,59373304	4114	protein_coding	P4ha1	procollagen-proline, 2-oxoglutarate 4-dioxygenase (proline 4-hydroxylase), alpha 1 polypeptide [Source:MGI Symbol;Acc:MGI:97463]	-0.336224	7.62038	-3.75833	0.000227892	0.0355346	-0.0245494
chrX	107397099	107403376	6278	-	ENSMUSG00000031239	Bricd2a,Itm2	107397099,107397979;107398096,107398246;107398771,107398881;107399096,107399293;107399567,107399698;107403106,107403376	1744	protein_coding	Itm2a	integral membrane protein 2A [Source:MGI Symbol;Acc:MGI:107706]	-0.464749	8.11614	-3.75601	0.000229868	0.0356981	-0.114285
chr7	24743983	24760311	16329	-	ENSMUSG00000052212	1190003K14Rik,Pdp3	24743983,24744453;24744834,24744965;24745069,24745254;24746117,24746263;24750306,24750425;24750576,24750695;24751964,24752149;24752263,24752397;24754273,24754398;24754553,24754672;24756150,24756335;24756582,24756722;24757996,24758112;24758330,24758449;24759601,24759786;24759999,24760142;24760235,24760311	2714	protein_coding	Cd177	CD177 antigen [Source:MGI Symbol;Acc:MGI:1916141]	-0.921681	8.0997	-3.75532	0.000230452	0.0356981	-0.00654061
chr12	113140236	113145506	5271	+	ENSMUSG00000006356	0610010I23Rik,Crp,CRP4,ESP1,Hlp	113140236,113140778;113142808,113142895;113143459,113143611;113144015,113144155;113144229,113144297;113144399,113144493;113144810,113144867;113144963,113145506	1691	protein_coding	Crip2	cysteine rich protein 2 [Source:MGI Symbol;Acc:MGI:1915587]	-0.249281	9.89895	-3.75422	0.000231398	0.0357275	-0.956675
chr11	116021912	116027962	6051	-	ENSMUSG00000016559	9430068D06Rik,H3.3B	116021912,116023535;116023625,116023778;116023882,116024019;116024379,116024718;116025305,116025455;116027856,116027962	2514	protein_coding	H3f3b	H3 histone, family 3B [Source:MGI Symbol;Acc:MGI:1101768]	0.445988	9.70838	3.74655	0.000238073	0.0366384	-0.89115
chr9	37528078	37538319	10242	+	ENSMUSG00000001946	2310008D05Rik,W117m	37528078,37528290;37531488,37531675;37534153,37534354;37534538,37534693;37536598,37536720;37537006,37537132;37537464,37538319	1865	protein_coding	Esam	endothelial cell-specific adhesion molecule [Source:MGI Symbol;Acc:MGI:1916774]	-0.434968	8.26925	-3.74419	0.000240172	0.0367482	-0.169008
chr1	172482215	172498878	16664	+	ENSMUSG00000037995	Dasm1,NRT1	172482215,172482260;172482314,172482430;172484281,172484546;172484782,172484970;172489513,172489665;172490289,172490443;172490655,172490772;172491615,172491756;172491865,172492010;172492101,172492243;172493487,172493627;172494098,172494214;172494406,172494556;172494753,172494876;172495108,172495283;172495534,172495784;172495983,172496067;172496151,172496327;172496598,172496640;172496886,172497746…	4251	protein_coding	Igsf9	immunoglobulin superfamily, member 9 [Source:MGI Symbol;Acc:MGI:2135283]	0.71728	2.98666	3.7432	0.000241051	0.0367482	0.376046
chr2	172356190	172370535	14346	-	ENSMUSG00000027496	AIRK1,Ark1,Aurora-A,Ayk1,IAK,IAK1,Stk6	172356190,172356981;172357081,172357255;172359755,172359903;172362775,172362913;172363598,172363789;172364442,172364496;172366922,172367171;172368986,172369032;172370395,172370535	1940	protein_coding	Aurka	aurora kinase A [Source:MGI Symbol;Acc:MGI:894678]	0.577938	4.55857	3.74298	0.000241249	0.0367482	0.357408
chr11	100140810	100146120	5311	-	ENSMUSG00000020911	cytokeratin-19,cytokeratin19,EndoC,K19,Krt-1.19,Krt1-19	100140810,100141167;100141280,100141405;100141523,100141684;100142052,100142208;100142426,100142508;100145431,100146120	1576	protein_coding	Krt19	keratin 19 [Source:MGI Symbol;Acc:MGI:96693]	-0.47361	9.51278	-3.7417	0.00024239	0.0367482	-0.687398
chr2	143826528	143863173	36646	-	ENSMUSG00000027420	filensin	143826528,143827639;143830084,143830169;143831837,143832057;143841674,143841799;143845901,143845990;143848928,143849023;143858057,143858117;143862576,143863173	2390	protein_coding	Bfsp1	beaded filament structural protein 1, in lens-CP94 [Source:MGI Symbol;Acc:MGI:101770]	1.20909	0.436394	3.74139	0.000242675	0.0367482	0.0995669
chr5	47983138	48307733	324596	+	ENSMUSG00000031558	b2b1200.1Clo,Drad-1,E030015M03Rik,E130320P19Rik,Slil3	47983138,47985218;47987839,47987910;47989120,47989191;48000309,48000380;48170155,48170226;48182246,48182317;48186496,48186567;48189429,48189592;48191003,48191014;48192193,48192331;48210756,48210827;48211283,48211354;48217452,48217523;48219662,48219805;48219917,48220080;48220967,48220990;48224653,48224803;48230260,48230334;48231912,48232055;48235338,48235481;48237256,48237422;48238376,48238508;482…	10023	protein_coding	Slit2	slit homolog 2 (Drosophila) [Source:MGI Symbol;Acc:MGI:1315205]	0.970444	1.78563	3.73942	0.000244452	0.036899	0.263772
chr17	26937973	26939478	1506	-	ENSMUSG00000024194	0610039D01Rik,1810022E02Rik,1810060C03Rik,2700094G22Rik,CutA	26937973,26938176;26938418,26938467;26938572,26938617;26938727,26938786;26938884,26939092;26939317,26939368;26939451,26939478	649	protein_coding	Cuta	cutA divalent cation tolerance homolog [Source:MGI Symbol;Acc:MGI:1914925]	-0.262291	6.90712	-3.73598	0.000247577	0.0372517	0.0357284
chr8	84010222	84012158	1937	-	ENSMUSG00000074217		84010222,84010492;84010711,84010772;84011141,84012158	1351	protein_coding	2210011C24Rik	RIKEN cDNA 2210011C24 gene [Source:MGI Symbol;Acc:MGI:1917384]	-0.722382	3.00279	-3.73322	0.000250122	0.0375151	0.332194
chr4	52439243	52488260	49018	+	ENSMUSG00000028312	5730502P04Rik,CAP-E,Fin16,Smc2l1	52439243,52439410;52440201,52440423;52442253,52442402;52445952,52446074;52447713,52447751;52449321,52449431;52449611,52449655;52450820,52451053;52451228,52451377;52457262,52457495;52458415,52458574;52459021,52459138;52460158,52460296;52461050,52461169;52462803,52463007;52465933,52466068;52467790,52467914;52469772,52469965;52470766,52470909;52474921,52475115;52476644,52476844;52478396,52478512;524…	5404	protein_coding	Smc2	structural maintenance of chromosomes 2 [Source:MGI Symbol;Acc:MGI:106067]	0.544125	4.13902	3.72319	0.000259562	0.0387109	0.305283
chr13	33027416	33041884	14469	+	ENSMUSG00000021403	1600019A21Rik,ovalbumin,R86,SPI-CI,Spi10	33027416,33027600;33029452,33029629;33032916,33033053;33033527,33033644;33035516,33035658;33037972,33038127;33039550,33041884	3253	protein_coding	Serpinb9b	serine (or cysteine) peptidase inhibitor, clade B, member 9b [Source:MGI Symbol;Acc:MGI:894668]	0.758194	2.17319	3.72301	0.000259733	0.0387109	0.275193
chr8	64592542	64693054	100513	-	ENSMUSG00000037852	CPH,Cph-1,Cph1,NF-alpha1	64592542,64593221;64594897,64595015;64597460,64597559;64606603,64606742;64609048,64609230;64611374,64611491;64617538,64617705;64619351,64619547;64692643,64693054	2117	protein_coding	Cpe	carboxypeptidase E [Source:MGI Symbol;Acc:MGI:101932]	1.32633	0.268741	3.72077	0.000261883	0.0389086	0.0318586
chr7	81057600	81105612	48013	+	ENSMUSG00000038763	Midori	81057600,81057772;81063949,81063987;81067879,81068000;81076873,81076990;81077546,81078833;81092147,81094184;81094907,81095054;81095402,81095529;81095658,81095693;81098747,81099021;81100171,81100259;81100908,81101131;81103345,81103393;81103971,81105612	6369	protein_coding	Alpk3	alpha-kinase 3 [Source:MGI Symbol;Acc:MGI:2151224]	0.883218	1.7831	3.71959	0.000263028	0.0389562	0.256144
chr11	59183875	59191952	8078	-	ENSMUSG00000020444		59183875,59184187;59184436,59184521;59185029,59185113;59185194,59185332;59185942,59186038;59186400,59186441;59186774,59186887;59187703,59187741;59191751,59191952	1117	protein_coding	Guk1	guanylate kinase 1 [Source:MGI Symbol;Acc:MGI:95871]	-0.346526	5.97501	-3.71655	0.000265991	0.0392718	0.151181
chr12	30584426	30591215	6790	+	ENSMUSG00000043061		30584426,30584562;30585470,30585590;30587200,30587254;30588474,30588567;30588652,30591215	2971	protein_coding	Tmem18	transmembrane protein 18 [Source:MGI Symbol;Acc:MGI:2387176]	-0.4771	4.56361	-3.71487	0.000267642	0.0393926	0.271728
chr7	143107254	143427042	319789	+	ENSMUSG00000009545	Kcna9,KVLQT1	143107254,143107741;143149498,143149588;143182730,143182856;143183097,143183175;143183627,143183723;143184402,143184542;143191420,143191530;143192576,143192671;143194222,143194344;143195263,143195404;143261256,143261376;143358710,143358785;143362592,143362686;143363230,143363276;143363633,143363694;143425910,143427042	3029	protein_coding	Kcnq1	potassium voltage-gated channel, subfamily Q, member 1 [Source:MGI Symbol;Acc:MGI:108083]	-0.583018	4.782	-3.70534	0.000277199	0.0406725	0.246302
chr3	9427020	9610085	183066	-	ENSMUSG00000040209	Gig1	9427020,9438898;9439785,9439882;9445960,9446064;9447275,9447542;9452264,9452364;9470892,9471118;9474499,9474602;9565064,9565299;9609270,9610085	13834	protein_coding	Zfp704	zinc finger protein 704 [Source:MGI Symbol;Acc:MGI:2180715]	0.383041	4.51566	3.70322	0.000279369	0.0408315	0.201021
chr11	116336353	116413004	76652	-	ENSMUSG00000052949	2610036E23Rik,A130073L17Rik	116336353,116338830;116344195,116344305;116345907,116345955;116347033,116347098;116347342,116347511;116347856,116347967;116349334,116349442;116349960,116350198;116354365,116354477;116354636,116354795;116355445,116355516;116358669,116358716;116358936,116358979;116359243,116359309;116359813,116359930;116360254,116360400;116362285,116362373;116396189,116396307;116412697,116413004	4619	protein_coding	Rnf157	ring finger protein 157 [Source:MGI Symbol;Acc:MGI:2442484]	1.04405	0.960785	3.70259	0.000280011	0.0408315	0.111933
chr15	74762056	74763620	1565	-	ENSMUSG00000034634	Ly-61,Ly61,Thb	74762056,74762588;74762751,74762849;74763509,74763620	744	protein_coding	Ly6d	lymphocyte antigen 6 complex, locus D [Source:MGI Symbol;Acc:MGI:96881]	-0.721557	4.77183	-3.69925	0.000283466	0.0411293	0.223001
chr5	45669919	45700546	30628	+	ENSMUSG00000015880	5730507H05Rik,Hcapg,MFT.M05.13	45669919,45670133;45671020,45671223;45672273,45672501;45674358,45674503;45674769,45674853;45675949,45676141;45676592,45676741;45678347,45678487;45679848,45679971;45681372,45681455;45681727,45681906;45687312,45687422;45688561,45688680;45691602,45691826;45693157,45693338;45693752,45693926;45695654,45695815;45696033,45696168;45696473,45696544;45698841,45698910;45699848,45700546	3703	protein_coding	Ncapg	non-SMC condensin I complex, subunit G [Source:MGI Symbol;Acc:MGI:1930197]	0.806629	2.35891	3.69894	0.000283794	0.0411293	0.193603
chr7	67730160	67759742	29583	-	ENSMUSG00000030554	4930412K21Rik,Dmn,Synemin	67730160,67736906;67739105,67739175;67740529,67740594;67751804,67751928;67758819,67759742	7933	protein_coding	Synm	synemin, intermediate filament protein [Source:MGI Symbol;Acc:MGI:2661187]	0.876538	1.60595	3.69766	0.000285132	0.0411968	0.158865
chr13	69497959	69534617	36659	-	ENSMUSG00000034575	LAK-1,Pols,TRF4,TRF4-1	69497959,69500110;69500473,69500637;69502191,69502349;69502906,69503078;69503635,69503735;69504606,69504732;69506916,69507129;69509563,69509691;69510620,69510727;69512890,69513010;69514965,69515011;69515780,69515903;69532336,69532432;69533488,69534617	4847	protein_coding	Papd7	PAP associated domain containing 7 [Source:MGI Symbol;Acc:MGI:2682295]	0.573291	3.63297	3.69051	0.000292702	0.0420799	0.204258
chr10	79777272	79782630	5359	+	ENSMUSG00000020325	E030038F23Rik,Flrg	79777272,79777397;79778563,79778748;79779965,79780180;79781124,79781351;79781432,79782630	1955	protein_coding	Fstl3	follistatin-like 3 [Source:MGI Symbol;Acc:MGI:1890391]	-0.575243	3.47288	-3.69021	0.000293025	0.0420799	0.206587
chr16	45093612	45127924	34313	+	ENSMUSG00000022665	2610001E17Rik,DRO1,Ssg1,Urb	45093612,45093869;45094029,45094425;45094872,45096757;45104380,45104536;45116246,45116382;45118101,45118249;45122847,45122950;45126122,45126202;45127164,45127924	3930	protein_coding	Ccdc80	coiled-coil domain containing 80 [Source:MGI Symbol;Acc:MGI:1915146]	0.652429	4.5575	3.6873	0.000296162	0.0424015	0.148691
chr1	193272161	193273217	1057	-	ENSMUSG00000009633		193272161,193272802;193272989,193273217	871	protein_coding	G0s2	G0/G1 switch gene 2 [Source:MGI Symbol;Acc:MGI:1316737]	1.02359	0.950102	3.68523	0.000298422	0.0425959	0.052407
chr2	101714285	101838980	124696	-	ENSMUSG00000032841	2600010E01Rik,4833411O04Rik	101714285,101717466;101729424,101729550;101734605,101734745;101741287,101741378;101746726,101746783;101758510,101758558;101770935,101771015;101772130,101772408;101797421,101797708;101838184,101838271;101838919,101838980	4447	protein_coding	Prr5l	proline rich 5 like [Source:MGI Symbol;Acc:MGI:1919696]	-0.457749	4.5607	-3.68065	0.000303467	0.0431855	0.136948
chr9	108306129	108337934	31806	+	ENSMUSG00000007815	Arha,Arha1,Arha2,RhoA	108306129,108306553;108315308,108315382;108327584,108327741;108330871,108330991;108335051,108335181;108336648,108337934	2197	protein_coding	Rhoa	ras homolog family member A [Source:MGI Symbol;Acc:MGI:1096342]	-0.284168	6.6798	-3.67934	0.00030492	0.043262	-0.110871
chr19	28990352	29026681	36330	+	ENSMUSG00000024780	2700033A15Rik,Harc	28990352,28990669;28995041,28995322;28999261,28999351;29006972,29007087;29007573,29008667;29011889,29015771;29016006,29020237;29024804,29026681	11895	protein_coding	Cdc37l1	cell division cycle 37-like 1 [Source:MGI Symbol;Acc:MGI:1914322]	-0.361297	5.55079	-3.67543	0.000309309	0.0437534	0.0649424
chr4	53826045	53862019	35975	+	ENSMUSG00000028420	1600017F22Rik,D4Ertd89e,TRIC-B	53826045,53826220;53840627,53840783;53848866,53849050;53850474,53850561;53854312,53854429;53859882,53862019	2862	protein_coding	Tmem38b	transmembrane protein 38B [Source:MGI Symbol;Acc:MGI:1098718]	-0.508099	4.63391	-3.67336	0.000311655	0.0439537	0.145352
chr15	79892403	79908436	16034	+	ENSMUSG00000009585	CEM15,Gm20117,Rfv-3,Rfv3	79892403,79892569;79895023,79895189;79895411,79895558;79897695,79897971;79898111,79898225;79899020,79899118;79905444,79905600;79906341,79906602;79906851,79908436	2978	protein_coding	Apobec3	apolipoprotein B mRNA editing enzyme, catalytic polypeptide 3 [Source:MGI Symbol;Acc:MGI:1933111]	0.279246	6.48012	3.67084	0.000314536	0.0442279	-0.161487
chr8	79338395	79399518	61124	-	ENSMUSG00000031681	Madh1,Madr1	79338395,79339792;79341580,79343910;79349591,79349812;79353330,79353446;79356212,79356469;79371784,79372364;79399253,79399518	5173	protein_coding	Smad1	SMAD family member 1 [Source:MGI Symbol;Acc:MGI:109452]	0.521951	3.74882	3.66446	0.000321949	0.045136	0.117516
chr12	76792335	76795554	3220	-	ENSMUSG00000042808	GI-GPx,GPx-GI	76792335,76793000;76795154,76795554	1067	protein_coding	Gpx2	glutathione peroxidase 2 [Source:MGI Symbol;Acc:MGI:106609]	0.68989	4.5946	3.6619	0.00032496	0.0454233	0.0695297
chrX	134308084	134362639	54556	+	ENSMUSG00000031262	Fshprh1	134308084,134308228;134308566,134308633;134308727,134308847;134310141,134310372;134311991,134312128;134317611,134317729;134318025,134318132;134324761,134324809;134325091,134325137;134336085,134336174;134336511,134336639;134337210,134337371;134337603,134337723;134338754,134338845;134339834,134339951;134340348,134340412;134343076,134343170;134347225,134347360;134349160,134349284;134351067,134351115…	3227	protein_coding	Cenpi	centromere protein I [Source:MGI Symbol;Acc:MGI:2147897]	0.797782	2.00084	3.65814	0.000329449	0.0458361	0.0404486
chr11	5861947	5872088	10142	+	ENSMUSG00000020473	ACLP	5861947,5862398;5863939,5864277;5864824,5864895;5865017,5865088;5865200,5865310;5865385,5865453;5866433,5866510;5866920,5867000;5867098,5867151;5867602,5867749;5867820,5867959;5868297,5868381;5868475,5868619;5868731,5868816;5869065,5869188;5869414,5869610;5869707,5869886;5870076,5870427;5870514,5870653;5870753,5870852;5871245,5872088	3869	protein_coding	Aebp1	AE binding protein 1 [Source:MGI Symbol;Acc:MGI:1197012]	0.899314	1.8403	3.6578	0.000329854	0.0458361	0.0428528
chr17	71781947	71858351	76405	+	ENSMUSG00000024059	1700024K14Rik,1700074B05Rik,4833417L20Rik,5830409B12Rik,Rsnl2	71781947,71782069;71789868,71790015;71798957,71799096;71800799,71800892;71801775,71801936;71803556,71803674;71806505,71806741;71810847,71810982;71824690,71824830;71827692,71827781;71828507,71828650;71831205,71831339;71834184,71834307;71837694,71837758;71849892,71849964;71856228,71858351	4055	protein_coding	Clip4	CAP-GLY domain containing linker protein family, member 4 [Source:MGI Symbol;Acc:MGI:1919100]	-0.267439	8.26272	-3.6558	0.000332258	0.0460348	-0.672987
chr19	34922361	34975745	53385	+	ENSMUSG00000024795	33cex,C330014J10Rik,Kif20b,magoo,Mphosph1	34922361,34922433;34924625,34924772;34928861,34928947;34929027,34929143;34929684,34929822;34931555,34931739;34934414,34934450;34934908,34935132;34935626,34935737;34936777,34936848;34936938,34937084;34937314,34937473;34938253,34938540;34939788,34939927;34940093,34940231;34941213,34941441;34942508,34942542;34947584,34947725;34949741,34950974;34951491,34951629;34952871,34952990;34954712,34954772;349…	5574	protein_coding	Kif20b	kinesin family member 20B [Source:MGI Symbol;Acc:MGI:2444576]	0.730501	2.62916	3.65439	0.000333968	0.0461364	0.0718766
chr5	115341225	115343569	2345	+	ENSMUSG00000029535	1810015M01Rik	115341225,115341417;115342675,115343569	1088	protein_coding	Triap1	TP53 regulated inhibitor of apoptosis 1 [Source:MGI Symbol;Acc:MGI:1916326]	-0.349446	5.17679	-3.65092	0.000338219	0.0465874	0.0128228
chr7	75455534	75754609	299076	+	ENSMUSG00000066406	1700026G02Rik,5730522G15Rik,5830460E08Rik,AKAP-Lbc,Ht31,PROTO-LB,PROTO-LBC	75455534,75455748;75534808,75534851;75569884,75570031;75579502,75579798;75586157,75586340;75602786,75602978;75608485,75611560;75614921,75615048;75663412,75663487;75666512,75666648;75677106,75677479;75679820,75679873;75683394,75683459;75685117,75685309;75687213,75687321;75695624,75695666;75697302,75697434;75704365,75704539;75717770,75717837;75720129,75720195;75723785,75723920;75725300,75725412;757…	12609	protein_coding	Akap13	A kinase (PRKA) anchor protein 13 [Source:MGI Symbol;Acc:MGI:2676556]	-0.305601	7.73941	-3.64976	0.000339643	0.0466476	-0.501863
chr12	76797960	76822553	24594	-	ENSMUSG00000021062	2310012G06Rik	76797960,76800401;76800566,76800631;76801892,76801981;76803068,76803145;76803568,76803628;76804443,76804503;76805259,76805478;76813754,76813856;76818233,76818374;76822194,76822553	3623	protein_coding	Rab15	RAB15, member RAS oncogene family [Source:MGI Symbol;Acc:MGI:1916865]	0.477784	5.70714	3.63656	0.00035631	0.0487948	-0.11223
chr3	27416162	27710439	294278	-	ENSMUSG00000039286	1600019O04Rik,fad104	27416162,27419602;27426034,27426161;27428864,27429030;27439958,27440170;27451314,27451594;27456449,27456598;27456987,27457100;27458717,27458889;27459945,27460050;27461676,27461794;27463775,27463846;27465702,27465840;27467375,27467461;27468866,27469040;27470222,27470346;27488237,27488290;27491025,27491163;27498777,27498836;27501394,27501545;27508481,27508539;27537949,27538239;27541931,27542174;275…	6952	protein_coding	Fndc3b	fibronectin type III domain containing 3B [Source:MGI Symbol;Acc:MGI:1919257]	-0.326414	6.54799	-3.63399	0.000359642	0.0490006	-0.239623
chr2	10094593	10130663	36071	-	ENSMUSG00000037254	Intin2,Itih-2	10094593,10094901;10096451,10096562;10097077,10097249;10097902,10098100;10098454,10098567;10102075,10102212;10102785,10102954;10105142,10105281;10105620,10105805;10106653,10106834;10109481,10109606;10110395,10110563;10115229,10115345;10116604,10116732;10117339,10117446;10119467,10119629;10123410,10123514;10126151,10126320;10127775,10127807;10129229,10129303;10130482,10130663	3100	protein_coding	Itih2	inter-alpha trypsin inhibitor, heavy chain 2 [Source:MGI Symbol;Acc:MGI:96619]	0.527452	4.55272	3.63314	0.000360758	0.0490006	-0.00727977
chr14	65819038	65833994	14957	-	ENSMUSG00000022034	2410004I17Rik,D030072L07Rik	65819038,65820098;65821581,65821741;65824118,65824258;65824846,65824935;65826480,65826611;65827168,65827288;65828469,65828523;65829662,65829752;65831005,65831794;65832664,65832741;65833802,65833994	2913	protein_coding	Esco2	establishment of sister chromatid cohesion N-acetyltransferase 2 [Source:MGI Symbol;Acc:MGI:1919238]	0.62917	3.48207	3.63301	0.000360924	0.0490006	0.0260982
chr10	116275550	116389535	113986	+	ENSMUSG00000020154	3230402H02Rik,VE-PTP	116275550,116275631;116277172,116277567;116283414,116283877;116301372,116301679;116302108,116302381;116313814,116314092;116315042,116315299;116317366,116317629;116319333,116319602;116322425,116322685;116327950,116328216;116331209,116331472;116338616,116338879;116339418,116339681;116340891,116341154;116341380,116341649;116343793,116344056;116346799,116347062;116347927,116348208;116349966,116350244…	12853	protein_coding	Ptprb	protein tyrosine phosphatase, receptor type, B [Source:MGI Symbol;Acc:MGI:97809]	1.18849	0.458502	3.63136	0.000363085	0.0491527	-0.183825
chr9	110131980	110240178	108199	+	ENSMUSG00000032481	BAF155,msp3,SRG3	110131980,110132308;110135569,110135688;110139549,110139634;110147045,110147126;110149931,110150023;110153773,110153842;110157276,110157345;110164802,110164877;110167605,110167730;110170946,110171067;110173881,110174005;110175042,110175101;110177468,110177505;110182922,110183043;110183817,110184303;110185823,110185936;110186758,110186911;110187880,110187993;110190903,110190962;110196153,110196411…	6483	protein_coding	Smarcc1	SWI/SNF related, matrix associated, actin dependent regulator of chromatin, subfamily c, member 1 [Source:MGI Symbol;Acc:MGI:1203524]	0.432379	4.89403	3.62911	0.00036605	0.0494013	-0.0719205
chr3	88542029	88548300	6272	-	ENSMUSG00000008601		88542029,88542370;88542701,88542781;88543320,88543513;88545061,88545256;88548033,88548300	1081	protein_coding	Rab25	RAB25, member RAS oncogene family [Source:MGI Symbol;Acc:MGI:1858203]	-0.222693	7.18159	-3.62839	0.000367012	0.0494013	-0.37838
chr2	132263148	132312050	48903	+	ENSMUSG00000058793	5730450N06Rik,5730460C18Rik,D2Wsu127e	132263148,132263497;132285939,132285965;132293245,132293381;132294384,132294480;132295531,132296193;132297225,132297364;132297634,132297692;132298469,132298551;132300554,132300641;132301232,132301300;132302080,132302232;132304359,132304478;132304853,132304956;132305153,132312050	8988	protein_coding	Cds2	CDP-diacylglycerol synthase (phosphatidate cytidylyltransferase) 2 [Source:MGI Symbol;Acc:MGI:1332236]	-0.286258	5.90442	-3.62476	0.000371855	0.049911	-0.169669
chr1	182409172	182462432	53261	+	ENSMUSG00000026510	53BP2,ASPP2	182409172,182409450;182428894,182429041;182431559,182431672;182435352,182435434;182436898,182436999;182440837,182441011;182441622,182441803;182442133,182442297;182442633,182442861;182444325,182444432;182444661,182444809;182446274,182446736;182448401,182449179;182452655,182452792;182453698,182453831;182455697,182455863;182458760,182458959;182461687,182462432	4361	protein_coding	Trp53bp2	transformation related protein 53 binding protein 2 [Source:MGI Symbol;Acc:MGI:2138319]	-0.3739	6.07626	-3.61946	0.000379046	0.0506805	-0.261926
chr14	101729957	101934710	204754	+	ENSMUSG00000033060	FBXO20,LOC380928	101729957,101730225;101794241,101794311;101807454,101807523;101840648,101840978;101875452,101875482;101876806,101876919;101880803,101881001;101884162,101884414;101885291,101885572;101886937,101887656;101888677,101888706;101896467,101896584;101898557,101898699;101900071,101900644;101902064,101902369;101910766,101910880;101911999,101912160;101913240,101913346;101914277,101914337;101915688,101915744…	6316	protein_coding	Lmo7	LIM domain only 7 [Source:MGI Symbol;Acc:MGI:1353586]	-0.426028	8.04187	-3.61896	0.000379734	0.0506805	-0.683543
chr6	126923050	126939587	16538	-	ENSMUSG00000030346	2510006L10Rik,RAB22	126923050,126924340;126924918,126925067;126926359,126926517;126927538,126927690;126928141,126928227;126929993,126930102;126934714,126934849;126935953,126936008;126939494,126939587	2236	protein_coding	Rad51ap1	RAD51 associated protein 1 [Source:MGI Symbol;Acc:MGI:1098224]	0.9314	1.75185	3.6175	0.00038175	0.0508061	-0.123763
chr5	73632749	73647790	15042	-	ENSMUSG00000029156	beta-SG	73632749,73635698;73639383,73639514;73639789,73639980;73640683,73640868;73644272,73644481;73647675,73647790	3786	protein_coding	Sgcb	sarcoglycan, beta (dystrophin-associated glycoprotein) [Source:MGI Symbol;Acc:MGI:1346523]	0.739528	2.48034	3.61458	0.000385791	0.0511996	-0.0391528
chr8	105935739	105938444	2706	-	ENSMUSG00000031897	Mecl-1,Mecl1	105935739,105935905;105935996,105936147;105936696,105936754;105936866,105936981;105937241,105937381;105937494,105937591;105937679,105937766;105937955,105938444	1311	protein_coding	Psmb10	proteasome (prosome, macropain) subunit, beta type 10 [Source:MGI Symbol;Acc:MGI:1096380]	0.400092	5.90381	3.6115	0.000390095	0.0515007	-0.265263
chr1	180904293	180908088	3796	+	ENSMUSG00000026520	1810018M05Rik,P5cr2	180904293,180904530;180904744,180904814;180905874,180906053;180906163,180906384;180906595,180906687;180906790,180906953;180907477,180908088	1580	protein_coding	Pycr2	pyrroline-5-carboxylate reductase family, member 2 [Source:MGI Symbol;Acc:MGI:1277956]	-0.426436	5.47301	-3.6111	0.00039066	0.0515007	-0.120674
chr4	122946850	122961188	14339	-	ENSMUSG00000028655	1700018O18Rik,Mfsd2	122946850,122947304;122948532,122948708;122948801,122948944;122949267,122949379;122949479,122949562;122950152,122950235;122950414,122950535;122950661,122950751;122951191,122951348;122951789,122951867;122951990,122952128;122956732,122956856;122959270,122959401;122960941,122961188	2151	protein_coding	Mfsd2a	major facilitator superfamily domain containing 2A [Source:MGI Symbol;Acc:MGI:1923824]	-0.525904	6.70597	-3.61063	0.00039133	0.0515007	-0.273825
chr4	115000159	115043196	43038	+	ENSMUSG00000028718	Sil	115000159,115000347;115002848,115002932;115004873,115004980;115006682,115006794;115007136,115007323;115009271,115009518;115010064,115010147;115011794,115011880;115014074,115014224;115016172,115016287;115021475,115021589;115023482,115024417;115029869,115030037;115032643,115032871;115038338,115038530;115039068,115039318;115041174,115043196	5285	protein_coding	Stil	Scl/Tal1 interrupting locus [Source:MGI Symbol;Acc:MGI:107477]	0.865287	1.9851	3.60294	0.000402315	0.0527994	-0.126403
chr16	52248996	52454074	205079	-	ENSMUSG00000022636	BEN,CD166,DM-GRASP,MuSC,SC1	52248996,52251646;52253125,52253236;52268161,52268499;52268790,52268828;52270647,52270779;52273910,52274043;52274147,52274282;52276788,52276900;52288918,52289050;52290877,52291004;52295024,52295206;52295663,52295750;52296920,52296984;52305264,52305778;52309812,52309912;52452393,52454074	6552	protein_coding	Alcam	activated leukocyte cell adhesion molecule [Source:MGI Symbol;Acc:MGI:1313266]	-0.315449	8.83319	-3.59659	0.000411604	0.0537818	-0.89502
chr16	29231851	29378732	146882	-	ENSMUSG00000048939	C630015F21Rik	29231851,29232863;29234559,29234639;29237233,29237321;29248134,29248336;29251251,29251425;29260917,29260989;29263446,29263542;29266944,29267053;29275404,29275446;29277650,29277729;29279097,29279213;29280930,29281090;29281944,29282068;29293421,29293538;29297379,29297535;29298168,29298254;29308204,29308354;29310733,29310794;29314506,29314694;29316636,29316793;29321623,29321793;29327667,29327795;293…	4598	protein_coding	Atp13a5	ATPase type 13A5 [Source:MGI Symbol;Acc:MGI:2444068]	-1.02546	1.23734	-3.59563	0.000413033	0.0537818	-0.24803
chr16	17331371	17343575	12205	+	ENSMUSG00000022766	Hcf2,HCII	17331371,17331447;17336165,17337136;17339768,17340041;17342341,17342485;17342853,17343575	2191	protein_coding	Serpind1	serine (or cysteine) peptidase inhibitor, clade D, member 1 [Source:MGI Symbol;Acc:MGI:96051]	-0.999627	3.20457	-3.59551	0.000413216	0.0537818	-0.118399
chr4	105029874	105109890	80017	-	ENSMUSG00000028518	2310008I11Rik,AMPKalpha2	105029874,105036330;105036699,105036825;105039722,105040226;105047091,105047315;105049334,105049421;105051202,105051346;105051916,105052009;105075414,105075555;105109705,105109890	7969	protein_coding	Prkaa2	protein kinase, AMP-activated, alpha 2 catalytic subunit [Source:MGI Symbol;Acc:MGI:1336173]	-0.487395	3.91085	-3.58845	0.00042382	0.0550104	-0.113492
chr13	33003250	33017957	14708	+	ENSMUSG00000045827	ovalbumin,PI-9,Spi6	33003250,33003344;33004541,33004695;33006533,33006710;33008006,33008143;33008768,33008885;33010687,33010829;33013862,33014017;33015447,33017957	3494	protein_coding	Serpinb9	serine (or cysteine) peptidase inhibitor, clade B, member 9 [Source:MGI Symbol;Acc:MGI:106603]	0.31346	9.4445	3.58627	0.000427144	0.0551942	-1.45678
chr2	71117923	71142926	25004	+	ENSMUSG00000027015	2210407P13Rik,Dcytb	71117923,71118312;71129653,71129861;71137489,71137643;71138342,71142926	5339	protein_coding	Cybrd1	cytochrome b reductase 1 [Source:MGI Symbol;Acc:MGI:2654575]	0.792601	2.28377	3.58599	0.000427572	0.0551942	-0.137627
chr13	119690446	119708260	17815	+	ENSMUSG00000093930	B130032C06Rik	119690446,119690513;119694989,119695047;119699664,119700121;119700508,119700633;119701076,119701240;119702535,119702700;119703520,119703690;119704425,119704531;119705057,119705182;119705348,119705511;119706389,119708260	3482	protein_coding	Hmgcs1	3-hydroxy-3-methylglutaryl-Coenzyme A synthase 1 [Source:MGI Symbol;Acc:MGI:107592]	-0.368974	8.86697	-3.57971	0.000437311	0.0562975	-0.985941
chr3	81036416	81214040	177625	+	ENSMUSG00000028019	1110064L01Rik,PDGF-C	81036416,81037554;81141405,81141600;81174816,81174996;81204235,81204442;81209044,81209261;81212462,81214040	3521	protein_coding	Pdgfc	platelet-derived growth factor, C polypeptide [Source:MGI Symbol;Acc:MGI:1859631]	0.98847	1.64413	3.57696	0.000441639	0.0567003	-0.191975
chr2	153008890	153015427	6538	-	ENSMUSG00000027472	1110004D19Rik	153008890,153009736;153010258,153010338;153012381,153012455;153014010,153014085;153015234,153015427	1273	protein_coding	Pdrg1	p53 and DNA damage regulated 1 [Source:MGI Symbol;Acc:MGI:1915809]	-0.273596	6.61147	-3.57612	0.000442964	0.0567162	-0.475333
chr18	62177817	62179959	2143	-	ENSMUSG00000045730	Adrb-2,Badm,Gpcr7	62177817,62179959	2143	protein_coding	Adrb2	adrenergic receptor, beta 2 [Source:MGI Symbol;Acc:MGI:87938]	-0.454011	5.00542	-3.57419	0.000446037	0.0569553	-0.226431
chr9	59539540	59565109	25570	+	ENSMUSG00000025232	Hex-1	59539540,59539976;59554133,59554225;59555339,59555404;59556872,59556918;59557288,59557398;59558034,59558135;59559324,59559456;59560897,59561077;59561943,59562026;59562296,59562368;59562867,59563050;59563224,59563314;59563883,59563987;59564821,59565109	1996	protein_coding	Hexa	hexosaminidase A [Source:MGI Symbol;Acc:MGI:96073]	-0.257976	7.42991	-3.5731	0.000447783	0.0570241	-0.598125
chr3	101576219	101604684	28466	-	ENSMUSG00000033161	Atpa-1	101576219,101576584;101576919,101577010;101578994,101579095;101579521,101579651;101579774,101579919;101581147,101581270;101581725,101581879;101582002,101582170;101582688,101582838;101583745,101583881;101584723,101584898;101586127,101586319;101586816,101586950;101589006,101589115;101589767,101589965;101590447,101590715;101591121,101591238;101591340,101591474;101591781,101591894;101592378,101592581…	3679	protein_coding	Atp1a1	ATPase, Na+/K+ transporting, alpha 1 polypeptide [Source:MGI Symbol;Acc:MGI:88105]	-0.269608	8.4356	-3.5716	0.000450191	0.0571767	-0.853357
chr2	119047119	119105501	58383	+	ENSMUSG00000027326	2310043D08Rik,5730505K17Rik,Casc5	119047119,119047560;119057281,119057331;119058355,119058394;119059544,119059603;119062360,119062421;119064045,119064097;119065949,119066001;119068123,119072919;119076232,119076370;119076936,119077003;119077898,119077996;119081510,119081625;119086560,119086650;119087476,119087592;119088799,119088886;119094006,119094083;119094266,119094305;119095128,119095229;119097418,119097518;119099762,119099830…	8542	protein_coding	Knl1	kinetochore scaffold 1 [Source:MGI Symbol;Acc:MGI:1923714]	0.892844	1.97276	3.57059	0.000451816	0.0572293	-0.224958
chr3	57736062	57835233	99172	+	ENSMUSG00000036503	2010001H16Rik,Rzf	57736062,57736200;57764257,57764382;57769040,57769120;57779383,57779508;57796198,57796285;57802447,57802537;57807022,57807127;57820507,57820600;57825102,57826300;57832964,57833232;57833486,57835233	4067	protein_coding	Rnf13	ring finger protein 13 [Source:MGI Symbol;Acc:MGI:1346341]	-0.262602	7.64648	-3.56853	0.000455157	0.0574982	-0.680207
chr11	78301529	78322457	20929	+	ENSMUSG00000002055	Astrin,D11Bhm180e,Deepest,MAP126,Mastrin,s17	78301529,78301710;78301895,78302020;78304046,78305040;78305143,78305320;78313115,78313189;78313348,78313440;78313513,78313647;78313820,78313939;78314164,78314256;78314343,78314456;78314705,78314798;78314961,78315108;78315188,78315290;78315509,78315642;78315900,78316041;78319467,78319578;78319986,78320072;78320332,78320452;78320561,78320672;78321043,78321123;78321262,78321417;78321498,78321572;783…	3887	protein_coding	Spag5	sperm associated antigen 5 [Source:MGI Symbol;Acc:MGI:1927470]	0.781079	2.58653	3.56425	0.000462169	0.0581468	-0.20605
chr16	34784921	35002420	217500	+	ENSMUSG00000022836	9530072E15Rik,A930019C19Rik,Mlck,MLCK108,MLCK210,nmMlck,telokin	34784921,34785027;34815435,34815602;34860564,34860771;34873189,34873237;34874022,34874172;34875497,34875662;34877918,34877936;34879054,34879568;34880091,34880297;34894811,34894945;34899361,34899513;34912147,34912284;34913964,34914161;34914783,34915032;34921052,34921123;34921573,34922660;34929834,34929950;34938926,34939012;34952779,34952829;34953579,34953706;34956383,34956536;34963544,34963846;349…	7824	protein_coding	Mylk	myosin, light polypeptide kinase [Source:MGI Symbol;Acc:MGI:894806]	0.408998	5.97392	3.56389	0.000462753	0.0581468	-0.416135
chr5	147957320	148316065	358746	+	ENSMUSG00000029651	5730592G18Rik,A730013O20Rik,C130038G02Rik	147957320,147958035;148076180,148078558;148082957,148083197;148107005,148107199;148203922,148204083;148231737,148231835;148236266,148236477;148265217,148265463;148277600,148277666;148288874,148289088;148295483,148295588;148298252,148298325;148301398,148301496;148303174,148303269;148303483,148303602;148306630,148306727;148313306,148316065	7886	protein_coding	Mtus2	microtubule associated tumor suppressor candidate 2 [Source:MGI Symbol;Acc:MGI:1915388]	0.723242	2.55153	3.55707	0.000474156	0.0594216	-0.218446
chr9	103111787	103185276	73490	+	ENSMUSG00000032549	C330006L04Rik,D9Bwg0185e	103111787,103112226;103140382,103140440;103160820,103160873;103161064,103161169;103162542,103162657;103163810,103163903;103167106,103167172;103181182,103185276	5031	protein_coding	Rab6b	RAB6B, member RAS oncogene family [Source:MGI Symbol;Acc:MGI:107283]	-0.667893	3.24776	-3.55507	0.000477552	0.059689	-0.216215
chr6	113604772	113616951	12180	+	ENSMUSG00000033940	6720456B07Rik	113604772,113604896;113615776,113615858;113616065,113616951	1095	protein_coding	Brk1	BRICK1, SCAR/WAVE actin-nucleating complex subunit [Source:MGI Symbol;Acc:MGI:1915406]	-0.335969	6.33145	-3.5488	0.000488333	0.0608754	-0.453158
chr7	13324655	13360672	36018	+	ENSMUSG00000033847	CPLA2-gamma	13324655,13324698;13325629,13325777;13329318,13329416;13329648,13329762;13329971,13330107;13335193,13335382;13337737,13337857;13339601,13339741;13340613,13340666;13342391,13342432;13343373,13343516;13343891,13344040;13344437,13344532;13345997,13346151;13348214,13348385;13356176,13356326;13357026,13357152;13359185,13360672	3575	protein_coding	Pla2g4c	phospholipase A2, group IVC (cytosolic, calcium-independent) [Source:MGI Symbol;Acc:MGI:1196403]	1.24065	0.66248	3.54628	0.000492722	0.0612609	-0.413267
chr8	124740257	124751832	11576	-	ENSMUSG00000043068	2310031A18Rik	124740257,124741301;124751540,124751832	1338	protein_coding	Fam89a	family with sequence similarity 89, member A [Source:MGI Symbol;Acc:MGI:1916877]	1.16105	-0.0464721	3.54506	0.000494873	0.0612683	-0.491595
chr2	119547697	119587027	39331	+	ENSMUSG00000014077	1500003O03Rik,Sid470p,vac	119547697,119547917;119560731,119560803;119566650,119566730;119571768,119571895;119580695,119580756;119584530,119587027	3063	protein_coding	Chp1	calcineurin-like EF hand protein 1 [Source:MGI Symbol;Acc:MGI:1927185]	-0.297068	6.66269	-3.54477	0.000495375	0.0612683	-0.511393
chr15	82233779	82244747	10969	-	ENSMUSG00000068101	2610019I03Rik	82233779,82234509;82239293,82239384;82239879,82239958;82241327,82241419;82244133,82244212;82244623,82244747	1201	protein_coding	Cenpm	centromere protein M [Source:MGI Symbol;Acc:MGI:1913820]	0.685276	3.26672	3.54233	0.000499695	0.061604	-0.254685
chr13	62864753	62888282	23530	-	ENSMUSG00000069805	Fbp-2,Fbp3	62864753,62865167;62867339,62867458;62868982,62869119;62871166,62871306;62872690,62872782;62875149,62875311;62887874,62888282	1479	protein_coding	Fbp1	fructose bisphosphatase 1 [Source:MGI Symbol;Acc:MGI:95492]	-0.998861	5.13776	-3.54176	0.000500697	0.061604	-0.257312
chr9	96196275	96323646	127372	+	ENSMUSG00000032411	1110029I05Rik,A330080J22Rik,DP-3,DP3	96196275,96196560;96202131,96202188;96223094,96223198;96232682,96232748;96247050,96247088;96258742,96258804;96259253,96259300;96273839,96273942;96287601,96287722;96290580,96290627;96294965,96295127;96297624,96297770;96300372,96300440;96306800,96306951;96310522,96310688;96317477,96317582;96317788,96323646	7603	protein_coding	Tfdp2	transcription factor Dp 2 [Source:MGI Symbol;Acc:MGI:107167]	-0.336422	5.97188	-3.53978	0.000504232	0.0618778	-0.49479
chr10	128490860	128493875	3016	-	ENSMUSG00000090841	MLC3nm,Myln	128490860,128492136;128492229,128492402;128492602,128492745;128493539,128493566;128493809,128493875	1690	protein_coding	Myl6	myosin, light polypeptide 6, alkali, smooth muscle and non-muscle [Source:MGI Symbol;Acc:MGI:109318]	-0.326592	6.16438	-3.52673	0.000528126	0.0645212	-0.543081
chr12	109603940	109661716	57777	+	ENSMUSG00000097451	5530401N18Rik,C130089L09Rik,Meg8	109603940,109604066;109606214,109606343;109607414,109607496;109617211,109617349;109620313,109620400;109625101,109625175;109627048,109627153;109632798,109636273;109637839,109637926;109640267,109640328;109642565,109642652;109643414,109643464;109645262,109645461;109645847,109651099;109651859,109655009;109655849,109655934;109656788,109656840;109658053,109658121;109659723,109659807;109660746,109661716	14381	processed_transcript	Rian	RNA imprinted and accumulated in nucleus [Source:MGI Symbol;Acc:MGI:1922995]	-0.934698	3.00995	-3.52653	0.000528504	0.0645212	-0.307338
chr10	57794374	57811830	17457	+	ENSMUSG00000019872	0610010C24Rik,ASM3A,ASML3A	57794374,57794784;57800911,57801124;57802420,57802564;57805567,57805663;57807355,57807524;57807877,57808057;57809046,57809170;57811213,57811830	1961	protein_coding	Smpdl3a	sphingomyelin phosphodiesterase, acid-like 3A [Source:MGI Symbol;Acc:MGI:1931437]	-0.313421	6.85501	-3.52545	0.000530523	0.0646008	-0.643799
chr15	54571366	54602846	31481	+	ENSMUSG00000024479		54571366,54571637;54588314,54588484;54598411,54598566;54600671,54602846	2775	protein_coding	Mal2	mal, T cell differentiation protein 2 [Source:MGI Symbol;Acc:MGI:2146021]	-0.298182	7.2954	-3.52216	0.000536729	0.0651884	-0.748671
chr10	30194569	30200560	5992	-	ENSMUSG00000075266	2610036L11Rik	30194569,30198579;30200361,30200560	4211	protein_coding	Cenpw	centromere protein W [Source:MGI Symbol;Acc:MGI:1913561]	0.616452	3.12659	3.51274	0.000554908	0.0672236	-0.345179
chr15	99734881	99772601	37721	-	ENSMUSG00000023021	2310081H14Rik,CerS5,Lass5,Trh4	99734881,99736436;99737547,99737653;99738665,99738821;99739406,99739512;99739602,99739730;99740944,99741036;99741609,99741659;99745889,99745946;99747037,99747167;99751236,99751341;99772183,99772601	2914	protein_coding	Cers5	ceramide synthase 5 [Source:MGI Symbol;Acc:MGI:1919199]	-0.26809	6.75606	-3.51123	0.00055787	0.0674096	-0.653635
chr10	80380355	80387659	7305	-	ENSMUSG00000048696	Rkhd1	80380355,80382621;80386661,80387659	3266	protein_coding	Mex3d	mex3 RNA binding family member D [Source:MGI Symbol;Acc:MGI:2681847]	0.562603	3.0379	3.51019	0.000559913	0.0674838	-0.353207
chr11	49794187	49838613	44427	+	ENSMUSG00000020363	GFAT2	49794187,49794243;49804952,49805059;49807695,49807793;49809034,49809159;49810964,49811022;49811670,49811804;49815280,49815341;49818580,49818659;49819137,49819254;49823212,49823375;49823734,49823829;49823941,49824038;49824332,49824452;49826744,49826901;49827131,49827245;49829740,49829867;49832861,49833028;49835612,49835773;49837721,49838613	2947	protein_coding	Gfpt2	glutamine fructose-6-phosphate transaminase 2 [Source:MGI Symbol;Acc:MGI:1338883]	-1.50095	1.13421	-3.5091	0.000562076	0.0675721	-0.495628
chr15	7129559	7197489	67931	+	ENSMUSG00000054263	A230075M04Rik	7129559,7129826;7130901,7131038;7154353,7154547;7157156,7157267;7159391,7159521;7164529,7164692;7166883,7167057;7169012,7169266;7172856,7172985;7173391,7173560;7175560,7175705;7177432,7177594;7177904,7177974;7178799,7179012;7181853,7182032;7184717,7184818;7185067,7185335;7185566,7185733;7186866,7187027;7188075,7188168;7190115,7190193;7190546,7197489	10330	protein_coding	Lifr	leukemia inhibitory factor receptor [Source:MGI Symbol;Acc:MGI:96788]	0.473452	4.62142	3.50689	0.000566484	0.0679292	-0.406577
chr5	139907943	139974722	66780	+	ENSMUSG00000048988	A930017N06Rik	139907943,139908029;139970978,139974722	3832	protein_coding	Elfn1	leucine rich repeat and fibronectin type III, extracellular 1 [Source:MGI Symbol;Acc:MGI:2442479]	0.432714	4.68828	3.50554	0.000569179	0.0680795	-0.477281
chr16	95257558	95300260	42703	+	ENSMUSG00000062609	4930414N08Rik,IRKK,Kir4.2	95257558,95258956;95291811,95291908;95295591,95300260	6167	protein_coding	Kcnj15	potassium inwardly-rectifying channel, subfamily J, member 15 [Source:MGI Symbol;Acc:MGI:1310000]	-0.492489	5.96098	-3.50345	0.000573391	0.0684102	-0.527666
chr8	92152096	92158266	6171	-	ENSMUSG00000110380		92152096,92153966;92158189,92158266	1949	lincRNA	Gm45332	predicted gene 45332 [Source:MGI Symbol;Acc:MGI:5791168]	0.908157	1.459	3.50127	0.000577817	0.0687646	-0.483013
chrX	56585512	56598069	12558	-	ENSMUSG00000061273	9630048L06Rik,Emc5,Tmem32	56585512,56589303;56591078,56591181;56595390,56595442;56597785,56598069	4234	protein_coding	Mmgt1	membrane magnesium transporter 1 [Source:MGI Symbol;Acc:MGI:2384305]	-0.52967	5.17707	-3.49837	0.000583741	0.0692619	-0.453217
chr17	35320547	35325099	4553	+	ENSMUSG00000079507	H-2Q1,Q1,Q1b,Q1d,Q1k	35320547,35320625;35320821,35321090;35321275,35321550;35323064,35323339;35323467,35323601;35323780,35323812;35324001,35324048;35324182,35325099	2035	protein_coding	H2-Q1	histocompatibility 2, Q region locus 1 [Source:MGI Symbol;Acc:MGI:95928]	1.1318	0.181963	3.49718	0.000586193	0.0692619	-0.594966
chr7	110119990	110121740	1751	+	ENSMUSG00000109904		110119990,110121740	1751	TEC	Gm45819	predicted gene 45819 [Source:MGI Symbol;Acc:MGI:5804934]	0.999567	0.829186	3.49708	0.000586394	0.0692619	-0.51844
chr3	88579608	88588419	8812	+	ENSMUSG00000041355	TRAPbeta	88579608,88580034;88580974,88581072;88583737,88583885;88586865,88586942;88587881,88588419	1292	protein_coding	Ssr2	signal sequence receptor, beta [Source:MGI Symbol;Acc:MGI:1913506]	-0.221866	8.62749	-3.49575	0.000589153	0.0694143	-1.18335
chr5	138255482	138259395	3914	+	ENSMUSG00000050552	0910001L09Rik	138255482,138255803;138256253,138256333;138258655,138258772;138259040,138259395	877	protein_coding	Lamtor4	late endosomal/lysosomal adaptor, MAPK and MTOR activator 4 [Source:MGI Symbol;Acc:MGI:1913346]	-0.313286	5.86789	-3.49349	0.000593849	0.0695499	-0.550943
chr2	25372321	25378213	5893	+	ENSMUSG00000026955	2010317E24Rik,6030458L21Rik,ang	25372321,25372998;25373416,25373517;25374952,25375064;25375685,25375831;25375968,25378213	3286	protein_coding	Sapcd2	suppressor APC domain containing 2 [Source:MGI Symbol;Acc:MGI:1919330]	0.676759	3.19272	3.49315	0.000594562	0.0695499	-0.405055
chr13	19591706	19619927	28222	-	ENSMUSG00000002808	Epdr1,Epdr2,MERP-1,MERP-2,MERP2,Ucc1	19591706,19593348;19594447,19594655;19619294,19619927	2486	protein_coding	Epdr1	ependymin related protein 1 (zebrafish) [Source:MGI Symbol;Acc:MGI:2145369]	0.965443	1.75275	3.49307	0.000594721	0.0695499	-0.423159
chr7	79392308	79450264	57957	+	ENSMUSG00000039187		79392308,79392391;79395893,79395995;79399136,79399208;79401825,79401955;79402269,79402425;79402511,79402568;79405143,79405184;79406167,79406290;79407324,79407409;79409140,79409582;79411161,79411253;79412619,79412755;79417836,79418016;79420263,79420350;79424206,79424333;79424894,79424964;79426107,79426221;79427127,79427249;79430430,79430498;79432114,79432215;79433183,79433359;79433433,79433554;794…	4965	protein_coding	Fanci	Fanconi anemia, complementation group I [Source:MGI Symbol;Acc:MGI:2384790]	0.833951	1.7408	3.49146	0.000598101	0.0697725	-0.461186
chr3	136670124	136937727	267604	+	ENSMUSG00000028161	2900074D19Rik,Caln,Calna,CN,CnA	136670124,136670901;136797726,136797926;136868602,136868726;136876089,136876200;136877630,136877775;136881401,136881540;136887947,136888024;136890436,136890530;136903103,136903228;136905299,136905373;136921833,136921917;136928522,136928619;136932011,136932040;136935029,136937727	4788	protein_coding	Ppp3ca	protein phosphatase 3, catalytic subunit, alpha isoform [Source:MGI Symbol;Acc:MGI:107164]	-0.27558	6.92441	-3.48991	0.000601356	0.0699794	-0.783234
chr16	22918382	22939766	21385	+	ENSMUSG00000022871	2310011O17Rik,D17980	22918382,22918590;22920222,22920495;22921745,22921875;22929075,22929309;22929633,22929743;22932250,22932337;22934233,22934396;22935642,22935740;22937847,22937957;22939276,22939766	1913	protein_coding	Fetub	fetuin beta [Source:MGI Symbol;Acc:MGI:1890221]	0.484111	5.62649	3.48716	0.000607207	0.0704762	-0.585294
chr16	29396028	29544864	148837	-	ENSMUSG00000038094	4631413J11Rik,9330174J19Rik	29396028,29396593;29403781,29403861;29407541,29407629;29408884,29409077;29409701,29409872;29413729,29413801;29415783,29415879;29417765,29417874;29418542,29418584;29420380,29420459;29420745,29420950;29421660,29421782;29422587,29422750;29433972,29434096;29440020,29440131;29441155,29441308;29441552,29441638;29449915,29450065;29452571,29452632;29454692,29454880;29455367,29455524;29456548,29456718;294…	4595	protein_coding	Atp13a4	ATPase type 13A4 [Source:MGI Symbol;Acc:MGI:1924456]	-0.654389	4.48312	-3.4865	0.000608608	0.0704762	-0.436232
chr11	59407134	59450007	42874	-	ENSMUSG00000009894	1110031B06Rik,SNAP-47	59407134,59407810;59421525,59421649;59428341,59428813;59437978,59438513;59449915,59450007	1904	protein_coding	Snap47	synaptosomal-associated protein, 47 [Source:MGI Symbol;Acc:MGI:1915076]	-0.257754	6.63242	-3.48522	0.000611341	0.0706196	-0.75961
chr10	80141457	80145818	4362	+	ENSMUSG00000003072	0610008F14Rik,1500000I11Rik	80141457,80141666;80142041,80142606;80143832,80143985;80145219,80145307;80145423,80145818	1415	protein_coding	Atp5d	ATP synthase, H+ transporting, mitochondrial F1 complex, delta subunit [Source:MGI Symbol;Acc:MGI:1913293]	-0.212712	8.44683	-3.48398	0.00061401	0.0707549	-1.1559
chr15	34238026	34284295	46270	+	ENSMUSG00000022257	C330023P13Rik	34238026,34238422;34258681,34258792;34272344,34272417;34273228,34273350;34276136,34276234;34277432,34277527;34283300,34284295	1897	protein_coding	Laptm4b	lysosomal-associated protein transmembrane 4B [Source:MGI Symbol;Acc:MGI:1890494]	-0.249272	6.88736	-3.48325	0.000615589	0.0707643	-0.805054
chr6	87133853	87335764	201912	-	ENSMUSG00000033420	2310008J16Rik,2810405N18Rik,Tem8	87133853,87137355;87157760,87158205;87178700,87180190;87188107,87188274;87188736,87188831;87204409,87204450;87217274,87217369;87240950,87241028;87242487,87242556;87255783,87255881;87269243,87269303;87282687,87282767;87284254,87284322;87287001,87287080;87288152,87288185;87288758,87288839;87308328,87308399;87312323,87312394;87335297,87335764	7109	protein_coding	Antxr1	anthrax toxin receptor 1 [Source:MGI Symbol;Acc:MGI:1916788]	0.468697	4.18823	3.47757	0.000627975	0.0720128	-0.500002
chr3	40745430	40796103	50674	+	ENSMUSG00000025757	94kDa,APG-1,Osp94	40745430,40745784;40745868,40746006;40750675,40750732;40753150,40753290;40757001,40757123;40760364,40760463;40760782,40760915;40766812,40767056;40767203,40767279;40767970,40768121;40768752,40768858;40770511,40770644;40772547,40772743;40779335,40779433;40781560,40781697;40784229,40784354;40784620,40784727;40785279,40785398;40786724,40786885;40789201,40796103	9618	protein_coding	Hspa4l	heat shock protein 4 like [Source:MGI Symbol;Acc:MGI:107422]	-0.366682	5.99175	-3.47134	0.000641821	0.0734224	-0.647616
chr16	33974258	34573532	599275	-	ENSMUSG00000061751	2210407G14Rik,E530005C20Rik,Hapip,LOC224126	33974258,33976079;33977526,33977664;33982688,33982888;33985175,33985253;33987086,33987250;33988770,33988901;33989768,33989889;33992859,33993030;33993636,33993663;34009270,34009329;34010522,34010645;34013132,34014214;34016392,34016630;34027938,34028109;34028640,34028825;34031554,34031631;34032418,34032468;34033507,34033599;34034456,34034542;34034836,34034905;34035053,34035156;34035493,34035559;340…	15456	protein_coding	Kalrn	kalirin, RhoGEF kinase [Source:MGI Symbol;Acc:MGI:2685385]	0.558419	3.42339	3.46954	0.000645875	0.0737077	-0.480315
chr10	25359798	25523519	163722	+	ENSMUSG00000019978	4.1G,D10Ertd398e,Epb4.1l2,NBL2	25359798,25359981;25408368,25408442;25441573,25442057;25443742,25443954;25460792,25460896;25468096,25468138;25469196,25469271;25471419,25471637;25473076,25473163;25479009,25479161;25479668,25479765;25484208,25484380;25488951,25489093;25490784,25493327;25493567,25493629;25495445,25495591;25501578,25501631;25501824,25502387;25504137,25504259;25506175,25506273;25507777,25507857;25512973,25513085;255…	7066	protein_coding	Epb41l2	erythrocyte membrane protein band 4.1 like 2 [Source:MGI Symbol;Acc:MGI:103009]	0.516154	3.13523	3.46696	0.00065174	0.0741978	-0.483575
chr2	154223742	154240902	17161	+	ENSMUSG00000038572	BC018465	154223742,154223893;154224938,154225154;154227091,154227195;154228063,154228194;154228854,154228938;154229031,154229094;154229467,154229552;154230173,154230355;154232834,154232887;154233189,154233338;154234491,154234558;154234688,154234733;154236758,154236821;154238828,154238907;154240752,154240902	1637	protein_coding	Bpifb5	BPI fold containing family B, member 5 [Source:MGI Symbol;Acc:MGI:2385160]	1.45264	-0.263336	3.46426	0.000657906	0.0747197	-0.747855
chr10	77622275	77645993	23719	+	ENSMUSG00000009293	1110003O05Rik,D10Xrf369,UBC7,Ubc7p	77622275,77622416;77630726,77630761;77630849,77630894;77641460,77641578;77643469,77643609;77644447,77645993	2031	protein_coding	Ube2g2	ubiquitin-conjugating enzyme E2G 2 [Source:MGI Symbol;Acc:MGI:1343188]	-0.246856	6.91848	-3.46319	0.000660366	0.0748193	-0.869041
chr1	182467260	182517524	50265	-	ENSMUSG00000026509	Capa-2,Capa2,m-calpain	182467260,182468235;182470179,182470237;182470679,182470795;182472521,182472599;182472924,182472992;182473882,182473946;182477251,182477308;182478548,182478613;182479706,182479742;182481447,182481658;182482536,182482547;182484203,182484372;182486544,182486704;182487715,182487789;182488994,182489079;182489965,182490048;182490867,182491035;182492062,182492195;182492752,182492870;182512207,182512276…	3225	protein_coding	Capn2	calpain 2 [Source:MGI Symbol;Acc:MGI:88264]	-0.269628	7.92904	-3.45983	0.000668165	0.0755219	-1.15715
chr7	121734479	121768475	33997	+	ENSMUSG00000000216		121734479,121734543;121737886,121738234;121740297,121740615;121742253,121742443;121743653,121743756;121746587,121746750;121760391,121760489;121762378,121762495;121763011,121763089;121763171,121763228;121763420,121763481;121766238,121766313;121767169,121768475	2991	protein_coding	Scnn1g	sodium channel, nonvoltage-gated 1 gamma [Source:MGI Symbol;Acc:MGI:104695]	-0.560069	7.14375	-3.45863	0.00067096	0.0756567	-0.944923
chr17	66494512	66519717	25206	-	ENSMUSG00000023460	2900054P15Rik	66494512,66495803;66497344,66497448;66498019,66498108;66500310,66500448;66506033,66506093;66519348,66519717	2057	protein_coding	Rab12	RAB12, member RAS oncogene family [Source:MGI Symbol;Acc:MGI:894284]	-0.546042	3.57896	-3.4544	0.000680939	0.0765991	-0.522739
chr2	26905262	26910677	5416	-	ENSMUSG00000015776	Surf-5,Surf5	26905262,26908301;26908993,26909073;26910293,26910677	3506	protein_coding	Med22	mediator complex subunit 22 [Source:MGI Symbol;Acc:MGI:98446]	-0.394206	5.89877	-3.44804	0.000696199	0.0781297	-0.706881
chr17	24223232	24251409	28178	-	ENSMUSG00000072082	CycF,Fbxo1	24223232,24224346;24224908,24225077;24226475,24226602;24226684,24226783;24230316,24230403;24231311,24231491;24231785,24231908;24234370,24234534;24237081,24237232;24239847,24239924;24240779,24240883;24241388,24241441;24242140,24242333;24243279,24243346;24244480,24244586;24249251,24249405;24251295,24251409	3099	protein_coding	Ccnf	cyclin F [Source:MGI Symbol;Acc:MGI:102551]	0.535781	3.9939	3.4425	0.000709747	0.0792527	-0.576851
chr2	166073089	166155663	82575	-	ENSMUSG00000006800	2010004N24Rik	166073089,166074818;166075495,166075548;166075772,166075805;166077518,166077641;166079037,166079179;166079460,166079629;166080017,166080076;166080797,166080891;166081287,166081383;166081478,166081706;166082574,166082784;166083856,166083985;166084386,166084442;166085683,166085811;166086986,166087161;166089198,166089348;166093455,166093624;166094478,166094629;166116872,166117111;166132588,166132854…	4919	protein_coding	Sulf2	sulfatase 2 [Source:MGI Symbol;Acc:MGI:1919293]	0.474025	4.29722	3.44195	0.000711104	0.0792527	-0.582426
chr5	91139599	91148432	8834	+	ENSMUSG00000029378	AR,Mcub,Sdgf	91139599,91139874;91140898,91141125;91143489,91143690;91144334,91144495;91146638,91146746;91148195,91148432	1215	protein_coding	Areg	amphiregulin [Source:MGI Symbol;Acc:MGI:88068]	-0.40125	7.18317	-3.4419	0.000711238	0.0792527	-0.991874
chr4	154637576	154644724	7149	+	ENSMUSG00000085069		154637576,154637802;154641410,154644724	3542	antisense_RNA	Gm13111	predicted gene 13111 [Source:MGI Symbol;Acc:MGI:3651882]	0.899189	1.12983	3.4375	0.000722189	0.0802837	-0.650353
chr4	19608303	19708993	100691	-	ENSMUSG00000041058	8030445B08Rik,AIP5,SDRP1,Tiul1	19608303,19611813;19618285,19618357;19619156,19619252;19621928,19622032;19623102,19623222;19627633,19627773;19627872,19628005;19631046,19631205;19635254,19635342;19638605,19638676;19638775,19638850;19639952,19640080;19640195,19640279;19640361,19640415;19641734,19641908;19643366,19643461;19650116,19650440;19659563,19659747;19661966,19662032;19662122,19662259;19672419,19672543;19673156,19673294;196…	6453	protein_coding	Wwp1	WW domain containing E3 ubiquitin protein ligase 1 [Source:MGI Symbol;Acc:MGI:1861728]	-0.309852	6.23716	-3.43659	0.000724474	0.0803486	-0.834202
chr11	102402985	102407544	4560	-	ENSMUSG00000018677	3010027G13Rik,D11Ertd333e	102402985,102403535;102403633,102403713;102403791,102403872;102404031,102404140;102404452,102404625;102404795,102404919;102405012,102405079;102405693,102405826;102406206,102406250;102406362,102406421;102406555,102406654;102407390,102407544	1685	protein_coding	Slc25a39	solute carrier family 25, member 39 [Source:MGI Symbol;Acc:MGI:1196386]	-0.276059	8.80114	-3.434	0.000731012	0.0808838	-1.45719
chr11	103966739	103985337	18599	+	ENSMUSG00000062421		103966739,103966827;103966871,103967377;103969079,103969245;103972953,103973063;103981694,103981818;103983588,103985337	2749	protein_coding	Arf2	ADP-ribosylation factor 2 [Source:MGI Symbol;Acc:MGI:99595]	-0.318576	6.51188	-3.4324	0.000735088	0.0811448	-0.891892
chr3	66053558	66296837	243280	-	ENSMUSG00000027831	2810471M23Rik,Veph	66053558,66057341;66061056,66061192;66087701,66087818;66121587,66121721;66125829,66125968;66157910,66158307;66159229,66159438;66171966,66172186;66205476,66205685;66215411,66215577;66244478,66244652;66254882,66255097;66263882,66264166;66296603,66296837	6431	protein_coding	Veph1	ventricular zone expressed PH domain-containing 1 [Source:MGI Symbol;Acc:MGI:1920039]	0.626847	3.35039	3.42889	0.000744086	0.0819465	-0.60373
chr18	69979131	70141605	162475	-	ENSMUSG00000024511	2310021G14Rik,B130064M09Rik	69979131,69985377;69986912,69987035;69989544,69989647;69994477,69994562;69996069,69996240;70049438,70049608;70053126,70053588;70141318,70141393;70141524,70141605	7525	protein_coding	Rab27b	RAB27B, member RAS oncogene family [Source:MGI Symbol;Acc:MGI:1931295]	0.405241	5.93698	3.42575	0.000752222	0.08265	-0.833733
chr5	140505550	140525724	20175	+	ENSMUSG00000036599	C4S-2,C4ST-2,C4ST2	140505550,140505696;140523541,140525724	2331	protein_coding	Chst12	carbohydrate sulfotransferase 12 [Source:MGI Symbol;Acc:MGI:1929064]	-0.401299	5.66572	-3.42216	0.000761648	0.0834915	-0.796091
chr16	8623186	8623720	535	-	ENSMUSG00000083505		8623186,8623720	535	processed_pseudogene	Gm7541	predicted gene 7541 [Source:MGI Symbol;Acc:MGI:3648278]	0.817538	2.31021	3.41958	0.000768473	0.0838524	-0.638979
chrX	103697414	103821983	124570	-	ENSMUSG00000033965	MCT8,XPCT	103697414,103699967;103701492,103701720;103706252,103706395;103707755,103708205;103712159,103712303;103821355,103821983	4152	protein_coding	Slc16a2	solute carrier family 16 (monocarboxylic acid transporters), member 2 [Source:MGI Symbol;Acc:MGI:1203732]	0.387604	5.20576	3.41945	0.000768808	0.0838524	-0.788304
chr8	84841850	84846934	5085	-	ENSMUSG00000003814	Calregulin,CRT	84841850,84842844;84842944,84843036;84844065,84844208;84844378,84844491;84844574,84844783;84844871,84844965;84845862,84846065;84846250,84846351;84846708,84846934	2184	protein_coding	Calr	calreticulin [Source:MGI Symbol;Acc:MGI:88252]	0.242502	8.25166	3.4189	0.000770265	0.0838524	-1.28574
chr9	113976707	114026761	50055	-	ENSMUSG00000032507	2810423A21Rik,Fbl3	113976707,113978940;113979458,113979670;113983985,113984041;113984541,113984585;113985273,113985333;113986406,113986536;113989120,113989194;113989310,113989436;113990618,113990713;113990809,113990877;114000498,114000592;114003150,114003224;114003442,114003496;114017989,114018050;114026693,114026761	3464	protein_coding	Fbxl2	F-box and leucine-rich repeat protein 2 [Source:MGI Symbol;Acc:MGI:1919429]	1.02168	0.613634	3.41256	0.000787342	0.0852719	-0.742662
chr11	69343273	69369406	26134	-	ENSMUSG00000018474	2600010P09Rik,Chd7,Prp7,Prp9-1	69343273,69344478;69345136,69345262;69345471,69345634;69346618,69346813;69347066,69347198;69347753,69347861;69348393,69348521;69348710,69348811;69348921,69349056;69349171,69349292;69349790,69349952;69350107,69350251;69350792,69350925;69351084,69351169;69352100,69352165;69352547,69352724;69353188,69353354;69353664,69353895;69354062,69354186;69354365,69354482;69355339,69355470;69355631,69355772;693…	7261	protein_coding	Chd3	chromodomain helicase DNA binding protein 3 [Source:MGI Symbol;Acc:MGI:1344395]	0.321451	6.28126	3.41228	0.000788092	0.0852719	-0.918462
chr10	24149317	24190222	40906	+	ENSMUSG00000019998		24149317,24149726;24155235,24155384;24177166,24177235;24179117,24179210;24179926,24180063;24180863,24180915;24181518,24181614;24182769,24182841;24184987,24185069;24187628,24190222	3763	protein_coding	Stx7	syntaxin 7 [Source:MGI Symbol;Acc:MGI:1858210]	-0.218259	7.42043	-3.41205	0.000788719	0.0852719	-1.14966
chr16	84954440	85173707	219268	-	ENSMUSG00000022892	Abeta,Adap,appican,betaAPP,Cvap,E030013M08Rik	84954440,84955432;84962722,84962868;84965670,84965770;84971408,84971461;84978064,84978285;85013627,85013726;85015232,85015360;85024853,85025011;85025423,85025497;85030232,85030365;85056324,85056526;85079840,85080033;85082776,85082888;85103206,85103335;85120530,85120697;85173502,85173707	3128	protein_coding	App	amyloid beta (A4) precursor protein [Source:MGI Symbol;Acc:MGI:88059]	0.217757	8.36709	3.41136	0.000790621	0.0852824	-1.45221
chr14	54235479	54254104	18626	-	ENSMUSG00000022174		54235479,54235713;54239661,54242868;54253632,54254104	3916	protein_coding	Dad1	defender against cell death 1 [Source:MGI Symbol;Acc:MGI:101912]	-0.225147	8.69646	-3.4033	0.000812892	0.0872953	-1.53417
chr2	35109492	35178822	69331	+	ENSMUSG00000057110	6720467O09Rik,b2b1468Clo,Cep1,Cep110,IB3/5,Ma2a8	35109492,35109629;35111555,35111802;35113324,35113454;35116672,35116802;35118055,35118196;35119937,35120123;35122660,35122853;35125976,35126095;35127305,35127530;35127928,35128037;35129621,35130727;35132234,35132413;35133958,35134111;35135468,35135688;35137632,35137808;35140487,35140621;35143650,35143795;35144214,35144421;35145057,35145236;35147232,35147671;35148491,35148607;35148871,35149015;351…	8967	protein_coding	Cntrl	centriolin [Source:MGI Symbol;Acc:MGI:1889576]	0.424524	4.56531	3.40327	0.000812977	0.0872953	-0.75325
chr6	127125162	127151060	25899	-	ENSMUSG00000000184	2600016F06Rik,cD2,Vin-1,Vin1	127125162,127130487;127139103,127139251;127146023,127146182;127148283,127148879;127150582,127151060	6711	protein_coding	Ccnd2	cyclin D2 [Source:MGI Symbol;Acc:MGI:88314]	0.764947	4.49971	3.40178	0.000817171	0.0873688	-0.755402
chr1	93151349	93160948	9600	-	ENSMUSG00000034159		93151349,93152100;93152917,93153273;93154487,93154640;93155979,93156204;93159601,93160350;93160802,93160870;93160889,93160948	2368	protein_coding	2310007B03Rik	RIKEN cDNA 2310007B03 gene [Source:MGI Symbol;Acc:MGI:1919124]	-0.322327	6.94078	-3.40171	0.000817361	0.0873688	-1.09182
chr6	86663188	86665551	2364	-	ENSMUSG00000108291		86663188,86665551	2364	TEC	Gm44292	predicted gene, 44292 [Source:MGI Symbol;Acc:MGI:5690684]	1.08446	0.280582	3.39951	0.000823598	0.0878368	-0.818292
chr2	4989714	5012791	23078	-	ENSMUSG00000026669	2410041F14Rik,C330019M07Rik	4989714,4991476;4992095,4992137;4992878,4993023;4993743,4993856;4994570,4994682;4995721,4995865;4997104,4997332;4998534,4998642;4998730,4998840;4999680,4999780;5000860,5001056;5001264,5001380;5004008,5004175;5004946,5005111;5006344,5006578;5007067,5007201;5007328,5007432;5008480,5008812;5010689,5010775;5011895,5012344;5012705,5012791	4954	protein_coding	Mcm10	minichromosome maintenance 10 replication initiation factor [Source:MGI Symbol;Acc:MGI:1917274]	0.737028	2.25495	3.39705	0.000830598	0.0882602	-0.698033
chr4	100095791	100444765	348975	+	ENSMUSG00000035305	2810404D04Rik,Ntrkr1	100095791,100096309;100302880,100302951;100333611,100333898;100334486,100334516;100407813,100407940;100409714,100410031;100411895,100412140;100425914,100426125;100440818,100444765	5762	protein_coding	Ror1	receptor tyrosine kinase-like orphan receptor 1 [Source:MGI Symbol;Acc:MGI:1347520]	0.815947	2.02703	3.3968	0.000831304	0.0882602	-0.699695
chr3	63933507	63964768	31262	-	ENSMUSG00000027822	Acatn,D630022N01Rik	63933507,63933904;63942330,63943416;63944566,63944781;63947569,63947686;63948072,63948256;63953814,63954004;63963416,63964768	3548	protein_coding	Slc33a1	solute carrier family 33 (acetyl-CoA transporter), member 1 [Source:MGI Symbol;Acc:MGI:1332247]	-0.493775	5.16093	-3.3948	0.000837059	0.0885373	-0.772095
chr8	27138773	27174646	35874	-	ENSMUSG00000031488	2010200K21Rik,4833414G05Rik	27138773,27143394;27149036,27149094;27150695,27150803;27151597,27153159;27154146,27154935;27156227,27156669;27174209,27174646	8024	protein_coding	Rab11fip1	RAB11 family interacting protein 1 (class I) [Source:MGI Symbol;Acc:MGI:1923017]	-0.403168	7.66112	-3.39459	0.000837662	0.0885373	-1.31514
chr5	123103044	123132692	29649	-	ENSMUSG00000029449	Arhf,Ifld1	123103044,123104528;123117334,123119594;123120296,123120430;123120511,123120620;123131867,123131954;123132235,123132692	4537	protein_coding	Rhof	ras homolog family member F (in filopodia) [Source:MGI Symbol;Acc:MGI:1345629]	-0.454632	5.12376	-3.39115	0.000847624	0.0893903	-0.838275
chr7	45570153	45589711	19559	+	ENSMUSG00000030826	Bcat-2,Eca40	45570153,45570399;45570996,45571552;45572869,45572950;45575113,45575190;45575431,45575505;45575799,45576002;45584917,45585027;45585111,45585230;45585414,45585577;45587649,45587791;45587935,45588020;45588239,45588379;45588454,45588528;45589306,45589711	2489	protein_coding	Bcat2	branched chain aminotransferase 2, mitochondrial [Source:MGI Symbol;Acc:MGI:1276534]	-0.341464	5.60684	-3.38952	0.000852379	0.0896274	-0.858269
chr1	161240112	161251219	11108	-	ENSMUSG00000026701	1-cysPrx,9430088D19Rik,aiPLA2,Aop2,Brp-12,CC26,CP-3,GPx,Ltw-4,Ltw4,Lvtw-4,NSGP	161240112,161241849;161243575,161243721;161244196,161244342;161247257,161247413;161249359,161249469;161251022,161251219	2498	protein_coding	Prdx6	peroxiredoxin 6 [Source:MGI Symbol;Acc:MGI:894320]	-0.308734	8.96689	-3.38908	0.000853666	0.0896274	-1.6494
chr7	105558483	105581653	23171	-	ENSMUSG00000037032	Fe65,Rir	105558483,105559050;105559132,105559308;105559443,105559558;105564972,105565055;105565301,105565385;105565533,105565653;105565946,105565951;105566051,105566178;105566548,105566697;105567083,105567146;105567254,105567339;105567428,105567484;105567578,105567753;105568619,105568777;105569240,105569513;105573682,105574416;105581135,105581653	3505	protein_coding	Apbb1	amyloid beta (A4) precursor protein-binding, family B, member 1 [Source:MGI Symbol;Acc:MGI:107765]	-0.330806	6.98712	-3.38727	0.00085901	0.0899885	-1.16858
chr13	113592179	113618564	26386	-	ENSMUSG00000042364	Snag1	113592179,113594862;113616802,113618564	4447	protein_coding	Snx18	sorting nexin 18 [Source:MGI Symbol;Acc:MGI:2137642]	-0.445424	5.10921	-3.38602	0.000862689	0.0901739	-0.842879
chr4	130102558	130128135	25578	+	ENSMUSG00000028779	2600002E23Rik	130102558,130102727;130107363,130107650;130121168,130121441;130125063,130125218;130125654,130125797;130127253,130128135	1915	protein_coding	Pef1	penta-EF hand domain containing 1 [Source:MGI Symbol;Acc:MGI:1915148]	-0.283311	5.9378	-3.38085	0.000878145	0.0915868	-0.950609
chr11	54717456	54787675	70220	-	ENSMUSG00000052298	2810404F18Rik,SPEC2	54717456,54719724;54720243,54720357;54723574,54723675;54740238,54740550;54756406,54756559;54787560,54787675	3069	protein_coding	Cdc42se2	CDC42 small effector 2 [Source:MGI Symbol;Acc:MGI:1919979]	-0.340157	7.3217	-3.38001	0.000880676	0.0916485	-1.22364
chr19	21391307	21473445	82139	-	ENSMUSG00000058624		21391307,21395258;21396033,21396060;21397507,21397637;21400559,21400705;21409872,21409939;21412498,21412595;21414814,21414921;21417000,21417107;21419374,21419401;21422998,21423103;21425531,21425618;21428479,21428650;21434221,21434309;21472368,21472672;21473388,21473445	5486	protein_coding	Gda	guanine deaminase [Source:MGI Symbol;Acc:MGI:95678]	-0.798934	3.01112	-3.37869	0.000884678	0.0916638	-0.754453
chr6	136612070	136661928	49859	-	ENSMUSG00000030214	1100001H23Rik	136612070,136612348;136612737,136612843;136613792,136613977;136616927,136617067;136617202,136617402;136634431,136634575;136635492,136635632;136640117,136640255;136641131,136641214;136651731,136651950;136661562,136661928	2010	protein_coding	Plbd1	phospholipase B domain containing 1 [Source:MGI Symbol;Acc:MGI:1914107]	-0.4504	5.71407	-3.37868	0.000884703	0.0916638	-0.921338
chr11	102994047	103017168	23122	-	ENSMUSG00000020935	3010024O21Rik,6720485C15Rik	102994047,102995172;102997353,102997440;102999644,102999847;103000150,103000356;103017050,103017168	1744	protein_coding	Dcakd	dephospho-CoA kinase domain containing [Source:MGI Symbol;Acc:MGI:1915337]	0.297316	6.85407	3.37763	0.000887868	0.0917904	-1.19694
chr18	68260187	68300333	40147	-	ENSMUSG00000038121	4933403F05Rik	68260187,68268952;68272563,68272674;68275762,68276274;68300074,68300333	9651	protein_coding	Fam210a	family with sequence similarity 210, member A [Source:MGI Symbol;Acc:MGI:1914000]	-0.373395	5.08057	-3.37281	0.000902674	0.0931016	-0.840408
chr4	116096916	116123685	26770	-	ENSMUSG00000028702	RAD54	116096916,116097371;116097458,116097621;116098485,116098664;116098940,116099018;116099338,116099461;116099637,116099747;116100268,116100398;116100539,116100613;116101829,116101955;116105758,116105908;116109969,116110093;116110318,116110606;116110687,116110756;116111191,116111326;116112481,116112541;116118838,116118957;116122896,116122982;116123062,116123685	3110	protein_coding	Rad54l	RAD54 like (S. cerevisiae) [Source:MGI Symbol;Acc:MGI:894697]	0.729347	2.27683	3.37222	0.000904492	0.0931016	-0.769856
chr1	45908068	45925582	17515	-	ENSMUSG00000025993	Dusg,ferroportin1,FPN1,IREG1,MTP1,Ol5,Pcm,Slc11a3	45908068,45909719;45910892,45911530;45912236,45912481;45918309,45918435;45918885,45919000;45921156,45921315;45924717,45924784;45925221,45925582	3370	protein_coding	Slc40a1	solute carrier family 40 (iron-regulated transporter), member 1 [Source:MGI Symbol;Acc:MGI:1315204]	1.19846	0.118455	3.36937	0.000913364	0.0937783	-0.921389
chr2	6539694	7396000	856307	-	ENSMUSG00000002107	B230345P09Rik,Cugbp2,ETR-3,Napor-2	6539694,6547213;6549832,6549975;6553785,6553982;6560659,6560790;6585974,6586108;6600034,6600097;6604024,6604182;6607882,6607961;6615688,6615822;6624671,6624719;6664003,6664197;6721417,6721615;6721779,6721928;6884852,6884996;6962379,6962414;7081107,7081302;7185472,7185510;7395858,7396000	9719	protein_coding	Celf2	CUGBP, Elav-like family member 2 [Source:MGI Symbol;Acc:MGI:1338822]	-0.311185	5.76141	-3.36883	0.000915036	0.0937783	-0.984904
chr4	149979475	150009023	29549	-	ENSMUSG00000028980	G6pd1,Gpd-1,Gpd1	149979475,149982921;149983903,149984172;149994469,149994586;149995745,149996381;150003032,150003130;150008751,150009023	4844	protein_coding	H6pd	hexose-6-phosphate dehydrogenase (glucose 1-dehydrogenase) [Source:MGI Symbol;Acc:MGI:2140356]	0.34693	7.59934	3.36812	0.000917267	0.0938035	-1.35818
chr9	75775364	75900310	124947	+	ENSMUSG00000032179		75775364,75776582;75828018,75828210;75839545,75839693;75873255,75873449;75886638,75886714;75893694,75893804;75898433,75900310	3822	protein_coding	Bmp5	bone morphogenetic protein 5 [Source:MGI Symbol;Acc:MGI:88181]	-0.366923	5.42517	-3.3631	0.000933127	0.0952193	-0.942991
chr1	20802968	20820312	17345	-	ENSMUSG00000041859	Mcmd,P1,p1.m	20802968,20803654;20804817,20804907;20805263,20805339;20805797,20805900;20806742,20806882;20808721,20808871;20809596,20809722;20810058,20810232;20811965,20812173;20812564,20812695;20812961,20813114;20814399,20814507;20814689,20814927;20816649,20816779;20817243,20817451;20817793,20817905;20820131,20820312	3031	protein_coding	Mcm3	minichromosome maintenance complex component 3 [Source:MGI Symbol;Acc:MGI:101845]	0.428529	4.94187	3.35794	0.000949722	0.0967038	-0.913738
chr5	30814641	30866106	51466	+	ENSMUSG00000029166	EB3	30814641,30814898;30861807,30861934;30862498,30862643;30863204,30863405;30864574,30864728;30864815,30864967;30865128,30866106	2021	protein_coding	Mapre3	microtubule-associated protein, RP/EB family, member 3 [Source:MGI Symbol;Acc:MGI:2140967]	-0.295713	5.83247	-3.35539	0.000958032	0.0971174	-1.03342
chr14	70520941	70524081	3141	-	ENSMUSG00000022097	Bricd6,pro-SpC,Sftp-2,Sftp2,SP-C,SPC	70520941,70521115;70521317,70521472;70521805,70521915;70522154,70522276;70522615,70522773;70524002,70524081	804	protein_coding	Sftpc	surfactant associated protein C [Source:MGI Symbol;Acc:MGI:109517]	-0.320169	16.2763	-3.35516	0.000958766	0.0971174	-6.01404
chr5	129501221	129571384	70164	+	ENSMUSG00000029439	1190005N23Rik,6330437E22Rik,Sfrs8	129501221,129501596;129503983,129504152;129504763,129504894;129507144,129507229;129513047,129513272;129514753,129514865;129516016,129516151;129539575,129539815;129541326,129541454;129542039,129542132;129543214,129543379;129549454,129549684;129550697,129550887;129554443,129554708;129560680,129560805;129569641,129569814;129570476,129570548;129571002,129571384	3313	protein_coding	Sfswap	splicing factor, suppressor of white-apricot homolog (Drosophila) [Source:MGI Symbol;Acc:MGI:101760]	0.532322	3.64248	3.3548	0.00095995	0.0971174	-0.837025
chr10	26383144	26384094	951	-	ENSMUSG00000112045		26383144,26384094	951	processed_pseudogene	AC152953.1		-0.623726	2.84681	-3.35201	0.000969108	0.0978343	-0.826304
chr2	118772769	118778165	5397	+	ENSMUSG00000046804	1810007E14Rik	118772769,118772803;118774645,118774697;118775781,118775788;118777715,118778165	547	protein_coding	Phgr1	proline/histidine/glycine-rich 1 [Source:MGI Symbol;Acc:MGI:1858382]	-0.632309	6.03753	-3.34705	0.000985631	0.0989507	-0.962676
chr18	31931325	31958619	27295	+	ENSMUSG00000024395	PINCH2	31931325,31931550;31941740,31941899;31944139,31944205;31944436,31944556;31954436,31954585;31955258,31955408;31956258,31956350;31956953,31957001;31957238,31957313;31957843,31958619	1870	protein_coding	Lims2	LIM and senescent cell antigen like domains 2 [Source:MGI Symbol;Acc:MGI:2385067]	-0.707313	3.35656	-3.34698	0.000985862	0.0989507	-0.836356
chr2	155276297	155278073	1777	+	ENSMUSG00000027602	1010001H21Rik,4922501H04Rik,LC3,LC3a	155276297,155276646;155276958,155277013;155277098,155277204;155277475,155278073	1112	protein_coding	Map1lc3a	microtubule-associated protein 1 light chain 3 alpha [Source:MGI Symbol;Acc:MGI:1915661]	-0.230633	7.83744	-3.34681	0.000986449	0.0989507	-1.46378
chr12	41451668	41486431	34764	-	ENSMUSG00000036295	NLRR-3	41451668,41454671;41485571,41486431	3865	protein_coding	Lrrn3	leucine rich repeat protein 3, neuronal [Source:MGI Symbol;Acc:MGI:106036]	0.955738	1.32119	3.34533	0.000991427	0.0992133	-0.904733
chr3	51515319	51560879	45561	-	ENSMUSG00000037111	1600028F23Rik,KMT7,Set7,Set7/9	51515319,51521487;51526845,51527002;51530071,51530188;51532975,51533056;51536466,51536655;51542632,51542833;51550235,51550364;51560518,51560879	7411	protein_coding	Setd7	SET domain containing (lysine methyltransferase) 7 [Source:MGI Symbol;Acc:MGI:1920501]	-0.272759	6.15129	-3.34478	0.000993267	0.0992133	-1.1177
chr1	171500568	171504111	3544	-	ENSMUSG00000091993		171500568,171504111	3544	antisense_RNA	B930036N10Rik	RIKEN cDNA B930036N10 gene [Source:MGI Symbol;Acc:MGI:3702496]	0.957114	1.24099	3.33483	0.00102741	0.102407	-0.920211
chr16	31947050	31948494	1445	-	ENSMUSG00000107002		31947050,31948494	1445	protein_coding	0610012G03Rik	RIKEN cDNA 0610012G03 gene [Source:MGI Symbol;Acc:MGI:1913301]	-0.277535	6.44518	-3.33245	0.00103576	0.103022	-1.18474
chr18	34344889	34373415	28527	-	ENSMUSG00000005873	Dp1,DP1/TB2,TB2/DP1	34344889,34347168;34349635,34349803;34357092,34357230;34372405,34372498;34373204,34373415	2894	protein_coding	Reep5	receptor accessory protein 5 [Source:MGI Symbol;Acc:MGI:1270152]	-0.261121	7.96681	-3.32872	0.00104895	0.103976	-1.52621
chr10	75060592	75184921	124330	+	ENSMUSG00000009681	5133400C09Rik	75060592,75062310;75125024,75125196;75131021,75131125;75131499,75131684;75135894,75136001;75140990,75141050;75143082,75143134;75145322,75145462;75153886,75154007;75154898,75155066;75157078,75157197;75158010,75158085;75159786,75159890;75160330,75160404;75166045,75166142;75168107,75168238;75175277,75175336;75176343,75176452;75177884,75178023;75180124,75180258;75181135,75181240;75181569,75181731;751…	6839	protein_coding	Bcr	breakpoint cluster region [Source:MGI Symbol;Acc:MGI:88141]	0.313341	6.12181	3.32849	0.00104976	0.103976	-1.21328
chr3	98382481	98431951	49471	+	ENSMUSG00000050064		98382481,98382578;98425223,98425500;98427162,98431951	5166	protein_coding	Zfp697	zinc finger protein 697 [Source:MGI Symbol;Acc:MGI:2139736]	-0.745439	2.83636	-3.30863	0.00112267	0.110966	-0.945253
chr4	129548344	129573641	25298	-	ENSMUSG00000000409	Hck-3,p56<lck>	129548344,129549000;129551505,129551636;129551717,129551870;129551948,129552024;129555539,129555718;129555853,129556005;129556288,129556437;129556644,129556747;129557034,129557132;129557365,129557455;129557626,129557707;129558081,129558391;129573515,129573641	2317	protein_coding	Lck	lymphocyte protein tyrosine kinase [Source:MGI Symbol;Acc:MGI:96756]	0.90621	1.23855	3.30678	0.00112968	0.111426	-0.992477
chr13	24751845	24761923	10079	-	ENSMUSG00000006715	Gem	24751845,24752230;24753348,24753458;24753658,24753740;24756600,24756735;24757596,24757673;24760160,24760217;24761587,24761923	1189	protein_coding	Gmnn	geminin [Source:MGI Symbol;Acc:MGI:1927344]	0.502964	3.73296	3.30533	0.00113525	0.111638	-0.970864
chr7	105731730	105737385	5656	-	ENSMUSG00000030888	1500003O22Rik,2900001K19Rik	105731730,105733143;105733352,105733448;105733532,105733638;105733768,105733897;105734000,105734453;105734690,105735056;105736298,105736781;105737065,105737385	3374	protein_coding	Rrp8	ribosomal RNA processing 8, methyltransferase, homolog (yeast) [Source:MGI Symbol;Acc:MGI:1914251]	-0.342375	4.65482	-3.30473	0.00113754	0.111638	-1.03106
chr8	35375739	35388139	12401	+	ENSMUSG00000046794	GL	35375739,35375941;35376567,35376753;35383984,35388139	4546	protein_coding	Ppp1r3b	protein phosphatase 1, regulatory (inhibitor) subunit 3B [Source:MGI Symbol;Acc:MGI:2177268]	-0.706556	5.36174	-3.30437	0.00113892	0.111638	-1.11843
chr12	100911523	101029056	117534	-	ENSMUSG00000021182	0610010D24Rik,Daple	100911523,100913805;100916578,100916870;100918329,100918397;100921527,100921595;100923180,100923368;100928827,100929065;100930515,100930604;100931768,100931913;100933159,100933345;100935626,100935769;100937830,100938107;100938997,100939158;100940085,100940270;100941109,100941235;100941997,100942124;100944847,100945908;100947100,100947258;100948447,100948631;100953287,100953431;100954164,100954310…	8255	protein_coding	Ccdc88c	coiled-coil domain containing 88C [Source:MGI Symbol;Acc:MGI:1915589]	0.443969	4.29119	3.29701	0.00116748	0.114201	-1.04248
chr11	117199661	117362325	162665	+	ENSMUSG00000059248	Msf,MSF1,PNUTL4,Sint1	117199661,117199773;117218875,117218931;117232285,117232719;117266246,117266595;117290398,117291036;117331720,117331853;117332345,117332470;117351429,117351620;117352149,117352277;117352607,117352688;117353088,117353225;117354810,117354927;117356335,117356430;117356613,117356709;117359419,117359470;117360423,117362325	4661	protein_coding	Sept9	septin 9 [Source:MGI Symbol;Acc:MGI:1858222]	0.718361	2.97144	3.29603	0.00117136	0.114343	-0.987103
chr17	56875477	56888904	13428	+	ENSMUSG00000024209		56875477,56875680;56876088,56876396;56877363,56877589;56880451,56880539;56880946,56881066;56882167,56882247;56882541,56882690;56882780,56882986;56883316,56883497;56883627,56883860;56884751,56884968;56885084,56885223;56886441,56886687;56888637,56888904	2677	protein_coding	1700061G19Rik	RIKEN cDNA 1700061G19 gene [Source:MGI Symbol;Acc:MGI:1925875]	1.00866	0.809509	3.28886	0.00119994	0.116891	-1.09817
chr17	71496100	71526857	30758	-	ENSMUSG00000024056	2610020P18Rik,HEC1,Kntc2	71496100,71496353;71499267,71499369;71500272,71500402;71501509,71501601;71504766,71504855;71507260,71507412;71508568,71508773;71511345,71511489;71512393,71512499;71514189,71514282;71517544,71517633;71518738,71518840;71520760,71520932;71521028,71521151;71523582,71523659;71525633,71525742;71526711,71526857	2201	protein_coding	Ndc80	NDC80 kinetochore complex component [Source:MGI Symbol;Acc:MGI:1914302]	0.739914	2.42189	3.28644	0.00120972	0.117502	-1.01055
chr13	29906575	29986063	79489	-	ENSMUSG00000016477	E2f3a,E2F3b	29906575,29910165;29911193,29911328;29913404,29913518;29916846,29917004;29918576,29918795;29920114,29920225;29984128,29984391;29985300,29986063	5361	protein_coding	E2f3	E2F transcription factor 3 [Source:MGI Symbol;Acc:MGI:1096340]	0.457548	3.58277	3.28608	0.00121118	0.117502	-1.03187
chr8	23669658	24063105	393448	+	ENSMUSG00000037492	9630048M01Rik	23669658,23669801;23748400,23748505;23797342,23797431;23822156,23822196;23902015,23902171;23929096,23929323;24015116,24015212;24059746,24063105	4223	protein_coding	Zmat4	zinc finger, matrin type 4 [Source:MGI Symbol;Acc:MGI:2443497]	0.715571	2.30457	3.28298	0.00122382	0.118485	-1.01666
chr4	116877376	116989264	111889	+	ENSMUSG00000033948	4933426E21Rik	116877376,116878063;116950825,116951181;116958678,116958826;116962510,116962660;116965596,116965775;116972871,116973047;116975196,116975342;116975837,116975974;116979424,116979684;116979885,116980020;116980775,116980932;116984683,116984846;116985682,116985763;116986471,116989264	5582	protein_coding	Zswim5	zinc finger SWIM-type containing 5 [Source:MGI Symbol;Acc:MGI:1921714]	0.715522	2.25018	3.28156	0.00122968	0.118676	-1.02065
chr11	119538719	119547753	9035	-	ENSMUSG00000025582	D11Bwg1004e,Np1	119538719,119542694;119543182,119543361;119544592,119544836;119546652,119546859;119547146,119547753	5217	protein_coding	Nptx1	neuronal pentraxin 1 [Source:MGI Symbol;Acc:MGI:107811]	0.451026	5.4701	3.28129	0.00123082	0.118676	-1.23459
chr5	33104219	33162870	58652	+	ENSMUSG00000011034	Sglt1	33104219,33104591;33116783,33116854;33131950,33132054;33133386,33133445;33134603,33134707;33143963,33144068;33145250,33145330;33146507,33146727;33146943,33147078;33148897,33149004;33152559,33152709;33154546,33154714;33158088,33158303;33159077,33159185;33160779,33162870	4104	protein_coding	Slc5a1	solute carrier family 5 (sodium/glucose cotransporter), member 1 [Source:MGI Symbol;Acc:MGI:107678]	-0.669537	3.6099	-3.27748	0.0012466	0.119662	-1.03335
chr12	24708241	24714146	5906	+	ENSMUSG00000020649	R2	24708241,24708445;24708560,24708634;24708939,24709085;24709325,24709441;24710357,24710490;24711447,24711541;24711669,24711802;24712661,24712765;24712861,24712974;24713080,24714146	2193	protein_coding	Rrm2	ribonucleotide reductase M2 [Source:MGI Symbol;Acc:MGI:98181]	0.535539	4.99414	3.27718	0.00124785	0.119662	-1.14751
chr13	21779883	21780625	743	-	ENSMUSG00000058773	H1.5,H1B,H1f5,H1s-3	21779883,21780625	743	protein_coding	Hist1h1b	histone cluster 1, H1b [Source:MGI Symbol;Acc:MGI:1861461]	1.13404	0.278047	3.27699	0.00124864	0.119662	-1.18328
chr19	56787481	56822190	34710	-	ENSMUSG00000035173	1810028B20Rik,A630007B06Rik,Otg1	56787481,56791046;56791941,56792160;56793296,56793506;56795090,56795170;56797444,56797633;56798567,56798822;56800064,56800206;56800913,56800999;56801167,56801265;56801885,56801989;56806966,56807085;56807978,56808190;56809193,56809321;56810239,56810365;56812995,56813689;56821988,56822190	6445	protein_coding	Ccdc186	coiled-coil domain containing 186 [Source:MGI Symbol;Acc:MGI:2445022]	-0.504472	5.35584	-3.27592	0.00125312	0.119848	-1.18173
chr9	123634770	123678885	44116	-	ENSMUSG00000036814	A730081N20Rik,Xtrp3s1	123634770,123637145;123637793,123637958;123640568,123640727;123641710,123641914;123655003,123655165;123656221,123656462;123657402,123657512;123660395,123660622;123662949,123663040;123664553,123664693;123678686,123678885	4084	protein_coding	Slc6a20a	solute carrier family 6 (neurotransmitter transporter), member 20A [Source:MGI Symbol;Acc:MGI:2143217]	-0.920995	2.04714	-3.27455	0.00125892	0.120032	-1.09393
chr14	70164218	70177681	13464	-	ENSMUSG00000022090	4732462F18Rik,mystique,SLIM	70164218,70164793;70166090,70166207;70167661,70167839;70167965,70168394;70171220,70171298;70171460,70171611;70171715,70171784;70174337,70174488;70175213,70175307;70176679,70176819;70177609,70177681	2065	protein_coding	Pdlim2	PDZ and LIM domain 2 [Source:MGI Symbol;Acc:MGI:2384850]	-0.36366	6.88037	-3.27426	0.00126013	0.120032	-1.48896
chr3	52268336	52353221	84886	+	ENSMUSG00000044167	Afxh,FKHR,Fkhr1,Foxo1a	52268336,52269422;52345039,52346390;52346996,52353221	8665	protein_coding	Foxo1	forkhead box O1 [Source:MGI Symbol;Acc:MGI:1890077]	0.378459	4.681	3.27175	0.00127075	0.1208	-1.18959
chr7	141562173	141633011	70839	+	ENSMUSG00000002957	2410074K14Rik,Adtab,L25	141562173,141562426;141588286,141588354;141597473,141597615;141598702,141598895;141602233,141602362;141604909,141605010;141609807,141609915;141611336,141611483;141612629,141612797;141614199,141614336;141619451,141619633;141620472,141620569;141620792,141621023;141621115,141621288;141623618,141623781;141626108,141626190;141627894,141627983;141629190,141629313;141630059,141630175;141630285,141630354…	4646	protein_coding	Ap2a2	adaptor-related protein complex 2, alpha 2 subunit [Source:MGI Symbol;Acc:MGI:101920]	-0.345467	5.82481	-3.2698	0.00127906	0.121346	-1.25684
chr4	134468320	134473843	5524	+	ENSMUSG00000028832	19K,Lag,Lap18,metablastin,oncoprotein18,op18,p18,p19,pig,PP17,PP18,PR22,prosolin,SMN	134468320,134468429;134469742,134470175;134470667,134470839;134472804,134472995;134473322,134473843	1431	protein_coding	Stmn1	stathmin 1 [Source:MGI Symbol;Acc:MGI:96739]	0.627461	2.1379	3.26778	0.00128775	0.121926	-1.06666
chr11	88204388	88211507	7120	+	ENSMUSG00000023723	2310047I09Rik,D11Bwg1153e,Rpms23	88204388,88204580;88205189,88205359;88209853,88209930;88210104,88210230;88210650,88211507	1427	protein_coding	Mrps23	mitochondrial ribosomal protein S23 [Source:MGI Symbol;Acc:MGI:1928138]	-0.264928	6.06502	-3.26546	0.00129776	0.122628	-1.31085
chr5	123344448	123374992	30545	+	ENSMUSG00000029438	4432415N06Rik	123344448,123344721;123351867,123351948;123355941,123360278;123361191,123361358;123369333,123369454;123371018,123374992	8959	protein_coding	Bcl7a	B cell CLL/lymphoma 7A [Source:MGI Symbol;Acc:MGI:1924295]	0.437457	4.25499	3.26241	0.00131103	0.123635	-1.16087
chr5	115345642	115348981	3340	-	ENSMUSG00000041697	VIaL	115345642,115345926;115348565,115348707;115348839,115348981	571	protein_coding	Cox6a1	cytochrome c oxidase subunit VIa polypeptide 1 [Source:MGI Symbol;Acc:MGI:103099]	-0.234946	8.87376	-3.26122	0.00131627	0.123841	-2.011
chr1	82448423	82586849	138427	-	ENSMUSG00000067158	E130010M05Rik,[a]4(IV)	82448423,82453394;82453777,82454063;82455723,82455911;82456779,82456895;82462051,82462176;82465457,82465465;82466488,82466595;82469479,82469634;82470983,82471096;82471189,82471317;82472478,82472549;82479858,82479965;82480482,82480589;82484391,82484465;82485581,82485644;82486483,82486664;82487512,82487616;82489011,82489154;82489700,82489870;82491525,82491686;82492448,82492666;82493493,82493600;824…	10108	protein_coding	Col4a4	collagen, type IV, alpha 4 [Source:MGI Symbol;Acc:MGI:104687]	-0.438618	7.24842	-3.26072	0.00131846	0.123841	-1.64059
chr18	35713086	35722356	9271	-	ENSMUSG00000073599	1110006O17Rik,ARIA	35713086,35713434;35713641,35713737;35715179,35715215;35715423,35715521;35715953,35716075;35716753,35716812;35717153,35717290;35718348,35718386;35721320,35721491;35722244,35722356	1227	protein_coding	Ecscr	endothelial cell surface expressed chemotaxis and apoptosis regulator [Source:MGI Symbol;Acc:MGI:1915795]	0.978053	1.14784	3.25997	0.00132174	0.123902	-1.12509
chr4	43493362	43495921	2560	+	ENSMUSG00000028461	1110032O22Rik	43493362,43493536;43493608,43493759;43495195,43495255;43495342,43495432;43495509,43495921	892	protein_coding	Ccdc107	coiled-coil domain containing 107 [Source:MGI Symbol;Acc:MGI:1913423]	-0.285155	5.82662	-3.25723	0.00133386	0.124792	-1.29966
chr5	99955935	99978938	23004	-	ENSMUSG00000000568	Auf1,Hnrpd	99955935,99961333;99962515,99962612;99963731,99963877;99963984,99964083;99964670,99964801;99966022,99966183;99967219,99967387;99976534,99976590;99978392,99978938	6811	protein_coding	Hnrnpd	heterogeneous nuclear ribonucleoprotein D [Source:MGI Symbol;Acc:MGI:101947]	0.408195	3.72303	3.25308	0.00135245	0.126143	-1.12901
chr5	136919401	136937112	17712	+	ENSMUSG00000097908		136919401,136919431;136920431,136920770;136922307,136922427;136925704,136925895;136933739,136937112	4058	lincRNA	4933404O12Rik	RIKEN cDNA 4933404O12 gene [Source:MGI Symbol;Acc:MGI:1914002]	0.778378	1.66025	3.25282	0.00135365	0.126143	-1.11632
chr18	61696837	61707635	10799	-	ENSMUSG00000024579		61696837,61697976;61698364,61698504;61699293,61699504;61702196,61702370;61703512,61703718;61707494,61707635	2017	protein_coding	Pcyox1l	prenylcysteine oxidase 1 like [Source:MGI Symbol;Acc:MGI:3606062]	0.387689	4.35073	3.25122	0.00136084	0.126564	-1.18654
chr5	96373955	96784728	410774	+	ENSMUSG00000034687	bl,E130113P14Rik	96373955,96374885;96386069,96386100;96528501,96528608;96534859,96534951;96543233,96543392;96544950,96545083;96552723,96552806;96554785,96554886;96555166,96555357;96559882,96559971;96567993,96568028;96569433,96569580;96570981,96571124;96572911,96573045;96588079,96588222;96596783,96596923;96598889,96599029;96600625,96600801;96614775,96614915;96618359,96618502;96636058,96636210;96636732,96636878;966…	15848	protein_coding	Fras1	Fraser extracellular matrix complex subunit 1 [Source:MGI Symbol;Acc:MGI:2385368]	0.9566	1.19429	3.24968	0.00136786	0.126967	-1.14823
chr10	40630011	40674915	44905	+	ENSMUSG00000063428	5330420D20Rik,5730402C02Rik	40630011,40630091;40631606,40631780;40632911,40633046;40637345,40637521;40639668,40641568;40647474,40649931;40673686,40674915	6158	protein_coding	Ddo	D-aspartate oxidase [Source:MGI Symbol;Acc:MGI:1925528]	1.01586	0.999006	3.2459	0.00138518	0.128322	-1.17795
chr12	109541005	109571726	30722	+	ENSMUSG00000021268	2900016C05Rik,3110050O07Rik,6330408G06Rik,D12Bwg1266e,Gtl2,Meg3	109541005,109541099;109543700,109543849;109544027,109544742;109544948,109545041;109545398,109546542;109549291,109549371;109549479,109549552;109549653,109549810;109558237,109558320;109558640,109571726	15684	lincRNA	Meg3	maternally expressed 3 [Source:MGI Symbol;Acc:MGI:1202886]	-0.914647	4.2063	-3.24056	0.00140997	0.130363	-1.18432
chrX	16619698	16687818	68121	+	ENSMUSG00000025037	1110061B18Rik,MAO-A	16619698,16619913;16634182,16634276;16639064,16639201;16658568,16658672;16659445,16659536;16662317,16662458;16664651,16664800;16665652,16665811;16672847,16672943;16677555,16677608;16680814,16680871;16682201,16682298;16683964,16684075;16684982,16685044;16685232,16687818	4167	protein_coding	Maoa	monoamine oxidase A [Source:MGI Symbol;Acc:MGI:96915]	0.393832	4.69082	3.2371	0.00142626	0.131611	-1.27087
chrX	91887301	91889565	2265	-	ENSMUSG00000083994		91887301,91888616;91889124,91889565	1758	processed_pseudogene	Gm16465	predicted gene 16465 [Source:MGI Symbol;Acc:MGI:3646326]	-0.658216	2.81485	-3.2363	0.00143003	0.131702	-1.14901
chr12	77238125	77476338	238214	+	ENSMUSG00000021065		77238125,77238199;77239065,77239253;77277361,77277455;77278944,77279032;77323845,77323937;77331896,77332329;77364969,77365084;77365197,77365359;77393723,77393837;77412712,77412949;77448473,77448719;77450100,77450276;77464060,77464210;77474999,77476338	3522	protein_coding	Fut8	fucosyltransferase 8 [Source:MGI Symbol;Acc:MGI:1858901]	0.492291	3.79696	3.23504	0.00143604	0.131998	-1.18151
chr17	78377885	78418131	40247	-	ENSMUSG00000056121	D17Ertd315e	78377885,78378745;78381608,78381673;78384744,78384819;78386991,78387071;78400630,78400898;78402740,78402881;78404728,78404844;78412864,78412972;78417833,78418131	2020	protein_coding	Fez2	fasciculation and elongation protein zeta 2 (zygin II) [Source:MGI Symbol;Acc:MGI:2675856]	-0.34155	4.72348	-3.23317	0.00144495	0.132559	-1.29347
chrX	162844838	162845523	686	+	ENSMUSG00000084022		162844838,162845523	686	processed_pseudogene	Gm16459	predicted gene 16459 [Source:MGI Symbol;Acc:MGI:3644110]	-0.709226	2.23123	-3.22741	0.0014728	0.134852	-1.19055
chr7	27179742	27181157	1416	-	ENSMUSG00000089661	Cdrap,Mia1	27179742,27179834;27180169,27180279;27180700,27180833;27180922,27181157	574	protein_coding	Mia	melanoma inhibitory activity [Source:MGI Symbol;Acc:MGI:109615]	0.777254	1.53571	3.22189	0.00149996	0.137074	-1.20862
chr3	60031761	60040160	8400	+	ENSMUSG00000027761	5033417E09Rik,Aada	60031761,60031941;60035811,60036033;60037267,60037336;60038339,60038510;60039483,60040160	1324	protein_coding	Aadac	arylacetamide deacetylase [Source:MGI Symbol;Acc:MGI:1915008]	1.04522	1.29876	3.2209	0.00150486	0.137117	-1.2494
chr6	147252101	147264183	12083	-	ENSMUSG00000048776	PTH-like,Pthrp	147252101,147252577;147256943,147257359;147263270,147263395;147263585,147264183	1619	protein_coding	Pthlh	parathyroid hormone-like peptide [Source:MGI Symbol;Acc:MGI:97800]	-1.05789	4.30791	-3.22062	0.00150624	0.137117	-1.21837
chr16	90719312	90727404	8093	-	ENSMUSG00000022978	2610039C10Rik,2810018N07Rik	90719312,90719978;90720654,90720750;90721636,90721758;90726293,90726359;90727026,90727404	1333	protein_coding	Mis18a	MIS18 kinetochore protein A [Source:MGI Symbol;Acc:MGI:1913828]	0.470808	3.51086	3.21328	0.00154321	0.140213	-1.22826
chr4	106088714	106105068	16355	-	ENSMUSG00000085790		106088714,106088925;106090271,106090319;106103366,106103523;106103844,106103958;106104979,106105068	624	lincRNA	Gm12729	predicted gene 12729 [Source:MGI Symbol;Acc:MGI:3649488]	-1.1	1.29768	-3.21268	0.00154627	0.140221	-1.29461
chr17	32321425	32350581	29157	-	ENSMUSG00000002625	Nakap95	32321425,32321785;32321896,32321991;32332479,32332609;32332811,32332916;32333003,32333144;32334588,32334696;32335563,32335623;32335958,32336028;32336107,32336203;32336285,32336738;32338271,32338514;32338791,32338823;32345324,32345398;32350487,32350581	2075	protein_coding	Akap8l	A kinase (PRKA) anchor protein 8-like [Source:MGI Symbol;Acc:MGI:1860606]	-0.341889	5.38055	-3.21087	0.00155552	0.140789	-1.41893
chr14	70545251	70548933	3683	+	ENSMUSG00000033589	2700029E10Rik	70545251,70545738;70546477,70546549;70546930,70547006;70547115,70547235;70547667,70547780;70547940,70548075;70548185,70548339;70548430,70548933	1668	protein_coding	Reep4	receptor accessory protein 4 [Source:MGI Symbol;Acc:MGI:1919799]	0.285962	5.79191	3.20901	0.00156507	0.141103	-1.47919
chr14	103650228	103704907	54680	+	ENSMUSG00000055717	9630044O09Rik	103650228,103650908;103656933,103657072;103685669,103685818;103688062,103688403;103695168,103695323;103702517,103702838;103703836,103704907	2863	protein_coding	Slain1	SLAIN motif family, member 1 [Source:MGI Symbol;Acc:MGI:2145578]	0.567152	3.79459	3.20892	0.00156555	0.141103	-1.28084
chr11	75650504	75673910	23407	+	ENSMUSG00000017774	C80397,mm1beta,myosin-Ibeta,myr2	75650504,75650764;75651510,75651665;75652076,75652343;75655873,75656201;75657492,75657647;75657753,75657868;75658352,75658550;75658639,75658719;75660171,75660350;75660433,75660531;75660899,75661012;75661097,75661168;75661495,75661614;75661734,75661816;75662022,75662127;75662235,75662315;75662572,75662663;75665518,75665612;75665693,75665739;75665837,75665917;75668181,75668286;75668410,75668527;756…	5405	protein_coding	Myo1c	myosin IC [Source:MGI Symbol;Acc:MGI:106612]	-0.373549	7.97838	-3.20829	0.00156879	0.141103	-1.95404
chr19	34492318	34527474	35157	-	ENSMUSG00000024781	Lal,Lip-1,Lip1	34492318,34494213;34495060,34495131;34500097,34500168;34501503,34501649;34507009,34507145;34508989,34509098;34510823,34511021;34523422,34523539;34524738,34524846;34527366,34527474	2969	protein_coding	Lipa	lysosomal acid lipase A [Source:MGI Symbol;Acc:MGI:96789]	-0.359591	5.6092	-3.20788	0.00157094	0.141103	-1.43432
chr5	124116099	124118196	2098	+	ENSMUSG00000029404	Aip-4,Srp25	124116099,124116611;124116915,124117193;124117271,124117388;124117830,124117899;124117985,124118196	1192	protein_coding	Arl6ip4	ADP-ribosylation factor-like 6 interacting protein 4 [Source:MGI Symbol;Acc:MGI:1929500]	-0.217176	6.77974	-3.20426	0.00158978	0.142149	-1.66669
chr19	34122549	34166053	43505	-	ENSMUSG00000024774	5430429D21Rik,D19Ertd675e	34122549,34123538;34124063,34124161;34125521,34125598;34128750,34128857;34149216,34149407;34165755,34166053	1766	protein_coding	Ankrd22	ankyrin repeat domain 22 [Source:MGI Symbol;Acc:MGI:1277101]	-0.823841	3.1757	-3.20412	0.00159052	0.142149	-1.24127
chr11	97968792	97969235	444	+	ENSMUSG00000082715		97968792,97969235	444	processed_pseudogene	Gm11633	predicted gene 11633 [Source:MGI Symbol;Acc:MGI:3650676]	-0.537041	3.42575	-3.20391	0.0015916	0.142149	-1.2371
chr7	19382220	19392718	10499	-	ENSMUSG00000097231		19382220,19383139;19387888,19392718	5751	antisense_RNA	Gm26852	predicted gene, 26852 [Source:MGI Symbol;Acc:MGI:5477346]	0.83488	1.74049	3.1975	0.00162552	0.144904	-1.26443
chr10	75933130	75937747	4618	+	ENSMUSG00000049422	1620401E04Rik,Ndg2	75933130,75933498;75935415,75936004;75936238,75936445;75937307,75937454;75937575,75937747	1488	protein_coding	Chchd10	coiled-coil-helix-coiled-coil-helix domain containing 10 [Source:MGI Symbol;Acc:MGI:2143558]	-0.23392	8.80485	-3.19679	0.00162931	0.144969	-2.20766
chr16	11066298	11074983	8686	+	ENSMUSG00000037972	2810407J07Rik	11066298,11066447;11072232,11074983	2902	protein_coding	Snn	stannin [Source:MGI Symbol;Acc:MGI:1276549]	-0.450179	4.14023	-3.19207	0.00165476	0.146957	-1.31118
chr9	56041857	56059077	17221	+	ENSMUSG00000032320	TCBP-49	56041857,56042204;56042575,56042680;56045132,56045328;56052907,56053020;56056159,56056255;56057427,56057569;56058059,56059077	2024	protein_coding	Rcn2	reticulocalbin 2 [Source:MGI Symbol;Acc:MGI:1349765]	-0.246194	6.966	-3.19065	0.00166253	0.14737	-1.75342
chr10	67537869	67542188	4320	+	ENSMUSG00000037868	Egr-2,Krox-20,Krox20,NGF1-B,Zfp-25	67537869,67538389;67538683,67538903;67539745,67542188	3186	protein_coding	Egr2	early growth response 2 [Source:MGI Symbol;Acc:MGI:95296]	-0.973347	1.29754	-3.18924	0.00167022	0.147774	-1.36692
chr10	117629500	117687352	57853	+	ENSMUSG00000020183	1110060I01Rik,5730456K23Rik	117629500,117629527;117629721,117629883;117659768,117659865;117667949,117668121;117670167,117670351;117671596,117671766;117675940,117676092;117679963,117680111;117683278,117687352	5195	protein_coding	Cpm	carboxypeptidase M [Source:MGI Symbol;Acc:MGI:1917824]	-0.407232	8.16992	-3.18768	0.00167877	0.148253	-1.89763
chr16	22468461	22657221	188761	-	ENSMUSG00000022861	2900055E17Rik,Dagk3,E430001K23Rik	22468461,22469347;22479366,22479426;22481901,22482021;22500224,22500401;22519545,22519635;22548652,22548716;22556326,22556486;22558017,22558106;22562698,22562783;22565287,22565361;22566415,22566494;22570163,22570222;22571671,22571763;22572600,22572716;22575312,22575400;22576687,22576804;22579743,22579865;22580523,22580597;22584435,22584484;22588299,22588469;22599834,22599887;22600439,22600604;226…	3603	protein_coding	Dgkg	diacylglycerol kinase, gamma [Source:MGI Symbol;Acc:MGI:105060]	0.999118	0.927981	3.18625	0.00168668	0.148673	-1.33144
chr19	38930915	38971051	40137	+	ENSMUSG00000025001	E130115I21Rik,LSH,Lysh,PASG,YFK8	38930915,38931075;38931391,38931512;38935414,38935536;38938406,38938462;38940471,38940507;38940597,38940661;38942454,38942492;38943714,38943941;38945391,38945573;38946725,38946868;38950188,38950384;38951835,38951931;38953543,38953704;38954691,38954830;38954914,38955052;38957035,38957118;38957198,38957317;38959044,38959160;38959669,38959828;38964597,38964693;38965407,38965483;38967733,38971051	5868	protein_coding	Hells	helicase, lymphoid specific [Source:MGI Symbol;Acc:MGI:106209]	0.620522	2.87584	3.18525	0.00169221	0.148883	-1.28846
chr18	42053667	42158960	105294	+	ENSMUSG00000057719	9130023G24Rik,RNF158	42053667,42054195;42101532,42101801;42104062,42104157;42111119,42111439;42139518,42139609;42140928,42141098;42149611,42149855;42153017,42153375;42155952,42158960	5092	protein_coding	Sh3rf2	SH3 domain containing ring finger 2 [Source:MGI Symbol;Acc:MGI:2444628]	-0.438348	4.92382	-3.18368	0.00170093	0.149304	-1.43576
chr9	61917280	61946774	29495	-	ENSMUSG00000032254	3110001D19Rik,C87313,CHO1,Knsl5,MKLP-1,MKLP1	61917280,61917679;61918900,61918970;61919612,61919693;61919875,61919957;61921019,61921246;61923905,61924216;61924632,61924811;61924970,61925143;61925530,61925687;61926360,61926518;61927037,61927163;61927348,61927467;61927554,61927633;61929664,61929766;61931801,61931922;61932075,61932187;61935380,61935550;61936663,61936772;61937082,61937218;61937430,61937535;61944203,61944331;61945350,61945419;619…	3398	protein_coding	Kif23	kinesin family member 23 [Source:MGI Symbol;Acc:MGI:1919069]	0.494075	4.16834	3.18326	0.00170332	0.149304	-1.33506
chr8	83955507	83970197	14691	+	ENSMUSG00000005470	1700003K02Rik	83955507,83955937;83965031,83965146;83967834,83968010;83969134,83970197	1788	protein_coding	Asf1b	anti-silencing function 1B histone chaperone [Source:MGI Symbol;Acc:MGI:1914179]	0.490082	4.94768	3.18112	0.00171527	0.150074	-1.43953
chr13	100778650	100786570	7921	-	ENSMUSG00000041431	Ccnb1-rs13,Cycb-4	100778650,100779785;100780022,100780132;100780776,100780916;100781158,100781394;100781625,100781783;100783465,100783647;100785457,100785618;100785733,100785903;100786382,100786570	2489	protein_coding	Ccnb1	cyclin B1 [Source:MGI Symbol;Acc:MGI:88302]	0.710831	2.31203	3.17794	0.00173321	0.151362	-1.31134
chr19	32620005	32667187	47183	+	ENSMUSG00000024899	1810018P12Rik,Atpsk2,Sk2	32620005,32620186;32633886,32634000;32637034,32637269;32638254,32638392;32638919,32639037;32639218,32639331;32641300,32641411;32646329,32646343;32651896,32652101;32660579,32660714;32663055,32663323;32664421,32664650;32665426,32667187	3635	protein_coding	Papss2	3'-phosphoadenosine 5'-phosphosulfate synthase 2 [Source:MGI Symbol;Acc:MGI:1330223]	-0.63277	3.03431	-3.17498	0.00175006	0.152553	-1.31569
chr1	133382303	133424377	42075	-	ENSMUSG00000070643		133382303,133383924;133384413,133384673;133385466,133385609;133385994,133386090;133386185,133386294;133386766,133386928;133387084,133387166;133388449,133388563;133388929,133388997;133389324,133389496;133390559,133390645;133390729,133390840;133393073,133393271;133423876,133424377	3737	protein_coding	Sox13	SRY (sex determining region Y)-box 13 [Source:MGI Symbol;Acc:MGI:98361]	0.759997	1.96486	3.1722	0.00176603	0.153502	-1.32563
chr10	43950636	44148853	198218	-	ENSMUSG00000019866	Aim1	43950636,43951957;43956649,43956811;43958248,43958406;43958814,43958937;43961429,43961568;43964578,43964707;43966301,43966413;43967465,43967497;43967689,43967815;43973658,43973803;43973894,43974020;43975027,43975184;43976798,43976833;43979481,43979607;43986251,43986390;43989094,43989253;43992455,43992573;43992658,43992705;43997052,43999347;44003428,44004890;44065725,44065857;44148593,44148853	7525	protein_coding	Crybg1	crystallin beta-gamma domain containing 1 [Source:MGI Symbol;Acc:MGI:109544]	0.460356	3.70224	3.17196	0.00176745	0.153502	-1.36476
chr6	108828674	108859348	30675	+	ENSMUSG00000030104	A130059K23Rik	108828674,108829233;108836740,108836812;108841600,108841703;108842927,108843098;108844827,108845010;108846672,108846846;108848710,108848830;108849395,108849565;108851210,108851283;108852490,108852586;108854245,108854448;108855467,108859348	5817	protein_coding	Edem1	ER degradation enhancer, mannosidase alpha-like 1 [Source:MGI Symbol;Acc:MGI:2180139]	0.383613	5.78293	3.17029	0.00177709	0.154056	-1.63809
chr17	84190056	84466196	276141	-	ENSMUSG00000024251		84190056,84192331;84193300,84193469;84222674,84222805;84225888,84226041;84229137,84229209;84229742,84229860;84230791,84231164;84252334,84252428;84272706,84272824;84309887,84310055;84334026,84334157;84336793,84336882;84386511,84386602;84393360,84393482;84395063,84395176;84398195,84398327;84416278,84416387;84423032,84423189;84426139,84426297;84428686,84428822;84429069,84429204;84432179,84432386;844…	7884	protein_coding	Thada	thyroid adenoma associated [Source:MGI Symbol;Acc:MGI:3039623]	0.530315	3.53644	3.16882	0.00178565	0.154238	-1.36219
chr19	9872297	9899533	27237	-	ENSMUSG00000024660	2700067E22Rik	9872297,9872873;9874220,9874370;9874816,9874923;9875098,9875176;9876590,9876816;9877677,9877796;9878128,9878248;9878319,9878428;9883699,9883833;9883905,9884019;9884438,9884489;9885473,9885587;9885707,9885764;9886675,9886726;9893273,9894009;9894839,9894952;9895321,9895471;9899339,9899533	3217	protein_coding	Incenp	inner centromere protein [Source:MGI Symbol;Acc:MGI:1313288]	0.46169	4.05649	3.16881	0.00178572	0.154238	-1.3914
chrX	104536969	104671064	134096	-	ENSMUSG00000033906	6030457O13Rik	104536969,104541168;104544828,104544904;104560685,104560788;104563821,104563947;104565702,104565834;104571654,104571774;104572505,104572537;104574169,104574238;104588301,104588421;104598092,104598186;104632584,104632610;104670664,104671064	5509	protein_coding	Zdhhc15	zinc finger, DHHC domain containing 15 [Source:MGI Symbol;Acc:MGI:1915336]	1.1535	-0.385056	3.1663	0.00180039	0.155104	-1.50217
chr3	104013259	104220374	207116	-	ENSMUSG00000052539	4732496O19Rik,6530407C02Rik	104013259,104016068;104016469,104016692;104017501,104017639;104020278,104020421;104020937,104021063;104021775,104021877;104027798,104027983;104034006,104034188;104038537,104038729;104043212,104043303;104046856,104047012;104049144,104049175;104050793,104051398;104054342,104054530;104056513,104056607;104061632,104061689;104080137,104080216;104085208,104085385;104089459,104089668;104095065,104095184…	6773	protein_coding	Magi3	membrane associated guanylate kinase, WW and PDZ domain containing 3 [Source:MGI Symbol;Acc:MGI:1923484]	-0.49528	4.8706	-3.1656	0.00180454	0.155104	-1.45486
chr18	11981938	12121530	139593	-	ENSMUSG00000049411	6030446N20Rik	11981938,11983642;11993564,11993628;12043214,12043307;12047565,12047634;12058926,12058960;12064204,12064239;12066671,12066707;12067060,12067105;12068298,12068346;12070080,12070131;12074618,12074643;12083992,12084069;12104099,12104180;12113395,12113472;12118404,12118450;12121381,12121530	2650	protein_coding	Tmem241	transmembrane protein 241 [Source:MGI Symbol;Acc:MGI:2442435]	-0.479043	3.90566	-3.16542	0.0018056	0.155104	-1.36936
chr9	59707637	59718874	11238	+	ENSMUSG00000074259		59707637,59707759;59707764,59708095;59709452,59709509;59709862,59709937;59710502,59710605;59711166,59711264;59711545,59711616;59712084,59712146;59713796,59713940;59714177,59714273;59715923,59716027;59716208,59718874	3941	protein_coding	Gramd2	GRAM domain containing 2 [Source:MGI Symbol;Acc:MGI:3528937]	-0.275937	8.23936	-3.16387	0.00181473	0.155606	-2.26072
chr10	22158569	22374139	215571	+	ENSMUSG00000053219		22158569,22158718;22172004,22172101;22173181,22173250;22173521,22173536;22173876,22173966;22174293,22174410;22180618,22180872;22181125,22181388;22181946,22182115;22183555,22183917;22373777,22374139	1958	protein_coding	Raet1e	retinoic acid early transcript 1E [Source:MGI Symbol;Acc:MGI:2675273]	-0.658019	2.7533	-3.16228	0.00182415	0.155887	-1.35138
chr11	80183851	80199757	15907	+	ENSMUSG00000020707	0610037N03Rik,2410006N06Rik,MGC13061	80183851,80184255;80189224,80189367;80193886,80194048;80196873,80196947;80198561,80199757	1984	protein_coding	Rnf135	ring finger protein 135 [Source:MGI Symbol;Acc:MGI:1919206]	0.308372	5.24199	3.1622	0.00182461	0.155887	-1.54894
chr16	20141063	20232573	91511	+	ENSMUSG00000041215		20141063,20141235;20150442,20150560;20152909,20153006;20154137,20154229;20156887,20157132;20159137,20159252;20161976,20162137;20171191,20171302;20174495,20174539;20179501,20179675;20186251,20186490;20189339,20189497;20190386,20190489;20193159,20193266;20193644,20193826;20203655,20203913;20206084,20206245;20207624,20207793;20208419,20208577;20210032,20210208;20211569,20211749;20213267,20213395;202…	6116	protein_coding	Yeats2	YEATS domain containing 2 [Source:MGI Symbol;Acc:MGI:2447762]	0.432044	4.44681	3.15745	0.00185312	0.158037	-1.49882
chr9	35421558	35507652	86095	+	ENSMUSG00000038119	CDO	35421558,35421815;35452045,35452177;35452661,35452933;35454303,35454449;35455323,35455466;35456448,35456735;35457397,35457666;35463875,35464228;35469865,35470154;35470985,35471159;35473434,35473565;35476877,35477080;35477951,35478132;35478584,35478689;35483098,35483220;35486750,35486971;35488975,35489240;35491845,35491924;35503160,35503419;35504057,35507652	7503	protein_coding	Cdon	cell adhesion molecule-related/down-regulated by oncogenes [Source:MGI Symbol;Acc:MGI:1926387]	0.774339	1.98024	3.15623	0.00186047	0.158378	-1.37166
chr13	34627834	34653486	25653	-	ENSMUSG00000021411	1300014I06Rik	34627834,34628888;34630351,34630462;34638165,34638282;34639007,34639098;34652180,34653486	2684	protein_coding	Pxdc1	PX domain containing 1 [Source:MGI Symbol;Acc:MGI:1914145]	-0.531796	3.71511	-3.15566	0.00186391	0.158386	-1.3904
chr3	133463679	133544390	80712	-	ENSMUSG00000040943	Ayu17-449,E130014J05Rik	133463679,133468190;133469276,133469639;133471340,133471477;133473596,133473685;133476485,133476635;133479342,133479365;133480133,133480341;133481334,133481427;133483239,133483317;133485512,133488717;133514029,133514173;133544200,133544390	9203	protein_coding	Tet2	tet methylcytosine dioxygenase 2 [Source:MGI Symbol;Acc:MGI:2443298]	0.411067	4.11874	3.14973	0.0019002	0.16118	-1.47322
chr2	91982328	92024502	42175	-	ENSMUSG00000027230	Oasis	91982328,91983007;91983165,91983432;91986161,91986287;91987036,91987135;91990707,91990775;91990909,91990967;91991126,91991275;91991887,91992044;91993271,91993349;91995257,91995441;92001845,92002073;92024004,92024502	2603	protein_coding	Creb3l1	cAMP responsive element binding protein 3-like 1 [Source:MGI Symbol;Acc:MGI:1347062]	0.598253	3.25173	3.14549	0.00192655	0.163121	-1.41292
chr19	29808400	29812974	4575	-	ENSMUSG00000074909		29808400,29812974	4575	protein_coding	Ranbp6	RAN binding protein 6 [Source:MGI Symbol;Acc:MGI:2683212]	-0.56741	3.79527	-3.14422	0.00193452	0.163281	-1.41946
chr15	10568979	10714631	145653	-	ENSMUSG00000022246	1700008J19Rik,1700020L11Rik,Ankycorbin,Norpeg	10568979,10570774;10571494,10571559;10572331,10572480;10574312,10575844;10578368,10578486;10583782,10583836;10587838,10587924;10589259,10589345;10591587,10591615;10592072,10592250;10593000,10593106;10594986,10595056;10595835,10595892;10599720,10599784;10610005,10610093;10633136,10633266;10690371,10690452;10713346,10713540;10714523,10714631	5008	protein_coding	Rai14	retinoic acid induced 14 [Source:MGI Symbol;Acc:MGI:1922896]	0.283253	7.55462	3.14409	0.00193534	0.163281	-2.06343
chr8	72565188	72571088	5901	-	ENSMUSG00000044600	9130011J15Rik	72565188,72567808;72568856,72568946;72569966,72570018;72570874,72571088	2980	protein_coding	Smim7	small integral membrane protein 7 [Source:MGI Symbol;Acc:MGI:1914068]	-0.189173	7.41901	-3.14247	0.00194554	0.163848	-1.9662
chr17	87635979	87651106	15128	+	ENSMUSG00000045394	CD326,EGP-2,Egp314,Ep-CAM,EpCAM,EpCAM1,GA733-2,gp40,Ly74,Tacstd1,TROP1	87635979,87636072;87636458,87636894;87639896,87640003;87640288,87640528;87641434,87641499;87642102,87642165;87643542,87643643;87646137,87646340;87649614,87649658;87650428,87651106	2040	protein_coding	Epcam	epithelial cell adhesion molecule [Source:MGI Symbol;Acc:MGI:106653]	0.274914	7.65386	3.1405	0.00195803	0.164607	-2.06756
chr10	78162066	78169782	7717	-	ENSMUSG00000053329		78162066,78162718;78163397,78163553;78164838,78164930;78167395,78167514;78168809,78168922;78169373,78169425;78169595,78169782	1378	protein_coding	D10Jhu81e	DNA segment, Chr 10, Johns Hopkins University 81 expressed [Source:MGI Symbol;Acc:MGI:1351861]	-0.369272	5.36829	-3.13987	0.00196204	0.164651	-1.5487
chr11	69045647	69051664	6018	+	ENSMUSG00000020897	Aik2,AIRK2,IPL1,STK-1,Stk12,Stk5	69045647,69046008;69047785,69047887;69047972,69048041;69048174,69048365;69048506,69048644;69048731,69048879;69050302,69050476;69050900,69051664	1955	protein_coding	Aurkb	aurora kinase B [Source:MGI Symbol;Acc:MGI:107168]	0.549571	3.75571	3.13785	0.00197489	0.165227	-1.44683
chr12	101746565	101819055	72491	-	ENSMUSG00000021186	EVEC	101746565,101750903;101757256,101757451;101760701,101760827;101761802,101761924;101765156,101765275;101768393,101768509;101771245,101771367;101809716,101809970;101812154,101812205;101814542,101814596;101818233,101818468;101818734,101819055	6065	protein_coding	Fbln5	fibulin 5 [Source:MGI Symbol;Acc:MGI:1346091]	-0.359086	8.04535	-3.13686	0.00198127	0.165227	-2.14531
chr6	145746748	145821079	74332	+	ENSMUSG00000030259	5133400D11Rik,mHoj-1	145746748,145746966;145808383,145808562;145815053,145815942;145816498,145816642;145817067,145821079	5447	protein_coding	Rassf8	Ras association (RalGDS/AF-6) domain family (N-terminal) member 8 [Source:MGI Symbol;Acc:MGI:1918573]	-0.406743	4.23422	-3.13682	0.00198151	0.165227	-1.48055
chr16	17406003	17430826	24824	+	ENSMUSG00000022765	1300018G05Rik	17406003,17406359;17419264,17419460;17422466,17422551;17427037,17427141;17428143,17430826	3429	protein_coding	Snap29	synaptosomal-associated protein 29 [Source:MGI Symbol;Acc:MGI:1914724]	-0.338343	5.54828	-3.13661	0.00198289	0.165227	-1.619
chr10	80796099	80798626	2528	-	ENSMUSG00000035278	9530063M10Rik	80796099,80796522;80796591,80796654;80796732,80796822;80797773,80797839;80797910,80797977;80798081,80798626	1260	protein_coding	Plekhj1	pleckstrin homology domain containing, family J member 1 [Source:MGI Symbol;Acc:MGI:1925920]	-0.250318	5.50161	-3.13458	0.00199593	0.166021	-1.64651
chr4	155562378	155591001	28624	+	ENSMUSG00000029063	4432404C02Rik	155562378,155562455;155563700,155563979;155576993,155577197;155579311,155579394;155582495,155582648;155584137,155584266;155585152,155585260;155585364,155585449;155586729,155586831;155587357,155587496;155587685,155587784;155587861,155588018;155588610,155588692;155589328,155591001	3384	protein_coding	Nadk	NAD kinase [Source:MGI Symbol;Acc:MGI:2183149]	-0.263202	7.58015	-3.12482	0.00205991	0.171041	-2.02175
chr2	130450278	130554026	103749	+	ENSMUSG00000027303	Ptpa,PTPalpha,PTP[a],RPTPalpha,RPTRalpha	130450278,130450558;130503474,130503552;130503994,130504335;130517731,130517815;130518950,130519023;130519372,130519508;130532089,130532179;130532489,130532596;130533084,130533160;130535323,130535359;130537552,130537649;130539635,130539754;130540483,130540649;130541295,130541430;130542307,130542456;130544070,130544163;130544421,130544497;130544949,130545083;130549485,130549610;130549691,130549842…	3335	protein_coding	Ptpra	protein tyrosine phosphatase, receptor type, A [Source:MGI Symbol;Acc:MGI:97808]	0.520677	3.49226	3.12357	0.0020683	0.171381	-1.49681
chr4	59314683	59438633	123951	-	ENSMUSG00000038578	Gm12528	59314683,59315409;59315712,59315805;59324868,59324907;59329463,59329721;59332937,59333033;59349826,59350012;59351638,59351729;59365722,59365914;59369531,59369640;59379599,59379785;59380861,59380958;59390573,59390752;59411270,59411449;59412170,59412322;59423995,59424150;59427951,59428064;59438206,59438633	3295	protein_coding	Susd1	sushi domain containing 1 [Source:MGI Symbol;Acc:MGI:3651543]	0.885478	1.09544	3.12312	0.00207126	0.171381	-1.48633
chr9	35046576	35116873	70298	-	ENSMUSG00000032038	Siat4c	35046576,35047519;35047819,35047962;35052240,35052383;35053078,35053267;35053372,35053467;35054063,35054123;35054435,35054532;35054702,35054782;35055198,35055282;35055574,35055649;35116698,35116873	2095	protein_coding	St3gal4	ST3 beta-galactoside alpha-2,3-sialyltransferase 4 [Source:MGI Symbol;Acc:MGI:1316743]	-0.24939	7.22042	-3.11858	0.00210182	0.173606	-2.00054
chr9	22126727	22135711	8985	-	ENSMUSG00000001348	TRACP,TRAP	22126727,22127262;22127675,22128020;22129531,22129658;22129863,22130129;22130523,22130608;22131501,22131653;22131737,22131831;22135613,22135711	1710	protein_coding	Acp5	acid phosphatase 5, tartrate resistant [Source:MGI Symbol;Acc:MGI:87883]	0.487877	3.61819	3.11624	0.00211778	0.174619	-1.50588
chr11	3344256	3409174	64919	-	ENSMUSG00000020451	A930024P04Rik,Limk2a,Limk2b,whe	3344256,3345884;3346235,3346392;3347052,3347107;3347574,3347748;3348594,3348659;3350392,3350448;3350642,3350773;3352291,3352377;3352900,3352917;3353277,3353463;3355273,3355469;3355811,3355916;3356053,3356141;3358110,3358298;3358995,3359104;3360451,3360586;3370969,3371376;3392917,3393016;3409046,3409174	4029	protein_coding	Limk2	LIM motif-containing protein kinase 2 [Source:MGI Symbol;Acc:MGI:1197517]	-0.244685	7.17689	-3.11465	0.00212868	0.174817	-1.99773
chr6	54429603	54503768	74166	+	ENSMUSG00000086040		54429603,54429860;54452826,54453005;54481785,54481917;54483825,54483959;54485198,54485932;54487908,54488030;54489008,54489109;54496480,54496556;54500993,54503768	4519	protein_coding	Wipf3	WAS/WASL interacting protein family, member 3 [Source:MGI Symbol;Acc:MGI:3044681]	0.489632	3.24726	3.11409	0.00213248	0.174817	-1.53064
chr1	151571373	151721939	150567	+	ENSMUSG00000026483	Niban	151571373,151571584;151636404,151636534;151641428,151641559;151644875,151644989;151649279,151649443;151689519,151690182;151695690,151695794;151696125,151696287;151700109,151700296;151703702,151703863;151705987,151706097;151709097,151709204;151715660,151715771;151717229,151721939	7079	protein_coding	Fam129a	family with sequence similarity 129, member A [Source:MGI Symbol;Acc:MGI:2137237]	-0.360432	5.7744	-3.11396	0.00213342	0.174817	-1.75971
chrX	56731787	56793346	61560	+	ENSMUSG00000023092	KyoT,KyoT1,KyoT2	56731787,56732168;56754335,56754391;56779437,56779523;56779723,56779794;56787989,56788170;56789144,56789318;56789877,56790046;56790464,56790650;56791239,56791438;56791844,56793346	3015	protein_coding	Fhl1	four and a half LIM domains 1 [Source:MGI Symbol;Acc:MGI:1298387]	-0.829362	3.25263	-3.11373	0.00213499	0.174817	-1.48238
chr2	165503787	165519917	16131	+	ENSMUSG00000027661	Glut10	165503787,165504048;165514426,165515697;165516233,165516355;165517617,165517752;165518167,165519917	3544	protein_coding	Slc2a10	solute carrier family 2 (facilitated glucose transporter), member 10 [Source:MGI Symbol;Acc:MGI:2156687]	0.619866	2.179	3.11288	0.0021408	0.17499	-1.48217
chr17	28801090	28838546	37457	+	ENSMUSG00000063952		28801090,28801361;28805929,28807399;28810513,28810669;28814586,28814717;28817065,28817193;28817486,28817798;28818336,28818638;28821086,28821592;28823973,28824066;28828344,28828441;28831314,28831411;28835762,28835916;28836510,28838546	5766	protein_coding	Brpf3	bromodomain and PHD finger containing, 3 [Source:MGI Symbol;Acc:MGI:2146836]	0.531078	3.63004	3.11219	0.00214558	0.175078	-1.52743
chr12	31073861	31080251	6391	+	ENSMUSG00000036136	9030611O19Rik	31073861,31075322;31078626,31080251	3088	protein_coding	Fam110c	family with sequence similarity 110, member C [Source:MGI Symbol;Acc:MGI:1918813]	0.496699	3.43269	3.11041	0.00215794	0.17514	-1.51646
chrX	74304998	74311862	6865	+	ENSMUSG00000015291	GDIA	74304998,74305441;74306579,74306686;74306845,74306944;74307103,74307237;74307672,74307870;74308130,74308261;74309076,74309175;74309963,74310134;74310390,74310534;74310638,74310692;74310787,74311862	2666	protein_coding	Gdi1	guanosine diphosphate (GDP) dissociation inhibitor 1 [Source:MGI Symbol;Acc:MGI:99846]	-0.205842	8.0467	-3.11035	0.00215832	0.17514	-2.27545
chr5	35091501	35105766	14266	-	ENSMUSG00000029103	RAP	35091501,35093386;35094850,35095026;35095976,35096058;35097531,35097689;35098153,35098273;35099157,35099278;35102395,35102539;35105479,35105766	2981	protein_coding	Lrpap1	low density lipoprotein receptor-related protein associated protein 1 [Source:MGI Symbol;Acc:MGI:96829]	-0.231005	8.36373	-3.10998	0.00216094	0.17514	-2.41085
chr1	90998779	91128944	130166	+	ENSMUSG00000026305	Fliiap1	90998779,90998893;91053444,91053723;91068563,91068663;91068694,91068697;91073324,91073341;91076944,91076991;91078391,91078435;91079031,91079081;91082141,91082179;91084946,91085005;91087059,91087124;91088634,91088711;91091602,91091667;91093560,91093637;91100577,91100612;91101185,91101310;91103247,91103318;91105127,91105297;91107298,91107390;91108580,91108672;91110355,91110447;91112156,91112297;911…	5807	protein_coding	Lrrfip1	leucine rich repeat (in FLII) interacting protein 1 [Source:MGI Symbol;Acc:MGI:1342770]	-0.288968	8.3935	-3.10994	0.00216117	0.17514	-2.35208
chr10	78574500	78584502	10003	+	ENSMUSG00000032763		78574500,78575231;78576582,78576783;78576900,78577027;78577111,78577249;78577342,78577453;78579021,78579120;78579463,78579560;78579666,78579802;78581056,78582248;78583015,78583129;78583220,78583389;78583464,78584502	4165	protein_coding	Ilvbl	ilvB (bacterial acetolactate synthase)-like [Source:MGI Symbol;Acc:MGI:1351911]	0.343318	5.1201	3.10905	0.00216736	0.175235	-1.69422
chr6	66535390	66547220	11831	+	ENSMUSG00000029910	MAD2	66535390,66535599;66535958,66536104;66537569,66537689;66538965,66539068;66539771,66547220	8032	protein_coding	Mad2l1	MAD2 mitotic arrest deficient-like 1 [Source:MGI Symbol;Acc:MGI:1860374]	0.419059	4.49281	3.1086	0.00217055	0.175235	-1.58844
chr2	167298444	167349183	50740	-	ENSMUSG00000017929	9430078I07Rik	167298444,167301483;167302010,167302111;167304996,167305118;167305660,167305847;167306591,167306707;167307544,167307668;167309223,167309336;167313087,167313221;167348918,167349183	4210	protein_coding	B4galt5	UDP-Gal:betaGlcNAc beta 1,4-galactosyltransferase, polypeptide 5 [Source:MGI Symbol;Acc:MGI:1927169]	0.741823	2.80002	3.10818	0.00217347	0.175235	-1.51433
chr7	25461707	25477603	15897	-	ENSMUSG00000074272	Bgp,Bgp1,C-CAM,Cc1,CD66a,Cea-1,Cea-7,Cea1,Cea7,Hv-2,Hv2,mCEA1,Mhv-1,MHVR1,mmCGM1,mmCGM2	25461707,25463900;25464460,25464749;25464849,25464880;25465468,25465520;25466317,25466437;25471798,25472073;25473798,25474052;25474520,25474804;25476344,25476703;25477471,25477603	3999	protein_coding	Ceacam1	carcinoembryonic antigen-related cell adhesion molecule 1 [Source:MGI Symbol;Acc:MGI:1347245]	0.372684	6.76991	3.10652	0.00218509	0.175328	-1.98193
chr11	73175519	73177037	1519	-	ENSMUSG00000047260	0610009E20Rik,0610025L18Rik,Tmem93	73175519,73176751;73176856,73177037	1415	protein_coding	Emc6	ER membrane protein complex subunit 6 [Source:MGI Symbol;Acc:MGI:1913298]	-0.214174	7.62545	-3.10649	0.00218532	0.175328	-2.08802
chr2	127240938	127247816	6879	-	ENSMUSG00000003662	Wdr39	127240938,127243037;127244913,127245000;127245723,127245924;127246413,127246501;127246602,127246713;127247010,127247158;127247482,127247816	3075	protein_coding	Ciao1	cytosolic iron-sulfur protein assembly 1 [Source:MGI Symbol;Acc:MGI:1346998]	-0.295424	5.27424	-3.10639	0.002186	0.175328	-1.67161
chr16	50719294	50732773	13480	-	ENSMUSG00000022639	5330426P16Rik,Dum	50719294,50720546;50725625,50728209;50732418,50732773	4194	lincRNA	Dubr	Dppa2 upstream binding RNA [Source:MGI Symbol;Acc:MGI:1915440]	-0.444323	3.60912	-3.1059	0.00218946	0.175328	-1.52113
chr9	107950956	107972270	21315	+	ENSMUSG00000032586	Trip	107950956,107951172;107955865,107955922;107956346,107956429;107958816,107958855;107959439,107959566;107960978,107961072;107961542,107961655;107962254,107962341;107962831,107962920;107963329,107963417;107968594,107968749;107970004,107970052;107970469,107970618;107970708,107970758;107970974,107972270	2706	protein_coding	Traip	TRAF-interacting protein [Source:MGI Symbol;Acc:MGI:1096377]	0.79423	2.00737	3.10413	0.00220194	0.176029	-1.50648
chr3	118562129	119432924	870796	+	ENSMUSG00000033308	DPD,E330028L06Rik	118562129,118562314;118610445,118610555;118674489,118674773;118759656,118759743;118781836,118781997;118797348,118797544;118804051,118804132;118811180,118811267;118897094,118897201;118899167,118899336;118917073,118917283;118944151,118944335;118999170,118999385;119064879,119065043;119135722,119135790;119141902,119141985;119194242,119194362;119195069,119195188;119265955,119266097;119314752,119314931…	4694	protein_coding	Dpyd	dihydropyrimidine dehydrogenase [Source:MGI Symbol;Acc:MGI:2139667]	0.933353	0.871076	3.10312	0.00220913	0.176305	-1.54397
chr5	65987928	66004285	16358	-	ENSMUSG00000054598		65987928,65988533;65989838,65989917;65990286,65990424;66000205,66000455;66000884,66000977;66001232,66001439;66004210,66004285	1454	protein_coding	9130230L23Rik	RIKEN cDNA 9130230L23 gene [Source:MGI Symbol;Acc:MGI:3041166]	0.78465	1.32741	3.0979	0.00224647	0.178983	-1.54261
chr2	75675513	75704641	29129	-	ENSMUSG00000015839	Nrf2	75675513,75677184;75677545,75677712;75678488,75678577;75679163,75679429;75704364,75704641	2475	protein_coding	Nfe2l2	nuclear factor, erythroid derived 2, like 2 [Source:MGI Symbol;Acc:MGI:108420]	-0.192925	9.16883	-3.09595	0.00226056	0.179802	-2.6688
chr5	33739673	33782817	43145	-	ENSMUSG00000005299		33739673,33742612;33743642,33743780;33745016,33745203;33746240,33746374;33747376,33747510;33748161,33748301;33748742,33748873;33752492,33752611;33760723,33760926;33761580,33761717;33762459,33762602;33769361,33769811;33776455,33778668;33782474,33782817	7425	protein_coding	Letm1	leucine zipper-EF-hand containing transmembrane protein 1 [Source:MGI Symbol;Acc:MGI:1932557]	-0.248467	6.36301	-3.09525	0.00226565	0.179904	-1.89449
chrX	47809368	47892552	83185	-	ENSMUSG00000031099	5730494M04Rik,Snf2l	47809368,47811268;47823365,47823577;47823690,47823808;47826493,47826625;47828859,47828981;47841537,47841650;47841909,47842019;47849916,47850035;47851645,47851793;47852595,47852727;47854566,47854718;47858256,47858377;47860421,47860647;47861279,47861388;47874155,47874223;47874330,47875295;47876385,47876540;47879446,47879625;47883348,47883448;47883576,47883676;47884037,47884203;47887097,47887198;478…	5897	protein_coding	Smarca1	SWI/SNF related, matrix associated, actin dependent regulator of chromatin, subfamily a, member 1 [Source:MGI Symbol;Acc:MGI:1935127]	0.864793	1.11923	3.09273	0.00228398	0.181055	-1.54861
chr8	121549440	121578806	29367	-	ENSMUSG00000052934	1110003O08Rik,2310046N15Rik,Fbx14,Fbxo14	121549440,121552445;121554105,121554451;121555206,121555359;121556242,121556351;121559020,121559094;121559923,121560090;121560386,121560462;121566275,121566346;121578458,121578806	4358	protein_coding	Fbxo31	F-box protein 31 [Source:MGI Symbol;Acc:MGI:1354708]	0.525333	3.0106	3.09204	0.00228909	0.181156	-1.54833
chr2	35084046	35100685	16640	-	ENSMUSG00000035875		35084046,35084722;35085171,35085368;35085704,35085766;35086101,35086163;35086431,35086513;35088740,35088831;35089139,35089209;35095761,35095923;35097888,35098080;35100565,35100685	1724	protein_coding	AI182371	expressed sequence AI182371 [Source:MGI Symbol;Acc:MGI:2138853]	0.766009	1.35352	3.08837	0.00231614	0.182763	-1.55675
chr13	4049011	4090688	41678	+	ENSMUSG00000033715	9030611N15Rik	4049011,4049132;4051207,4051369;4054687,4054823;4059541,4059715;4063554,4063721;4065325,4065441;4077970,4078047;4079054,4079176;4080619,4080728;4080990,4081155;4087235,4087317;4088948,4090688	3183	protein_coding	Akr1c14	aldo-keto reductase family 1, member C14 [Source:MGI Symbol;Acc:MGI:2145458]	-0.605142	4.22997	-3.08824	0.00231712	0.182763	-1.56827
chr6	84008590	84211060	202471	+	ENSMUSG00000033788	2310004N10Rik	84008590,84009002;84019385,84019608;84037234,84037289;84039506,84039597;84058419,84058524;84063321,84063435;84064471,84064563;84064876,84065087;84066944,84067072;84067454,84067516;84068053,84068103;84070173,84070203;84070879,84070994;84072633,84072759;84073862,84073965;84083716,84083784;84083914,84083957;84087792,84087874;84096477,84096518;84097708,84097823;84098153,84098266;84099416,84099597;841…	7207	protein_coding	Dysf	dysferlin [Source:MGI Symbol;Acc:MGI:1349385]	0.983157	0.524911	3.08662	0.00232912	0.183403	-1.6134
chr4	47469833	47474333	4501	-	ENSMUSG00000039740	1110018A23Rik,1300013N08Rik,ALPG2,CDGIi	47469833,47472458;47473939,47474333	3021	protein_coding	Alg2	asparagine-linked glycosylation 2 (alpha-1,3-mannosyltransferase) [Source:MGI Symbol;Acc:MGI:1914731]	-0.330056	6.13123	-3.08374	0.00235072	0.184732	-1.83056
chr3	121426497	121458207	31711	+	ENSMUSG00000053931	1600014M03Rik,Calpo3	121426497,121426828;121449949,121450070;121450292,121450358;121451383,121451520;121451883,121451999;121454947,121455093;121457082,121458207	2049	protein_coding	Cnn3	calponin 3, acidic [Source:MGI Symbol;Acc:MGI:1919244]	0.434828	4.64726	3.08332	0.00235383	0.184732	-1.70998
chr6	97210689	97233315	22627	+	ENSMUSG00000035199	5930404D22Rik,addiscin,Aip-5,Gtrap3-18	97210689,97210996;97229537,97229754;97232400,97233315	1442	protein_coding	Arl6ip5	ADP-ribosylation factor-like 6 interacting protein 5 [Source:MGI Symbol;Acc:MGI:1929501]	-0.262955	7.81594	-3.08091	0.00237208	0.185856	-2.28228
chr2	127270229	127298932	28704	+	ENSMUSG00000027367		127270229,127270880;127284095,127284303;127284532,127285705;127290772,127290882;127290958,127291040;127292151,127292250;127295484,127295568;127297107,127298932	4240	protein_coding	Stard7	START domain containing 7 [Source:MGI Symbol;Acc:MGI:2139090]	-0.352201	5.04825	-3.08006	0.0023785	0.186051	-1.69816
chr4	135320484	135353321	32838	-	ENSMUSG00000028809	SRm160	135320484,135321454;135322033,135322499;135323914,135324109;135324819,135325280;135327092,135327223;135329004,135329045;135329373,135329517;135331721,135331807;135332158,135332238;135337804,135338078;135340503,135340622;135340847,135341035;135342370,135342573;135343864,135343979;135344499,135344669;135346735,135346857;135347115,135347204;135353097,135353321	4096	protein_coding	Srrm1	serine/arginine repetitive matrix 1 [Source:MGI Symbol;Acc:MGI:1858303]	0.237017	6.93957	3.07922	0.00238489	0.186242	-2.13644
chr18	35829818	35861687	31870	+	ENSMUSG00000046668	4930415K17Rik	35829818,35829986;35858393,35859456;35860650,35861687	2271	protein_coding	Cxxc5	CXXC finger 5 [Source:MGI Symbol;Acc:MGI:1914643]	0.864305	0.92174	3.07498	0.00241738	0.188157	-1.61996
chr19	38055025	38074425	19401	+	ENSMUSG00000024989	1200008O12Rik,2700032M20Rik	38055025,38055317;38057410,38057566;38057789,38057983;38060081,38060356;38062603,38062671;38069080,38069230;38069640,38069950;38071071,38071142;38071765,38071890;38073298,38074425	2778	protein_coding	Cep55	centrosomal protein 55 [Source:MGI Symbol;Acc:MGI:1921357]	0.590172	2.91634	3.07461	0.00242023	0.188157	-1.58644
chr11	44518964	44565520	46557	+	ENSMUSG00000019189	3732413I11Rik	44518964,44519274;44519442,44519668;44524928,44525143;44531276,44531384;44542629,44542720;44548764,44548999;44551644,44554977;44555138,44555278;44557256,44557438;44559972,44560119;44561465,44561821;44563920,44565520	6955	protein_coding	Rnf145	ring finger protein 145 [Source:MGI Symbol;Acc:MGI:1921565]	-0.37442	5.48787	-3.07442	0.00242169	0.188157	-1.79535
chr11	94644996	94653964	8969	-	ENSMUSG00000039055		94644996,94645605;94645816,94646005;94647291,94647406;94647628,94647748;94647944,94648062;94648143,94648229;94650008,94650138;94650223,94651023;94653696,94653964	2444	protein_coding	Eme1	essential meiotic structure-specific endonuclease 1 [Source:MGI Symbol;Acc:MGI:3576783]	0.672523	2.0634	3.07395	0.00242534	0.188157	-1.5857
chr11	101425085	101435673	10589	+	ENSMUSG00000035007		101425085,101425610;101429452,101429610;101431348,101431546;101432082,101432198;101433452,101435673	3223	protein_coding	Rundc1	RUN domain containing 1 [Source:MGI Symbol;Acc:MGI:2144506]	-0.331982	5.22454	-3.07337	0.00242985	0.188198	-1.76969
chr10	62268855	62379908	111054	-	ENSMUSG00000037012	Hk-1,Hk1-s,mHk1-s	62268855,62270056;62271589,62271822;62274447,62274602;62275681,62275864;62281033,62281132;62281811,62281906;62284279,62284398;62284701,62284849;62286348,62286652;62290160,62290393;62291975,62292043;62292314,62292469;62295703,62295886;62295996,62296095;62296677,62296772;62299150,62299269;62304720,62304868;62315386,62315548;62340013,62340542;62342501,62342722;62353058,62353105;62358336,62358430;623…	4852	protein_coding	Hk1	hexokinase 1 [Source:MGI Symbol;Acc:MGI:96103]	-0.272919	7.28773	-3.0644	0.00250033	0.193081	-2.13948
chr11	98446834	98455373	8540	+	ENSMUSG00000019312		98446834,98447249;98450766,98450922;98451028,98451178;98451306,98451462;98451595,98451716;98451842,98451919;98452119,98452268;98453181,98453291;98453495,98453593;98453793,98453873;98453972,98454088;98454221,98454281;98454398,98454485;98454583,98454676;98454859,98455373	2397	protein_coding	Grb7	growth factor receptor bound protein 7 [Source:MGI Symbol;Acc:MGI:102683]	0.270665	6.12639	3.0643	0.00250107	0.193081	-1.97471
chr13	104228955	104249617	20663	+	ENSMUSG00000021714	B130045K24Rik,C530004N04Rik,Solt	104228955,104229002;104229388,104229656;104230729,104230879;104232658,104232714;104234147,104234219;104236179,104236225;104242189,104242271;104242355,104242453;104242746,104242872;104245278,104245331;104246567,104247133;104249361,104249617	1832	protein_coding	Cenpk	centromere protein K [Source:MGI Symbol;Acc:MGI:1926210]	0.748438	2.09053	3.0626	0.00251468	0.193815	-1.61498
chr16	48994185	49019705	25521	+	ENSMUSG00000033031	Cip2a	48994185,48994379;48997371,48997518;48998955,48999067;49000261,49000355;49000991,49001087;49001566,49001688;49001792,49001937;49003927,49004002;49004269,49004484;49005688,49005847;49006039,49006060;49007050,49007191;49009078,49009177;49010709,49010827;49013175,49013370;49013797,49013871;49013965,49014075;49014893,49015089;49015944,49016057;49016279,49016361;49017352,49017491;49018375,49019705	3999	protein_coding	C330027C09Rik	RIKEN cDNA C330027C09 gene [Source:MGI Symbol;Acc:MGI:2146335]	0.562142	3.33507	3.05816	0.00255043	0.196212	-1.64115
chr10	128630843	128645991	15149	-	ENSMUSG00000002578	A630026H08Rik,Eos,Zfpn1a4	128630843,128634811;128635790,128635921;128636641,128636790;128640141,128640308;128641053,128641313;128642629,128642733;128643875,128644648;128645721,128645991	5830	protein_coding	Ikzf4	IKAROS family zinc finger 4 [Source:MGI Symbol;Acc:MGI:1343139]	0.620279	2.16677	3.05771	0.00255409	0.196212	-1.62757
chr14	41105035	41124412	19378	+	ENSMUSG00000037798	AdoMet,Ams,MAT,MATA1,SAMS,SAMS1	41105035,41105260;41105347,41105684;41109411,41109488;41111034,41111156;41114217,41114329;41114723,41114866;41120000,41120218;41121290,41121472;41121780,41121913;41122503,41124412	3468	protein_coding	Mat1a	methionine adenosyltransferase I, alpha [Source:MGI Symbol;Acc:MGI:88017]	0.384443	5.54467	3.05689	0.00256073	0.196403	-1.90016
chr15	78325990	78351000	25011	+	ENSMUSG00000071713	AIC2B,Bc,CDw131,Csf2rb1,Il3r,Il3rb1,Il5rb	78325990,78326098;78335058,78335294;78336348,78336471;78338802,78338989;78340444,78340601;78340680,78340848;78341338,78341473;78341594,78341754;78344485,78344624;78345399,78345558;78346383,78346473;78346677,78346734;78347374,78347477;78348072,78351000	4764	protein_coding	Csf2rb	colony stimulating factor 2 receptor, beta, low-affinity (granulocyte-macrophage) [Source:MGI Symbol;Acc:MGI:1339759]	-0.974169	1.17789	-3.05535	0.00257327	0.197045	-1.70055
chr5	52139585	52142573	2989	-	ENSMUSG00000106648		52139585,52142573	2989	TEC	Gm43176	predicted gene 43176 [Source:MGI Symbol;Acc:MGI:5663313]	1.01857	0.903952	3.05286	0.00259373	0.19829	-1.67556
chr5	114363567	114380508	16942	-	ENSMUSG00000001098		114363567,114365866;114367209,114367404;114368342,114368394;114368941,114369030;114370059,114370228;114374896,114375109;114380426,114380508	3106	protein_coding	Kctd10	potassium channel tetramerisation domain containing 10 [Source:MGI Symbol;Acc:MGI:2141207]	-0.341106	7.5184	-3.05208	0.00260009	0.198456	-2.22575
chr16	37509790	37539789	30000	-	ENSMUSG00000022828	2610024P03Rik,56kDa,FE,TFIIE-A	37509790,37511819;37515719,37515960;37522751,37522952;37535721,37536193;37539653,37539789	3084	protein_coding	Gtf2e1	general transcription factor II E, polypeptide 1 (alpha subunit) [Source:MGI Symbol;Acc:MGI:1921447]	-0.425014	4.20953	-3.05133	0.0026063	0.198609	-1.70652
chr19	12466341	12501996	35656	-	ENSMUSG00000039982	RNF155	12466341,12469709;12473230,12473319;12478126,12478287;12482074,12482226;12483046,12483107;12485264,12485425;12486429,12486490;12491836,12492550;12501007,12501996	5765	protein_coding	Dtx4	deltex 4, E3 ubiquitin ligase [Source:MGI Symbol;Acc:MGI:2672905]	0.347463	4.65697	3.04968	0.00262002	0.19924	-1.80425
chr10	62804570	62899118	94549	-	ENSMUSG00000047146	2510010B09Rik,BB001228,Cxxc6,D10Ertd17e	62804570,62813412;62813578,62813824;62814436,62814573;62816384,62816473;62818939,62819034;62819473,62819623;62822549,62822760;62832894,62832987;62833538,62833628;62838176,62840378;62864808,62864861;62878152,62880133;62898944,62899118	14376	protein_coding	Tet1	tet methylcytosine dioxygenase 1 [Source:MGI Symbol;Acc:MGI:1098693]	0.864064	1.37718	3.04834	0.00263113	0.19924	-1.65998
chr11	87089153	87108708	19556	-	ENSMUSG00000020493	B930067F20Rik	87089153,87091865;87096963,87097059;87097135,87097194;87098663,87098778;87099375,87099473;87101382,87101645;87103187,87103309;87103540,87103690;87106009,87106141;87108641,87108708	3824	protein_coding	Prr11	proline rich 11 [Source:MGI Symbol;Acc:MGI:2444496]	0.699847	2.33348	3.04832	0.00263135	0.19924	-1.65162
chr4	116702279	116708406	6128	-	ENSMUSG00000028690	1810037K07Rik	116702279,116703867;116704507,116704659;116705881,116706075;116708238,116708406	2106	protein_coding	Mmachc	methylmalonic aciduria cblC type, with homocystinuria [Source:MGI Symbol;Acc:MGI:1914346]	-0.4519	3.8404	-3.04822	0.00263212	0.19924	-1.68936
chr3	94760069	94786492	26424	-	ENSMUSG00000068876	6330408J11Rik	94760069,94761501;94761774,94761937;94762559,94762667;94762982,94763100;94763188,94763271;94764462,94764551;94765499,94765660;94767117,94767287;94769160,94769417;94769962,94770168;94770493,94770702;94773128,94773260;94773497,94773645;94774203,94774415;94774900,94775032;94775215,94776236;94777994,94778270;94778379,94778479;94779151,94780019;94786376,94786492	6021	protein_coding	Cgn	cingulin [Source:MGI Symbol;Acc:MGI:1927237]	-0.394838	6.28276	-3.0478	0.00263567	0.19924	-2.01263
chr17	23993535	23998100	4566	-	ENSMUSG00000045027	4733401N09Rik,BSSP-4,SP001LA	23993535,23994044;23994599,23994756;23996242,23996519;23996666,23996837;23997311,23997337;23997923,23998100	1323	protein_coding	Prss22	protease, serine 22 [Source:MGI Symbol;Acc:MGI:1918085]	0.775477	2.50139	3.04468	0.0026618	0.200893	-1.66135
chr1	160219174	160792946	573773	-	ENSMUSG00000026721	5830411O09Rik,8430421H08Rik,9630005B12Rik,Hh1	160219174,160224368;160226485,160226682;160231796,160231867;160236626,160236709;160238531,160238635;160247459,160247569;160257205,160257266;160257443,160257535;160342036,160342164;160351221,160351571;160392182,160392223;160441823,160441966;160443191,160443316;160453751,160453825;160471998,160472111;160627215,160627365;160645308,160645401;160672451,160672701;160682041,160682182;160700712,160700878…	9115	protein_coding	Rabgap1l	RAB GTPase activating protein 1-like [Source:MGI Symbol;Acc:MGI:1352507]	-0.292399	6.60795	-3.04252	0.00268015	0.20189	-2.04884
chr2	112454997	112472162	17166	+	ENSMUSG00000055943	2900064A13Rik	112454997,112455300;112459460,112459579;112462801,112462939;112464737,112464817;112466981,112472162	5826	protein_coding	Emc7	ER membrane protein complex subunit 7 [Source:MGI Symbol;Acc:MGI:1920274]	-0.228562	7.61666	-3.04211	0.00268355	0.20189	-2.28734
chr9	111118111	111225668	107558	+	ENSMUSG00000032497	5133400F20Rik	111118111,111118389;111118445,111118662;111119640,111119711;111141190,111141332;111161303,111161389;111167200,111167244;111170256,111170324;111173081,111173122;111182259,111182432;111182819,111182896;111188762,111188806;111190168,111190284;111193047,111193118;111199665,111199835;111205755,111205847;111214141,111214273;111215929,111215978;111216087,111216167;111219682,111219802;111222158,111222237…	3994	protein_coding	Lrrfip2	leucine rich repeat (in FLII) interacting protein 2 [Source:MGI Symbol;Acc:MGI:1918518]	-0.313812	5.22258	-3.03956	0.00270536	0.203169	-1.87741
chr1	151496557	151499585	3029	-	ENSMUSG00000103238	Gm37156	151496557,151499585	3029	TEC	Gm36527	predicted gene, 36527 [Source:MGI Symbol;Acc:MGI:5595686]	0.831803	2.03498	3.03911	0.00270915	0.203169	-1.67675
chr17	94750100	94775132	25033	+	ENSMUSG00000098090		94750100,94750232;94752495,94752619;94752703,94752875;94755211,94755305;94756434,94756523;94759603,94759693;94761498,94761604;94762462,94762620;94763772,94763924;94766857,94766947;94771113,94771238;94771857,94771960;94774892,94775132	1688	transcribed_unprocessed_pseudogene	2700099C18Rik	RIKEN cDNA 2700099C18 gene [Source:MGI Symbol;Acc:MGI:1924272]	0.878032	1.37991	3.03216	0.00276935	0.207355	-1.7233
chr5	67260565	67291461	30897	+	ENSMUSG00000037720	1110006G02Rik,1600019D15Rik,2410089A21Rik,2700052H22Rik,5430406L04Rik	67260565,67261033;67263730,67263824;67264270,67264612;67267302,67267369;67268511,67268644;67284140,67284223;67286096,67291461	6559	protein_coding	Tmem33	transmembrane protein 33 [Source:MGI Symbol;Acc:MGI:1915128]	-0.220489	7.02102	-3.03076	0.00278164	0.207853	-2.20626
chrX	8193848	8206525	12678	-	ENSMUSG00000031169	2410004O13Rik,DXHXS7465e,mMg61,Mporc,porc	8193848,8194277;8197975,8198085;8199067,8199152;8199231,8199294;8199386,8199462;8201176,8201276;8201444,8201569;8201658,8201672;8203026,8203043;8203159,8203289;8203369,8203550;8203792,8203835;8204196,8204388;8205565,8205733;8206375,8206525	1898	protein_coding	Porcn	porcupine homolog (Drosophila) [Source:MGI Symbol;Acc:MGI:1890212]	0.370572	5.9711	3.0304	0.0027848	0.207853	-2.13156
chr8	94329201	94366214	37014	+	ENSMUSG00000031766	NCC,TSC	94329201,94329513;94330377,94330523;94331651,94331726;94333227,94333322;94333533,94333672;94334021,94334131;94334973,94335084;94335281,94335411;94339679,94339763;94340493,94340647;94340770,94340877;94341215,94341338;94343026,94343127;94344014,94344169;94344794,94344893;94345775,94345886;94346282,94346422;94348552,94348658;94349822,94349904;94351708,94351809;94353010,94353121;94356312,94356398;943…	4709	protein_coding	Slc12a3	solute carrier family 12, member 3 [Source:MGI Symbol;Acc:MGI:108114]	1.03607	-0.192052	3.02973	0.00279067	0.207962	-1.80394
chr11	70453983	70459984	6002	-	ENSMUSG00000018920	0910001K24Rik,SR-PSOX,SR-PSOX/CXCL16	70453983,70455444;70455655,70456062;70458745,70458827;70459029,70459167;70459378,70459984	2699	protein_coding	Cxcl16	chemokine (C-X-C motif) ligand 16 [Source:MGI Symbol;Acc:MGI:1932682]	-0.232758	7.82494	-3.02871	0.00279969	0.20811	-2.4711
chrX	162760402	162779092	18691	+	ENSMUSG00000031353		162760402,162760707;162761575,162761719;162768852,162768997;162769764,162769937;162771053,162771168;162772205,162772365;162773196,162773322;162773441,162773518;162774553,162774629;162775736,162775895;162777772,162777882;162778348,162779092	2346	protein_coding	Rbbp7	retinoblastoma binding protein 7, chromatin remodeling factor [Source:MGI Symbol;Acc:MGI:1194910]	0.282037	7.44235	3.0285	0.00280147	0.20811	-2.39504
chr6	118107452	118139140	31689	-	ENSMUSG00000042042	4632415D10Rik,Galnact2	118107452,118109394;118114366,118114447;118119610,118119704;118120945,118121123;118124312,118124413;118126122,118126338;118128695,118129619;118139023,118139140	3661	protein_coding	Csgalnact2	chondroitin sulfate N-acetylgalactosaminyltransferase 2 [Source:MGI Symbol;Acc:MGI:1926002]	-0.418045	5.25114	-3.02724	0.00281269	0.208616	-1.90633
chr4	155074110	155086373	12264	-	ENSMUSG00000029048	1110060F11Rik,5830454N22Rik	155074110,155075028;155075589,155075724;155076712,155076790;155078494,155078593;155080799,155080903;155082667,155082754;155086205,155086373	1596	protein_coding	Rer1	retention in endoplasmic reticulum sorting receptor 1 [Source:MGI Symbol;Acc:MGI:1915080]	-0.254512	7.53896	-3.02593	0.00282426	0.209146	-2.32397
chr9	41327260	41615185	287926	+	ENSMUSG00000074415		41327260,41327375;41393194,41393299;41402124,41402263;41474937,41475153;41488194,41488268;41528123,41528200;41579974,41580198;41580713,41581402;41590220,41592829;41612560,41615185	6883	processed_transcript	2610203C20Rik	RIKEN cDNA 2610203C20 gene [Source:MGI Symbol;Acc:MGI:1917705]	1.07361	0.660661	3.02474	0.00283493	0.209607	-1.75495
chr10	34282190	34285275	3086	+	ENSMUSG00000047514		34282190,34285275	3086	protein_coding	Tspyl1	testis-specific protein, Y-encoded-like 1 [Source:MGI Symbol;Acc:MGI:1298395]	-0.288303	6.60428	-3.02422	0.00283952	0.209619	-2.16499
chr5	33335509	33373296	37788	+	ENSMUSG00000079562	1110030D19Rik,Gid9	33335509,33335645;33358440,33358622;33360352,33360555;33362695,33362817;33365722,33365798;33368638,33368746;33370431,33370564;33371614,33371809;33372267,33373296	2193	protein_coding	Maea	macrophage erythroblast attacher [Source:MGI Symbol;Acc:MGI:1891748]	-0.172038	7.77653	-3.02372	0.00284405	0.209626	-2.43534
chr9	21616169	21704230	88062	+	ENSMUSG00000032187	b2b508.1Clo,b2b692Clo,Brg1,SNF2beta,SW1/SNF	21616169,21616400;21632805,21633054;21634750,21634882;21635536,21635940;21636183,21636281;21637279,21637537;21638714,21638840;21639218,21639391;21640912,21641085;21642425,21642592;21642701,21642751;21647351,21647481;21647618,21647675;21655627,21655748;21658826,21658976;21660708,21660871;21664849,21664915;21665764,21665874;21667166,21667408;21668935,21669048;21669549,21669656;21670484,21670570;216…	6376	protein_coding	Smarca4	SWI/SNF related, matrix associated, actin dependent regulator of chromatin, subfamily a, member 4 [Source:MGI Symbol;Acc:MGI:88192]	0.229782	6.89347	3.0217	0.00286218	0.210633	-2.27621
chr14	20641009	20644048	3040	+	ENSMUSG00000099966		20641009,20644048	3040	antisense_RNA	2810402E24Rik	RIKEN cDNA 2810402E24 gene [Source:MGI Symbol;Acc:MGI:1913715]	0.44788	2.98244	3.01917	0.0028851	0.211708	-1.74414
chr16	4081328	4213997	132670	-	ENSMUSG00000022521	CBP,KAT3A	4081328,4086198;4087681,4087962;4088244,4088405;4091792,4091959;4092190,4092355;4093472,4093585;4094174,4094320;4094636,4094786;4096063,4096130;4096441,4096518;4099675,4099731;4101558,4101638;4107428,4107516;4108036,4108275;4109100,4109218;4114774,4114963;4115778,4115957;4117255,4117668;4119033,4119221;4119732,4119856;4124170,4124214;4124636,4124807;4125645,4125762;4126467,4126613;4126870,4126972…	10820	protein_coding	Crebbp	CREB binding protein [Source:MGI Symbol;Acc:MGI:1098280]	0.26737	6.49656	3.0191	0.00288575	0.211708	-2.20232
chr5	127241808	127565793	323986	+	ENSMUSG00000034324	2810482M11Rik,4632425D07Rik	127241808,127242020;127359555,127360440;127462904,127463050;127504862,127505045;127536358,127536501;127551503,127551708;127553074,127553347;127554626,127554817;127562906,127565793	5134	protein_coding	Tmem132c	transmembrane protein 132C [Source:MGI Symbol;Acc:MGI:2443061]	1.08007	0.0439207	3.01559	0.00291772	0.213722	-1.80893
chr11	93949814	93956259	6446	-	ENSMUSG00000020857	NM23-H2,nm23-M2	93949814,93950046;93951900,93952012;93952800,93952901;93955495,93955783;93955826,93956259	1171	protein_coding	Nme2	NME/NM23 nucleoside diphosphate kinase 2 [Source:MGI Symbol;Acc:MGI:97356]	-0.329426	5.90808	-3.01409	0.00293156	0.214403	-2.00906
chr4	88412930	88438926	25997	-	ENSMUSG00000028497	4933428I03Rik,Ptplad2	88412930,88414346;88419699,88419824;88422991,88423097;88426736,88426848;88434939,88435066;88437460,88437563;88438833,88438926	2089	protein_coding	Hacd4	3-hydroxyacyl-CoA dehydratase 4 [Source:MGI Symbol;Acc:MGI:1914025]	0.923689	0.414233	3.01205	0.00295042	0.215174	-1.7958
chr11	102905529	102925124	19596	-	ENSMUSG00000051378	3000004C01Rik	102905529,102906276;102906496,102906581;102906996,102907076;102908113,102908638;102908887,102909092;102912354,102912469;102912920,102913088;102913450,102913550;102913684,102913758;102914250,102914426;102914539,102914736;102914815,102914925;102915150,102915254;102915543,102915700;102916189,102916515;102924983,102925124	3326	protein_coding	Kif18b	kinesin family member 18B [Source:MGI Symbol;Acc:MGI:2446979]	0.725246	2.18178	3.01188	0.00295197	0.215174	-1.74682
chr13	91884432	92131656	247225	-	ENSMUSG00000021708	6330417G04Rik,Grf2	91884432,91884524;91885613,91885681;91886352,91886469;91887632,91887711;91890519,91890716;91893706,91893790;91896009,91896112;91896364,91896424;91902519,91902631;91919828,91919931;91968947,91969036;91972181,91972285;91982594,91982856;91983453,91983701;91987957,91988049;91990682,91990685;91990831,91990843;91996341,91996358;91996392,91996426;91996546,91996570;91996575,91996614;92021705,92021725;920…	4156	protein_coding	Rasgrf2	RAS protein-specific guanine nucleotide-releasing factor 2 [Source:MGI Symbol;Acc:MGI:109137]	-0.792177	1.75843	-3.01147	0.00295576	0.215174	-1.75799
chr5	124112297	124115483	3187	+	ENSMUSG00000023707	1300006G11Rik,5730405M13Rik	124112297,124112466;124112789,124112845;124113218,124113331;124113429,124113528;124114065,124114192;124114388,124114645;124114715,124115483	1596	protein_coding	Ogfod2	2-oxoglutarate and iron-dependent oxygenase domain containing 2 [Source:MGI Symbol;Acc:MGI:1913877]	-0.292998	5.18393	-3.00736	0.00299412	0.21716	-1.92723
chr15	103191544	103239816	48273	-	ENSMUSG00000009575	2610029O15Rik,HP1,Hp1a,Hp1alpha	103191544,103199791;103200801,103200901;103205492,103205678;103213072,103213254;103215022,103215121;103215268,103215352;103239733,103239816	8988	protein_coding	Cbx5	chromobox 5 [Source:MGI Symbol;Acc:MGI:109372]	0.196457	6.57282	3.00726	0.00299509	0.21716	-2.21178
chr19	40612397	40741602	129206	+	ENSMUSG00000048120	2610206B08Rik,Cd39,ectoapyrase,NTPDase-1	40612397,40612523;40659770,40659900;40711163,40711290;40720457,40720574;40723087,40723237;40724925,40725084;40726022,40726258;40727288,40727548;40733667,40733786;40736750,40736884;40738823,40741602	4348	protein_coding	Entpd1	ectonucleoside triphosphate diphosphohydrolase 1 [Source:MGI Symbol;Acc:MGI:102805]	0.333547	6.70095	3.00708	0.00299683	0.21716	-2.21215
chr2	25620067	25622005	1939	-	ENSMUSG00000026939	1110065P14Rik,D2Ertd217e	25620067,25620530;25621066,25621173;25621375,25621458;25621608,25621674;25621934,25622005	795	protein_coding	Tmem141	transmembrane protein 141 [Source:MGI Symbol;Acc:MGI:1098773]	-0.368567	4.00419	-3.00616	0.00300547	0.217452	-1.82416
chr8	87460469	87525552	65084	+	ENSMUSG00000097248	C230036H16Rik	87460469,87460704;87472812,87472960;87473157,87473448;87494857,87495157;87495710,87495861;87502962,87503972;87513809,87513896;87521736,87523900;87524296,87525552	5651	lincRNA	Gm2694	predicted gene 2694 [Source:MGI Symbol;Acc:MGI:3780864]	-0.874918	2.37847	-3.00438	0.00302222	0.218014	-1.79268
chr1	107511423	107525598	14176	+	ENSMUSG00000062345	ovalbumin,PAI-2,Planh2	107511423,107511478;107511497,107511584;107515464,107515640;107519652,107519771;107522147,107522275;107522692,107522809;107523065,107523207;107523797,107523961;107524537,107525598	2058	protein_coding	Serpinb2	serine (or cysteine) peptidase inhibitor, clade B, member 2 [Source:MGI Symbol;Acc:MGI:97609]	-1.08652	1.29478	-3.00436	0.00302246	0.218014	-1.78131
chr10	80035949	80039795	3847	-	ENSMUSG00000004667	25kDa,RPB5,XAP4	80035949,80036301;80036527,80036598;80036764,80036842;80036915,80036973;80037188,80037384;80038439,80038613;80039583,80039795	1148	protein_coding	Polr2e	polymerase (RNA) II (DNA directed) polypeptide E [Source:MGI Symbol;Acc:MGI:1913670]	-0.220583	7.29201	-3.00282	0.00303704	0.218424	-2.34602
chr13	94057796	94195409	137614	+	ENSMUSG00000045312	vgim	94057796,94057906;94120777,94120835;94172810,94173134;94173992,94174638;94191848,94195409	4704	protein_coding	Lhfpl2	lipoma HMGIC fusion partner-like 2 [Source:MGI Symbol;Acc:MGI:2145236]	0.469555	3.75008	3.00279	0.00303739	0.218424	-1.83007
chr17	26917091	26932579	15489	+	ENSMUSG00000024301		26917091,26917285;26920797,26920931;26921020,26921119;26921807,26921860;26922676,26922723;26922905,26923302;26924009,26924788;26925442,26925732;26925826,26925899;26926220,26926295;26932104,26932579	2627	protein_coding	Kifc5b	kinesin family member C5B [Source:MGI Symbol;Acc:MGI:2137414]	0.841636	0.738483	3.0022	0.00304295	0.218491	-1.82016
chr17	43568269	43612201	43933	+	ENSMUSG00000023913	PAF-AH	43568269,43568786;43588564,43588703;43594289,43594410;43594779,43594923;43596903,43596996;43599074,43599142;43600495,43600618;43602828,43602941;43604557,43604648;43607235,43607405;43611269,43611417;43611843,43612201	2097	protein_coding	Pla2g7	phospholipase A2, group VII (platelet-activating factor acetylhydrolase, plasma) [Source:MGI Symbol;Acc:MGI:1351327]	0.76821	1.92839	2.99922	0.00307151	0.220207	-1.77771
chr8	104417680	104443047	25368	-	ENSMUSG00000035770	Dncli2,Dnclic2,LIC2	104417680,104420682;104422287,104422403;104423113,104423230;104423586,104423627;104425439,104425498;104425959,104426070;104428046,104428181;104429415,104429508;104430401,104430570;104437363,104437593;104440474,104440590;104442474,104442547;104442695,104443047	4627	protein_coding	Dync1li2	dynein, cytoplasmic 1 light intermediate chain 2 [Source:MGI Symbol;Acc:MGI:107738]	-0.282093	6.06241	-2.99769	0.00308627	0.220689	-2.11173
chr13	62836877	62858422	21546	-	ENSMUSG00000021456	Fbp-1	62836877,62837280;62840271,62840390;62841786,62841923;62849377,62849517;62853974,62854066;62854904,62855066;62858128,62858422	1354	protein_coding	Fbp2	fructose bisphosphatase 2 [Source:MGI Symbol;Acc:MGI:95491]	-0.566145	5.69408	-2.99729	0.00309016	0.220689	-1.95421
chr13	100759674	100775899	16226	-	ENSMUSG00000045273	1700021I11Rik,2410018A12Rik,2610042E16Rik,2810046K12Rik,CENP-H,ENP	100759674,100760194;100761761,100761924;100763550,100763601;100764169,100764232;100766825,100766881;100771195,100771269;100771655,100771703;100772726,100772781;100775687,100775899	1251	protein_coding	Cenph	centromere protein H [Source:MGI Symbol;Acc:MGI:1349448]	0.756716	2.02395	2.99707	0.00309224	0.220689	-1.78486
chrX	104077434	104201185	123752	-	ENSMUSG00000046449	Xpn	104077434,104088230;104088881,104089006;104099626,104099681;104200633,104201185	11532	protein_coding	C77370	expressed sequence C77370 [Source:MGI Symbol;Acc:MGI:2148050]	0.845138	0.995277	2.99574	0.00310511	0.220813	-1.8098
chr14	65358676	65398930	40255	+	ENSMUSG00000034522	BC027382,LOC380912	65358676,65358755;65385396,65385660;65386327,65386559;65388790,65388899;65391287,65391516;65392055,65392155;65392920,65393220;65394756,65394848;65395855,65395958;65396219,65398930	4229	protein_coding	Zfp395	zinc finger protein 395 [Source:MGI Symbol;Acc:MGI:2682318]	0.484655	3.28236	2.99571	0.0031055	0.220813	-1.83307
chr7	74275419	74554780	279362	-	ENSMUSG00000025790	5830414C08Rik,Anr1,MJAM,OATP-D,Slc21a11	74275419,74276088;74281858,74284669;74295371,74297285;74303122,74303297;74318459,74318597;74320485,74320683;74327860,74328024;74346648,74346911;74359821,74359919;74504177,74504642;74554411,74554780	7275	protein_coding	Slco3a1	solute carrier organic anion transporter family, member 3a1 [Source:MGI Symbol;Acc:MGI:1351867]	-0.378736	5.15703	-2.99521	0.00311036	0.220813	-2.01201
chr18	34732997	34751533	18537	-	ENSMUSG00000044201	Cdc25	34732997,34733393;34733577,34733688;34734719,34734852;34735371,34735469;34738216,34738278;34740328,34740429;34743938,34744063;34744871,34744969;34747224,34747313;34747610,34747643;34748915,34748960;34749517,34749611;34750738,34750963;34751114,34751211;34751314,34751533	1941	protein_coding	Cdc25c	cell division cycle 25C [Source:MGI Symbol;Acc:MGI:88350]	0.762406	1.86485	2.99497	0.00311267	0.220813	-1.79485
chr4	133964738	133968650	3913	-	ENSMUSG00000003038	HMG-17,Hmg17	133964738,133966046;133966429,133966479;133966760,133966795;133966957,133967001;133967275,133967441;133967795,133968001;133968473,133968650	1993	protein_coding	Hmgn2	high mobility group nucleosomal binding domain 2 [Source:MGI Symbol;Acc:MGI:96136]	0.576502	2.60956	2.99276	0.00313428	0.221652	-1.79701
chr1	121304353	121332589	28237	-	ENSMUSG00000003721	2900053I11Rik,C730043J18Rik,Insig-2	121304353,121305947;121306864,121306963;121307140,121307306;121312201,121312325;121319597,121319972;121327521,121327678;121327691,121328024;121332492,121332589	2953	protein_coding	Insig2	insulin induced gene 2 [Source:MGI Symbol;Acc:MGI:1920249]	-0.231848	7.03958	-2.99188	0.00314288	0.221652	-2.33416
chr5	30058827	30073617	14791	-	ENSMUSG00000025747	TS	30058827,30061133;30061968,30062039;30063236,30063411;30064085,30064186;30068466,30068640;30071634,30071707;30073361,30073617	3163	protein_coding	Tyms	thymidylate synthase [Source:MGI Symbol;Acc:MGI:98878]	0.413691	4.96483	2.99184	0.00314328	0.221652	-1.99872
chr13	37657022	37667734	10713	-	ENSMUSG00000114828		37657022,37658770;37666452,37666542;37667498,37667734	2077	lincRNA	CT009713.10		0.825115	1.45112	2.99175	0.00314418	0.221652	-1.80646
chr14	47240944	47276857	35914	-	ENSMUSG00000037572	AND-1,D630024B06Rik	47240944,47241812;47243803,47243941;47244985,47245112;47245287,47245457;47245833,47245876;47247381,47247434;47247786,47247898;47247996,47248213;47250760,47250891;47251918,47252032;47256104,47256262;47257679,47258658;47261340,47261581;47263439,47263623;47265674,47265858;47266981,47267173;47268072,47268213;47268656,47268762;47270135,47270227;47272136,47272231;47272867,47272917;47273112,47273223;472…	5129	protein_coding	Wdhd1	WD repeat and HMG-box DNA binding protein 1 [Source:MGI Symbol;Acc:MGI:2443514]	0.667698	2.20695	2.99136	0.00314796	0.221652	-1.79829
chr7	100372233	100470150	97918	+	ENSMUSG00000047248		100372233,100372496;100374264,100374533;100379968,100380125;100390079,100390302;100390933,100391180;100395168,100395300;100395755,100395844;100399668,100399815;100405958,100406106;100406862,100407071;100407717,100407829;100410332,100410450;100413326,100413448;100416049,100416540;100418444,100418595;100419651,100419897;100422515,100422695;100424740,100424923;100425977,100426149;100427173,100427296…	7803	protein_coding	C2cd3	C2 calcium-dependent domain containing 3 [Source:MGI Symbol;Acc:MGI:2142166]	0.403441	4.11703	2.99071	0.00315442	0.221777	-1.90675
chr2	181357690	181365404	7715	-	ENSMUSG00000038671	1500006I01Rik	181357690,181359561;181359639,181359739;181361001,181361071;181361391,181361472;181364014,181364096;181364311,181364398;181364605,181364711;181365213,181365404	2596	protein_coding	Arfrp1	ADP-ribosylation factor related protein 1 [Source:MGI Symbol;Acc:MGI:1923938]	-0.247077	5.1777	-2.99022	0.00315925	0.221786	-1.98109
chr1	156255296	156303664	48369	-	ENSMUSG00000060985		156255296,156255845;156259731,156259935;156262829,156262972;156263406,156263588;156267213,156267371;156270566,156270700;156271199,156271399;156276562,156276628;156277298,156277510;156284265,156284485;156285386,156285594;156288228,156288381;156293327,156293383;156294435,156294518;156300597,156300790;156301514,156301906;156302367,156302602;156303311,156303664	3759	protein_coding	Tdrd5	tudor domain containing 5 [Source:MGI Symbol;Acc:MGI:2684949]	0.780946	1.36026	2.98828	0.00317838	0.222798	-1.80755
chr15	55307750	55520803	213054	+	ENSMUSG00000022371	5730412L22Rik	55307750,55307984;55329156,55329280;55338406,55338522;55341681,55341824;55344870,55344959;55362382,55362537;55363451,55363570;55366049,55366213;55372572,55372733;55379500,55379651;55380727,55380856;55382426,55382571;55386213,55386342;55388550,55388689;55406635,55406761;55407720,55407859;55408816,55408948;55410177,55410236;55411570,55411721;55418685,55418817;55420818,55420940;55423381,55423530;554…	6460	protein_coding	Col14a1	collagen, type XIV, alpha 1 [Source:MGI Symbol;Acc:MGI:1341272]	1.15785	-0.111352	2.98758	0.00318532	0.222954	-1.88678
chr17	40934685	40961989	27305	+	ENSMUSG00000023921	D230010K02Rik	40934685,40934779;40937044,40937462;40938515,40938882;40941316,40941473;40943807,40943978;40947022,40947270;40951755,40951866;40952779,40952894;40955102,40955217;40956207,40956338;40958330,40958477;40958702,40958869;40960568,40961989	3675	protein_coding	Mut	methylmalonyl-Coenzyme A mutase [Source:MGI Symbol;Acc:MGI:97239]	-0.351616	5.60162	-2.9865	0.00319614	0.22338	-2.02639
chr11	94936224	94953042	16819	+	ENSMUSG00000001506	Col1a-1,Cola-1,Cola1,Mov-13	94936224,94936444;94937910,94938104;94938227,94938258;94938378,94938413;94938504,94938605;94939391,94939459;94939697,94939741;94939904,94939957;94940118,94940171;94940545,94940598;94940718,94940771;94941102,94941155;94941237,94941281;94941380,94941433;94941547,94941591;94941728,94941781;94942016,94942114;94942204,94942248;94942342,94942440;94942560,94942613;94942795,94942902;94943006,94943059;949…	5930	protein_coding	Col1a1	collagen, type I, alpha 1 [Source:MGI Symbol;Acc:MGI:88467]	0.828438	2.15892	2.98545	0.0032066	0.223687	-1.81557
chr3	127789805	127798389	8585	+	ENSMUSG00000046688	T2bp	127789805,127790171;127790655,127790749;127790804,127791529;127796569,127798389	3009	protein_coding	Tifa	TRAF-interacting protein with forkhead-associated domain [Source:MGI Symbol;Acc:MGI:2182965]	-0.336592	5.39174	-2.98511	0.00321001	0.223687	-2.01347
chr3	107895821	107898686	2866	+	ENSMUSG00000004032		107895821,107895998;107896247,107896373;107896626,107896690;107897288,107897369;107897462,107897562;107897967,107898062;107898166,107898276;107898451,107898686	996	protein_coding	Gstm5	glutathione S-transferase, mu 5 [Source:MGI Symbol;Acc:MGI:1309466]	0.597164	2.84419	2.98424	0.00321871	0.223963	-1.84439
chr13	92211872	92355003	143132	-	ENSMUSG00000014850	D13Em1,Rep-3,Rep3	92211872,92212546;92215470,92215641;92220956,92221085;92223110,92223296;92235574,92235731;92249827,92249938;92256695,92256802;92263721,92263837;92265927,92265991;92273952,92274120;92274730,92274917;92285877,92286009;92299153,92299262;92300274,92300358;92309445,92309559;92312574,92312686;92342246,92342412;92344956,92345101;92346733,92346850;92347329,92347445;92349149,92349337;92351127,92351451;923…	4058	protein_coding	Msh3	mutS homolog 3 [Source:MGI Symbol;Acc:MGI:109519]	-0.513562	3.76035	-2.98241	0.00323721	0.224919	-1.86883
chr8	107046289	107056689	10401	-	ENSMUSG00000031916	C87832	107046289,107049130;107050142,107050310;107052213,107053040;107054022,107054229;107056261,107056689	4476	protein_coding	Cog8	component of oligomeric golgi complex 8 [Source:MGI Symbol;Acc:MGI:2142885]	-0.237884	6.11625	-2.97828	0.00327907	0.227441	-2.20515
chr2	145785980	145887616	101637	+	ENSMUSG00000001768	2010003K16Rik,4632403N06Rik,RASSF4	145785980,145786179;145786322,145786414;145822265,145822365;145822610,145822761;145844711,145844903;145848765,145848876;145851179,145851251;145858441,145858532;145860014,145861174;145876391,145876696;145878844,145878975;145883322,145883485;145885603,145887616	4793	protein_coding	Rin2	Ras and Rab interactor 2 [Source:MGI Symbol;Acc:MGI:1921280]	-0.317334	7.30134	-2.97788	0.00328314	0.227441	-2.50056
chr1	120224386	120272705	48320	-	ENSMUSG00000026389	1010001D01Rik,pHyde	120224386,120227928;120234242,120234406;120241432,120241959;120243768,120244267;120265232,120265284;120269983,120270423;120270938,120271082;120272437,120272705	5644	protein_coding	Steap3	STEAP family member 3 [Source:MGI Symbol;Acc:MGI:1915678]	0.984381	0.372765	2.97673	0.00329497	0.227927	-1.88775
chr8	109671325	109693260	21936	-	ENSMUSG00000031729	2400003C14Rik	109671325,109672641;109675376,109675424;109676758,109676850;109677486,109677686;109678855,109678965;109679424,109679507;109682107,109682194;109682598,109682778;109683676,109683778;109693184,109693260	2304	protein_coding	Ist1	increased sodium tolerance 1 homolog (yeast) [Source:MGI Symbol;Acc:MGI:1919205]	-0.189219	7.41706	-2.97498	0.00331299	0.228456	-2.49846
chr19	47067748	47083479	15732	+	ENSMUSG00000025049	6330528C20Rik	47067748,47068326;47070981,47071218;47074813,47075128;47075736,47075899;47075997,47076132;47077274,47077394;47078768,47078897;47080541,47080705;47081809,47081986;47082144,47082321;47082427,47083479	3258	protein_coding	Taf5	TATA-box binding protein associated factor 5 [Source:MGI Symbol;Acc:MGI:2442144]	0.880767	1.06345	2.97475	0.00331531	0.228456	-1.85322
chr6	134929092	134956798	27707	+	ENSMUSG00000098318	1190002F15Rik	134929092,134929260;134943637,134943737;134951306,134956798	5763	lincRNA	Lockd	lncRNA downstream of Cdkn1b [Source:MGI Symbol;Acc:MGI:1915081]	0.532067	2.66705	2.97458	0.00331713	0.228456	-1.84411
chr8	106510891	106557297	46407	+	ENSMUSG00000061048	Cadp,P-cadherin,Pcad	106510891,106511006;106511224,106511341;106535408,106535481;106536561,106536686;106536816,106536971;106537074,106537218;106538994,106539169;106539795,106539923;106541307,106541492;106543651,106543892;106544117,106544262;106545003,106545227;106547622,106547831;106552389,106552519;106552866,106553012;106555241,106557297	4384	protein_coding	Cdh3	cadherin 3 [Source:MGI Symbol;Acc:MGI:88356]	0.621973	2.6671	2.97399	0.00332316	0.228538	-1.86164
chr6	120931722	121081609	149888	-	ENSMUSG00000051586	C130040D16Rik,MICAL-3	120931722,120934852;120934933,120935006;120935174,120935273;120951301,120951394;120952375,120952485;120957699,120957793;120958241,120960038;120960992,120961074;120961583,120961729;120962755,120962865;120969355,120969492;120973403,120973647;120982532,120982727;121001608,121001695;121002787,121002875;121007240,121007429;121008995,121009181;121021183,121021356;121022226,121022288;121022384,121022496…	9394	protein_coding	Mical3	microtubule associated monooxygenase, calponin and LIM domain containing 3 [Source:MGI Symbol;Acc:MGI:2442733]	0.912448	0.838912	2.9725	0.00333865	0.22927	-1.86961
chr12	83987861	83993873	6013	+	ENSMUSG00000021226	MTE-I,Mte1	83987861,83988481;83990494,83990696;83992502,83993873	2196	protein_coding	Acot2	acyl-CoA thioesterase 2 [Source:MGI Symbol;Acc:MGI:2159605]	-0.475977	5.72047	-2.97133	0.00335076	0.229728	-2.09754
chr18	12333819	12583013	249195	+	ENSMUSG00000024421	[a]3B	12333819,12334308;12369452,12369604;12402035,12402152;12402795,12402913;12403975,12404145;12407487,12407578;12411540,12411655;12413739,12413857;12419166,12419256;12419797,12419928;12421137,12421199;12429881,12430015;12439334,12439471;12441095,12441141;12448265,12448364;12449532,12449584;12449811,12449916;12450395,12450494;12453720,12453876;12456710,12456842;12459682,12459824;12462138,12462235;124…	10745	protein_coding	Lama3	laminin, alpha 3 [Source:MGI Symbol;Acc:MGI:99909]	0.499017	3.88193	2.97053	0.00335912	0.229728	-1.94453
chr11	83065112	83070678	5567	+	ENSMUSG00000072620	Shlf2	83065112,83065343;83069247,83070678	1664	protein_coding	Slfn2	schlafen 2 [Source:MGI Symbol;Acc:MGI:1313258]	1.12723	1.14592	2.97023	0.00336224	0.229728	-1.85821
chr1	131688695	131715439	26745	+	ENSMUSG00000052688	5430435G22Rik,Rab7b	131688695,131688835;131696999,131697066;131697829,131697955;131698416,131698631;131705596,131705721;131710678,131710711;131711620,131715439	4532	protein_coding	Rab7b	RAB7B, member RAS oncogene family [Source:MGI Symbol;Acc:MGI:2442295]	0.829584	1.14321	2.96999	0.00336477	0.229728	-1.86343
chrX	112311334	112372755	61422	+	ENSMUSG00000025525	6720473G16Rik,9430083G14Rik,E130106L15Rik	112311334,112311436;112333801,112333905;112346238,112346357;112349801,112349855;112351300,112351398;112354161,112354252;112364157,112364270;112364462,112364570;112372194,112372755	1359	protein_coding	Apool	apolipoprotein O-like [Source:MGI Symbol;Acc:MGI:1915367]	0.319216	4.97981	2.96929	0.00337211	0.229897	-2.05821
chr1	191063024	191086474	23451	+	ENSMUSG00000062510	4833432M17Rik,LOC381318	191063024,191063272;191065175,191065253;191069990,191070120;191071178,191071232;191076617,191076939;191080489,191080556;191082171,191086474	5209	protein_coding	Nsl1	NSL1, MIS12 kinetochore complex component [Source:MGI Symbol;Acc:MGI:2685830]	0.621668	2.5165	2.96494	0.00341795	0.232687	-1.86763
chr4	34354043	34354423	381	+	ENSMUSG00000062554		34354043,34354423	381	processed_pseudogene	Gm12751	predicted gene 12751 [Source:MGI Symbol;Acc:MGI:3651049]	-0.838432	1.42913	-2.96303	0.00343825	0.233501	-1.90416
chr1	150392838	150449935	57098	+	ENSMUSG00000006005	2610029M07Rik	150392838,150393013;150393250,150393658;150395199,150395303;150398600,150398673;150402255,150402351;150403598,150403701;150403875,150404039;150406462,150406554;150407329,150407409;150407490,150407577;150408744,150408884;150409203,150409294;150409980,150410177;150411901,150412008;150412891,150413117;150413644,150413807;150414416,150414549;150414666,150414814;150416069,150416231;150417382,150417516…	7656	protein_coding	Tpr	translocated promoter region, nuclear basket protein [Source:MGI Symbol;Acc:MGI:1922066]	0.248182	6.15892	2.96289	0.00343979	0.233501	-2.26748
chr9	44334694	44336077	1384	+	ENSMUSG00000049932	gammaH2ax,H2A.X,H2ax,Hist5-2ax	44334694,44336077	1384	protein_coding	H2afx	H2A histone family, member X [Source:MGI Symbol;Acc:MGI:102688]	0.379861	4.40628	2.96069	0.00346333	0.234761	-1.99725
chr11	69398508	69413675	15168	-	ENSMUSG00000018476	Jmjd3	69398508,69399849;69399940,69400110;69400196,69400322;69400707,69400848;69400993,69401180;69401263,69401377;69401515,69401663;69401759,69401830;69401917,69401981;69402076,69402281;69403578,69403683;69403790,69403916;69404006,69406173;69406259,69406609;69406697,69406900;69406984,69407145;69407236,69407328;69407425,69407644;69407741,69407839;69408026,69408167;69408258,69408401;69408664,69408781;694…	6654	protein_coding	Kdm6b	KDM1 lysine (K)-specific demethylase 6B [Source:MGI Symbol;Acc:MGI:2448492]	0.378546	8.2088	2.95777	0.00349484	0.236557	-2.9058
chr7	45126346	45126435	90	-	ENSMUSG00000065818	Rnu35a,U35,U35A	45126346,45126435	90	snoRNA	Snord35a	small nucleolar RNA, C/D box 35A [Source:MGI Symbol;Acc:MGI:1351319]	0.660204	2.42525	2.95706	0.00350251	0.236737	-1.89377
chr8	85083315	85098282	14968	+	ENSMUSG00000005142		85083315,85083488;85084401,85084503;85084641,85084814;85085355,85085548;85086811,85086943;85087172,85087317;85088554,85088670;85090918,85091000;85091084,85091204;85091273,85091351;85091511,85091620;85091838,85091945;85092065,85092181;85092832,85093020;85093919,85094016;85094106,85094223;85095120,85095238;85095326,85095427;85095539,85095626;85095731,85095811;85096271,85096498;85096706,85096861;850…	3822	protein_coding	Man2b1	mannosidase 2, alpha B1 [Source:MGI Symbol;Acc:MGI:107286]	0.312487	5.61315	2.95418	0.00353389	0.238517	-2.19123
chr19	5664635	5688908	24274	-	ENSMUSG00000054874	Pcnxl3	5664635,5665247;5665329,5665627;5665708,5665841;5666150,5666424;5666509,5666739;5666835,5666982;5667149,5667252;5667379,5667609;5671523,5671776;5672447,5672662;5672758,5672816;5673225,5673354;5673480,5673588;5674877,5675054;5675360,5675504;5677125,5677275;5677406,5677498;5677620,5677725;5678643,5678752;5678912,5679003;5679360,5679470;5679570,5679741;5679968,5680000;5680243,5680396;5681432,5681553…	7264	protein_coding	Pcnx3	pecanex homolog 3 [Source:MGI Symbol;Acc:MGI:1861733]	0.460278	5.14585	2.95193	0.00355853	0.239548	-2.15855
chr9	42251595	42264256	12662	-	ENSMUSG00000032018	A830073K23Rik	42251595,42255797;42256107,42256207;42258581,42258713;42259682,42259899;42262051,42262131;42264122,42264200;42264206,42264256	4866	protein_coding	Sc5d	sterol-C5-desaturase [Source:MGI Symbol;Acc:MGI:1353611]	-0.220279	7.61451	-2.95017	0.00357802	0.239548	-2.55232
chr15	8634124	8710764	76641	-	ENSMUSG00000005360	B430115D02Rik,Eaat1,GLAST,Gmt1,MGluT1	8634124,8636339;8639056,8639190;8642182,8642376;8642900,8643133;8645660,8645952;8649543,8649585;8650849,8651053;8686016,8686154;8687711,8687812;8688288,8688425;8708562,8708839;8710339,8710764	4404	protein_coding	Slc1a3	solute carrier family 1 (glial high affinity glutamate transporter), member 3 [Source:MGI Symbol;Acc:MGI:99917]	-0.476464	4.70898	-2.94998	0.00358014	0.239548	-2.03084
chr17	28177339	28205886	28548	+	ENSMUSG00000024220		28177339,28177525;28179557,28179693;28189797,28189952;28194966,28195046;28195148,28195225;28197774,28197973;28200111,28200227;28200439,28200514;28201008,28201133;28201261,28201440;28202115,28202348;28202435,28202598;28203086,28203250;28204455,28204568;28205111,28205886	2791	protein_coding	Zfp523	zinc finger protein 523 [Source:MGI Symbol;Acc:MGI:2687278]	0.378366	4.40546	2.94974	0.00358275	0.239548	-2.04926
chr9	3023547	3025218	1672	+	ENSMUSG00000095186		3023547,3023612;3023617,3023944;3024412,3024566;3024880,3024886;3025094,3025218	681	protein_coding	Gm10718	predicted gene 10718 [Source:MGI Symbol;Acc:MGI:3642028]	1.04609	1.28929	2.94961	0.00358419	0.239548	-1.93101
chr16	18239784	18248732	8949	-	ENSMUSG00000005732	Htf9a	18239784,18240193;18240894,18240959;18241745,18241873;18245201,18245358;18247289,18247425;18248027,18248067;18248548,18248732	1126	protein_coding	Ranbp1	RAN binding protein 1 [Source:MGI Symbol;Acc:MGI:96269]	0.275683	7.28555	2.9496	0.00358429	0.239548	-2.58775
chr3	14886428	14900770	14343	+	ENSMUSG00000027562	CAII,Car-2,Ltw-5,Lvtw-5	14886428,14886786;14887834,14888031;14895022,14895140;14895535,14895627;14896700,14896762;14897914,14898069;14899971,14900770	1788	protein_coding	Car2	carbonic anhydrase 2 [Source:MGI Symbol;Acc:MGI:88269]	0.301415	6.77829	2.94952	0.00358522	0.239548	-2.40573
chr19	43499752	43524605	24854	-	ENSMUSG00000025190	cAspAT,Got-1	43499752,43500557;43502908,43503050;43504522,43504687;43504776,43504926;43506922,43507026;43507322,43507434;43507870,43507993;43515681,43515862;43524338,43524605	2058	protein_coding	Got1	glutamic-oxaloacetic transaminase 1, soluble [Source:MGI Symbol;Acc:MGI:95791]	-0.287189	6.12146	-2.94911	0.00358973	0.239548	-2.17168
chr17	35833921	35838306	4386	-	ENSMUSG00000001525	B130022C14Rik	35833921,35836039;35836163,35836273;35836628,35836736;35837997,35838306	2649	protein_coding	Tubb5	tubulin, beta 5 class I [Source:MGI Symbol;Acc:MGI:107812]	0.16668	9.52109	2.94815	0.00360035	0.239919	-3.30078
chr13	104287873	104496592	208720	+	ENSMUSG00000046169	A930019D11Rik,ADAM-TS6,b2b1879.1Clo,b2b2029Clo,b2b2182Clo,b2b2187.1Clo,b2b2228Clo	104287873,104288000;104294447,104294824;104297162,104297526;104307221,104307389;104312715,104312926;104313636,104313719;104314238,104314383;104347348,104347391;104352758,104352863;104366794,104366940;104375642,104375783;104390078,104390185;104397862,104398007;104399943,104400006;104413708,104413810;104426935,104427068;104428835,104428958;104429790,104429870;104444053,104444216;104444815,104444953…	6651	protein_coding	Adamts6	a disintegrin-like and metallopeptidase (reprolysin type) with thrombospondin type 1 motif, 6 [Source:MGI Symbol;Acc:MGI:1347348]	0.89197	0.665922	2.94448	0.00364141	0.242255	-1.95233
chr12	32953891	32979860	25970	+	ENSMUSG00000020570	D12Ertd446e,Pphn	32953891,32954018;32954184,32954359;32965373,32965500;32967536,32967743;32974128,32974319;32975590,32979860	5103	protein_coding	Sypl	synaptophysin-like protein [Source:MGI Symbol;Acc:MGI:108081]	-0.20045	7.73037	-2.9441	0.00364567	0.242255	-2.60326
chr15	102296293	102324356	28064	+	ENSMUSG00000058290	Cerp,ESP1,PRCE,separase,SSE	102296293,102296415;102296760,102296849;102298184,102299239;102299419,102299523;102299803,102299914;102302612,102302748;102303952,102304145;102304926,102305165;102305665,102305809;102305898,102306036;102306235,102306374;102309198,102309332;102310600,102310719;102312415,102312586;102312936,102313064;102313183,102313339;102313987,102314096;102315188,102316176;102316519,102316891;102317050,102317211…	6630	protein_coding	Espl1	extra spindle pole bodies 1, separase [Source:MGI Symbol;Acc:MGI:2146156]	0.511536	2.94753	2.94099	0.0036809	0.244252	-1.94308
chr18	12128850	12157367	28518	+	ENSMUSG00000024404	1200013N13Rik,D18Ertd331e,E130306C24Rik,Sudd	12128850,12128973;12135852,12135967;12136693,12136838;12136928,12137035;12137240,12137349;12139317,12139460;12142936,12143063;12148791,12148988;12149519,12149678;12152799,12152879;12152971,12153060;12153913,12154020;12155220,12157367	3661	protein_coding	Riok3	RIO kinase 3 [Source:MGI Symbol;Acc:MGI:1914128]	-0.295694	6.26971	-2.93671	0.00372973	0.247145	-2.28692
chr9	28994750	29963129	968380	-	ENSMUSG00000059974	6230410L23Rik,B230210G24Rik,Hnt	28994750,28996634;29009102,29009377;29012101,29012221;29014127,29014261;29109396,29109521;29179022,29179254;29411556,29412204;29962845,29963129	3710	protein_coding	Ntm	neurotrimin [Source:MGI Symbol;Acc:MGI:2446259]	0.724649	1.19618	2.9361	0.00373679	0.247266	-1.9366
chr10	42583835	42702459	118625	+	ENSMUSG00000038280	1200002H13Rik,gl,HSPC019	42583835,42583866;42583980,42584120;42678916,42679397;42683160,42683274;42692911,42693008;42696250,42696417;42698108,42698323;42700483,42702459	3229	protein_coding	Ostm1	osteopetrosis associated transmembrane protein 1 [Source:MGI Symbol;Acc:MGI:2655574]	-0.367791	6.11923	-2.9349	0.00375059	0.247833	-2.2704
chrX	7153810	7188714	34905	-	ENSMUSG00000004317	5430408K11Rik,ClC-5,Clc4-1,Clc5,Clcn4-1,D930009B12Rik,DXImx42e,Sfc13	7153810,7159819;7161236,7161452;7161598,7161996;7163330,7163516;7165580,7166122;7166356,7166436;7170309,7170515;7171144,7171266;7178301,7178488;7183791,7183890;7186184,7186335;7188532,7188714	8390	protein_coding	Clcn5	chloride channel, voltage-sensitive 5 [Source:MGI Symbol;Acc:MGI:99486]	-0.348801	6.87452	-2.93414	0.00375944	0.24807	-2.49495
chr13	97176331	97198357	22027	-	ENSMUSG00000021665		97176331,97176589;97176797,97176901;97177056,97177146;97177880,97178054;97179344,97179416;97181082,97181168;97181833,97182013;97183677,97183806;97185568,97185669;97188962,97189072;97189306,97189352;97191213,97191278;97194122,97194267;97198026,97198357	1905	protein_coding	Hexb	hexosaminidase B [Source:MGI Symbol;Acc:MGI:96074]	0.373423	4.39489	2.93281	0.0037749	0.248743	-2.08764
chr9	40293233	40531383	238151	-	ENSMUSG00000040111	A930008A22Rik	40293233,40298079;40299602,40299719;40299989,40300096;40300440,40300451;40303498,40303588;40304323,40304526;40305066,40305169;40306332,40306474;40306740,40306858;40307856,40307999;40308293,40308482;40309898,40310054;40311758,40311873;40314967,40315047;40315688,40315783;40316865,40316968;40317509,40317593;40327418,40327438;40333445,40333655;40345908,40346290;40375913,40376421;40391680,40392152;404…	9538	protein_coding	Gramd1b	GRAM domain containing 1B [Source:MGI Symbol;Acc:MGI:1925037]	0.906056	0.863242	2.93051	0.00380165	0.249787	-1.97078
chr7	3617373	3620327	2955	+	ENSMUSG00000035674	1010001M12Rik,1700022J01Rik	3617373,3617407;3617617,3617691;3619430,3619507;3619953,3620327	563	protein_coding	Ndufa3	NADH dehydrogenase (ubiquinone) 1 alpha subcomplex, 3 [Source:MGI Symbol;Acc:MGI:1913341]	-0.208433	7.9457	-2.93006	0.00380697	0.249787	-2.72636
chr1	175600374	175625635	25262	-	ENSMUSG00000026526	fumarase	175600374,175601566;175603938,175604091;175606055,175606182;175607817,175608020;175609637,175609802;175612147,175612329;175614737,175614913;175616529,175616639;175619051,175619185;175625451,175625635	2636	protein_coding	Fh1	fumarate hydratase 1 [Source:MGI Symbol;Acc:MGI:95530]	-0.25873	7.0348	-2.92968	0.00381135	0.249787	-2.43427
chr16	17797282	17808287	11006	+	ENSMUSG00000012017	SREC-II,Srec2	17797282,17797527;17802367,17802425;17802516,17802617;17802780,17803299;17803382,17803600;17803737,17803865;17804306,17804409;17804486,17804603;17804809,17804924;17806349,17806501;17806752,17808287	3302	protein_coding	Scarf2	scavenger receptor class F, member 2 [Source:MGI Symbol;Acc:MGI:1858430]	0.771598	1.31658	2.92919	0.00381711	0.249787	-1.95406
chr3	79884533	79946280	61748	+	ENSMUSG00000027955	1110032E23Rik,2210419I08Rik,Ened	79884533,79884690;79885930,79887130;79908589,79908803;79936595,79936821;79941295,79946280	6787	protein_coding	Fam198b	family with sequence similarity 198, member B [Source:MGI Symbol;Acc:MGI:1915909]	-0.574691	3.03301	-2.92919	0.00381718	0.249787	-1.96473
chr13	54458837	54468849	10013	-	ENSMUSG00000025872	2410044K02Rik	54458837,54460237;54463472,54463572;54463682,54463843;54466180,54466384;54467826,54467982;54468541,54468849	2335	protein_coding	Thoc3	THO complex 3 [Source:MGI Symbol;Acc:MGI:1920916]	-0.228655	6.44712	-2.92858	0.00382431	0.249908	-2.36874
chr5	112276691	112315361	38671	+	ENSMUSG00000029344	D5Ucla3,grm,grt,Tango13b	112276691,112276771;112303900,112303971;112307566,112308477;112309689,112309887;112311684,112311734;112313242,112313290;112314891,112315361	1835	protein_coding	Tpst2	protein-tyrosine sulfotransferase 2 [Source:MGI Symbol;Acc:MGI:1309516]	-0.322481	4.99978	-2.92784	0.00383306	0.250133	-2.11509
chr11	6291633	6356642	65010	+	ENSMUSG00000020456	2210403E04Rik,2210412K19Rik,d1401	6291633,6291769;6292605,6292714;6296952,6297199;6313788,6313979;6316765,6316855;6316978,6317080;6324878,6324922;6334533,6334648;6338558,6338712;6339109,6339255;6339838,6339928;6340443,6340622;6342495,6342623;6346515,6346694;6347098,6347250;6347829,6347931;6348235,6348363;6348658,6348808;6349100,6349227;6349315,6349493;6349842,6349913;6350606,6350734;6352126,6352198;6354929,6355092;6355291,6355445…	4449	protein_coding	Ogdh	oxoglutarate (alpha-ketoglutarate) dehydrogenase (lipoamide) [Source:MGI Symbol;Acc:MGI:1098267]	-0.294184	8.28584	-2.9252	0.00386418	0.251387	-2.86636
chr16	4594713	4615957	21245	+	ENSMUSG00000014303	Nkl	4594713,4594935;4608598,4608818;4610258,4610430;4611280,4611456;4611533,4611666;4611751,4611869;4613386,4615957	3619	protein_coding	Glis2	GLIS family zinc finger 2 [Source:MGI Symbol;Acc:MGI:1932535]	0.551176	3.39879	2.92498	0.00386689	0.251387	-2.03818
chr5	96793385	96845966	52582	+	ENSMUSG00000029484	Anx3	96793385,96793563;96797401,96797453;96811050,96811137;96812842,96812936;96816341,96816454;96820402,96820492;96824887,96825908;96828348,96828404;96828697,96828790;96830393,96830488;96834775,96834833;96838293,96838415;96841998,96842090;96845501,96845966	2630	protein_coding	Anxa3	annexin A3 [Source:MGI Symbol;Acc:MGI:1201378]	-0.224105	10.4739	-2.92437	0.00387412	0.251387	-3.84878
chr9	77917364	77984519	67156	+	ENSMUSG00000032349	1110059L23Rik	77917364,77917526;77957141,77957206;77960866,77961053;77975785,77975862;77976748,77976919;77979825,77979949;77981474,77981608;77982665,77984519	2782	protein_coding	Elovl5	ELOVL family member 5, elongation of long chain fatty acids (yeast) [Source:MGI Symbol;Acc:MGI:1916051]	-0.240619	8.87198	-2.92409	0.00387743	0.251387	-2.95894
chr17	47505051	47599691	94641	+	ENSMUSG00000034165	9230106B05Rik	47505051,47505286;47578709,47578792;47593470,47593852;47594734,47594949;47596068,47596215;47597420,47597579;47598003,47598139;47598609,47599691	2447	protein_coding	Ccnd3	cyclin D3 [Source:MGI Symbol;Acc:MGI:88315]	-0.302672	6.17866	-2.92397	0.00387887	0.251387	-2.34833
chr11	121067407	121081220	13814	-	ENSMUSG00000025165		121067407,121068278;121068684,121068846;121069035,121069088;121069588,121069896;121075566,121075721;121081083,121081220	1692	protein_coding	Sectm1a	secreted and transmembrane 1A [Source:MGI Symbol;Acc:MGI:2384805]	1.02061	-0.1549	2.92345	0.00388509	0.251445	-2.02488
chr8	70483867	70487358	3492	-	ENSMUSG00000035964	5330410G16Rik	70483867,70484434;70484534,70484651;70484732,70484846;70485080,70485182;70485675,70485827;70486037,70486134;70486228,70486372;70487168,70487358	1491	protein_coding	Tmem59l	transmembrane protein 59-like [Source:MGI Symbol;Acc:MGI:1915187]	0.521676	2.88005	2.92039	0.0039217	0.253311	-2.00345
chr17	26505590	26508519	2930	-	ENSMUSG00000024190	3CH134,erp,mkp-1,MKP1,Ptpn16	26505590,26506650;26506985,26507204;26507574,26507719;26507957,26508519	1990	protein_coding	Dusp1	dual specificity phosphatase 1 [Source:MGI Symbol;Acc:MGI:105120]	-0.344154	7.85407	-2.91955	0.00393182	0.253311	-2.82121
chr11	54902772	54910377	7606	+	ENSMUSG00000018339	EGPx,GPx	54902772,54903052;54907127,54907280;54908541,54908658;54909040,54909139;54909437,54910377	1594	protein_coding	Gpx3	glutathione peroxidase 3 [Source:MGI Symbol;Acc:MGI:105102]	0.844922	2.44003	2.91882	0.0039407	0.253311	-1.98712
chr4	3938888	3943528	4641	+	ENSMUSG00000042198	1810049H20Rik	3938888,3939526;3940854,3941311;3942721,3943050;3943388,3943528	1568	protein_coding	Chchd7	coiled-coil-helix-coiled-coil-helix domain containing 7 [Source:MGI Symbol;Acc:MGI:1913683]	-0.580452	2.9563	-2.91869	0.00394227	0.253311	-1.98
chr1	36471620	36508764	37145	+	ENSMUSG00000037408	5430430O18Rik,Acdp4	36471620,36473085;36497990,36498133;36498395,36498529;36499411,36499580;36499885,36499981;36505601,36505779;36506409,36508764	4547	protein_coding	Cnnm4	cyclin M4 [Source:MGI Symbol;Acc:MGI:2151060]	0.431514	4.52966	2.91846	0.00394506	0.253311	-2.15981
chr9	57544256	57552763	8508	-	ENSMUSG00000032306	1110002E17Rik,Mpi-1,Mpi1	57544256,57544938;57545195,57545403;57546394,57546567;57548528,57548710;57549037,57549178;57550573,57550773;57552147,57552274;57552704,57552763	1780	protein_coding	Mpi	mannose phosphate isomerase [Source:MGI Symbol;Acc:MGI:97075]	-0.225408	6.24594	-2.91802	0.0039503	0.253311	-2.37744
chr15	85535439	85581821	46383	-	ENSMUSG00000022382	Wnt-7b	85535439,85537868;85543669,85543940;85558903,85559129;85577508,85578070;85580251,85580729;85581380,85581821	4413	protein_coding	Wnt7b	wingless-type MMTV integration site family, member 7B [Source:MGI Symbol;Acc:MGI:98962]	0.657521	3.26305	2.91793	0.00395144	0.253311	-2.02231
chrX	7657260	7668186	10927	+	ENSMUSG00000031145	Lmo6,Sfc16	7657260,7657500;7658533,7658706;7659536,7659719;7663465,7663578;7663853,7663990;7664930,7665133;7665227,7665413;7666272,7666571;7667112,7668186	2617	protein_coding	Prickle3	prickle planar cell polarity protein 3 [Source:MGI Symbol;Acc:MGI:1859635]	-0.520889	3.08643	-2.91698	0.00396295	0.253704	-1.99981
chr4	148152800	148160083	7284	-	ENSMUSG00000029001	FBG3,FBX30,Fbx6a,Fbxo6a	148152800,148153644;148155498,148156281;148156395,148156490;148156580,148156706;148158537,148158823;148159515,148159595;148159743,148160083	2561	protein_coding	Fbxo44	F-box protein 44 [Source:MGI Symbol;Acc:MGI:1354744]	-0.301139	5.82163	-2.91626	0.00397172	0.253921	-2.27178
chr1	92831645	92860779	29135	+	ENSMUSG00000034220		92831645,92832097;92853347,92853505;92854858,92855246;92855907,92856072;92856987,92857117;92857248,92857367;92857472,92857605;92857855,92858030;92858332,92860779	4176	protein_coding	Gpc1	glypican 1 [Source:MGI Symbol;Acc:MGI:1194891]	-0.554446	4.17701	-2.91336	0.0040072	0.255843	-2.09075
chr4	62262562	62298411	35850	+	ENSMUSG00000066152	Ctr2	62262562,62262623;62273792,62273834;62286449,62286574;62291547,62291654;62292632,62292698;62295887,62296076;62296975,62298411	2033	protein_coding	Slc31a2	solute carrier family 31, member 2 [Source:MGI Symbol;Acc:MGI:1333844]	-0.223805	6.5673	-2.91204	0.00402337	0.256283	-2.47691
chr3	129836737	129875332	38596	+	ENSMUSG00000058952		129836737,129836866;129848556,129848835;129850694,129850847;129854960,129855141;129858355,129858468;129858713,129858823;129861966,129861992;129862130,129862150;129865341,129865397;129868207,129868310;129868481,129868584;129872841,129873118;129874286,129874390;129874921,129875332	2079	protein_coding	Cfi	complement component factor i [Source:MGI Symbol;Acc:MGI:105937]	0.656971	2.56459	2.91192	0.00402493	0.256283	-1.99951
chr13	43784775	43803132	18358	+	ENSMUSG00000015396		43784775,43785250;43785346,43785467;43797533,43797728;43799602,43799708;43801557,43803132	2477	protein_coding	Cd83	CD83 antigen [Source:MGI Symbol;Acc:MGI:1328316]	0.68453	2.25127	2.90807	0.00407253	0.258964	-2.00733
chr6	34354119	34368463	14345	+	ENSMUSG00000029762	Fgfrp,Fgrp	34354119,34354296;34356256,34356423;34357461,34357577;34358131,34358208;34363332,34363454;34363722,34363828;34364237,34364318;34365207,34365290;34365903,34365985;34368126,34368463	1358	protein_coding	Akr1b8	aldo-keto reductase family 1, member B8 [Source:MGI Symbol;Acc:MGI:107673]	-0.26942	8.86851	-2.90743	0.00408049	0.25898	-3.1345
chr10	19591949	19610229	18281	+	ENSMUSG00000020009	CD119,Ifgr,IFN-gammaR,Ifngr,Nktar	19591949,19592197;19597416,19597530;19601320,19601483;19603754,19603932;19606234,19606420;19607257,19607381;19609137,19610229	2112	protein_coding	Ifngr1	interferon gamma receptor 1 [Source:MGI Symbol;Acc:MGI:107655]	-0.253498	6.91418	-2.90718	0.00408373	0.25898	-2.52576
chr6	129533160	129542346	9187	+	ENSMUSG00000030161	3110025G09Rik,9130422N19Rik,Apg8l,Atg8l,GECI	129533160,129533536;129537491,129537569;129538570,129538688;129541102,129542346	1820	protein_coding	Gabarapl1	gamma-aminobutyric acid (GABA) A receptor-associated protein-like 1 [Source:MGI Symbol;Acc:MGI:1914980]	-0.207534	7.09621	-2.90499	0.00411109	0.260365	-2.55224
chr1	131744022	131771504	27483	+	ENSMUSG00000042268	E030002L01Rik	131744022,131744113;131750580,131750722;131752844,131752983;131753120,131753230;131753827,131754002;131755372,131755536;131756189,131756341;131756637,131756719;131757388,131757535;131758471,131758584;131758759,131758836;131759398,131759493;131761706,131761812;131762756,131762825;131762915,131763007;131763145,131763258;131763794,131764075;131764987,131765041;131765884,131766026;131767809,131767880…	4739	protein_coding	Slc26a9	solute carrier family 26, member 9 [Source:MGI Symbol;Acc:MGI:2444594]	0.251256	7.52624	2.90383	0.00412573	0.260942	-2.76239
chr11	106197408	106216344	18937	-	ENSMUSG00000078622	2610204L23Rik,asp4,calumin	106197408,106201016;106202011,106202178;106202384,106202493;106202728,106202786;106203538,106203623;106204386,106204428;106204921,106205031;106205360,106205461;106208006,106208071;106208195,106208316;106210288,106210462;106211673,106211780;106213081,106213361;106216149,106216344	5236	protein_coding	Ccdc47	coiled-coil domain containing 47 [Source:MGI Symbol;Acc:MGI:1914413]	-0.276235	8.11893	-2.90297	0.00413659	0.26128	-2.856
chr3	89215180	89226837	11658	+	ENSMUSG00000028047	Thbs-3,TSP3	89215180,89215324;89216681,89216887;89217685,89217941;89218028,89218130;89218857,89218883;89219047,89219129;89219213,89219264;89219389,89219537;89219855,89219995;89220152,89220229;89220958,89221110;89221334,89221444;89221527,89221634;89223003,89223162;89223405,89223523;89223631,89223683;89223960,89224153;89224286,89224464;89224577,89224625;89224810,89225006;89225252,89225424;89226304,89226443;892…	3190	protein_coding	Thbs3	thrombospondin 3 [Source:MGI Symbol;Acc:MGI:98739]	0.439182	4.03974	2.90189	0.00415029	0.261795	-2.12823
chr16	10488178	10527564	39387	+	ENSMUSG00000022504	C2ta,Gm9475	10488178,10488424;10501767,10501913;10502136,10502231;10503666,10503728;10503867,10503947;10506196,10506240;10506690,10506824;10508566,10508730;10509357,10509422;10510704,10512354;10513129,10513287;10514437,10514508;10517688,10517768;10518294,10518386;10520968,10521054;10523719,10523802;10523913,10523996;10525167,10525263;10525764,10527564	5254	protein_coding	Ciita	class II transactivator [Source:MGI Symbol;Acc:MGI:108445]	0.47125	3.97949	2.89973	0.00417763	0.262834	-2.14022
chr2	163466379	163472629	6251	-	ENSMUSG00000048486	D930001I22Rik,Fit2	163466379,163470118;163472403,163472629	3967	protein_coding	Fitm2	fat storage-inducing transmembrane protein 2 [Source:MGI Symbol;Acc:MGI:2444508]	-0.32702	6.0935	-2.89971	0.00417788	0.262834	-2.33876
chr2	71271063	71367749	96687	-	ENSMUSG00000027010	B230107K20Rik	71271063,71275353;71276432,71276522;71276641,71276799;71279516,71279654;71282470,71282610;71293360,71293440;71293672,71293724;71296665,71296823;71298570,71298651;71308056,71308140;71311463,71311556;71312425,71312563;71314983,71315129;71323976,71324115;71333605,71333720;71343890,71344032;71366527,71366580;71367513,71367749	6351	protein_coding	Slc25a12	solute carrier family 25 (mitochondrial carrier, Aralar), member 12 [Source:MGI Symbol;Acc:MGI:1926080]	-0.286445	5.24241	-2.89695	0.00421324	0.263868	-2.24109
chr18	35118888	35254773	135886	+	ENSMUSG00000037815	2010010M04Rik,alpha(E)-catenin,Catna1	35118888,35118981;35152601,35152707;35154345,35154540;35174253,35174419;35175097,35175216;35179685,35179954;35182350,35182553;35222065,35222145;35223423,35223575;35235608,35235700;35239383,35239539;35243955,35244155;35244697,35244848;35249702,35249812;35250846,35251027;35251166,35251271;35252616,35252750;35253605,35254773	3698	protein_coding	Ctnna1	catenin (cadherin associated protein), alpha 1 [Source:MGI Symbol;Acc:MGI:88274]	-0.322062	9.52077	-2.89685	0.00421453	0.263868	-3.43493
chr11	86058138	86201193	143056	-	ENSMUSG00000034329	3110009N10Rik,8030460J03Rik,BACH1	86058138,86062045;86064778,86065101;86074279,86074361;86077857,86077969;86108767,86108888;86110343,86110502;86135259,86135420;86138763,86138903;86139014,86139179;86143257,86143411;86146062,86146194;86148358,86148557;86152588,86152809;86157588,86157878;86186965,86187093;86189732,86189859;86192815,86192988;86197869,86197980;86198872,86198994;86201109,86201193	6931	protein_coding	Brip1	BRCA1 interacting protein C-terminal helicase 1 [Source:MGI Symbol;Acc:MGI:2442836]	0.772122	1.51838	2.89574	0.00422888	0.263868	-2.04097
chr8	25017211	25023260	6050	+	ENSMUSG00000031556	2410018G23Rik	25017211,25017592;25018066,25018153;25020439,25020554;25022566,25023260	1281	protein_coding	Tm2d2	TM2 domain containing 2 [Source:MGI Symbol;Acc:MGI:1916992]	-0.214202	7.50277	-2.89547	0.00423228	0.263868	-2.70193
chr6	28239927	28398005	158079	-	ENSMUSG00000039841		28239927,28241657;28242977,28244663;28247141,28247284;28256431,28256526;28260718,28260836;28261378,28261923;28312507,28312589;28397672,28398005	4740	protein_coding	Zfp800	zinc finger protein 800 [Source:MGI Symbol;Acc:MGI:1889334]	-0.544971	2.85802	-2.89537	0.00423366	0.263868	-2.03924
chr5	66016549	66173118	156570	-	ENSMUSG00000070780	9530077J19Rik	66016549,66019436;66022628,66022833;66024953,66025159;66026130,66027289;66046087,66046213;66080939,66081099;66097707,66097788;66098159,66098191;66150516,66151078;66151539,66151701;66151855,66151958;66172845,66173118	5968	protein_coding	Rbm47	RNA binding motif protein 47 [Source:MGI Symbol;Acc:MGI:2384294]	0.343808	9.30347	2.89511	0.00423695	0.263868	-3.49426
chr1	172500047	172507380	7334	+	ENSMUSG00000026547	2700094C18Rik,Sm22B	172500047,172500332;172501252,172501314;172505120,172505327;172505761,172505935;172506186,172506288;172506567,172507380	1649	protein_coding	Tagln2	transgelin 2 [Source:MGI Symbol;Acc:MGI:1312985]	-0.173408	8.79058	-2.89484	0.00424042	0.263868	-3.05829
chr12	80018415	80081434	63020	-	ENSMUSG00000111933		80018415,80021954;80081104,80081434	3871	lincRNA	AC108401.1		0.914039	0.768019	2.89418	0.00424897	0.263868	-2.0585
chr3	107963696	107969283	5588	-	ENSMUSG00000004038	Fsc2,mGSTM5	107963696,107964296;107966087,107966197;107966279,107966374;107967575,107967675;107967766,107967847;107968136,107968200;107968763,107968838;107969105,107969283	1311	protein_coding	Gstm3	glutathione S-transferase, mu 3 [Source:MGI Symbol;Acc:MGI:106026]	0.945761	0.629122	2.89409	0.00425018	0.263868	-2.06049
chr2	152105524	152111376	5853	+	ENSMUSG00000032802	1700127B04Rik,Npn3,Srx,Srx1	152105524,152105947;152108989,152111376	2812	protein_coding	Srxn1	sulfiredoxin 1 homolog (S. cerevisiae) [Source:MGI Symbol;Acc:MGI:104971]	0.318824	5.68981	2.89396	0.00425184	0.263868	-2.3547
chr10	128933818	128958282	24465	+	ENSMUSG00000025348	alpha7,[a]7	128933818,128934194;128939040,128939167;128939268,128939347;128940682,128940937;128941445,128941576;128941822,128941941;128942808,128943015;128943118,128943311;128943553,128943641;128943751,128943878;128944005,128944100;128944241,128944302;128944404,128944573;128945405,128945554;128946287,128946402;128946799,128946991;128948817,128948897;128948983,128949062;128949161,128949235;128949374,128949476…	4145	protein_coding	Itga7	integrin alpha 7 [Source:MGI Symbol;Acc:MGI:102700]	-0.534318	5.89936	-2.89366	0.00425576	0.263868	-2.3035
chr9	50751325	50756636	5312	+	ENSMUSG00000032060	Crya-2,Crya2,HspB5	50751325,50751576;50752907,50753477;50754512,50754634;50756292,50756636	1291	protein_coding	Cryab	crystallin, alpha B [Source:MGI Symbol;Acc:MGI:88516]	-0.330692	8.86277	-2.89193	0.0042782	0.26491	-3.21145
chr11	11814101	11898144	84044	-	ENSMUSG00000020182	Aadc	11814101,11814517;11815211,11815428;11819291,11819392;11822195,11822293;11824849,11824868;11829102,11829178;11835742,11835809;11839398,11839492;11846636,11846702;11863651,11863794;11864894,11865028;11873134,11873253;11876245,11876358;11880442,11880650;11890338,11890408;11898008,11898144	2093	protein_coding	Ddc	dopa decarboxylase [Source:MGI Symbol;Acc:MGI:94876]	0.759437	1.75394	2.8915	0.00428378	0.26491	-2.04652
chr10	17723218	17725674	2457	+	ENSMUSG00000039910	Mrg1,Msg2,p35srj	17723218,17725674	2457	protein_coding	Cited2	Cbp/p300-interacting transactivator, with Glu/Asp-rich carboxy-terminal domain, 2 [Source:MGI Symbol;Acc:MGI:1306784]	0.35668	4.77576	2.88981	0.00430589	0.26593	-2.24817
chr5	134619721	134639490	19770	-	ENSMUSG00000040731	D5Ertd355e,E430026L18Rik,Eif4h,Wbscr1,Wscr1	134619721,134621648;134621949,134622086;134624441,134624500;134625366,134625462;134625541,134625605;134627588,134627775;134639241,134639490	2726	protein_coding	Eif4h	eukaryotic translation initiation factor 4H [Source:MGI Symbol;Acc:MGI:1341822]	-0.230741	9.80678	-2.88819	0.00432718	0.266896	-3.389
chr12	29937608	30017658	80051	+	ENSMUSG00000020674	2310075M15Rik,VPO1	29937608,29937666;29938036,29938324;29973993,29974064;29975491,29975562;29979240,29979311;29982294,29982365;29982698,29982769;29984429,29984598;29984867,29984984;29987064,29987233;29987301,29988994;29990736,29991008;29993374,29993490;29994424,29994582;29995272,29995384;29996433,29996589;29999165,29999273;29999892,30000049;30001921,30003424;30005716,30005850;30006526,30006734;30011834,30011954;300…	8367	protein_coding	Pxdn	peroxidasin [Source:MGI Symbol;Acc:MGI:1916925]	-0.508706	3.89056	-2.88775	0.00433297	0.266904	-2.1069
chr6	50293330	50456170	162841	-	ENSMUSG00000029822	1200014M06Rik,6720421I08Rik,ORP3,OSBP3	50293330,50297161;50299316,50299438;50300924,50301050;50303017,50303161;50308291,50308435;50309313,50309391;50312632,50312695;50320037,50320174;50322973,50323223;50327375,50327468;50328670,50328804;50333186,50333293;50336215,50336345;50344874,50345030;50346011,50346103;50346328,50346431;50347366,50347489;50347971,50348138;50351844,50351957;50352784,50352837;50352985,50353101;50370123,50370358;503…	7025	protein_coding	Osbpl3	oxysterol binding protein-like 3 [Source:MGI Symbol;Acc:MGI:1918970]	-0.421452	4.84267	-2.88693	0.00434385	0.267226	-2.26941
chr8	27023799	27040328	16530	+	ENSMUSG00000031483	Spfh2	27023799,27023906;27025057,27025178;27027169,27027250;27028899,27028945;27029339,27029400;27029544,27029669;27031698,27031771;27031927,27031985;27032234,27032325;27033386,27033475;27036014,27036093;27036433,27040328	4838	protein_coding	Erlin2	ER lipid raft associated 2 [Source:MGI Symbol;Acc:MGI:2387215]	-0.290938	6.95319	-2.88583	0.00435833	0.267768	-2.60018
chr5	141241490	142215586	974097	+	ENSMUSG00000039683	6720466O15Rik	141241490,141242092;141582293,141582452;141609995,141610101;141613093,141613240;141792928,141793061;141856787,141857041;141936044,141936155;141937531,141937721;141948506,141948589;141953004,141953198;141954854,141954970;141956091,141956258;141959208,141959310;141962665,141962841;141975578,141975714;141998739,141998886;141999840,141999980;142006624,142006805;142031580,142031695;142034353,142034545…	10607	protein_coding	Sdk1	sidekick cell adhesion molecule 1 [Source:MGI Symbol;Acc:MGI:2444413]	0.912594	0.57418	2.88351	0.00438925	0.269308	-2.09411
chr17	78200248	78376592	176345	+	ENSMUSG00000024074		78200248,78201099;78237742,78237915;78279973,78280215;78281246,78281366;78302987,78303108;78313124,78313306;78315549,78315746;78335227,78335355;78344350,78344506;78345861,78345982;78347077,78347286;78350684,78350899;78354956,78355177;78367792,78367986;78369995,78370117;78372578,78372768;78374056,78376592	5995	protein_coding	Crim1	cysteine rich transmembrane BMP regulator 1 (chordin like) [Source:MGI Symbol;Acc:MGI:1354756]	0.754955	1.76929	2.88271	0.00439988	0.269308	-2.0689
chr4	40804602	40854005	49404	-	ENSMUSG00000028413	GalT,Ggtb,Ggtb2	40804602,40807317;40807733,40807837;40809154,40809404;40809679,40809801;40812685,40812872;40823439,40823674;40853391,40854005	4234	protein_coding	B4galt1	UDP-Gal:betaGlcNAc beta 1,4- galactosyltransferase, polypeptide 1 [Source:MGI Symbol;Acc:MGI:95705]	-0.253695	7.20494	-2.88267	0.0044005	0.269308	-2.70224
chr2	25459482	25461094	1613	-	ENSMUSG00000047617	BC029214,D930050G13Rik	25459482,25459701;25459775,25459859;25460009,25460074;25460167,25460357;25460445,25460494;25460655,25460715;25460787,25461094	981	protein_coding	Paxx	non-homologous end joining factor [Source:MGI Symbol;Acc:MGI:2442831]	-0.40781	3.94371	-2.8815	0.00441606	0.269911	-2.12785
chr7	130391493	130520369	128877	-	ENSMUSG00000030850		130391493,130394736;130418448,130418568;130464131,130464230;130467256,130467437;130481683,130481715;130503722,130503850;130504694,130504822;130507482,130507699;130509007,130509258;130510811,130510914;130513762,130513824;130516105,130516168;130519356,130519580;130519877,130520369	5357	protein_coding	Ate1	arginyltransferase 1 [Source:MGI Symbol;Acc:MGI:1333870]	-0.355502	5.63379	-2.88107	0.00442187	0.269917	-2.33432
chr11	23862646	23895253	32608	-	ENSMUSG00000020273	9630006B20Rik	23862646,23864056;23866411,23866467;23866630,23866695;23867198,23867418;23867502,23867590;23867957,23868126;23868359,23868480;23870056,23870862;23872427,23872480;23873228,23873312;23873790,23873910;23874475,23874547;23876320,23876458;23879874,23879963;23882183,23882294;23884061,23884114;23885164,23885273;23885491,23885572;23890229,23890295;23891743,23891904;23895022,23895253	4324	protein_coding	Papolg	poly(A) polymerase gamma [Source:MGI Symbol;Acc:MGI:2442119]	-0.559554	3.05857	-2.87925	0.00444639	0.271063	-2.09154
chr11	69796068	69801857	5790	-	ENSMUSG00000042826	Fhf3	69796068,69798272;69798564,69798762;69799352,69799455;69799666,69799776;69801433,69801857	3044	protein_coding	Fgf11	fibroblast growth factor 11 [Source:MGI Symbol;Acc:MGI:109167]	-0.639511	2.27326	-2.87673	0.00448057	0.272596	-2.08377
chr5	36600485	36696024	95540	-	ENSMUSG00000029190	9030221A05Rik,A930018H20Rik	36600485,36602803;36604511,36604608;36607938,36608046;36613246,36616534;36618743,36618824;36619664,36619730;36629657,36629791;36671399,36673242;36695855,36696024	8113	protein_coding	D5Ertd579e	DNA segment, Chr 5, ERATO Doi 579, expressed [Source:MGI Symbol;Acc:MGI:1261849]	-0.413286	4.54593	-2.87654	0.00448308	0.272596	-2.21854
chr3	90514435	90524581	10147	+	ENSMUSG00000042312		90514435,90514465;90514758,90515019;90515850,90516042;90524353,90524581	715	protein_coding	S100a13	S100 calcium binding protein A13 [Source:MGI Symbol;Acc:MGI:109581]	-0.248693	6.10912	-2.87588	0.00449213	0.272796	-2.45489
chr17	34823993	34836945	12953	-	ENSMUSG00000061207	G11,RP1	34823993,34824324;34824514,34824661;34824751,34824848;34832013,34832152;34832446,34832541;34836430,34836566;34836777,34836945	1120	protein_coding	Stk19	serine/threonine kinase 19 [Source:MGI Symbol;Acc:MGI:1860085]	-0.379091	4.12801	-2.873	0.00453155	0.274771	-2.17369
chr3	145646976	145649981	3006	-	ENSMUSG00000028195	CCN1	145646976,145647968;145648197,145648411;145648533,145648877;145649222,145649435;145649730,145649981	2019	protein_coding	Cyr61	cysteine rich protein 61 [Source:MGI Symbol;Acc:MGI:88613]	-0.388016	8.7047	-2.87265	0.00453629	0.274771	-3.12105
chr11	63128982	63159547	30566	+	ENSMUSG00000018217	Gas-3	63128982,63129150;63131512,63131654;63132569,63132697;63133068,63133244;63134421,63134520;63151119,63151259;63158252,63159547	2155	protein_coding	Pmp22	peripheral myelin protein 22 [Source:MGI Symbol;Acc:MGI:97631]	-0.437735	6.00102	-2.86974	0.00457641	0.276846	-2.38173
chr9	108692143	108750436	58294	+	ENSMUSG00000032601	1110061A24Rik,RII(alpha)	108692143,108692712;108714273,108714308;108716863,108716915;108719203,108719286;108728174,108728280;108733110,108733263;108740435,108740536;108740688,108740762;108744230,108744295;108745482,108745623;108746861,108750436	4965	protein_coding	Prkar2a	protein kinase, cAMP dependent regulatory, type II alpha [Source:MGI Symbol;Acc:MGI:108025]	-0.310355	6.84341	-2.86855	0.00459297	0.277493	-2.6904
chr5	115466262	115474722	8461	+	ENSMUSG00000029522	Pla2a,sPLA2IB	115466262,115466320;115470782,115470941;115471696,115471847;115471993,115472120;115474509,115474722	713	protein_coding	Pla2g1b	phospholipase A2, group IB, pancreas [Source:MGI Symbol;Acc:MGI:101842]	0.415494	5.44891	2.86773	0.00460444	0.277827	-2.37836
chr18	74442537	74771493	328957	+	ENSMUSG00000025885		74442537,74442807;74569767,74569877;74577455,74577626;74580390,74580534;74616923,74617079;74625562,74625705;74627171,74627252;74634461,74634568;74638042,74638151;74643927,74644192;74653360,74653441;74653930,74654070;74661607,74661729;74662663,74662746;74676601,74676756;74677421,74677518;74682549,74682635;74695372,74695483;74698186,74698397;74700572,74700728;74701445,74701684;74707864,74708097;747…	6823	protein_coding	Myo5b	myosin VB [Source:MGI Symbol;Acc:MGI:106598]	-0.235046	5.79861	-2.86731	0.00461027	0.277827	-2.43977
chr11	84048041	84068801	20761	-	ENSMUSG00000018648	1110014C10Rik,2310042C07Rik,D11Ertd395e,MKP-L,Mkp6	84048041,84049310;84050832,84050920;84066985,84067080;84068270,84068357;84068481,84068580;84068690,84068801	1755	protein_coding	Dusp14	dual specificity phosphatase 14 [Source:MGI Symbol;Acc:MGI:1927168]	-0.311626	5.55756	-2.86579	0.00463146	0.278594	-2.37934
chr4	46038935	46116032	77098	+	ENSMUSG00000028328	E-Tmod	46038935,46039309;46060966,46061134;46078314,46078470;46083544,46083663;46090846,46090935;46092139,46092269;46093909,46094016;46096935,46097078;46106870,46107014;46114314,46116032	3158	protein_coding	Tmod1	tropomodulin 1 [Source:MGI Symbol;Acc:MGI:98775]	-0.598846	2.8642	-2.86556	0.00463478	0.278594	-2.12817
chr7	51997171	52006018	8848	-	ENSMUSG00000074093	1700006C13Rik,6620401M08Rik	51997171,51999777;52003346,52003459;52003935,52003985;52005543,52005698;52005738,52006018	3209	protein_coding	Svip	small VCP/p97-interacting protein [Source:MGI Symbol;Acc:MGI:1922994]	-0.372064	4.76963	-2.86331	0.00466644	0.28014	-2.27577
chr18	75005900	75009933	4034	+	ENSMUSG00000036299		75005900,75006114;75008651,75008826;75009278,75009933	1047	protein_coding	BC031181	cDNA sequence BC031181 [Source:MGI Symbol;Acc:MGI:3039614]	-0.218172	6.8511	-2.86261	0.00467629	0.280376	-2.59739
chr11	120625117	120633600	8484	-	ENSMUSG00000051510	C630022N07Rik	120625117,120629736;120629818,120629881;120629986,120630148;120630488,120630797;120633362,120633600	5396	protein_coding	Mafg	v-maf musculoaponeurotic fibrosarcoma oncogene family, protein G (avian) [Source:MGI Symbol;Acc:MGI:96911]	0.349691	5.66587	2.86172	0.00468891	0.280776	-2.44419
chr2	118598211	118641591	43381	+	ENSMUSG00000040084	BUBR1	118598211,118598461;118600138,118600284;118605414,118605473;118606544,118606688;118609783,118609979;118612575,118612741;118614931,118615145;118615444,118615535;118617706,118617935;118622135,118622247;118623070,118623185;118624281,118624330;118626023,118626080;118626853,118626961;118629903,118630165;118630945,118631078;118631759,118631899;118632411,118632511;118635128,118635277;118636700,118636842…	3668	protein_coding	Bub1b	BUB1B, mitotic checkpoint serine/threonine kinase [Source:MGI Symbol;Acc:MGI:1333889]	0.489107	3.84094	2.86094	0.00469995	0.281081	-2.19611
chr7	44863068	44869788	6721	-	ENSMUSG00000038502	1110030G05Rik,Gcap3	44863068,44863444;44863535,44863732;44864383,44864487;44864612,44864669;44864762,44864835;44864913,44865002;44865472,44865627;44866810,44866917;44867060,44867117;44867193,44867275;44867375,44867512;44869351,44869788	1883	protein_coding	Ptov1	prostate tumor over expressed gene 1 [Source:MGI Symbol;Acc:MGI:1933946]	0.372384	5.8879	2.85801	0.00474175	0.283189	-2.54951
chr16	10545339	10744878	199540	+	ENSMUSG00000068663	4932416N17Rik,curt	10545339,10545642;10560021,10560149;10563137,10563270;10568382,10568530;10571494,10571599;10571669,10571674;10572918,10572923;10573300,10573423;10576502,10576676;10577888,10577941;10580929,10581042;10595802,10596033;10600551,10600717;10611003,10611135;10614500,10614600;10627379,10627501;10630045,10630154;10630757,10630801;10635246,10635296;10638787,10638915;10644761,10644881;10688480,10688631;106…	7673	protein_coding	Clec16a	C-type lectin domain family 16, member A [Source:MGI Symbol;Acc:MGI:1921624]	-0.33546	4.76463	-2.85763	0.0047472	0.283189	-2.28443
chr15	98724373	98728198	3826	-	ENSMUSG00000003355	1110002O23Rik	98724373,98724602;98726484,98726554;98726900,98726933;98727211,98727298;98727683,98727748;98727957,98728198	731	protein_coding	Fkbp11	FK506 binding protein 11 [Source:MGI Symbol;Acc:MGI:1913370]	-0.456896	5.39112	-2.85599	0.00477061	0.284227	-2.30817
chr4	41390745	41464848	74104	-	ENSMUSG00000028438	4933425J19Rik	41390745,41392252;41392878,41392971;41393438,41395663;41397547,41397656;41400437,41400508;41403790,41403895;41404677,41404798;41409732,41409819;41413829,41414044;41414902,41414999;41423452,41423635;41428345,41428982;41464710,41464848	5601	protein_coding	Kif24	kinesin family member 24 [Source:MGI Symbol;Acc:MGI:1918345]	0.59714	2.05441	2.85522	0.00478182	0.284536	-2.13719
chr16	78301496	78359785	58290	+	ENSMUSG00000022865	2610206D03Rik,CAR,MCAR,MCVADR	78301496,78301874;78325157,78325323;78328954,78329158;78333362,78333517;78334169,78334291;78334822,78334960;78336188,78340752;78359211,78359785	6309	protein_coding	Cxadr	coxsackie virus and adenovirus receptor [Source:MGI Symbol;Acc:MGI:1201679]	-0.32467	7.59452	-2.85459	0.0047908	0.284556	-2.80053
chr18	65580230	65689443	109214	+	ENSMUSG00000042439	C530030I18Rik	65580230,65580510;65582526,65582809;65582897,65583006;65622984,65625334;65638750,65638931;65644193,65644369;65651560,65651722;65656351,65656632;65682895,65683007;65685525,65685690;65686962,65689443	6591	protein_coding	Zfp532	zinc finger protein 532 [Source:MGI Symbol;Acc:MGI:3036282]	0.494369	2.81189	2.85436	0.00479419	0.284556	-2.17769
chr17	17345456	17346140	685	-	ENSMUSG00000043801	Oaz-ps	17345456,17345935;17345940,17346140	681	pseudogene	Oaz1-ps	ornithine decarboxylase antizyme 1, pseudogene [Source:MGI Symbol;Acc:MGI:108188]	-0.268205	6.48563	-2.8539	0.00480082	0.284592	-2.54906
chr7	64376527	64392268	15742	-	ENSMUSG00000030521	2810453H10Rik,5730405D16Rik	64376527,64376804;64377168,64377395;64378738,64378845;64380930,64381040;64382891,64383028;64384302,64384369;64385679,64385820;64387449,64387617;64388866,64389023;64389447,64390131;64392106,64392268	2248	protein_coding	Mphosph10	M-phase phosphoprotein 10 (U3 small nucleolar ribonucleoprotein) [Source:MGI Symbol;Acc:MGI:1915223]	-0.317187	5.38179	-2.85147	0.00483612	0.286264	-2.36552
chr8	104226685	104248558	21874	-	ENSMUSG00000035824		104226685,104228351;104229213,104229293;104230545,104230624;104231160,104231248;104236772,104236845;104238744,104238833;104241116,104241169;104243385,104243459;104247647,104247684;104248401,104248558	2406	protein_coding	Tk2	thymidine kinase 2, mitochondrial [Source:MGI Symbol;Acc:MGI:1913266]	0.325913	4.1692	2.85113	0.00484116	0.286264	-2.26786
chr4	155260129	155361361	101233	-	ENSMUSG00000029053	aPKCzeta,Pkcz,zetaPKC	155260129,155262531;155262702,155262817;155267695,155267784;155268184,155268263;155269033,155269152;155271199,155271286;155271469,155271604;155272941,155273027;155286780,155286877;155289631,155289819;155290503,155290555;155293158,155293239;155294267,155294398;155300930,155301015;155345450,155345772;155354654,155354704;155356134,155356516;155357481,155357602;155361152,155361361	4849	protein_coding	Prkcz	protein kinase C, zeta [Source:MGI Symbol;Acc:MGI:97602]	-0.29269	4.75689	-2.8496	0.00486341	0.287221	-2.32279
chr13	114833081	114932100	99020	-	ENSMUSG00000015533	CD49B,DX5	114833081,114836565;114837093,114837209;114839496,114839585;114843415,114843528;114845833,114845937;114847944,114848054;114849319,114849421;114853702,114853785;114853872,114853948;114854420,114854512;114856131,114856272;114856658,114856740;114857279,114857389;114859528,114859679;114862274,114862413;114865311,114865447;114866156,114866359;114868202,114868345;114869194,114869339;114870488,114870626…	7108	protein_coding	Itga2	integrin alpha 2 [Source:MGI Symbol;Acc:MGI:96600]	0.637164	2.52449	2.84862	0.00487778	0.28771	-2.1732
chr9	31030644	31075885	45242	+	ENSMUSG00000047412	6030404E16Rik,Btbd15	31030644,31030958;31053239,31054313;31062041,31062125;31064179,31064342;31066659,31066959;31068745,31075885	9081	protein_coding	Zbtb44	zinc finger and BTB domain containing 44 [Source:MGI Symbol;Acc:MGI:1925123]	0.322226	4.38561	2.8461	0.00491495	0.289541	-2.31476
chr1	120067377	120074074	6698	-	ENSMUSG00000050777	Pr1	120067377,120068324;120073712,120074074	1311	protein_coding	Tmem37	transmembrane protein 37 [Source:MGI Symbol;Acc:MGI:2157899]	-0.300022	7.4259	-2.84562	0.00492204	0.289597	-2.82092
chr11	96937825	96943986	6162	-	ENSMUSG00000018659		96937825,96939083;96939255,96939325;96939503,96939776;96940016,96940069;96940856,96940955;96942410,96942534;96943731,96943986	2139	protein_coding	Pnpo	pyridoxine 5'-phosphate oxidase [Source:MGI Symbol;Acc:MGI:2144151]	-0.287374	5.51782	-2.84504	0.00493061	0.289741	-2.41914
chrX	109004534	109013404	8871	-	ENSMUSG00000031245	GARP45,NBP-45,Nsbp1	109004534,109006071;109008162,109008296;109010554,109010607;109010857,109010886;109011422,109011445;109013252,109013404	1934	protein_coding	Hmgn5	high-mobility group nucleosome binding domain 5 [Source:MGI Symbol;Acc:MGI:1355295]	0.338278	5.72059	2.84297	0.00496146	0.291191	-2.48893
chr4	134510999	134523927	12929	+	ENSMUSG00000078521	2610002D18Rik	134510999,134511169;134521472,134521601;134522954,134523927	1275	protein_coding	Aunip	aurora kinase A and ninein interacting protein [Source:MGI Symbol;Acc:MGI:1917135]	0.563041	2.7639	2.8405	0.00499844	0.29264	-2.1851
chr13	6579768	6648777	69010	-	ENSMUSG00000021196	1200015H23Rik,9330125N24Rik,PFK-C	6579768,6581592;6582403,6582505;6584601,6584700;6586480,6586591;6587052,6587113;6588489,6588653;6593101,6593253;6597859,6598011;6598739,6598826;6600596,6600666;6602713,6602859;6603079,6603148;6603399,6603463;6604956,6605081;6605636,6605728;6614704,6614799;6619175,6619283;6619520,6619564;6620886,6621051;6621907,6622096;6625136,6625213;6635925,6635998;6648571,6648777	4298	protein_coding	Pfkp	phosphofructokinase, platelet [Source:MGI Symbol;Acc:MGI:1891833]	-0.387429	6.53715	-2.84049	0.00499852	0.29264	-2.6332
chr16	88560828	88563183	2356	-	ENSMUSG00000050520		88560828,88563183	2356	protein_coding	Cldn8	claudin 8 [Source:MGI Symbol;Acc:MGI:1859286]	0.511265	3.52701	2.83984	0.00500833	0.292851	-2.21397
chr19	24999529	25202432	202904	+	ENSMUSG00000052085	1200017A24Rik,5830472H07Rik,A130095G14Rik	24999529,24999703;25051487,25051589;25061108,25061283;25065388,25065459;25078080,25078203;25079759,25079974;25086180,25086265;25087670,25087736;25089891,25090040;25094339,25094419;25095486,25095645;25097412,25097548;25099593,25099686;25100852,25101014;25119412,25119529;25121114,25121184;25122386,25122524;25123140,25123241;25127068,25127163;25127476,25127710;25130351,25130515;25132064,25132236;251…	7810	protein_coding	Dock8	dedicator of cytokinesis 8 [Source:MGI Symbol;Acc:MGI:1921396]	-0.453419	3.83784	-2.83734	0.00504617	0.294699	-2.22576
chr15	101349571	101370125	20555	-	ENSMUSG00000037185	1200016G03Rik,2310041I20Rik,Kb20	101349571,101350039;101350169,101350224;101350996,101351216;101351674,101351799;101352177,101352341;101358647,101358742;101359480,101359540;101364210,101364418;101369755,101370125	1774	protein_coding	Krt80	keratin 80 [Source:MGI Symbol;Acc:MGI:1921377]	-0.591739	3.07912	-2.83545	0.00507484	0.296007	-2.20337
chr2	91061791	91070417	8627	-	ENSMUSG00000002105	1100001L14Rik,ZIP13	91061791,91062978;91063064,91063163;91063320,91063452;91063656,91063706;91064715,91064804;91064906,91065007;91065582,91065739;91066013,91066126;91068431,91068739;91070155,91070417	2508	protein_coding	Slc39a13	solute carrier family 39 (metal ion transporter), member 13 [Source:MGI Symbol;Acc:MGI:1915677]	-0.319609	5.07067	-2.83348	0.00510483	0.29739	-2.40191
chr15	99702287	99713995	11709	+	ENSMUSG00000023018	Baf60a,D15Kz1	99702287,99702498;99703106,99703293;99703591,99703633;99703738,99703860;99704331,99704453;99705627,99705743;99707311,99707412;99707640,99707801;99707885,99707982;99709281,99709416;99711093,99711215;99712159,99712260;99712372,99713995	3153	protein_coding	Smarcd1	SWI/SNF related, matrix associated, actin dependent regulator of chromatin, subfamily d, member 1 [Source:MGI Symbol;Acc:MGI:1933623]	0.395204	3.51936	2.83291	0.00511361	0.297534	-2.26741
chr2	121866970	121936220	69251	+	ENSMUSG00000060227	D130060C09Rik	121866970,121867531;121898798,121898852;121901182,121901284;121903062,121903152;121905930,121906071;121906698,121906778;121910799,121910897;121911871,121912041;121925561,121925728;121933478,121936220	4215	protein_coding	Casc4	cancer susceptibility candidate 4 [Source:MGI Symbol;Acc:MGI:2443129]	0.61072	1.97325	2.83148	0.00513563	0.298448	-2.19386
chr17	13007839	13018119	10281	+	ENSMUSG00000006818	MnSOD,Sod-2	13007839,13008068;13008184,13008386;13010520,13010636;13013433,13013612;13015026,13018119	3824	protein_coding	Sod2	superoxide dismutase 2, mitochondrial [Source:MGI Symbol;Acc:MGI:98352]	-0.22324	7.54612	-2.83026	0.00515445	0.299173	-2.8084
chr8	71406010	71409904	3895	+	ENSMUSG00000046295	8430438L13Rik,Ankrd41	71406010,71406097;71406187,71406339;71406679,71406784;71406862,71406973;71407213,71407749;71407871,71408042;71408665,71408824;71408922,71409051;71409227,71409904	2136	protein_coding	Ankle1	ankyrin repeat and LEM domain containing 1 [Source:MGI Symbol;Acc:MGI:1918775]	0.793618	1.54522	2.82914	0.00517168	0.29967	-2.19763
chr3	94398517	94404501	5985	+	ENSMUSG00000044505	A530050P17Rik,LERN4,Lrrn6d	94398517,94399481;94401822,94404501	3645	protein_coding	Lingo4	leucine rich repeat and Ig domain containing 4 [Source:MGI Symbol;Acc:MGI:2444651]	0.824959	1.25567	2.82888	0.00517569	0.29967	-2.19773
chr2	162898894	162899523	630	-	ENSMUSG00000083567	EG497655	162898894,162899523	630	processed_pseudogene	Gm11451	predicted gene 11451 [Source:MGI Symbol;Acc:MGI:3705412]	-0.489784	3.15958	-2.82687	0.00520701	0.301114	-2.22877
chr9	54365158	54501626	136469	-	ENSMUSG00000041268	6430411K14Rik,E130119P06Rik	54365158,54366627;54367554,54367771;54369210,54369262;54369872,54369963;54374653,54374730;54375279,54375406;54375506,54375566;54376223,54376361;54378714,54378835;54378917,54379003;54379775,54379837;54380908,54381025;54381853,54382054;54382636,54382721;54383657,54383787;54387413,54387591;54393628,54393876;54396240,54396370;54398047,54398123;54399942,54400133;54400917,54401986;54403957,54404221;544…	10614	protein_coding	Dmxl2	Dmx-like 2 [Source:MGI Symbol;Acc:MGI:2444630]	0.842413	0.71788	2.82552	0.00522816	0.301956	-2.21815
chr17	57234914	57247641	12728	-	ENSMUSG00000005823	1810015L19Rik	57234914,57235366;57235923,57236047;57236156,57236239;57236374,57236423;57236697,57236740;57236871,57237001;57237206,57237323;57237424,57237497;57237851,57237926;57238030,57238163;57242734,57242838;57242941,57243134;57244247,57244368;57245029,57245111;57245295,57245345;57246764,57246883;57247511,57247641	2095	protein_coding	Gpr108	G protein-coupled receptor 108 [Source:MGI Symbol;Acc:MGI:1925558]	-0.236884	6.91712	-2.82512	0.00523434	0.301956	-2.71965
chr12	84417196	84418578	1383	+	ENSMUSG00000098134	2310020H19Rik	84417196,84418578	1383	protein_coding	Rnf113a2	ring finger protein 113A2 [Source:MGI Symbol;Acc:MGI:1913631]	-0.298975	4.76883	-2.82374	0.00525597	0.302834	-2.36882
chr11	49609263	49652739	43477	+	ENSMUSG00000020357	Flt-4,VEGFR-3,VEGFR3	49609263,49609827;49624645,49624741;49625227,49625471;49625698,49625810;49625901,49626063;49626256,49626395;49626669,49626837;49627120,49627237;49630269,49630423;49630513,49630675;49631979,49632105;49633143,49633251;49633986,49634348;49634649,49634795;49634893,49635024;49635174,49635280;49635602,49635737;49636226,49636330;49636659,49636772;49636983,49637071;49637202,49637352;49637786,49637880;496…	6255	protein_coding	Flt4	FMS-like tyrosine kinase 4 [Source:MGI Symbol;Acc:MGI:95561]	1.02117	0.365213	2.82311	0.00526586	0.303034	-2.24983
chr11	5276324	5444847	168524	-	ENSMUSG00000041961	LOC382477	5276324,5282505;5283338,5283440;5286094,5286261;5287373,5287483;5288797,5289157;5289663,5289737;5338638,5338763;5370531,5370665;5381569,5381740;5444388,5444847	7893	protein_coding	Znrf3	zinc and ring finger 3 [Source:MGI Symbol;Acc:MGI:3039616]	0.412338	5.06967	2.82191	0.00528479	0.303549	-2.5021
chr15	75969123	75975749	6627	+	ENSMUSG00000034429	1500031N24Rik	75969123,75969404;75973082,75973208;75973542,75973655;75974470,75975749	1803	protein_coding	Zfp707	zinc finger protein 707 [Source:MGI Symbol;Acc:MGI:1916270]	-0.478413	3.01329	-2.82173	0.00528766	0.303549	-2.23079
chr3	108455694	108536536	80843	-	ENSMUSG00000040412		108455694,108458468;108459685,108459850;108460939,108461117;108461196,108461322;108462890,108462991;108463470,108463566;108464255,108464435;108465606,108465779;108467753,108468016;108469528,108469665;108469902,108470007;108471348,108471438;108471969,108472097;108472723,108472900;108474961,108475049;108480976,108481125;108481264,108481369;108481782,108481862;108482331,108482478;108488830,108489022…	5836	protein_coding	5330417C22Rik	RIKEN cDNA 5330417C22 gene [Source:MGI Symbol;Acc:MGI:1923930]	-0.56969	4.03676	-2.8211	0.0052976	0.303751	-2.25784
chr4	86575668	86577285	1618	+	ENSMUSG00000070934	1300010C19Rik,FIP-1	86575668,86577285	1618	protein_coding	Rraga	Ras-related GTP binding A [Source:MGI Symbol;Acc:MGI:1915691]	-0.179596	7.5138	-2.81888	0.00533293	0.305406	-2.90102
chr14	69609068	69695834	86767	+	ENSMUSG00000034205	1110004B06Rik,9430067E15Rik	69609068,69609294;69609478,69609566;69633884,69634290;69644696,69644871;69660639,69660850;69663900,69664122;69667267,69667450;69673382,69673533;69675676,69675843;69677813,69677975;69682095,69682338;69689028,69689143;69690134,69690270;69692314,69692425;69693040,69695834	5405	protein_coding	Loxl2	lysyl oxidase-like 2 [Source:MGI Symbol;Acc:MGI:2137913]	0.902407	0.22115	2.81831	0.00534203	0.305486	-2.25868
chr4	21776272	21837872	61601	+	ENSMUSG00000040455	3110003C05Rik,4930550B20Rik,Gcap7	21776272,21776317;21780341,21780450;21781736,21781908;21782883,21782986;21784693,21784793;21796786,21796928;21797295,21797390;21798605,21798735;21804226,21804313;21810742,21810823;21815307,21815398;21816882,21816938;21817501,21817644;21824417,21825077;21826154,21826251;21830417,21830503;21832164,21832317;21834235,21837872	6005	protein_coding	Usp45	ubiquitin specific petidase 45 [Source:MGI Symbol;Acc:MGI:101850]	-0.457376	4.01566	-2.81798	0.00534726	0.305486	-2.29801
chrX	135885851	135891081	5231	+	ENSMUSG00000072964	2700087I09Rik	135885851,135886097;135886845,135886926;135887261,135887317;135888372,135888479;135888751,135891081	2825	protein_coding	Bhlhb9	basic helix-loop-helix domain containing, class B9 [Source:MGI Symbol;Acc:MGI:1917487]	0.367703	3.99917	2.81638	0.0053729	0.306462	-2.37185
chr6	121210696	121226854	16159	+	ENSMUSG00000030137		121210696,121210836;121220384,121220606;121221301,121221449;121222734,121223414;121225786,121226854	2263	protein_coding	Tuba8	tubulin, alpha 8 [Source:MGI Symbol;Acc:MGI:1858225]	-0.386777	4.60148	-2.81599	0.00537923	0.306462	-2.39012
chr8	107031222	107045755	14534	+	ENSMUSG00000031913	4930589C15Rik	107031222,107031491;107036637,107036748;107036843,107036990;107038928,107038989;107039090,107039209;107040874,107041030;107042192,107042340;107042614,107042695;107042912,107043131;107044455,107044595;107045039,107045755	2178	protein_coding	Vps4a	vacuolar protein sorting 4A [Source:MGI Symbol;Acc:MGI:1890520]	-0.279571	5.43104	-2.8157	0.00538381	0.306462	-2.4885
chr16	10357948	10395490	37543	-	ENSMUSG00000039179	3300001K11Rik	10357948,10358435;10361254,10361412;10378897,10379119;10382790,10382933;10386063,10386133;10387155,10387238;10394853,10395490	1807	protein_coding	Tekt5	tektin 5 [Source:MGI Symbol;Acc:MGI:1917676]	-0.45421	3.59498	-2.81463	0.00540099	0.30707	-2.28431
chr1	153749426	153764221	14796	+	ENSMUSG00000066800	E230029I04Rik	153749426,153749607;153751859,153752059;153752845,153752947;153753607,153755213;153755951,153756036;153758383,153758588;153759544,153759676;153760775,153760911;153762119,153764221	4758	protein_coding	Rnasel	ribonuclease L (2', 5'-oligoisoadenylate synthetase-dependent) [Source:MGI Symbol;Acc:MGI:1098272]	0.87399	1.39532	2.81408	0.00540986	0.307204	-2.23215
chr15	77940522	77956722	16201	-	ENSMUSG00000016552	A430097D04Rik,D15Bwg0759e,LOC239554	77940522,77943392;77945579,77945749;77947018,77947259;77948354,77948519;77951970,77952136;77952295,77952561;77953283,77953534;77955589,77956089;77956469,77956722	4891	protein_coding	Foxred2	FAD-dependent oxidoreductase domain containing 2 [Source:MGI Symbol;Acc:MGI:106315]	0.651935	1.76687	2.81239	0.00543723	0.308388	-2.23787
chr2	174284320	174346744	62425	+	ENSMUSG00000027523	Galphas,Gnas1,Gnasxl,Gs-alpha,Gsa,Nesp,Nesp55,Nespl,Oedsml,P1,P2,P3,SCG6,XLalphas	174284320,174284508;174284604,174285477;174288491,174288586;174295996,174296895;174297859,174300217;174300431,174302018;174327768,174327941;174328108,174330434;174334212,174334284;174336747,174336791;174337621,174338084;174341650,174341707;174341810,174341929;174343200,174343297;174345075,174345129;174345228,174345301;174345383,174345562;174345649,174345779;174345990,174346057;174346242,174346744	10376	protein_coding	Gnas	GNAS (guanine nucleotide binding protein, alpha stimulating) complex locus [Source:MGI Symbol;Acc:MGI:95777]	0.313681	5.19123	2.80913	0.0054903	0.311025	-2.53725
chr19	8706882	8723369	16488	-	ENSMUSG00000010095	4F2HC,Cd98,Ly-10,Ly-m10,Mdu1,Mgp-2hc	8706882,8708094;8708194,8708277;8709005,8709145;8709230,8709410;8709550,8709608;8709715,8709783;8711834,8711928;8712730,8712985;8713342,8713879;8722984,8723369	3022	protein_coding	Slc3a2	solute carrier family 3 (activators of dibasic and neutral amino acid transport), member 2 [Source:MGI Symbol;Acc:MGI:96955]	-0.258178	9.27048	-2.80869	0.00549763	0.311067	-3.45378
chr1	119470305	119504794	34490	-	ENSMUSG00000004451	5730472O18Rik	119470305,119471825;119475895,119476072;119477915,119478123;119483494,119483656;119504577,119504794	2289	protein_coding	Ralb	v-ral simian leukemia viral oncogene B [Source:MGI Symbol;Acc:MGI:1927244]	-0.191615	7.89947	-2.80719	0.00552211	0.311789	-3.0931
chr5	7960457	7982213	21757	+	ENSMUSG00000012428	Tiarp,Tnfaip9	7960457,7960541;7975439,7975896;7976495,7977022;7978408,7978572;7980295,7982213	3155	protein_coding	Steap4	STEAP family member 4 [Source:MGI Symbol;Acc:MGI:1923560]	-0.772197	3.15506	-2.8071	0.00552359	0.311789	-2.2696
chr19	41911871	41918664	6794	+	ENSMUSG00000011752	2310050F24Rik,Pgam-1	41911871,41912186;41915605,41915879;41916643,41916823;41917606,41918664	1831	protein_coding	Pgam1	phosphoglycerate mutase 1 [Source:MGI Symbol;Acc:MGI:97552]	-0.523586	2.99841	-2.80522	0.00555458	0.313053	-2.27209
chr15	80091334	80119501	28168	+	ENSMUSG00000022415	p29,Syngr1b	80091334,80091492;80110444,80110681;80111599,80111744;80113166,80113441;80115855,80119501	4466	protein_coding	Syngr1	synaptogyrin 1 [Source:MGI Symbol;Acc:MGI:1328323]	-0.294339	5.28466	-2.80494	0.00555924	0.313053	-2.48529
chr13	96079216	96081376	2161	-	ENSMUSG00000114133	MGC23908	96079216,96081376	2161	protein_coding	BTF3L4	basic transcription factor 3 like 4 [Source:HGNC Symbol;Acc:HGNC:30547]	-0.489676	2.78951	-2.80301	0.00559133	0.314178	-2.2663
chr1	71652837	71662843	10007	+	ENSMUSG00000073652	ENSMUSG00000073652,Gm15456	71652837,71653019;71653157,71653386;71657045,71657457;71660752,71660945;71662019,71662843	1845	antisense_RNA	Apol7d	apolipoprotein L 7d [Source:MGI Symbol;Acc:MGI:3723449]	0.952927	0.0175955	2.80294	0.00559252	0.314178	-2.28726
chr7	80325292	80341005	15714	-	ENSMUSG00000030533		80325292,80325877;80326013,80326168;80326309,80326426;80327583,80327698;80327918,80328031;80328453,80328519;80328693,80328820;80329022,80329162;80329506,80329647;80330338,80330432;80331553,80331853;80332977,80333148;80334020,80334190;80334695,80334863;80336306,80336473;80336925,80337017;80338841,80339016;80339314,80339350;80339551,80339712;80340069,80340517;80340932,80341005	3635	protein_coding	Unc45a	unc-45 myosin chaperone A [Source:MGI Symbol;Acc:MGI:2142246]	-0.245759	6.15931	-2.80179	0.00561167	0.314871	-2.64951
chr8	124793092	124834704	41613	+	ENSMUSG00000036913	D130049O21Rik	124793092,124794905;124815070,124815165;124817004,124817126;124818698,124818808;124820188,124820341;124823122,124823267;124824718,124824856;124825935,124826238;124828099,124828261;124829020,124834704	8735	protein_coding	Trim67	tripartite motif-containing 67 [Source:MGI Symbol;Acc:MGI:3045323]	0.784711	1.62244	2.8014	0.00561817	0.314871	-2.262
chr1	191436340	191465048	28709	-	ENSMUSG00000103114		191436340,191437980;191441651,191441807;191442512,191442773;191445566,191445586;191464303,191464381;191464824,191465048	2385	lincRNA	Gm32200	predicted gene, 32200 [Source:MGI Symbol;Acc:MGI:5591359]	-0.564239	2.89605	-2.80078	0.00562857	0.31508	-2.27167
chr10	52690533	53111622	421090	+	ENSMUSG00000038602		52690533,52691169;52933092,52933267;53021844,53021971;53062451,53062610;53073454,53073610;53077897,53077949;53089338,53089492;53108148,53111622	4941	protein_coding	Slc35f1	solute carrier family 35, member F1 [Source:MGI Symbol;Acc:MGI:2139810]	-0.744191	2.1055	-2.7997	0.00564656	0.315111	-2.26736
chr5	88720855	88764220	43366	+	ENSMUSG00000006262	1110003E08Rik,Mobkl1a	88720855,88721121;88743304,88743470;88745042,88745150;88749525,88749658;88753160,88753323;88756095,88764220	8967	protein_coding	Mob1b	MOB kinase activator 1B [Source:MGI Symbol;Acc:MGI:1915723]	-0.25898	6.51896	-2.79931	0.00565313	0.315111	-2.70985
chr9	32116136	32268446	152311	+	ENSMUSG00000041444	3426406O18Rik,GC-GAP,Grit,p200RhoGAP,PX-RICS	32116136,32116251;32129570,32129678;32151922,32152013;32153040,32153124;32170090,32170176;32181842,32181979;32186329,32186421;32187634,32187756;32189984,32190061;32207448,32207649;32208184,32208265;32224249,32224587;32239262,32239411;32245152,32245254;32245918,32246062;32246447,32246529;32247108,32247215;32247486,32247631;32248380,32248575;32250642,32250787;32254067,32254138;32255174,32256058;322…	14109	protein_coding	Arhgap32	Rho GTPase activating protein 32 [Source:MGI Symbol;Acc:MGI:2450166]	0.604871	3.64179	2.79924	0.00565429	0.315111	-2.34043
chr9	57521279	57532426	11148	+	ENSMUSG00000000088	CcOX	57521279,57521415;57528956,57529072;57530241,57530362;57531669,57531792;57532282,57532426	645	protein_coding	Cox5a	cytochrome c oxidase subunit Va [Source:MGI Symbol;Acc:MGI:88474]	-0.228833	7.34637	-2.79915	0.0056558	0.315111	-2.90625
chr4	143267431	143299564	32134	-	ENSMUSG00000028583	Gp38,OTS-8,PA2.26,RANDAM-2,T1a,T1alpha	143267431,143268426;143269188,143269299;143270523,143270561;143273900,143274056;143276071,143276207;143299189,143299564	1817	protein_coding	Pdpn	podoplanin [Source:MGI Symbol;Acc:MGI:103098]	-0.293235	6.95369	-2.79802	0.00567484	0.315799	-2.84066
chr2	13573952	13582826	8875	+	ENSMUSG00000026728		13573952,13574994;13575541,13575601;13578413,13578508;13578589,13578750;13579421,13579546;13580018,13580238;13580640,13580683;13581613,13581698;13582473,13582826	2193	protein_coding	Vim	vimentin [Source:MGI Symbol;Acc:MGI:98932]	0.868742	0.848628	2.79752	0.00568321	0.315893	-2.2775
chr12	73584797	73778185	193389	+	ENSMUSG00000021108	Pkch	73584797,73585525;73649292,73649355;73691548,73691698;73692932,73692966;73696187,73696275;73697917,73698046;73700181,73700308;73702438,73702581;73702739,73702912;73721736,73721890;73758886,73759024;73759553,73759741;73775390,73775533;73776912,73778185	3545	protein_coding	Prkch	protein kinase C, eta [Source:MGI Symbol;Acc:MGI:97600]	0.931165	1.04948	2.79526	0.00572162	0.317072	-2.28121
chr16	92498134	92541243	43110	+	ENSMUSG00000022949	5730466J16Rik,CLIC1L	92498134,92499557;92528060,92528169;92528696,92528821;92529869,92529975;92530756,92530937;92539435,92541243	3758	protein_coding	Clic6	chloride intracellular channel 6 [Source:MGI Symbol;Acc:MGI:2146607]	0.557483	3.12808	2.79517	0.00572302	0.317072	-2.3256
chr3	97901190	97923276	22087	+	ENSMUSG00000027879	4930564D15Rik,ERS-24,Sec22l1	97901190,97901420;97907221,97907664;97912579,97912739;97914500,97915211;97921116,97923276	3709	protein_coding	Sec22b	SEC22 homolog B, vesicle trafficking protein [Source:MGI Symbol;Acc:MGI:1338759]	-0.202773	7.09569	-2.79481	0.00572916	0.317072	-2.86938
chr8	45395665	45410619	14955	-	ENSMUSG00000031639		45395665,45397141;45397370,45399222;45400646,45400837;45402698,45403150;45408666,45408735;45409796,45409990;45410300,45410380;45410453,45410619	4488	protein_coding	Tlr3	toll-like receptor 3 [Source:MGI Symbol;Acc:MGI:2156367]	0.429378	4.18436	2.79469	0.00573126	0.317072	-2.41735
chr8	71554238	71558871	4634	-	ENSMUSG00000043664		71554238,71555142;71555758,71555988;71557820,71557905;71558490,71558871	1604	protein_coding	Tmem221	transmembrane protein 221 [Source:MGI Symbol;Acc:MGI:3525074]	-0.495482	3.40677	-2.79425	0.00573875	0.317115	-2.34064
chr8	94532990	94570531	37542	+	ENSMUSG00000034361	3322401K10Rik	94532990,94533193;94548328,94548545;94551170,94551349;94551740,94551814;94553390,94553461;94554675,94554758;94554930,94555019;94555509,94555607;94555972,94556058;94557420,94557479;94558125,94558258;94560109,94560163;94562738,94562789;94563957,94564090;94568591,94568827;94569971,94570531	2342	protein_coding	Cpne2	copine II [Source:MGI Symbol;Acc:MGI:2387578]	0.404986	3.55299	2.79359	0.00574998	0.317364	-2.36699
chr3	121953229	122016753	63525	+	ENSMUSG00000039831	6720461J18Rik,B130017I01Rik,C76601,Parg1	121953229,121953404;121973879,121974115;121981815,121981949;121988489,121988585;121988912,121988984;121990309,121990357;121990985,121991122;121991862,121991926;121992334,121992444;121992533,121992613;121992742,121992930;121993580,121993717;122002542,122002702;122003209,122003348;122004245,122004349;122005655,122005753;122006776,122006915;122007544,122007732;122007954,122008091;122009826,122010058…	5787	protein_coding	Arhgap29	Rho GTPase activating protein 29 [Source:MGI Symbol;Acc:MGI:2443818]	-0.391956	5.3486	-2.78948	0.00582053	0.320652	-2.54321
chr17	56009201	56016790	7590	+	ENSMUSG00000003199	E130307M08Rik	56009201,56009256;56009330,56009586;56010277,56010513;56010988,56011111;56011618,56011699;56011866,56011962;56012271,56012343;56012416,56012492;56014941,56015109;56015208,56015278;56015471,56015560;56015904,56015996;56016516,56016790	1701	protein_coding	Mpnd	MPN domain containing [Source:MGI Symbol;Acc:MGI:1915297]	-0.391736	3.6728	-2.78933	0.00582313	0.320652	-2.35311
chr11	80482126	80780025	297900	-	ENSMUSG00000035441	9930104H07Rik,D11Ertd9e	80482126,80484382;80557434,80557588;80583827,80583990;80586847,80586960;80592787,80592891;80593739,80593883;80601583,80601806;80637874,80638081;80640219,80640385;80657393,80657525;80663041,80663115;80666575,80666645;80670849,80671019;80674614,80674728;80674817,80674962;80676051,80676254;80676822,80676938;80680020,80680115;80682382,80682435;80684325,80684490;80685850,80685943;80692881,80693089;807…	5518	protein_coding	Myo1d	myosin ID [Source:MGI Symbol;Acc:MGI:107728]	0.23591	7.13208	2.78795	0.00584686	0.321307	-2.94086
chr10	81396186	81455635	59450	-	ENSMUSG00000055053	1110019L22Rik,1500041O16Rik,NF1-C	81396186,81401071;81403352,81403428;81404824,81405008;81406089,81406214;81407555,81407679;81408106,81408229;81408335,81408409;81409611,81409682;81420267,81420798;81427076,81427187;81430786,81431005;81455540,81455635	6630	protein_coding	Nfic	nuclear factor I/C [Source:MGI Symbol;Acc:MGI:109591]	0.311813	6.474	2.78785	0.00584863	0.321307	-2.85895
chr6	49319274	49341582	22309	+	ENSMUSG00000050786	6330407D12Rik	49319274,49319480;49333911,49334297;49339263,49339332;49339826,49341582	2421	protein_coding	Ccdc126	coiled-coil domain containing 126 [Source:MGI Symbol;Acc:MGI:1889376]	-0.474193	3.45282	-2.7864	0.00587394	0.322323	-2.35351
chr15	12359711	12592556	232846	-	ENSMUSG00000022197	4930537L06Rik,A930022H17Rik,Gm21706,LOC223364,Pdzk3	12359711,12362239;12365628,12365762;12367810,12368080;12368619,12368720;12371589,12371706;12372447,12376380;12382599,12382743;12385161,12385948;12387537,12387693;12388544,12388578;12389968,12390049;12399179,12399311;12401436,12401553;12402295,12402523;12402638,12402711;12406467,12406581;12407260,12407379;12411008,12411153;12419458,12419572;12437104,12437259;12442480,12442612;12445523,12445665;124…	10756	protein_coding	Pdzd2	PDZ domain containing 2 [Source:MGI Symbol;Acc:MGI:1922394]	-0.518776	3.33542	-2.7848	0.00590171	0.323471	-2.35555
chr15	98831669	98871204	39536	-	ENSMUSG00000048154	C430014K11Rik,Mll2,Mll4	98831669,98834592;98834716,98834824;98834908,98834981;98835182,98835467;98837075,98837205;98837295,98837431;98839277,98840417;98840561,98840688;98840762,98840894;98841410,98841540;98841739,98841914;98842028,98842103;98842743,98842902;98843059,98843226;98843352,98843492;98843595,98846546;98846643,98846875;98846974,98847040;98847138,98847222;98847358,98847481;98849220,98851201;98851395,98851531;988…	19830	protein_coding	Kmt2d	lysine (K)-specific methyltransferase 2D [Source:MGI Symbol;Acc:MGI:2682319]	0.295344	7.82095	2.78393	0.00591692	0.323929	-3.26723
chr11	4701973	4704342	2370	-	ENSMUSG00000059534	1110020P15Rik	4701973,4702220;4704157,4704342	434	protein_coding	Uqcr10	ubiquinol-cytochrome c reductase, complex III subunit X [Source:MGI Symbol;Acc:MGI:1913402]	-0.242682	7.76272	-2.78324	0.00592904	0.324028	-3.07222
chr17	24639282	24650305	11024	-	ENSMUSG00000002504	0610011L07Rik,1200011K07Rik,2010007A20Rik,E3karp,Nherf2,Octs2,Sip-1,Sip1,Sryip1,Tka-1	24639282,24640389;24640595,24640657;24641709,24641752;24641819,24641972;24642191,24642370;24644819,24644957;24647527,24647727;24649938,24650305	2257	protein_coding	Slc9a3r2	solute carrier family 9 (sodium/hydrogen exchanger), member 3 regulator 2 [Source:MGI Symbol;Acc:MGI:1890662]	-0.260813	6.78692	-2.78281	0.00593653	0.324028	-2.9266
chr17	24696234	24700529	4296	+	ENSMUSG00000019320	2310034C04Rik	24696234,24697124;24698220,24698408;24698518,24698598;24698786,24698861;24698945,24699122;24699269,24699450;24699544,24699657;24699898,24700015;24700121,24700529	2238	protein_coding	Noxo1	NADPH oxidase organizer 1 [Source:MGI Symbol;Acc:MGI:1919143]	0.731535	1.24734	2.78266	0.00593931	0.324028	-2.31006
chr7	45526330	45554229	27900	+	ENSMUSG00000040428	2410005C22Rik,PEPP1	45526330,45526441;45530105,45530133;45530569,45530658;45532258,45532365;45534338,45534410;45534507,45534607;45534744,45534853;45537657,45537872;45538198,45538477;45539206,45539289;45540480,45540527;45540831,45540911;45541055,45541204;45543946,45544044;45547950,45548090;45549060,45549159;45549230,45549569;45549804,45549965;45553245,45553294;45553569,45553681;45553765,45554229	2952	protein_coding	Plekha4	pleckstrin homology domain containing, family A (phosphoinositide binding specific) member 4 [Source:MGI Symbol;Acc:MGI:1916467]	0.778086	0.63168	2.77881	0.00600726	0.327357	-2.32506
chr6	113514874	113531652	16779	-	ENSMUSG00000030286	0610039A15Rik,Tmem111	113514874,113516031;113517097,113517179;113517882,113517961;113519915,113519996;113520477,113520581;113522314,113522407;113522750,113522807;113531328,113531652	1985	protein_coding	Emc3	ER membrane protein complex subunit 3 [Source:MGI Symbol;Acc:MGI:1913337]	-0.19943	7.33179	-2.77841	0.00601433	0.327365	-2.96366
chr5	140340301	140389262	48962	-	ENSMUSG00000029560	B130023O14Rik	140340301,140341642;140344286,140344435;140344709,140344855;140346277,140346345;140352133,140352265;140353035,140353195;140353433,140353513;140355960,140356081;140358057,140358174;140360192,140360415;140382689,140382733;140389148,140389262	2707	protein_coding	Snx8	sorting nexin 8 [Source:MGI Symbol;Acc:MGI:2443816]	-0.35381	5.23784	-2.77801	0.00602147	0.327376	-2.51743
chr18	80046895	80119640	72746	+	ENSMUSG00000056214	2410049N21Rik	80046895,80047142;80079825,80080047;80116969,80119640	3143	protein_coding	Pard6g	par-6 family cell polarity regulator gamma [Source:MGI Symbol;Acc:MGI:2135606]	0.778333	1.24634	2.77693	0.00604077	0.328027	-2.32197
chr5	148504635	148552789	48155	-	ENSMUSG00000001687		148504635,148506187;148506446,148506523;148509269,148509355;148511894,148512002;148551953,148552789	2664	protein_coding	Ubl3	ubiquitin-like 3 [Source:MGI Symbol;Acc:MGI:1344373]	-0.30002	7.37358	-2.77656	0.00604732	0.328027	-2.99014
chr3	94933056	94944758	11703	+	ENSMUSG00000068874	Lp56,Lpsb	94933056,94933162;94936697,94936753;94936895,94937007;94937208,94937393;94937955,94938075;94939646,94939828;94940048,94940226;94942464,94942542;94942625,94942746;94943839,94943931;94944075,94944193;94944406,94944758	1712	protein_coding	Selenbp1	selenium binding protein 1 [Source:MGI Symbol;Acc:MGI:96825]	-0.598785	6.21453	-2.77582	0.00606055	0.328368	-2.64437
chr13	58000228	58113592	113365	-	ENSMUSG00000014164	7530408C15Rik,EG627648	58000228,58005204;58009277,58009420;58011094,58011234;58013830,58013958;58016446,58016547;58018797,58018994;58019369,58019486;58030413,58030562;58033226,58033342;58051029,58051138;58063701,58063863;58071560,58071681;58085051,58085157;58095096,58095215;58099642,58099708;58100375,58100450;58102399,58102428;58113142,58113592	7322	protein_coding	Klhl3	kelch-like 3 [Source:MGI Symbol;Acc:MGI:2445185]	0.673113	2.13177	2.77504	0.00607456	0.32875	-2.33943
chr7	19004044	19006777	2734	+	ENSMUSG00000044030	6330414O09Rik	19004044,19006777	2734	protein_coding	Irf2bp1	interferon regulatory factor 2 binding protein 1 [Source:MGI Symbol;Acc:MGI:2442159]	0.417619	3.08563	2.77433	0.00608728	0.329061	-2.37793
chr17	28970885	29007937	37053	-	ENSMUSG00000024006	5830476G13Rik,9530097A09Rik,Ndr1	28970885,28972676;28973045,28973139;28974282,28974377;28974546,28974669;28975819,28975936;28977540,28977601;28979203,28979305;28982032,28982186;28984077,28984200;28988178,28988261;28991298,28991420;28992417,28992468;29000009,29000144;29007711,29007937	3291	protein_coding	Stk38	serine/threonine kinase 38 [Source:MGI Symbol;Acc:MGI:2442572]	-0.253796	6.53981	-2.77277	0.00611526	0.330196	-2.81991
chr4	114959336	114987241	27906	-	ENSMUSG00000028719	0610011D08Rik,Cmpk	114959336,114961755;114963065,114963161;114963356,114963432;114964883,114965035;114969218,114969364;114986966,114987241	3170	protein_coding	Cmpk1	cytidine monophosphate (UMP-CMP) kinase 1 [Source:MGI Symbol;Acc:MGI:1913838]	-0.20332	6.9749	-2.77223	0.00612508	0.330342	-2.8822
chr8	11453518	11478710	25193	-	ENSMUSG00000031504	D8Ertd350e	11453518,11454526;11478328,11478710	1392	protein_coding	Rab20	RAB20, member RAS oncogene family [Source:MGI Symbol;Acc:MGI:102789]	-0.292256	5.34842	-2.77185	0.00613195	0.330342	-2.56914
chrX	162411954	162643649	231696	-	ENSMUSG00000040855	POB1	162411954,162417611;162427653,162427758;162438648,162438793;162441037,162441120;162471795,162471856;162503771,162503907;162507607,162507652;162512679,162512732;162514279,162514351;162518329,162518423;162520121,162520263;162522922,162522985;162526258,162526396;162546755,162546849;162552543,162552669;162554797,162554945;162565228,162565351;162643274,162643649	7678	protein_coding	Reps2	RALBP1 associated Eps domain containing protein 2 [Source:MGI Symbol;Acc:MGI:2663511]	-0.7124	2.05753	-2.77109	0.00614568	0.330705	-2.3327
chr7	30314816	30319046	4231	+	ENSMUSG00000019737	0610012K07Rik,AI428936,nesprin-4	30314816,30315086;30315262,30315400;30316230,30316373;30316573,30316767;30316843,30317091;30317968,30318042;30318673,30318731;30318824,30319046	1355	protein_coding	Syne4	spectrin repeat containing, nuclear envelope family member 4 [Source:MGI Symbol;Acc:MGI:2141950]	0.482754	3.68454	2.77009	0.00616387	0.331306	-2.42172
chr1	191098325	191108943	10619	+	ENSMUSG00000026630	9130211I03Rik	191098325,191098527;191100728,191100832;191108451,191108943	801	protein_coding	Batf3	basic leucine zipper transcription factor, ATF-like 3 [Source:MGI Symbol;Acc:MGI:1925491]	-0.893192	1.93974	-2.76725	0.00621576	0.333716	-2.34127
chr1	153740349	153745468	5120	+	ENSMUSG00000026475	Rgsr	153740349,153740512;153740863,153740973;153741620,153741681;153741963,153742129;153743634,153745468	2339	protein_coding	Rgs16	regulator of G-protein signaling 16 [Source:MGI Symbol;Acc:MGI:108407]	0.6083	2.15148	2.76562	0.00624562	0.334938	-2.36048
chr16	32877781	32908963	31183	+	ENSMUSG00000022800	2010005M05Rik,3830411L18Rik,3830421F13Rik,4933423A17Rik	32877781,32877996;32882982,32883133;32884124,32884252;32891265,32891413;32895085,32895197;32898374,32898470;32898878,32898939;32900633,32900707;32902419,32902545;32905532,32908963	4552	protein_coding	Fyttd1	forty-two-three domain containing 1 [Source:MGI Symbol;Acc:MGI:1917955]	-0.291182	6.7697	-2.76458	0.00626466	0.335578	-2.86391
chr9	77046682	77051953	5272	+	ENSMUSG00000098370		77046682,77046895;77049300,77051953	2868	lincRNA	Gm19541	predicted gene, 19541 [Source:MGI Symbol;Acc:MGI:5011726]	0.932434	0.152942	2.76383	0.00627866	0.335948	-2.38511
chr14	56811989	56813899	1911	+	ENSMUSG00000100017		56811989,56813899	1911	bidirectional_promoter_lncRNA	2410022M11Rik	RIKEN cDNA 2410022M11 gene [Source:MGI Symbol;Acc:MGI:1917005]	0.918113	0.489989	2.7588	0.00637219	0.340202	-2.37937
chr1	79794197	79858696	64500	-	ENSMUSG00000026249	B230326M24Rik,nexin,PI7,PN-1,Spi4	79794197,79795042;79796826,79796909;79799468,79799554;79801456,79801556;79802847,79803045;79810554,79810751;79816728,79816955;79821277,79821557;79858511,79858696	2210	protein_coding	Serpine2	serine (or cysteine) peptidase inhibitor, clade E, member 2 [Source:MGI Symbol;Acc:MGI:101780]	0.300195	7.62529	2.75878	0.00637258	0.340202	-3.17787
chr7	114264606	114276118	11513	-	ENSMUSG00000030751	C2,HC2,Pros-30	114264606,114264956;114266434,114266544;114267121,114267200;114269721,114269850;114270333,114270403;114271054,114271142;114273812,114273915;114274026,114274127;114274416,114274460;114275961,114276118	1241	protein_coding	Psma1	proteasome (prosome, macropain) subunit, alpha type 1 [Source:MGI Symbol;Acc:MGI:1347005]	0.168991	7.54031	2.75831	0.00638143	0.34029	-3.11423
chr3	88394143	88410331	16189	-	ENSMUSG00000028066	2600009M07Rik	88394143,88394570;88395905,88396100;88399135,88399235;88399711,88399816;88410156,88410331	1007	protein_coding	Pmf1	polyamine-modulated factor 1 [Source:MGI Symbol;Acc:MGI:1914287]	0.286073	5.23512	2.75733	0.00639978	0.340884	-2.62597
chr4	155067016	155072433	5418	+	ENSMUSG00000029047	LOC230983	155067016,155067174;155067823,155067903;155068663,155069069;155070387,155070562;155070641,155070776;155071705,155072433	1688	protein_coding	Pex10	peroxisomal biogenesis factor 10 [Source:MGI Symbol;Acc:MGI:2684988]	-0.324741	4.25325	-2.75661	0.00641328	0.341082	-2.49987
chr11	69682138	69691141	9004	+	ENSMUSG00000085890	2010012P19Rik	69682138,69682147;69682817,69682999;69683427,69683526;69684329,69684673;69688360,69688438;69690750,69691141	1109	antisense_RNA	Tnfsf13os	tumor necrosis factor (ligand) superfamily, member 13, opposite strand [Source:MGI Symbol;Acc:MGI:1919587]	-0.635594	2.6108	-2.75624	0.0064203	0.341082	-2.36706
chr12	8921664	8938742	17079	+	ENSMUSG00000020585	Mtrp	8921664,8922294;8931628,8931748;8934696,8934772;8934866,8934988;8935987,8936082;8936697,8936795;8938117,8938742	1773	protein_coding	Laptm4a	lysosomal-associated protein transmembrane 4A [Source:MGI Symbol;Acc:MGI:108017]	-0.15845	9.43066	-2.75598	0.00642516	0.341082	-3.67182
chr2	121449195	121453420	4226	+	ENSMUSG00000074884	m4F5rel	121449195,121449441;121449975,121450083;121450588,121453420	3189	protein_coding	Serf2	small EDRK-rich factor 2 [Source:MGI Symbol;Acc:MGI:1337041]	-0.217771	6.6452	-2.75538	0.00643646	0.341299	-2.90175
chr19	4214238	4223490	9253	+	ENSMUSG00000040663	Bsf3,CLC,NNT-1/BSF-3	4214238,4214500;4220178,4220344;4222074,4223490	1847	protein_coding	Clcf1	cardiotrophin-like cytokine factor 1 [Source:MGI Symbol;Acc:MGI:1930088]	0.403472	3.97055	2.75316	0.00647869	0.343153	-2.48683
chr11	84876315	84880285	3971	-	ENSMUSG00000045140	2610044A17Rik,Gwt1	84876315,84878512;84879719,84880195;84880228,84880285	2733	protein_coding	Pigw	phosphatidylinositol glycan anchor biosynthesis, class W [Source:MGI Symbol;Acc:MGI:1917575]	-0.505447	3.01115	-2.75232	0.00649451	0.343605	-2.40407
chr4	136247952	136274898	26947	+	ENSMUSG00000001604	S-II	136247952,136248117;136253746,136253808;136254465,136254570;136255150,136255288;136257924,136257986;136264447,136264610;136264872,136264928;136268009,136268163;136271233,136271379;136273644,136273715;136274780,136274898	1251	protein_coding	Tcea3	transcription elongation factor A (SII), 3 [Source:MGI Symbol;Acc:MGI:1196908]	0.286727	4.823	2.7503	0.00653323	0.345267	-2.62553
chr4	130165602	130175122	9521	-	ENSMUSG00000028776	1110021J17Rik,Arg1,AZ-1,Lcn7	130165602,130166205;130166303,130166348;130166902,130167025;130167256,130167301;130167405,130167594;130167698,130167848;130167930,130168053;130169019,130169133;130169311,130169403;130172932,130172995;130173893,130174207;130174723,130174802;130174902,130175122	2173	protein_coding	Tinagl1	tubulointerstitial nephritis antigen-like 1 [Source:MGI Symbol;Acc:MGI:2137617]	-0.313972	7.72963	-2.7498	0.00654282	0.345356	-3.18474
chr17	25233331	25240124	6794	-	ENSMUSG00000035521		25233331,25234722;25234808,25234889;25234980,25235111;25235182,25235264;25235345,25235480;25235534,25235627;25235705,25235788;25235856,25235910;25239775,25239842;25239914,25239971;25240060,25240124	2249	protein_coding	Gnptg	N-acetylglucosamine-1-phosphotransferase, gamma subunit [Source:MGI Symbol;Acc:MGI:2147006]	-0.268315	5.63544	-2.74912	0.00655586	0.345356	-2.6502
chr17	43016555	43089188	72634	+	ENSMUSG00000023915	DR6,TR7	43016555,43017092;43037595,43038246;43039695,43040189;43064968,43065233;43085336,43085564;43087743,43089188	3626	protein_coding	Tnfrsf21	tumor necrosis factor receptor superfamily, member 21 [Source:MGI Symbol;Acc:MGI:2151075]	-0.427276	4.94819	-2.74907	0.00655683	0.345356	-2.558
chr6	61173983	61180270	6288	-	ENSMUSG00000097924		61173983,61177082;61179984,61180270	3387	bidirectional_promoter_lncRNA	A730020E08Rik	RIKEN cDNA A730020E08 gene [Source:MGI Symbol;Acc:MGI:2444999]	-0.645844	1.77927	-2.7483	0.0065716	0.345623	-2.38614
chr10	12916679	12923090	6412	-	ENSMUSG00000097378		12916679,12917071;12921609,12921717;12922366,12922458;12922574,12923090	1112	lincRNA	B230208H11Rik	RIKEN cDNA B230208H11 gene [Source:MGI Symbol;Acc:MGI:2443719]	-0.793591	1.41514	-2.74714	0.00659388	0.345623	-2.39639
chr16	76287400	76373827	86428	-	ENSMUSG00000048490	6030458L20Rik,8430438I05Rik,RIP140	76287400,76295015;76330746,76330864;76352472,76352549;76372872,76373049;76373770,76373827	8049	protein_coding	Nrip1	nuclear receptor interacting protein 1 [Source:MGI Symbol;Acc:MGI:1315213]	0.464619	3.47731	2.74694	0.00659777	0.345623	-2.46972
chrX	138914430	139010532	96103	+	ENSMUSG00000052854	Nesk	138914430,138914808;138921039,138921104;138958350,138958406;138959617,138959688;138963283,138963408;138964904,138965014;138966386,138966476;138967668,138967798;138970334,138970388;138971788,138971866;138972803,138972978;138974644,138974709;138975137,138976265;138978660,138978758;138981070,138981137;138982639,138982754;138983842,138983939;138985180,138985535;138986678,138986939;138988695,138988851…	8046	protein_coding	Nrk	Nik related kinase [Source:MGI Symbol;Acc:MGI:1351326]	0.996939	-0.130401	2.74675	0.00660146	0.345623	-2.42865
chr4	116066965	116075071	8107	-	ENSMUSG00000063882	2210416J04Rik,2310021J10Rik,2610041P16Rik	116066965,116067172;116069863,116070024;116070737,116070757;116074916,116075071	547	protein_coding	Uqcrh	ubiquinol-cytochrome c reductase hinge protein [Source:MGI Symbol;Acc:MGI:1913826]	-0.207729	7.59379	-2.74674	0.00660179	0.345623	-3.08449
chr9	31149557	31211793	62237	-	ENSMUSG00000031996		31149557,31150972;31151837,31151992;31152313,31152387;31153414,31153499;31156190,31156225;31157695,31157847;31158499,31158598;31161227,31161355;31161759,31161917;31163346,31163420;31164543,31164673;31167561,31167728;31168708,31168916;31170437,31170633;31171934,31172046;31177018,31177141;31177905,31178078;31211623,31211793	3672	protein_coding	Aplp2	amyloid beta (A4) precursor-like protein 2 [Source:MGI Symbol;Acc:MGI:88047]	0.310072	8.47786	2.74638	0.0066087	0.345623	-3.3552
chr5	8072352	8368081	295730	-	ENSMUSG00000040537	2900022I03Rik,MDC2	8072352,8078706;8082146,8082269;8087982,8088068;8090142,8090252;8092260,8092406;8092731,8092831;8094986,8095180;8107002,8107019;8111895,8111985;8116545,8116659;8117589,8117757;8121048,8121167;8127327,8127432;8130209,8130272;8130485,8130535;8132399,8132479;8134512,8134604;8134813,8134884;8136806,8136905;8141719,8141770;8143042,8143132;8144221,8144305;8144348,8145719;8146455,8146526;8149208,8149282…	10746	protein_coding	Adam22	a disintegrin and metallopeptidase domain 22 [Source:MGI Symbol;Acc:MGI:1340046]	-0.451035	4.53879	-2.74598	0.00661645	0.345623	-2.5061
chr2	157367594	157396763	29170	+	ENSMUSG00000063019	1810024K12Rik	157367594,157367640;157379049,157379254;157395910,157396763	1107	protein_coding	Manbal	mannosidase, beta A, lysosomal-like [Source:MGI Symbol;Acc:MGI:1916411]	-0.179231	6.71962	-2.74577	0.00662044	0.345623	-2.92114
chr15	85859707	85876572	16866	+	ENSMUSG00000022385	B99,Gtse-1	85859707,85859794;85860004,85860095;85861901,85861958;85862068,85862695;85864107,85864262;85867475,85867601;85868680,85869057;85871509,85871581;85873640,85873876;85874975,85875218;85875536,85875751;85876149,85876572	2721	protein_coding	Gtse1	G two S phase expressed protein 1 [Source:MGI Symbol;Acc:MGI:1352755]	0.43702	3.56916	2.74185	0.00669689	0.349229	-2.49073
chr1	78310345	78420289	109945	+	ENSMUSG00000032908		78310345,78310502;78360071,78360229;78390475,78390654;78393359,78393448;78416875,78420289	4002	protein_coding	Sgpp2	sphingosine-1-phosphate phosphotase 2 [Source:MGI Symbol;Acc:MGI:3589109]	-0.536645	6.30933	-2.74079	0.00671768	0.349585	-2.74047
chrX	70343069	70365084	22016	-	ENSMUSG00000035847		70343069,70346673;70350927,70351100;70353144,70353270;70358267,70358437;70359949,70360149;70361043,70361131;70362977,70363154;70363802,70363938;70364795,70365084	4972	protein_coding	Ids	iduronate 2-sulfatase [Source:MGI Symbol;Acc:MGI:96417]	-0.356581	4.69941	-2.74073	0.00671896	0.349585	-2.559
chr7	141338880	141363020	24141	+	ENSMUSG00000025504		141338880,141339058;141341893,141341974;141342055,141342110;141342926,141342990;141354946,141355107;141355645,141355794;141355870,141355949;141356092,141356240;141356325,141356395;141356537,141356663;141357047,141357135;141357242,141357316;141357543,141357691;141357786,141357918;141358205,141358317;141360322,141360427;141361002,141361121;141361381,141361453;141361580,141361760;141361848,141361980…	3191	protein_coding	Eps8l2	EPS8-like 2 [Source:MGI Symbol;Acc:MGI:2138828]	-0.251496	6.30711	-2.74037	0.00672592	0.349585	-2.91172
chr10	127514967	127517154	2188	+	ENSMUSG00000040280		127514967,127515038;127515399,127515487;127516265,127516325;127516443,127517154	934	protein_coding	Ndufa4l2	NADH dehydrogenase (ubiquinone) 1 alpha subcomplex, 4-like 2 [Source:MGI Symbol;Acc:MGI:3039567]	-1.23394	0.915254	-2.73924	0.00674826	0.350361	-2.41764
chr3	89229057	89233381	4325	+	ENSMUSG00000042784	CD227,EMA,Muc-1	89229057,89229177;89229911,89231214;89231313,89231365;89231501,89231634;89231763,89231884;89231966,89232115;89233024,89233381	2242	protein_coding	Muc1	mucin 1, transmembrane [Source:MGI Symbol;Acc:MGI:97231]	0.26462	10.9582	2.73669	0.00679866	0.35259	-4.56508
chr1	139454772	139494091	39320	+	ENSMUSG00000033952	Aspm,Calmbp1,D330028K02Rik,MCPH5,Sha1	139454772,139455204;139456740,139456883;139457037,139458444;139461426,139461530;139461772,139461918;139463056,139463301;139464236,139464303;139467918,139468059;139468618,139468748;139469336,139469511;139470438,139470583;139470672,139470757;139471571,139471792;139473538,139473745;139473838,139473980;139474245,139474373;139476708,139476902;139477346,139481140;139482338,139482504;139485700,139485787…	9870	protein_coding	Aspm	asp (abnormal spindle)-like, microcephaly associated (Drosophila) [Source:MGI Symbol;Acc:MGI:1334448]	0.614241	2.11157	2.73505	0.00683124	0.353891	-2.41656
chr10	41718840	41809871	91032	-	ENSMUSG00000019813	2410017P07Rik,4930484D11Rik	41718840,41719907;41721557,41721701;41722884,41723005;41723861,41723938;41728628,41728714;41729331,41729408;41730999,41731115;41740840,41740961;41743042,41743221;41745771,41745931;41781484,41781550;41809573,41809663;41809788,41809871	2400	protein_coding	Cep57l1	centrosomal protein 57-like 1 [Source:MGI Symbol;Acc:MGI:1915511]	0.563312	2.40032	2.73345	0.00686329	0.355162	-2.43706
chr12	79156017	79172667	16651	-	ENSMUSG00000021124	Vti1-rp1	79156017,79156571;79157848,79157909;79160409,79160582;79164948,79165139;79166351,79166409;79172220,79172667	1490	protein_coding	Vti1b	vesicle transport through interaction with t-SNAREs 1B [Source:MGI Symbol;Acc:MGI:1855688]	-0.186683	7.22105	-2.73267	0.00687902	0.355586	-3.06536
chr4	59471868	59549364	77497	-	ENSMUSG00000028382	5830471K22Rik,Rod1	59471868,59477015;59477155,59477232;59481362,59481578;59482545,59482637;59485339,59485372;59485607,59485746;59488111,59488188;59493186,59493360;59494500,59494610;59501310,59501474;59514274,59514420;59517473,59517755;59524395,59524476;59546149,59546182;59548531,59548775;59549148,59549364	7247	protein_coding	Ptbp3	polypyrimidine tract binding protein 3 [Source:MGI Symbol;Acc:MGI:1923334]	0.230271	6.04092	2.72919	0.0069492	0.358822	-2.83688
chr2	173224458	173276533	52076	-	ENSMUSG00000038400	2210418I02Rik,N4wbp4,PMEPA1,STAG1,Tmepai	173224458,173228343;173228576,173228626;173234307,173234461;173276088,173276533	4538	protein_coding	Pmepa1	prostate transmembrane protein, androgen induced 1 [Source:MGI Symbol;Acc:MGI:1929600]	0.315794	6.28373	2.72779	0.00697762	0.359896	-2.8773
chrX	96096042	96168552	72511	+	ENSMUSG00000031207		96096042,96096243;96141865,96141948;96150620,96150715;96152524,96152798;96154295,96154378;96155464,96155610;96157847,96157943;96160088,96160251;96163367,96163497;96163750,96163910;96165375,96165467;96165925,96166149;96166470,96168552	3842	protein_coding	Msn	moesin [Source:MGI Symbol;Acc:MGI:97167]	-0.207586	9.48443	-2.72651	0.00700354	0.360839	-3.92796
chr5	144876495	144965847	89353	-	ENSMUSG00000038780	4930431E10Rik	144876495,144879456;144880625,144880709;144881618,144881819;144882507,144882627;144883569,144883706;144884583,144884761;144886362,144886476;144889699,144889802;144891315,144891513;144893161,144893307;144894080,144894157;144894474,144894558;144896490,144896731;144897983,144898058;144899147,144899212;144899365,144899498;144901177,144901285;144902540,144902578;144965501,144965847	5428	protein_coding	Smurf1	SMAD specific E3 ubiquitin protein ligase 1 [Source:MGI Symbol;Acc:MGI:1923038]	0.313202	6.22116	2.72428	0.00704917	0.362729	-2.94447
chr17	88440711	88490533	49823	+	ENSMUSG00000034998	3230402J05Rik,6030465J18Rik,Fkh19,HTLF	88440711,88440884;88462713,88463263;88475856,88475950;88479276,88479340;88484401,88484469;88486403,88490533	5085	protein_coding	Foxn2	forkhead box N2 [Source:MGI Symbol;Acc:MGI:1347478]	-0.612297	3.08368	-2.72397	0.00705558	0.362729	-2.45718
chr1	93619751	93635722	15972	-	ENSMUSG00000026277	1500019J11Rik,SOK-1,Ste20-like,Ysk1	93619751,93622526;93623396,93623532;93624553,93624624;93625034,93625148;93625461,93625606;93625781,93625966;93626051,93626208;93627025,93627133;93627654,93627710;93629034,93629264;93635298,93635383;93635547,93635722	4249	protein_coding	Stk25	serine/threonine kinase 25 (yeast) [Source:MGI Symbol;Acc:MGI:1891699]	-0.168401	7.16887	-2.72351	0.00706502	0.362807	-3.10392
chr4	20008007	20030785	22779	+	ENSMUSG00000073988	alpha-TTP	20008007,20008346;20008357,20008643;20014631,20014784;20021192,20021385;20023785,20023895;20028408,20030785	3464	protein_coding	Ttpa	tocopherol (alpha) transfer protein [Source:MGI Symbol;Acc:MGI:1354168]	-0.8129	1.14431	-2.72315	0.00707245	0.362807	-2.45721
chr14	46383520	46390669	7150	-	ENSMUSG00000021835	Bmp-4,Bmp2b,Bmp2b-1,Bmp2b1	46383520,46384712;46385715,46386094;46387156,46387280;46390304,46390669	2064	protein_coding	Bmp4	bone morphogenetic protein 4 [Source:MGI Symbol;Acc:MGI:88180]	-0.23598	8.79571	-2.72167	0.00710301	0.363979	-3.67244
chr11	87663087	87735539	72453	+	ENSMUSG00000034177	4732452J19Rik	87663087,87663222;87664136,87664867;87699897,87700123;87718378,87718500;87727150,87727224;87727336,87727467;87728026,87728130;87729400,87729561;87730132,87730234;87731027,87732385;87734156,87735539	4538	protein_coding	Rnf43	ring finger protein 43 [Source:MGI Symbol;Acc:MGI:2442609]	0.367368	4.26828	2.7212	0.00711281	0.364087	-2.63227
chr13	13590397	13778803	188407	+	ENSMUSG00000019726	D13Sfk13	13590397,13590496;13613842,13613927;13616547,13616745;13631009,13631099;13634030,13636109;13637368,13638376;13640034,13640195;13641067,13641223;13643438,13643664;13644065,13644131;13647028,13647137;13648540,13648966;13650324,13650468;13651577,13651750;13656834,13656994;13658597,13658787;13660928,13661173;13663940,13664113;13669840,13669989;13670803,13670940;13673256,13673454;13674330,13674461;136…	13181	protein_coding	Lyst	lysosomal trafficking regulator [Source:MGI Symbol;Acc:MGI:107448]	-0.395614	4.61011	-2.72054	0.00712629	0.364382	-2.59311
chr7	140835018	140837966	2949	+	ENSMUSG00000025481	1190003J15Rik,2810420C16Rik	140835018,140835258;140835272,140835751;140836747,140836882;140837686,140837966	1138	protein_coding	Urah	urate (5-hydroxyiso-) hydrolase [Source:MGI Symbol;Acc:MGI:1916142]	-0.27931	6.94113	-2.71399	0.00726332	0.370622	-3.06366
chr5	35893319	36003923	110605	+	ENSMUSG00000029094	2600003E23Rik,9630044L16Rik	35893319,35893540;35935552,35935680;35936038,35936132;35945188,35945296;35948035,35948246;35950855,35951034;35961746,35961847;35962205,35962286;35968570,35968719;35974388,35974599;35976492,35976637;35984189,35984306;35989554,35989668;35993541,35993705;35995957,35996147;35997518,35997682;35999699,36003923	6618	protein_coding	Afap1	actin filament associated protein 1 [Source:MGI Symbol;Acc:MGI:1917542]	0.536271	3.17652	2.7138	0.00726739	0.370622	-2.55661
chr16	97741933	97763737	21805	-	ENSMUSG00000005251	ANKK2,Ankrd3,DIk,PKK,RIP4	97741933,97744244;97745860,97746124;97747293,97747396;97748023,97748181;97750093,97750142;97751494,97751642;97755068,97755359;97763080,97763491;97763528,97763737	3953	protein_coding	Ripk4	receptor-interacting serine-threonine kinase 4 [Source:MGI Symbol;Acc:MGI:1919638]	-0.246508	6.67128	-2.71359	0.00727186	0.370622	-3.00474
chr11	75486816	75509449	22634	+	ENSMUSG00000020850	D11Bwg0410e,DBF3/PRP8,Prp8,Sfprp8l	75486816,75487191;75487625,75487793;75489742,75489906;75489998,75490216;75490329,75490541;75490641,75490766;75490847,75490952;75491443,75491633;75491759,75491878;75491962,75492151;75492263,75492382;75492497,75492631;75492979,75493108;75493351,75493547;75493814,75494020;75494138,75494301;75494428,75494554;75494674,75494866;75495234,75495421;75495582,75495820;75496030,75496176;75496341,75496551;754…	7444	protein_coding	Prpf8	pre-mRNA processing factor 8 [Source:MGI Symbol;Acc:MGI:2179381]	0.199559	6.25888	2.70923	0.00736432	0.374647	-2.96344
chr11	109362831	109401369	38539	+	ENSMUSG00000020611	Galpha13	109362831,109363256;109365536,109365762;109380215,109380475;109392346,109392396;109395914,109401369	6421	protein_coding	Gna13	guanine nucleotide binding protein, alpha 13 [Source:MGI Symbol;Acc:MGI:95768]	-0.23889	6.20404	-2.70906	0.00736804	0.374647	-2.90345
chr7	80294450	80316259	21810	+	ENSMUSG00000038943	D7Ertd348e	80294450,80294591;80300301,80300433;80301037,80301159;80304361,80304594;80304681,80304851;80305918,80306067;80306375,80306522;80307559,80307695;80309393,80309488;80310741,80310887;80311070,80311180;80312217,80312327;80313032,80313208;80313527,80313568;80315114,80316259	3068	protein_coding	Prc1	protein regulator of cytokinesis 1 [Source:MGI Symbol;Acc:MGI:1858961]	0.414368	4.56634	2.70875	0.00737464	0.374647	-2.66643
chr10	60762593	60831581	68989	-	ENSMUSG00000020099	6330415E02Rik,D10Bwg0792e,Unc5h2	60762593,60765373;60766980,60767161;60768324,60768488;60769108,60769257;60772178,60772411;60772489,60772657;60773744,60773831;60774353,60774742;60774966,60775160;60777185,60777217;60777390,60777554;60778168,60778335;60778784,60778964;60779668,60779771;60780095,60780238;60783058,60783282;60831087,60831581	5869	protein_coding	Unc5b	unc-5 netrin receptor B [Source:MGI Symbol;Acc:MGI:894703]	0.880769	1.04703	2.70833	0.00738354	0.374697	-2.48036
chr3	104753123	104773270	20148	-	ENSMUSG00000105195		104753123,104753371;104772180,104772304;104773040,104773270	605	processed_transcript	Gm43584	predicted gene 43584 [Source:MGI Symbol;Acc:MGI:5663721]	0.368989	5.62435	2.7074	0.00740356	0.37531	-2.85465
chr12	31018218	31019824	1607	+	ENSMUSG00000112546		31018218,31019824	1607	processed_pseudogene	AC155293.1		-0.580655	2.09753	-2.70198	0.00752068	0.380838	-2.49192
chr11	40701395	40733422	32028	-	ENSMUSG00000020330	CD168,Rhamm	40701395,40702858;40703782,40703935;40705892,40706068;40707350,40707449;40707565,40707717;40708015,40708161;40709908,40710276;40713978,40714192;40714711,40714859;40715241,40715416;40715869,40715943;40721639,40721739;40721830,40721916;40723398,40723586;40724873,40724920;40728427,40728506;40729122,40729220;40733314,40733422	3892	protein_coding	Hmmr	hyaluronan mediated motility receptor (RHAMM) [Source:MGI Symbol;Acc:MGI:104667]	0.59824	3.0617	2.70139	0.00753353	0.381058	-2.52014
chr10	79793572	79820896	27325	+	ENSMUSG00000035863		79793572,79793740;79806640,79806691;79807034,79807114;79807578,79807708;79809470,79809620;79812343,79812364;79815185,79817398;79819041,79820896	4676	protein_coding	Palm	paralemmin [Source:MGI Symbol;Acc:MGI:1261814]	0.738437	1.11393	2.70104	0.00754116	0.381058	-2.49219
chr16	17508688	17526333	17646	+	ENSMUSG00000022761	1200003E21Rik,TCFL2	17508688,17509218;17509626,17509688;17512066,17512122;17515808,17515887;17515974,17516082;17517456,17517539;17518517,17518574;17519387,17519526;17520436,17520637;17520891,17521046;17521445,17521555;17522157,17522249;17522381,17522476;17522558,17522723;17522968,17523137;17523277,17523433;17524096,17524222;17524308,17524471;17525239,17525344;17525423,17525503;17525677,17526333	3408	protein_coding	Lztr1	leucine-zipper-like transcriptional regulator, 1 [Source:MGI Symbol;Acc:MGI:1914113]	-0.303959	7.05057	-2.6995	0.00757471	0.381652	-3.05385
chr12	76324891	76334153	9263	+	ENSMUSG00000021057	3526401B18Rik,AKAP150,LOC238276	76324891,76325126;76327566,76334153	6824	protein_coding	Akap5	A kinase (PRKA) anchor protein 5 [Source:MGI Symbol;Acc:MGI:2685104]	-0.281042	9.05596	-2.6994	0.00757685	0.381652	-3.83781
chr4	126556935	126593903	36969	+	ENSMUSG00000042489	C85083,E130314M08Rik	126556935,126557137;126559208,126559316;126559919,126560352;126561758,126561919;126563907,126563984;126564933,126565005;126565690,126565798;126565971,126566581;126572279,126572470;126573136,126573308;126574641,126574816;126575095,126575159;126575846,126576042;126576342,126576496;126577613,126577842;126578323,126578434;126580960,126581035;126581432,126581529;126585838,126586002;126586105,126586226…	5027	protein_coding	Clspn	claspin [Source:MGI Symbol;Acc:MGI:2445153]	0.62121	2.10557	2.69939	0.00757714	0.381652	-2.49814
chr5	116408491	116422864	14374	-	ENSMUSG00000041548	Cryac,D5Ucla4,E2IG1,H11,H11K,HSP20-like,HSP22	116408491,116409490;116415407,116415470;116422113,116422864	1816	protein_coding	Hspb8	heat shock protein 8 [Source:MGI Symbol;Acc:MGI:2135756]	-0.224163	7.55687	-2.6959	0.00765401	0.384576	-3.24036
chr4	135213969	135272814	58846	-	ENSMUSG00000037242	D0Jmb3,mc3s5,mtCLIC	135213969,135217265;135218508,135218689;135223464,135223570;135226024,135226149;135238862,135238971;135272518,135272814	4119	protein_coding	Clic4	chloride intracellular channel 4 (mitochondrial) [Source:MGI Symbol;Acc:MGI:1352754]	0.294488	6.63557	2.69585	0.00765517	0.384576	-3.10583
chr2	164403194	164415448	12255	+	ENSMUSG00000017007	RBP-L,Rbpsuhl	164403194,164403318;164404459,164404561;164405754,164405879;164407732,164407802;164407985,164408100;164408368,164408542;164410260,164410397;164410780,164410889;164411019,164411171;164413852,164414007;164414176,164414279;164414370,164415448	2456	protein_coding	Rbpjl	recombination signal binding protein for immunoglobulin kappa J region-like [Source:MGI Symbol;Acc:MGI:1196616]	0.28034	6.41378	2.69565	0.00765961	0.384576	-3.06763
chr10	112925430	112928995	3566	-	ENSMUSG00000074748	4921506J03Rik,6230409E21Rik,ENSMUSG00000074747	112925430,112928995	3566	protein_coding	Atxn7l3b	ataxin 7-like 3B [Source:MGI Symbol;Acc:MGI:1914971]	-0.159449	8.01531	-2.69521	0.00766934	0.384656	-3.42763
chr7	13024152	13031035	6884	+	ENSMUSG00000005566	KAP-1,KRIP-1,MommeD9,Tif1b	13024152,13025061;13025304,13025416;13025644,13025776;13027617,13027752;13027833,13027949;13028021,13028135;13028408,13028554;13028664,13028778;13028881,13028987;13029088,13029124;13029207,13029252;13029343,13029595;13029676,13029995;13030083,13030206;13030289,13030375;13030455,13030592;13030689,13031035	3245	protein_coding	Trim28	tripartite motif-containing 28 [Source:MGI Symbol;Acc:MGI:109274]	0.273376	5.46123	2.69283	0.00772216	0.386894	-2.89552
chr17	40923051	40935047	11997	-	ENSMUSG00000023919	2610528M18Rik	40923051,40923616;40924289,40924366;40924502,40924621;40927139,40927268;40930014,40930079;40931650,40931776;40932796,40932850;40933081,40933215;40934383,40935047	1942	protein_coding	Cenpq	centromere protein Q [Source:MGI Symbol;Acc:MGI:1933744]	0.493199	3.53263	2.69064	0.00777115	0.388792	-2.59957
chr4	147873599	147904704	31106	-	ENSMUSG00000029020	D630023P19Rik,Fzo	147873599,147875458;147876951,147877085;147878714,147878910;147879942,147880097;147881494,147882237;147882881,147882983;147883218,147883322;147883627,147883753;147885453,147885574;147885681,147885748;147886271,147886424;147887206,147887313;147887415,147887523;147888620,147888744;147890114,147890276;147894563,147894698;147898464,147898642;147902928,147903010;147903355,147903497;147904450,147904704	5072	protein_coding	Mfn2	mitofusin 2 [Source:MGI Symbol;Acc:MGI:2442230]	-0.330041	5.90481	-2.69039	0.00777678	0.388792	-2.90137
chrX	139563316	139673145	109830	+	ENSMUSG00000031438	1300002C13Rik,GRAIL,Greul1	139563316,139563883;139610620,139611289;139642286,139642533;139658816,139658887;139663586,139663668;139664488,139664584;139665372,139665540;139671735,139673145	3318	protein_coding	Rnf128	ring finger protein 128 [Source:MGI Symbol;Acc:MGI:1914139]	-0.355527	6.58934	-2.69003	0.00778472	0.388792	-2.99699
chr8	70754679	70758677	3999	+	ENSMUSG00000031840		70754679,70754868;70755510,70756083;70756447,70756565;70757138,70757262;70757898,70758677	1788	protein_coding	Rab3a	RAB3A, member RAS oncogene family [Source:MGI Symbol;Acc:MGI:97843]	-0.358144	4.62184	-2.68661	0.00786178	0.392226	-2.67521
chr10	76207222	76237865	30644	-	ENSMUSG00000020230	Hrmt1l1	76207222,76207793;76208412,76208673;76209338,76209474;76210398,76210527;76217314,76217489;76220998,76221162;76222449,76222610;76225288,76225470;76226190,76226315;76236712,76236824;76237750,76237865	2142	protein_coding	Prmt2	protein arginine N-methyltransferase 2 [Source:MGI Symbol;Acc:MGI:1316652]	-0.198995	7.20411	-2.68578	0.00788061	0.39275	-3.24709
chr15	100304817	100314348	9532	+	ENSMUSG00000054619	2210414H16Rik,3300001H21Rik,Mettl7a	100304817,100305344;100312994,100314348	1883	protein_coding	Mettl7a1	methyltransferase like 7A1 [Source:MGI Symbol;Acc:MGI:1916523]	-0.283346	7.14213	-2.6842	0.00791662	0.394129	-3.10866
chr6	13069839	13089269	19431	+	ENSMUSG00000029571	2310036D22Rik,5830455K21Rik,6430519M21Rik	13069839,13069960;13070308,13070414;13071742,13071963;13075036,13075099;13078092,13078251;13081540,13081680;13082413,13082462;13083369,13083422;13084188,13089269	6002	protein_coding	Tmem106b	transmembrane protein 106B [Source:MGI Symbol;Acc:MGI:1919150]	-0.32756	6.12972	-2.68251	0.00795528	0.395637	-2.91309
[truncated: 46,296 more rows]

## Sheet: buddingmorpho_vs_othersWithIm
seqnames	start	end	width	strand	ID	aliases	coords	size	type	symbol	desc	logFC	AveExpr	t	P.Value	adj.P.Val	B
[truncated: 47,246 more rows]
