# Supplementary material for: Mapping the dialogue: Decoding alveolar stem–niche interactions
Source: Proc Natl Acad Sci U S A. 2026 Jul 8;123(28):e2606113123. doi: 10.1073/pnas.2606113123 (PMC13367804; doi:10.1073/pnas.2606113123)
Supplement: Supplementary file 5 — Dataset S04 (XLSX) [file pnas.2606113123.sd04.xlsx]

## Sheet: Table S4 mouse_DiffExpr_padj0.0
symbol	gene	nbKOs	whichKOs	nbKOs_up	whichKOs_up	nbKOs_down	whichKOs_down	aliases	desc	seqnames	start	end	strand	type	ACOXL_padj	ACOXL_logFC	ACP6_padj	ACP6_logFC	ADK_padj	ADK_logFC	AGER_padj	AGER_logFC	ANK3_padj	ANK3_logFC	ANTXR1_padj	ANTXR1_logFC	APC_padj	APC_logFC	AREG_padj	AREG_logFC	ATF6_padj	ATF6_logFC	ATG16L1_padj	ATG16L1_logFC	ATP11A_padj	ATP11A_logFC	ATP6V0E_padj	ATP6V0E_logFC	ATP6V1C2_padj	ATP6V1C2_logFC	BAP1_padj	BAP1_logFC	BDNF_padj	BDNF_logFC	BECN1_padj	BECN1_logFC	BMP10_padj	BMP10_logFC	BMP2_padj
Actb	ENSMUSG00000029580	28	APC,BDNF,BECN1,CD36,CDKN2B,CELSR2,CRELD1,CTCF,CTNNB1,DVL1,DVL2,FBXW11,GSK3B,HBEGF,JUP,LAMP2,LGR4,LGR5,NKD2,NKX21,NR1D1,PDE7B,RBPJL,SH3RF1,SLC6A14,SPRY2,SPRY4,TRP53	26	APC,BDNF,BECN1,CD36,CDKN2B,CELSR2,CRELD1,CTCF,CTNNB1,DVL1,DVL2,FBXW11,GSK3B,HBEGF,JUP,LAMP2,LGR4,LGR5,NKD2,NKX21,NR1D1,PDE7B,SH3RF1,SPRY2,SPRY4,TRP53	2	RBPJL,SLC6A14	Actx,beta-actin,E430023M04Rik	actin, beta [Source:MGI Symbol;Acc:MGI:87904]	chr5	142903115	142906754	-	protein_coding	0.958899	-0.10075	0.999842	0.00198976	0.957693	0.545649	0.999972	0.0954068	0.376771	0.868928	0.999878	-0.00345084	1.56298E-05	1.12981	0.815943	0.401102	0.208029	0.131228	0.991445	0.123052	0.953662	0.0600407	0.99989	-0.326109	0.933339	-0.192532	0.265028	0.412386	3.27082E-26	0.912945	2.48878E-13	0.458583	0.926925	-0.175162	0.797949
Bsg	ENSMUSG00000023175	26	APC,ATG16L1,BECN1,CDKN2B,CELSR2,CTCF,CTNNB1,DVL1,FBXW11,GSK3B,ITGB6,KEAP1,LAMP2,LGR4,LGR5,LRG1,NFE2L2,NKD1,NKX21,PDE7B,RAD21,RYK,SH3RF1,SLC34A2,SLC6A14,TRP53	24	APC,ATG16L1,BECN1,CDKN2B,CELSR2,CTCF,CTNNB1,DVL1,FBXW11,GSK3B,ITGB6,KEAP1,LAMP2,LGR4,LGR5,LRG1,NFE2L2,NKD1,NKX21,PDE7B,RAD21,RYK,SH3RF1,TRP53	2	SLC34A2,SLC6A14	5A11/Basigin,CD147,EMMPRIN,HT-7,neurothelin	basigin [Source:MGI Symbol;Acc:MGI:88208]	chr10	79704491	79711969	+	protein_coding	0.958899	0.74266	0.999842	-0.214466	0.985213	0.0428774	0.999972	0.138825	0.791341	0.161067	0.999878	0.489592	5.67937E-06	2.09421	0.815943	0.693203	0.478782	0.0701713	0.00140746	0.454899	0.429866	-1.5925	0.99989	-0.77498	0.933339	-0.948264	0.999007	-0.000841298	0.0155528	0.239652	8.5569E-29	2.79013	0.926925	-0.285732	0.755953
Ager	ENSMUSG00000015452	25	APC,ATF6,ATP6V0E,BECN1,CELSR2,CRELD1,CSNK2A1,CTCF,ERBB3,FBXW11,GSK3B,HBEGF,ITGB6,LGR4,NKD1,NKX21,PDE7B,PID1,RBPJL,RYK,SH3RF1,SLC34A2,SLC6A14,SPRY1,USP6NL	13	BECN1,CELSR2,CRELD1,FBXW11,GSK3B,HBEGF,ITGB6,NKD1,PDE7B,RYK,SH3RF1,SLC34A2,SPRY1	12	APC,ATF6,ATP6V0E,CSNK2A1,CTCF,ERBB3,LGR4,NKX21,PID1,RBPJL,SLC6A14,USP6NL	RAGE	advanced glycosylation end product-specific receptor [Source:MGI Symbol;Acc:MGI:893592]	chr17	34597862	34600936	+	protein_coding	0.958899	-0.685127	0.999842	-0.0843325	0.957693	0.0692897	0.0302686	-2.14088	0.220511	0.144692	0.999878	0.172713	3.89153E-09	-0.971011	0.815943	-0.0395842	4.61441E-15	-0.121371	0.991445	-0.0581929	0.868654	0.502481	2.52999E-08	-0.628959	0.950117	-0.140959	0.807865	-0.213699	0.508103	-0.0329632	4.38376E-13	0.484186	0.73464	0.247617	0.825418
Krt18	ENSMUSG00000023043	22	APC,ATF6,BECN1,CDKN2B,CRELD1,CSNK1A1,CSNK2A1,CTNNB1,ELOVL1,ERBB3,GSK3B,ITGB6,KEAP1,KIDINS220,LAMP2,LGR5,NKX21,SLC34A2,SOCS2,SPRY2,TGIF1,TRP53	14	APC,ATF6,BECN1,CDKN2B,CRELD1,CSNK2A1,CTNNB1,GSK3B,LAMP2,LGR5,NKX21,SLC34A2,SPRY2,TRP53	8	CSNK1A1,ELOVL1,ERBB3,ITGB6,KEAP1,KIDINS220,SOCS2,TGIF1	CK18,K18,Krt1-18	keratin 18 [Source:MGI Symbol;Acc:MGI:96692]	chr15	102028216	102032026	+	protein_coding	0.994117	-0.0069914	0.999842	-0.254602	0.957693	-0.187692	0.999972	0.221415	0.938244	0.0173433	0.999878	-0.304687	1.07279E-06	0.628599	0.815943	-0.312775	0.00372608	0.26386	0.260062	0.31748	0.429866	-0.570609	0.0432176	-0.545441	0.933339	-0.584046	0.579441	0.23597	0.508103	0.167659	3.14165E-06	0.583663	0.926925	-0.0401902	0.755953
Cdkn1a	ENSMUSG00000023067	22	APC,ATF6,ATP6V0E,BDNF,BECN1,CDKN2B,CRELD1,CSNK1A1,CSNK2A1,ERBB3,GSK3B,HUWE1,KIDINS220,LAMP2,MET,NKX21,PDE7B,SH3RF1,SLC34A2,SPRY1,SPRY2,TRP53	15	APC,ATF6,BDNF,BECN1,CDKN2B,CRELD1,CSNK2A1,GSK3B,LAMP2,NKX21,PDE7B,SH3RF1,SLC34A2,SPRY1,SPRY2	7	ATP6V0E,CSNK1A1,ERBB3,HUWE1,KIDINS220,MET,TRP53	CAP20,CDKI,Cdkn1,CIP1,mda6,P21,p21<WAF1/CIP1>,p21Cip1,p21WAF,SDI1,Waf1	cyclin-dependent kinase inhibitor 1A (P21) [Source:MGI Symbol;Acc:MGI:104556]	chr17	29090979	29100722	+	protein_coding	0.982147	-0.0241866	0.999842	0.019514	0.957693	-0.238374	0.999972	0.0618075	0.725248	-0.0912893	0.999878	-0.0206702	6.06115E-05	0.433253	0.993382	-0.0030868	0.00514769	0.240183	0.173499	0.226401	0.776729	0.134317	0.00856951	-0.798025	0.933339	-0.116918	0.993125	0.00414877	0.00528724	0.345641	2.76911E-18	0.840529	0.926925	0.0244753	0.755953
Anxa1	ENSMUSG00000024659	22	BDNF,BECN1,CD36,CDKN2B,CRELD1,CRISPLD2,CSNK2A1,ERBB3,GSK3B,HHIP,KIDINS220,LAMP2,LGR5,NKX21,NR1D1,RAD21,RYK,SH3RF1,SLC34A2,SPRY2,TRP53,ZNRF3	17	BDNF,CD36,CDKN2B,CRELD1,CRISPLD2,CSNK2A1,GSK3B,HHIP,LAMP2,LGR5,NR1D1,RYK,SH3RF1,SLC34A2,SPRY2,TRP53,ZNRF3	5	BECN1,ERBB3,KIDINS220,NKX21,RAD21	Anx-1,Anx-A1,C430014K04Rik,Lpc-1,Lpc1	annexin A1 [Source:MGI Symbol;Acc:MGI:96819]	chr19	20373428	20390944	-	protein_coding	0.958899	-0.24582	0.999842	-0.0102435	0.957693	0.0897417	0.999972	0.116084	0.763095	0.086541	0.999878	0.0786205	0.999815	0.0521168	0.815943	-0.283905	0.109054	0.120356	0.991445	0.145104	0.922132	-0.103638	0.99989	-0.341153	0.933339	-0.488991	0.657868	0.325766	4.75395E-07	0.492853	0.00554142	-0.579774	0.93212	-0.0292762	0.755953
Ctsh	ENSMUSG00000032359	21	APC,BDNF,BECN1,CDKN2B,CELSR2,CTNNB1,CTSH,ERBB3,FBXW11,GSK3B,ITGB6,KEAP1,LAMP2,LGR5,NKX21,PDE7B,PID1,RAD21,SH3RF1,SLC34A2,TRP53	14	BDNF,BECN1,CDKN2B,CELSR2,CTNNB1,FBXW11,GSK3B,LAMP2,LGR5,PDE7B,RAD21,SH3RF1,SLC34A2,TRP53	7	APC,CTSH,ERBB3,ITGB6,KEAP1,NKX21,PID1		cathepsin H [Source:MGI Symbol;Acc:MGI:107285]	chr9	90054267	90076089	+	protein_coding	0.958899	-0.449644	0.999842	-0.112116	0.957693	0.166516	0.999972	0.0350596	0.872879	-0.0252659	0.999878	0.0884351	6.85026E-05	-0.400207	0.815943	0.0574206	0.122888	0.0687395	0.0504451	0.230995	0.963286	0.0581178	0.0119639	-0.414541	0.933339	-0.273156	0.780827	-0.18745	1.35201E-05	0.347087	1.57305E-08	0.349517	0.926925	-0.181216	0.755953
Lrg1	ENSMUSG00000037095	20	APC,ATF6,BDNF,BECN1,CSNK1A1,CSNK2A1,DVL1,ERBB2,ERBB3,GSK3B,KIDINS220,LAMP2,LGR4,LGR5,PDE7B,RAD21,RYK,SH3RF1,SLC34A2,TGIF1	15	ATF6,BDNF,BECN1,CSNK1A1,DVL1,ERBB2,ERBB3,KIDINS220,LAMP2,LGR4,LGR5,PDE7B,RAD21,SH3RF1,TGIF1	5	APC,CSNK2A1,GSK3B,RYK,SLC34A2	1300008B03Rik,2310031E04Rik,Lrhg	leucine-rich alpha-2-glycoprotein 1 [Source:MGI Symbol;Acc:MGI:1924155]	chr17	56119680	56121946	-	protein_coding	0.987756	-0.0519305	0.999842	-0.185983	0.957693	-0.425449	0.999972	-0.405973	0.290238	-0.704804	0.999878	0.120075	2.5532E-07	-0.696625	0.815943	0.419314	2.79838E-14	0.786449	0.991445	-0.113732	0.922151	-0.43409	0.333469	0.915791	0.933339	-0.139951	0.775786	0.0925571	1.97981E-18	0.718252	0.000694555	0.836115	0.926925	-0.917115	0.755953
Sprr1a	ENSMUSG00000050359	20	APC,ATF6,CDKN2B,CRELD1,CSNK1A1,ELOVL1,ERBB3,FBXW11,GSK3B,HUWE1,KEAP1,KIDINS220,LAMP2,LGR5,MET,NKX21,PI4K2B,RAD21,SLC34A2,SPRY2	9	ATF6,CDKN2B,CRELD1,GSK3B,LAMP2,LGR5,NKX21,SLC34A2,SPRY2	11	APC,CSNK1A1,ELOVL1,ERBB3,FBXW11,HUWE1,KEAP1,KIDINS220,MET,PI4K2B,RAD21		small proline-rich protein 1A [Source:MGI Symbol;Acc:MGI:106660]	chr3	92483952	92485895	-	protein_coding	0.996649	0.00920619	0.999842	-0.29	0.963953	-0.0549961	0.999972	-0.362712	0.769864	0.0784336	0.999878	0.00300538	6.58758E-09	-1.14605	0.982322	-0.012189	0.000738325	0.387299	0.0982291	-0.530817	0.852266	0.172721	0.99989	-0.287617	0.948969	-0.165892	0.47525	0.628626	0.0241026	0.35049	0.0149474	-0.577195	0.926925	0.159819	0.755953
Calm1	ENSMUSG00000001175	20	APC,ATF6,ATG16L1,BDNF,CDKN2B,CELSR2,CRISPLD2,DVL2,ERBB3,GSK3B,HBEGF,LAMP2,LGR4,LGR5,NR1D1,SH3RF1,SLC34A2,SPRY2,TRP53,ZNRF3	18	ATF6,ATG16L1,BDNF,CDKN2B,CELSR2,CRISPLD2,DVL2,GSK3B,HBEGF,LAMP2,LGR4,LGR5,NR1D1,SH3RF1,SLC34A2,SPRY2,TRP53,ZNRF3	2	APC,ERBB3		calmodulin 1 [Source:MGI Symbol;Acc:MGI:88251]	chr12	100199435	100209814	+	protein_coding	0.958899	-0.20787	0.999842	-0.181106	0.957693	0.165718	0.999972	0.0211401	0.211842	0.337313	0.999878	-0.100861	8.72705E-07	-0.443764	0.815943	-0.159842	3.44478E-05	0.226563	5.28797E-05	0.56342	0.835408	-0.160784	0.99989	-0.0864497	0.933339	-0.371197	0.365172	0.300071	3.27941E-16	0.788202	0.456798	0.099055	0.926925	-0.315148	0.755953
Sftpa1	ENSMUSG00000021789	19	APC,BDNF,BECN1,CSNK1A1,CTNNB1,ELOVL1,ERBB3,FBXW11,HUWE1,ITGB6,KIDINS220,LGR5,MET,NKX21,RAD21,SLC34A2,SLC6A14,TGIF1,TRP53	16	BDNF,CSNK1A1,CTNNB1,ELOVL1,ERBB3,FBXW11,HUWE1,ITGB6,KIDINS220,LGR5,MET,RAD21,SLC34A2,SLC6A14,TGIF1,TRP53	3	APC,BECN1,NKX21	Sftp-1,Sftp1,SFTPA1,SP-A	surfactant associated protein A1 [Source:MGI Symbol;Acc:MGI:109518]	chr14	41131782	41136452	+	protein_coding	0.958899	-0.323989	0.999842	0.310188	0.957693	-0.283573	0.999972	-0.183035	0.343603	-0.441036	0.999878	-0.243199	0.00494818	-0.537453	0.815943	0.191841	0.109054	0.149759	0.991445	0.150796	0.918114	-0.197463	0.99989	0.273967	0.955748	0.0944078	0.961984	0.0361774	1.35125E-05	0.749947	0.00829907	-0.478533	0.753009	-0.515869	0.755953
Gm26917	ENSMUSG00000097971	19	BDNF,CDKN2B,CELSR2,CRISPLD2,CTNNB1,HBEGF,LAMP2,LGR4,LGR6,MLC1,PDE7B,PID1,SEMA3E,SH3RF1,SLC6A14,SPRY1,TFCP2L1,ZFP365,ZFP385B	17	BDNF,CDKN2B,CELSR2,CRISPLD2,CTNNB1,HBEGF,LGR6,MLC1,PDE7B,PID1,SEMA3E,SH3RF1,SLC6A14,SPRY1,TFCP2L1,ZFP365,ZFP385B	2	LAMP2,LGR4		predicted gene, 26917 [Source:MGI Symbol;Acc:MGI:5504032]	chr17	39843013	39846341	+	lincRNA	0.958899	-0.454189	0.999842	0.195498	0.976422	-0.342336	0.999972	0.097182	0.868685	0.536393	0.999878	-0.295387	0.11025	0.538098	0.914003	-0.629675	0.952676	-0.176147	0.991445	-0.801718	0.429866	0.761426	0.99989	-1.16867	0.933339	-0.936591	0.881927	-0.222713	2.34443E-13	0.770063	0.99578	-0.196747	0.926925	0.0923892	0.888492
Slc34a2	ENSMUSG00000029188	18	APC,ATG16L1,CDKN2B,CSNK1A1,CSNK2A1,CTCF,ERBB3,GSK3B,HHIP,KIDINS220,LAMP2,LGR5,MET,NKX21,SLC34A2,SLC6A14,SOCS2,TGIF1	8	CSNK1A1,CTCF,ERBB3,KIDINS220,MET,SLC6A14,SOCS2,TGIF1	10	APC,ATG16L1,CDKN2B,CSNK2A1,GSK3B,HHIP,LAMP2,LGR5,NKX21,SLC34A2	D5Ertd227e,NaPi-2b,Npt2b	solute carrier family 34 (sodium phosphate), member 2 [Source:MGI Symbol;Acc:MGI:1342284]	chr5	53049352	53071664	+	protein_coding	0.958899	0.176674	0.999842	-5.97774e-05	0.968164	-0.0651487	0.367117	-0.491457	0.211842	-0.802659	0.999878	0.172141	3.60035E-05	-1.37421	0.815943	0.61063	0.133202	0.0520125	0.000129018	-0.540842	0.693922	0.693632	0.0366587	1.01878	0.933339	0.53867	0.925951	0.0707867	0.508103	-0.108353	0.323953	0.132876	0.926925	-0.218038	0.755953
Clu	ENSMUSG00000022037	17	APC,ATP6V0E,BECN1,CTNNB1,ERBB3,KEAP1,KIDINS220,MAP3K7,MET,NKX21,PID1,RAD21,RNF43,SLC34A2,TRP53,TTF1,XBP1	9	APC,ATP6V0E,BECN1,CTNNB1,NKX21,PID1,RNF43,SLC34A2,TRP53	8	ERBB3,KEAP1,KIDINS220,MAP3K7,MET,RAD21,TTF1,XBP1	ApoJ,Cli,D14Ucla3,Sgp-2,Sgp2,SP-40,Sugp-2	clusterin [Source:MGI Symbol;Acc:MGI:88423]	chr14	65968483	65981547	+	protein_coding	0.958899	1.48927	0.999842	-0.286722	0.970437	0.0496014	0.999972	-0.00134595	0.251875	-0.396492	0.999878	-0.410673	3.5887E-11	1.80865	0.914694	-0.0617745	0.52029	0.0750834	0.582698	-0.196178	0.684706	0.288035	5.13819E-08	1.30157	0.933339	-0.174546	0.807071	0.137426	0.508103	-0.124531	3.45381E-20	1.43986	0.14611	0.355263	0.759187
Fn1	ENSMUSG00000026193	17	APC,ATG16L1,ATP6V0E,BDNF,CDKN2B,CSNK1A1,CSNK2A1,CTCF,CTNNB1,ERBB3,GSK3B,ITGB6,LAMP2,NKX21,SLC34A2,TGIF1,TRP53	13	APC,ATG16L1,ATP6V0E,BDNF,CDKN2B,CSNK2A1,CTCF,CTNNB1,GSK3B,LAMP2,NKX21,SLC34A2,TRP53	4	CSNK1A1,ERBB3,ITGB6,TGIF1	Fn,Fn-1	fibronectin 1 [Source:MGI Symbol;Acc:MGI:95566]	chr1	71585520	71653200	-	protein_coding	0.958899	0.794516	0.999842	-0.0181155	0.957967	0.0998978	0.999972	0.54361	0.31912	0.329802	0.999878	0.131157	3.5887E-11	2.70469	0.815943	0.353962	0.109054	0.276797	0.000342267	1.05115	0.780794	-0.291895	0.00427234	1.00897	0.933339	-0.914306	0.202956	1.20793	0.0065343	0.646806	0.0569254	0.567042	0.926925	0.323178	0.755953
Trf	ENSMUSG00000032554	17	ATG16L1,BDNF,BECN1,CCBE1,KEAP1,KIDINS220,LAMP2,LGR4,LGR5,NKX21,PDE7B,RAD21,SH3RF1,SLC34A2,SLC6A14,TRP53,TTF1	14	ATG16L1,BDNF,BECN1,KEAP1,KIDINS220,LAMP2,LGR4,LGR5,NKX21,PDE7B,RAD21,SH3RF1,TRP53,TTF1	3	CCBE1,SLC34A2,SLC6A14	HP,Tfn	transferrin [Source:MGI Symbol;Acc:MGI:98821]	chr9	103204001	103230444	-	protein_coding	0.958899	1.08063	0.999842	-0.309212	0.957693	-0.38514	0.999972	-0.0906069	0.325333	-0.604883	0.999878	0.377711	0.786275	0.215104	0.815943	0.524106	0.109054	0.176305	0.00115854	0.694013	0.644463	-0.623108	0.99989	-0.309953	0.933339	-0.817965	0.778338	-0.245	0.00519	0.410145	4.77867E-18	2.41034	0.109204	-0.944977	0.755953
Cd81	ENSMUSG00000037706	17	APC,ATG16L1,BDNF,BECN1,CD81,CDKN2B,CELSR2,CTNNB1,ERBB3,GSK3B,HBEGF,LAMP2,LGR4,LGR5,NKX21,SH3RF1,SLC34A2	14	ATG16L1,BDNF,BECN1,CDKN2B,CELSR2,CTNNB1,GSK3B,HBEGF,LAMP2,LGR4,LGR5,NKX21,SH3RF1,SLC34A2	3	APC,CD81,ERBB3	Tapa-1,Tapa1,Tspan28	CD81 antigen [Source:MGI Symbol;Acc:MGI:1096398]	chr7	143052739	143067934	+	protein_coding	0.958899	-0.0595687	0.999842	-0.157795	0.957693	0.113402	0.999972	-0.0538607	0.28552	0.256256	0.999878	0.150289	0.00124201	-0.298176	0.815943	0.143682	0.016096	0.223639	0.00990676	0.384994	0.483456	-0.450463	0.715343	-0.426327	0.933339	-0.248053	0.84642	-0.0661495	5.07969E-12	0.405275	3.28491E-13	0.841963	0.926925	-0.261104	0.896272
Lrp2	ENSMUSG00000027070	16	APC,ATG16L1,BECN1,CDKN2B,CSNK1A1,CSNK2A1,CTNNB1,ERBB3,HUWE1,ITGB6,KIDINS220,MET,NKX21,SOCS2,TGIF1,TRP53	8	CSNK1A1,ERBB3,HUWE1,ITGB6,KIDINS220,MET,SOCS2,TGIF1	8	APC,ATG16L1,BECN1,CDKN2B,CSNK2A1,CTNNB1,NKX21,TRP53	b2b1625.2Clo,D230004K18Rik,Gp330,Megalin	low density lipoprotein receptor-related protein 2 [Source:MGI Symbol;Acc:MGI:95794]	chr2	69424340	69586065	-	protein_coding	0.958899	-0.296954	0.999842	0.0933865	0.987714	-0.0230128	0.999972	-0.21551	0.211842	-0.528929	0.999878	0.235221	2.22294E-06	-1.32503	0.815943	0.16031	0.109054	0.239912	0.000159827	-0.74311	0.455263	0.478863	0.99989	0.4973	0.933339	0.181899	0.94599	-0.0474423	0.697569	-0.0713328	9.17266E-10	-0.946977	0.926925	0.190588	0.940881
Sftpb	ENSMUSG00000056370	16	APC,BMP10,CCBE1,CSF1R,CTNNB1,DVL3,ERBB3,HHIP,KCNJ15,KIDINS220,LAMP2,MLC1,PDE7B,PDLIM2,SOCS2,SPRY4	3	ERBB3,KIDINS220,SOCS2	13	APC,BMP10,CCBE1,CSF1R,CTNNB1,DVL3,HHIP,KCNJ15,LAMP2,MLC1,PDE7B,PDLIM2,SPRY4	SF-B,Sftp-3,Sftp3,SP-B	surfactant associated protein B [Source:MGI Symbol;Acc:MGI:109516]	chr6	72304610	72314371	+	protein_coding	0.975565	-0.116502	0.999842	-0.0627182	0.957967	-0.103321	0.0201991	-0.699973	0.211842	-0.928321	0.999878	0.290845	2.27307E-09	-0.830613	0.815943	0.287511	0.723882	-0.0814755	0.993314	-0.111908	0.996631	0.0414236	0.998284	0.669403	0.933339	0.578161	0.969845	-0.0588028	0.0305322	-0.145707	0.849896	0.384235	2.93462E-25	-0.551777	0.755953
Serpinh1	ENSMUSG00000070436	16	APC,ATG16L1,BDNF,CDKN2B,CTNNB1,ERBB3,GSK3B,ITGB6,KEAP1,KIDINS220,NKX21,PID1,SLC34A2,SOCS2,TGIF1,TRP53	7	ATG16L1,BDNF,CDKN2B,CTNNB1,GSK3B,SLC34A2,TRP53	9	APC,ERBB3,ITGB6,KEAP1,KIDINS220,NKX21,PID1,SOCS2,TGIF1	Cbp1,Cbp2,colligin,gp46,Hsp47,J6,Serpinh2	serine (or cysteine) peptidase inhibitor, clade H, member 1 [Source:MGI Symbol;Acc:MGI:88283]	chr7	99345376	99353239	-	protein_coding	0.958899	-0.542342	0.999842	-0.0900457	0.957693	0.09777	0.999972	0.0803037	0.211842	0.330995	0.999878	0.0894522	5.37636E-07	-0.835712	0.815943	-0.0607622	0.109054	0.177717	0.000665618	0.44813	0.809614	-0.279177	0.99989	-0.167694	0.933339	-0.187427	0.857491	-0.133336	0.00379817	0.401429	0.213128	-0.180386	0.926925	-0.246152	0.755953
Pdlim7	ENSMUSG00000021493	15	APC,ATG16L1,CSNK1A1,CSNK2A1,CTNNB1,ERBB3,HUWE1,ITGB6,KEAP1,KIDINS220,MAP3K7,NKX21,RAD21,RNF43,SLC34A2	7	APC,ATG16L1,CSNK2A1,CTNNB1,NKX21,RNF43,SLC34A2	8	CSNK1A1,ERBB3,HUWE1,ITGB6,KEAP1,KIDINS220,MAP3K7,RAD21	1110003B01Rik,2410002J21Rik,Enigma	PDZ and LIM domain 7 [Source:MGI Symbol;Acc:MGI:1914649]	chr13	55498416	55513446	-	protein_coding	0.958899	1.3799	0.999842	-0.0809279	0.990742	-0.0325285	0.799751	0.811161	0.5067	0.386518	0.999878	-0.460028	0.00206808	1.31505	0.882188	-0.166735	0.263744	0.406242	0.00424181	1.01292	0.929752	-0.124729	0.99989	0.844209	0.933339	-0.977661	0.202956	1.87347	0.508103	0.568736	0.125054	-0.707484	0.926925	0.120555	0.755953
Nars	ENSMUSG00000024587	15	APC,ATF6,ATG16L1,CSNK2A1,ERBB3,GSK3B,HHIP,HUWE1,KIDINS220,MET,NKX21,NR1D1,RAD21,SLC34A2,TRP53	9	ATF6,ATG16L1,CSNK2A1,GSK3B,HHIP,NKX21,NR1D1,SLC34A2,TRP53	6	APC,ERBB3,HUWE1,KIDINS220,MET,RAD21	ASNRS	asparaginyl-tRNA synthetase [Source:MGI Symbol;Acc:MGI:1917473]	chr18	64499665	64516557	-	protein_coding	0.958899	0.0552634	0.999842	0.125162	0.957693	-0.274857	0.999972	-0.170258	0.289512	-0.307396	0.999878	-0.321787	5.05226E-06	-0.664717	0.815943	-0.406809	0.00505119	0.281017	0.00420392	0.366196	0.429866	-0.651186	0.99989	-0.199163	0.949517	-0.0591891	0.883067	-0.0635658	0.585076	-0.0716352	0.213128	-0.151356	0.926925	-0.0349213	0.755953
Hspa5	ENSMUSG00000026864	15	APC,ATP6V0E,BECN1,CCBE1,CTNNB1,DRAM1,ERBB2,ERBB3,GSK3B,KEAP1,NKX21,RAD21,SLC6A14,TRP53,XBP1	8	ATP6V0E,CCBE1,DRAM1,ERBB2,ERBB3,GSK3B,SLC6A14,TRP53	7	APC,BECN1,CTNNB1,KEAP1,NKX21,RAD21,XBP1	78kDa,baffled,Bip,D2Wsu141e,D2Wsu17e,Grp78,Hsce70,mBiP,Sez7	heat shock protein 5 [Source:MGI Symbol;Acc:MGI:95835]	chr2	34771970	34777547	+	protein_coding	0.958899	-0.322405	0.999842	0.098554	0.957693	-0.0913195	0.866442	-0.277674	0.722606	-0.0596275	0.999878	-0.0544511	3.45136E-07	-0.703414	0.815943	-0.141778	0.0206892	0.171986	0.10297	-0.273035	0.429866	-0.402728	6.51968E-06	0.566412	0.933339	-0.0715737	0.795867	-0.0716855	0.583959	-0.0616751	3.76218E-07	-0.540464	0.926925	-0.0892502	0.825911
Cox6a2	ENSMUSG00000030785	15	APC,CDKN2B,CSNK1A1,CTNNB1,ERBB3,FBXW11,GSK3B,HUWE1,KEAP1,KIDINS220,MANF,MET,NKX21,SLC34A2,TRP53	6	CDKN2B,CTNNB1,GSK3B,MANF,SLC34A2,TRP53	9	APC,CSNK1A1,ERBB3,FBXW11,HUWE1,KEAP1,KIDINS220,MET,NKX21	COXVIaH,VIaH	cytochrome c oxidase subunit VIa polypeptide 2 [Source:MGI Symbol;Acc:MGI:104649]	chr7	128205435	128206387	-	protein_coding	0.958899	-0.336908	0.999842	-0.294759	0.957693	-0.296953	0.999972	-0.195501	0.378341	0.421779	0.999878	-0.40656	0.000123349	-1.11963	0.958707	0.0635056	0.0140223	0.54763	0.991445	0.267505	0.580497	-0.534212	0.99989	-0.415967	0.954671	0.128301	0.596935	0.478434	0.0661871	0.638153	0.163611	-0.553258	0.926925	0.0843765	0.755953
Pkm	ENSMUSG00000032294	15	APC,ATG16L1,ATP6V0E,BECN1,CDKN2B,CTNNB1,ERBB3,FBXW11,ITGB6,KEAP1,KIDINS220,NKX21,RAD21,SLC6A14,TRP53	12	APC,ATG16L1,BECN1,CDKN2B,CTNNB1,FBXW11,ITGB6,KEAP1,KIDINS220,NKX21,RAD21,TRP53	3	ATP6V0E,ERBB3,SLC6A14	Pk-2,Pk-3,Pk3,Pkm2	pyruvate kinase, muscle [Source:MGI Symbol;Acc:MGI:97591]	chr9	59656368	59679375	+	protein_coding	0.958899	-0.208386	0.999842	-0.187608	0.957967	-0.0521889	0.999972	0.214134	0.792171	0.0605721	0.999878	0.173651	3.11784E-06	0.5776	0.815943	0.314086	0.109054	0.142369	9.98499E-09	0.887822	0.429866	-0.805795	0.00102225	-0.785247	0.933339	-0.908286	0.90172	-0.0837844	0.508103	0.124391	2.83704E-30	2.04272	0.926925	-0.265558	0.755953
Tnip3	ENSMUSG00000044162	15	BECN1,CSNK1A1,CTNNB1,ELOVL1,ERBB3,HUWE1,ITGB6,KEAP1,KIDINS220,MAP3K7,MET,NKX21,RNF43,SLC34A2,TRP53	6	BECN1,CTNNB1,NKX21,RNF43,SLC34A2,TRP53	9	CSNK1A1,ELOVL1,ERBB3,HUWE1,ITGB6,KEAP1,KIDINS220,MAP3K7,MET	9030611K07Rik	TNFAIP3 interacting protein 3 [Source:MGI Symbol;Acc:MGI:3041165]	chr6	65525313	65634040	+	protein_coding	0.991153	0.0334782	0.999842	-0.281103	0.957693	0.126669	0.999972	0.336462	0.899528	-0.0515516	0.999878	-0.24369	0.999815	-0.0656011	0.815943	-0.237865	0.268152	0.234083	0.991445	0.280117	0.566464	-0.73107	0.99989	0.0137711	0.933339	-1.0868	0.908133	-0.154421	0.999006	0.000378604	8.0275E-05	0.917894	0.926925	-0.071968	0.755953
Sftpc	ENSMUSG00000022097	14	AGER,CSNK2A1,CXADR,ERBB3,FZD7,IRX1,LNX2,MET,NKX21,PID1,RAD21,SH2B1,SLC45A4,SYT11	10	AGER,CXADR,ERBB3,FZD7,IRX1,MET,PID1,RAD21,SH2B1,SYT11	4	CSNK2A1,LNX2,NKX21,SLC45A4	Bricd6,pro-SpC,Sftp-2,Sftp2,SP-C,SPC	surfactant associated protein C [Source:MGI Symbol;Acc:MGI:109517]	chr14	70520941	70524081	-	protein_coding	0.351367	0.376174	0.999842	0.034396	0.982778	-0.0326087	2.67468E-14	1.41582	0.279283	-0.446018	0.999878	-0.279965	0.999815	-0.039457	0.892941	0.0877154	0.92915	0.0894661	0.991445	0.0263981	0.429866	-0.222268	0.99989	0.0510281	0.933339	0.679799	0.891119	0.0980866	0.989983	0.0157416	0.0153654	0.205705	0.926925	-0.092635	0.755953
Phlda1	ENSMUSG00000020205	14	APC,ATP6V0E,CDKN2B,CRELD1,CSNK1A1,ERBB3,GSK3B,KEAP1,KIDINS220,LAMP2,LGR5,SLC34A2,SPRY2,TRP53	8	CDKN2B,CRELD1,GSK3B,LAMP2,LGR5,SLC34A2,SPRY2,TRP53	6	APC,ATP6V0E,CSNK1A1,ERBB3,KEAP1,KIDINS220	DT1P1B11,Tdag,TDAG51	pleckstrin homology like domain, family A, member 1 [Source:MGI Symbol;Acc:MGI:1096880]	chr10	111506286	111508645	+	protein_coding	0.958899	-0.563194	0.999842	0.0282089	0.957693	0.0738183	0.999972	0.0587803	0.405122	-0.154236	0.999878	-0.181373	2.40972E-07	-0.790011	0.815943	-0.0749867	0.109054	0.172598	0.991445	0.106844	0.965622	0.0223942	0.000416794	-0.718608	0.933339	0.239059	0.628936	-0.219633	0.183391	0.220453	0.94341	0.0122635	0.926925	-0.0759543	0.818188
Cyr61	ENSMUSG00000028195	14	APC,BECN1,CSNK2A1,ERBB3,GSK3B,HUWE1,KEAP1,KIDINS220,MET,NKX21,RAD21,SLC34A2,SPRY2,TRP53	4	CSNK2A1,GSK3B,SLC34A2,SPRY2	10	APC,BECN1,ERBB3,HUWE1,KEAP1,KIDINS220,MET,NKX21,RAD21,TRP53	CCN1	cysteine rich protein 61 [Source:MGI Symbol;Acc:MGI:88613]	chr3	145646976	145649981	-	protein_coding	0.958899	-0.228518	0.999842	-0.154586	0.973997	-0.0449355	0.999972	-0.00933268	0.244913	-0.433305	0.999878	-0.258343	8.27401E-07	-1.44629	0.815943	-0.497307	0.212862	0.187902	0.991445	-0.126681	0.695965	0.229153	0.437205	-0.708996	0.933339	0.70196	0.645149	-0.248983	0.508103	-0.202913	2.4934E-10	-1.34874	0.662733	0.321566	0.755953
Ctsc	ENSMUSG00000030560	14	APC,ATF6,CTNNB1,ELOVL1,ERBB3,KEAP1,KIDINS220,LGR4,LGR5,NKX21,NR1D1,SLC34A2,SLC6A14,TRP53	11	ATF6,CTNNB1,ELOVL1,ERBB3,KIDINS220,LGR4,LGR5,NR1D1,SLC34A2,SLC6A14,TRP53	3	APC,KEAP1,NKX21	DPP1,DPPI	cathepsin C [Source:MGI Symbol;Acc:MGI:109553]	chr7	88278085	88310888	+	protein_coding	0.958899	-0.25324	0.999842	0.0913683	0.957967	-0.0963913	0.999972	-0.203694	0.311392	-0.340435	0.999878	-0.0486242	9.61127E-09	-0.977004	0.908714	0.0629119	7.72423E-05	0.27631	0.0244412	0.32178	0.740356	-0.312656	0.0366587	0.684572	0.988892	0.0174573	0.891077	-0.0792603	0.508103	0.160723	0.226327	0.14868	0.348503	-0.365197	0.755953
Hp	ENSMUSG00000031722	14	APC,ATF6,ATP6V0E,BECN1,CSNK2A1,CTNNB1,ERBB3,IVD,KEAP1,KIDINS220,NKX21,PID1,PORCN,RAD21	12	APC,ATF6,ATP6V0E,BECN1,ERBB3,IVD,KEAP1,KIDINS220,NKX21,PID1,PORCN,RAD21	2	CSNK2A1,CTNNB1	HP-1,preHP2,zonulin	haptoglobin [Source:MGI Symbol;Acc:MGI:96211]	chr8	109575128	109579172	-	protein_coding	0.958899	1.06795	0.999842	0.0113982	0.963953	-0.0599904	0.999972	-0.369732	0.211842	-0.746852	0.999878	0.343072	1.9504E-13	2.13526	0.936863	0.047501	0.00387615	0.414815	0.515179	-0.312009	0.429866	-1.37004	5.35633E-07	1.24868	0.933339	-0.297494	0.486025	-0.54621	0.657721	-0.0842367	5.23525E-05	0.818628	0.930399	-0.0284975	0.755953
Tinag	ENSMUSG00000032357	14	APC,ATG16L1,CSNK2A1,CTNNB1,GSK3B,ITGB6,KEAP1,NKD1,NKX21,NR1D1,RAD21,RNF43,SLC34A2,TRP53	8	ATG16L1,CSNK2A1,CTNNB1,GSK3B,NR1D1,RNF43,SLC34A2,TRP53	6	APC,ITGB6,KEAP1,NKD1,NKX21,RAD21	TIN-ag	tubulointerstitial nephritis antigen [Source:MGI Symbol;Acc:MGI:1349477]	chr9	76951693	77045794	-	protein_coding	0.970583	-0.0903083	0.999842	0.346589	0.957693	0.210196	0.999972	0.289024	0.211842	0.919486	0.999878	0.143829	4.21834E-07	-0.937291	0.947703	0.0588039	0.112176	-0.164202	1.35841E-05	0.976071	0.786603	-0.315919	0.122469	0.807038	0.933339	0.434915	0.402756	-0.811543	0.508103	0.133587	0.913241	-0.0264607	0.99113	0.00495344	0.755953
mt-Nd1	ENSMUSG00000064341	14	APC,ATF6,ATP6V0E,BDNF,CCBE1,ERBB3,KEAP1,KIDINS220,NKX21,NR1D1,RBPJL,SLC6A14,TRP53,TTF1	12	ATF6,ATP6V0E,BDNF,CCBE1,ERBB3,KEAP1,KIDINS220,NKX21,NR1D1,RBPJL,SLC6A14,TTF1	2	APC,TRP53	0610040O15Rik,ND1,URF1	mitochondrially encoded NADH dehydrogenase 1 [Source:MGI Symbol;Acc:MGI:101787]	chrMT	2751	3707	+	protein_coding	0.958899	0.4691	0.999842	0.175805	0.957693	0.253986	0.641854	-0.312935	0.680828	-0.152862	0.999878	0.340023	0.008098	-0.661146	0.815943	0.214273	0.000136175	0.494068	0.991445	-0.0735903	0.91324	-0.124136	0.000399203	1.00096	0.933339	0.268287	0.907072	0.0503257	0.00776389	0.511415	0.918909	-0.0213755	0.348163	-0.27665	0.755953
Lyz2	ENSMUSG00000069516	14	APC,BECN1,CDKN2B,CSNK2A1,ERBB2,ERBB3,GSK3B,HHIP,KEAP1,NKD1,NKX21,RAD21,SLC34A2,TRP53	5	BECN1,ERBB2,ERBB3,NKD1,RAD21	9	APC,CDKN2B,CSNK2A1,GSK3B,HHIP,KEAP1,NKX21,SLC34A2,TRP53	Lys,Lysm,Lyzs,Lzm,Lzm-s1,Lzp	lysozyme 2 [Source:MGI Symbol;Acc:MGI:96897]	chr10	117277331	117282321	-	protein_coding	0.99083	-0.0205229	0.999842	-0.242493	0.957693	-0.327376	0.999972	-0.351103	0.211842	-0.700069	0.999878	0.10429	8.00138E-05	-1.16868	0.815943	0.14354	0.109054	-0.107735	0.991445	-0.18803	0.68311	0.458447	0.99989	-0.575799	0.933339	-0.21855	0.770667	-0.171853	0.0518959	0.28138	1.41443E-09	0.986054	0.163243	-0.663566	0.755953
Ly6a	ENSMUSG00000075602	14	APC,ATG16L1,BECN1,CSNK2A1,CTNNB1,ERBB3,ITGB6,KEAP1,KIDINS220,MAP3K7,NKX21,PID1,RNF43,TRP53	10	APC,ATG16L1,BECN1,CSNK2A1,CTNNB1,KEAP1,NKX21,PID1,RNF43,TRP53	4	ERBB3,ITGB6,KIDINS220,MAP3K7	Ly-6A.2,Ly-6A/E,Ly-6E.1,Sca-1,Sca1,TAP	lymphocyte antigen 6 complex, locus A [Source:MGI Symbol;Acc:MGI:107527]	chr15	74994877	74998031	-	protein_coding	0.958899	1.77082	0.999842	-0.773811	0.957693	0.262858	0.999972	0.425896	0.303996	0.591023	0.999878	-1.61191	1.45209E-06	2.80605	0.815943	-0.711766	0.8284	-0.102991	0.000175208	1.69177	0.692791	-0.96802	0.258427	-1.63403	0.933339	-1.66908	0.710081	0.633735	0.614081	-0.316217	8.66374E-06	1.86132	0.926925	-0.723888	0.967747
Cpm	ENSMUSG00000020183	14	BECN1,CSNK1A1,CSNK2A1,CTNNB1,ERBB3,HUWE1,ITGB6,KEAP1,KIDINS220,MET,NKX21,RAD21,SOCS2,TGIF1	11	BECN1,CSNK1A1,ERBB3,HUWE1,ITGB6,KEAP1,KIDINS220,MET,RAD21,SOCS2,TGIF1	3	CSNK2A1,CTNNB1,NKX21	1110060I01Rik,5730456K23Rik	carboxypeptidase M [Source:MGI Symbol;Acc:MGI:1917824]	chr10	117629500	117687352	+	protein_coding	0.958899	-0.279069	0.999842	-0.0494715	0.957693	-0.199264	0.481309	-0.539004	0.211842	-0.909517	0.999878	0.127852	0.996093	-0.196362	0.815943	0.552265	0.111064	0.190119	0.991445	-0.102359	0.446256	0.360325	0.99989	-0.260521	0.933339	0.42936	0.913843	-0.0539046	0.885419	-0.0317793	1.94711E-11	0.846979	0.698401	-0.363057	0.755953
Tmsb4x	ENSMUSG00000049775	14	APC,ATF6,BDNF,BECN1,CDKN2B,CSNK2A1,ITGB6,LGR5,LRG1,NKX21,PDE7B,PID1,SLC6A14,TRP53	10	ATF6,BDNF,BECN1,CDKN2B,ITGB6,LGR5,LRG1,NKX21,PDE7B,TRP53	4	APC,CSNK2A1,PID1,SLC6A14	Ptmb4,Tb4	thymosin, beta 4, X chromosome [Source:MGI Symbol;Acc:MGI:99510]	chrX	167207093	167209315	-	protein_coding	0.958899	-0.297807	0.569696	-0.215509	0.957693	0.291115	0.999972	0.0263223	0.514608	-0.109946	0.999878	0.0585144	3.1728E-07	-0.417292	0.815943	0.143502	0.00260225	0.129088	0.991445	-0.093679	0.829273	0.194399	0.99989	-0.123664	0.933339	-0.166132	0.744591	0.165609	0.00477168	0.177325	3.958E-25	0.730658	0.926925	0.0717162	0.755953
Anxa3	ENSMUSG00000029484	14	APC,BDNF,BECN1,CDKN2B,ERBB3,GSK3B,HHIP,KEAP1,KIDINS220,MET,NKX21,NR1D1,SLC34A2,TRP53	8	BDNF,CDKN2B,GSK3B,HHIP,NKX21,NR1D1,SLC34A2,TRP53	6	APC,BECN1,ERBB3,KEAP1,KIDINS220,MET	Anx3	annexin A3 [Source:MGI Symbol;Acc:MGI:1201378]	chr5	96793385	96845966	+	protein_coding	0.969983	-0.0331249	0.999842	-0.00885978	0.957693	0.0819201	0.999972	0.173847	0.211842	0.312001	0.999878	-0.0709916	3.8874E-05	-0.417364	0.815943	-0.193461	0.752192	-0.0170942	0.276963	0.178485	0.969064	-0.0178555	0.014437	-0.664115	0.933339	-0.16681	0.372363	0.262733	0.00526946	0.271009	0.00144947	-0.253195	0.926925	0.112142	0.755953
Tes	ENSMUSG00000029552	14	BECN1,CTNNB1,ERBB3,HUWE1,KEAP1,KIDINS220,MET,NKX21,RAD21,RNF43,SLC34A2,SOX4,SPRY2,TRP53	7	BECN1,CTNNB1,NKX21,RNF43,SLC34A2,SPRY2,TRP53	7	ERBB3,HUWE1,KEAP1,KIDINS220,MET,RAD21,SOX4	D6Ertd352e,Tes1,Tes2,testin,testin2	testis derived transcript [Source:MGI Symbol;Acc:MGI:105081]	chr6	17065149	17105828	+	protein_coding	0.958899	-0.107833	0.999842	-0.158577	0.957693	-0.0802389	0.999972	-0.0137282	0.339743	-0.24782	0.999878	-0.060916	0.999815	-0.0701644	0.815943	-0.0965678	0.236622	0.117477	0.875534	0.191595	0.508196	-0.293052	0.99989	-0.324244	0.933339	-0.263362	0.895138	-0.0586113	0.780209	0.0518825	3.33757E-06	0.51393	0.926925	0.138553	0.999532
Ly6e	ENSMUSG00000022587	13	APC,ATG16L1,ATP6V0E,BECN1,CSNK2A1,CTNNB1,ERBB3,ITGB6,KIDINS220,MAP3K7,NKX21,TGIF1,TLR2	6	APC,ATG16L1,BECN1,CSNK2A1,CTNNB1,NKX21	7	ATP6V0E,ERBB3,ITGB6,KIDINS220,MAP3K7,TGIF1,TLR2	9804,Ly67,RIG-E,Sca-2,TSA-1,Tsa1	lymphocyte antigen 6 complex, locus E [Source:MGI Symbol;Acc:MGI:106651]	chr15	74955051	74959905	+	protein_coding	0.958899	0.287457	0.999842	-0.461766	0.957693	0.1116	0.999972	0.529623	0.211842	0.368935	0.999878	-0.373177	4.4458E-06	0.902633	0.894446	-0.0587855	0.873752	-0.0263028	0.000397263	0.828125	0.922526	0.103717	0.004128	-0.927323	0.955409	-0.0896811	0.382507	-0.654414	0.750809	0.0865001	2.63133E-10	1.03556	0.926925	-0.573509	0.84313
Adamts1	ENSMUSG00000022893	13	APC,ATG16L1,BECN1,CSNK1A1,ERBB3,HHIP,HUWE1,KIDINS220,MET,NKX21,NR1D1,TGIF1,TRP53	6	CSNK1A1,ERBB3,HUWE1,KIDINS220,MET,TGIF1	7	APC,ATG16L1,BECN1,HHIP,NKX21,NR1D1,TRP53	ADAM-TS1,ADAMTS-1,METH-1,METH1	a disintegrin-like and metallopeptidase (reprolysin type) with thrombospondin type 1 motif, 1 [Source:MGI Symbol;Acc:MGI:109249]	chr16	85793827	85803113	-	protein_coding	0.958899	0.612346	0.999842	0.0134242	0.957967	0.14578	0.114227	-1.05318	0.211842	-1.41717	0.999878	-0.325111	0.00107874	-1.53502	0.815943	0.300658	0.958664	0.0137885	0.00515049	-0.943693	0.429866	1.08733	0.99989	0.788911	0.933339	0.688587	0.420712	-0.721222	0.508103	-0.361114	1.07334E-07	-1.28461	0.926925	-0.10608	0.755953
Atf3	ENSMUSG00000026628	13	APC,BECN1,CSNK1A1,CSNK2A1,ERBB3,HUWE1,KEAP1,KIDINS220,MET,NKX21,RAD21,RNF43,SLC34A2	3	CSNK2A1,RNF43,SLC34A2	10	APC,BECN1,CSNK1A1,ERBB3,HUWE1,KEAP1,KIDINS220,MET,NKX21,RAD21	LRG-21	activating transcription factor 3 [Source:MGI Symbol;Acc:MGI:109384]	chr1	191170296	191218039	-	protein_coding	0.958899	0.613197	0.999842	-0.334622	0.962073	-0.081556	0.999972	0.0865084	0.250575	-0.422317	0.999878	-0.208808	5.83529E-05	-1.00819	0.815943	-0.331435	0.512336	0.103017	0.991445	-0.155518	0.429866	0.753104	0.99989	-0.217758	0.933339	0.875056	0.456465	-0.607797	0.726379	-0.0852407	0.000378146	-0.711249	0.926925	0.256606	0.980028
Serpinb9	ENSMUSG00000045827	13	APC,BECN1,CSNK1A1,CSNK2A1,CTNNB1,ERBB3,KIDINS220,NKX21,RAD21,RNF43,SLC34A2,TGIF1,TRP53	6	BECN1,CSNK2A1,CTNNB1,RNF43,SLC34A2,TRP53	7	APC,CSNK1A1,ERBB3,KIDINS220,NKX21,RAD21,TGIF1	ovalbumin,PI-9,Spi6	serine (or cysteine) peptidase inhibitor, clade B, member 9 [Source:MGI Symbol;Acc:MGI:106603]	chr13	33003250	33017957	+	protein_coding	0.958899	-0.453947	0.999842	0.106281	0.957693	0.179975	0.999972	0.250942	0.749735	0.0837664	0.999878	0.0538574	1.81371E-06	-1.06005	0.907369	0.0504277	0.0919192	-0.27836	0.0209457	0.467461	0.987225	-0.0139427	0.223749	-0.51117	0.933339	-0.217595	0.703493	-0.263908	0.251914	-0.381875	7.10118E-06	0.549794	0.926925	0.119438	0.755953
Myct1	ENSMUSG00000046916	13	APC,BECN1,CDKN2B,CTNNB1,ERBB3,ITGB6,KEAP1,KIDINS220,NKX21,RAD21,RNF43,SLC34A2,TRP53	3	CTNNB1,RNF43,SLC34A2	10	APC,BECN1,CDKN2B,ERBB3,ITGB6,KEAP1,KIDINS220,NKX21,RAD21,TRP53	1110020B04Rik,MT-MC1,Mtmc1	myc target 1 [Source:MGI Symbol;Acc:MGI:1915882]	chr10	5593775	5606904	+	protein_coding	0.958899	-0.157847	0.999842	0.144035	0.957693	0.178682	0.999972	0.194509	0.284754	0.391096	0.999878	-0.136094	3.73762E-06	-1.40845	0.815943	-0.188932	0.64831	-0.0808614	0.991445	-0.0211515	0.581071	0.454624	0.99989	0.145796	0.933339	0.34667	0.252802	-1.20596	0.800291	-0.0714647	7.43661E-16	-2.66209	0.926925	0.168793	0.755953
Psmb8	ENSMUSG00000024338	13	ATG16L1,ATP6V0E,CSNK1A1,CSNK2A1,CTNNB1,ERBB3,ITGB6,KEAP1,KIDINS220,MAP3K7,NKX21,TGIF1,TLR2	3	ATG16L1,CSNK2A1,CTNNB1	10	ATP6V0E,CSNK1A1,ERBB3,ITGB6,KEAP1,KIDINS220,MAP3K7,NKX21,TGIF1,TLR2	Lmp-7,Lmp7	proteasome (prosome, macropain) subunit, beta type 8 (large multifunctional peptidase 7) [Source:MGI Symbol;Acc:MGI:1346527]	chr17	34197790	34201454	+	protein_coding	0.958899	0.126904	0.999842	-0.597049	0.977295	0.0294258	0.0717113	0.773801	0.211842	0.615727	0.999878	-0.391014	0.999815	0.113135	0.815943	-0.298448	0.304149	0.189369	5.44619E-09	1.26868	0.87992	0.127401	3.56842E-06	-1.53356	0.989718	0.0198144	0.211176	-0.914798	0.508103	0.182794	0.0774849	0.400619	0.737519	-0.588113	0.982647
Ramp1	ENSMUSG00000034353	13	BECN1,CSNK1A1,CSNK2A1,CTNNB1,ERBB3,GSK3B,ITGB6,KEAP1,KIDINS220,NKX21,RNF43,SLC34A2,TGIF1	5	CSNK2A1,CTNNB1,GSK3B,RNF43,SLC34A2	8	BECN1,CSNK1A1,ERBB3,ITGB6,KEAP1,KIDINS220,NKX21,TGIF1	9130218E19Rik	receptor (calcitonin) activity modifying protein 1 [Source:MGI Symbol;Acc:MGI:1858418]	chr1	91179822	91225196	+	protein_coding	0.958899	0.823419	0.999842	-0.0328572	0.963953	0.0921823	0.999972	-0.0671688	0.593187	0.225813	0.999878	-0.0816768	0.999815	0.181667	0.896111	-0.108795	0.386639	-0.143061	0.991445	0.173243	0.749895	0.213432	0.461531	0.762668	0.933339	0.221031	0.813701	-0.148776	0.782462	-0.0830809	0.00534731	-0.739578	0.926925	0.291566	0.953348
Anxa5	ENSMUSG00000027712	13	APC,CDKN2B,CSNK1A1,CTNNB1,ERBB3,KEAP1,KIDINS220,MET,RNF43,SLC34A2,SPRY2,TGIF1,TRP53	6	CDKN2B,CTNNB1,RNF43,SLC34A2,SPRY2,TRP53	7	APC,CSNK1A1,ERBB3,KEAP1,KIDINS220,MET,TGIF1	Anx5	annexin A5 [Source:MGI Symbol;Acc:MGI:106008]	chr3	36448923	36475894	-	protein_coding	0.958899	-0.20446	0.999842	-0.176801	0.957693	0.100976	0.999972	0.201882	0.211842	0.233028	0.999878	-0.0977423	0.000301109	-0.393498	0.98544	-0.0048541	0.626338	0.0308171	0.991445	-0.0214263	0.821489	-0.0766521	0.99989	-0.270329	0.933339	-0.473065	0.676048	-0.136584	0.480039	0.157137	0.213128	0.132417	0.926925	0.163147	0.789392
Dmkn	ENSMUSG00000060962	13	CSNK1A1,CSNK2A1,CTNNB1,FBXW11,HUWE1,KEAP1,KIDINS220,NFE2L2,NKX21,RNF43,SLC34A2,TRP53,USP6NL	8	CSNK1A1,FBXW11,HUWE1,KEAP1,KIDINS220,NFE2L2,TRP53,USP6NL	5	CSNK2A1,CTNNB1,NKX21,RNF43,SLC34A2	1110014F24Rik,cI-36,dermokine,Dmkn,sk30,sk89	dermokine [Source:MGI Symbol;Acc:MGI:1920962]	chr7	30763756	30781063	+	protein_coding	0.958899	-0.141077	0.999842	0.0397349	0.959066	-0.162887	0.999972	-0.490233	0.211842	-1.00288	0.999878	-0.130407	0.0915577	-0.5822	0.815943	0.400609	0.208666	0.205869	0.844893	0.372382	0.492783	0.392343	0.585606	-1.38698	0.933339	-0.30444	0.612769	0.215532	0.0185197	0.610415	0.244078	-0.328384	0.578261	-0.698967	0.755953
Susd2	ENSMUSG00000006342	12	APC,ATP6V0E,BECN1,CDKN2B,CTNNB1,ERBB3,FBXW11,ITGB6,NFE2L2,SLC6A14,SPRY1,TRP53	9	APC,BECN1,CDKN2B,CTNNB1,FBXW11,ITGB6,NFE2L2,SPRY1,TRP53	3	ATP6V0E,ERBB3,SLC6A14	1200011D11Rik	sushi domain containing 2 [Source:MGI Symbol;Acc:MGI:1918983]	chr10	75636706	75643991	-	protein_coding	0.958899	-1.65948	0.999842	0.0517592	0.957693	0.353692	0.999972	0.603974	0.806142	0.151384	0.999878	0.543683	3.53739E-06	1.06591	0.815943	1.05407	0.0978615	-0.560328	0.522281	0.844414	0.786653	-0.338708	0.00877277	-2.21986	0.933339	-1.18246	0.220676	1.2798	0.310425	0.468943	1.33772E-16	3.71539	0.926925	0.331905	0.755953
Elovl1	ENSMUSG00000006390	12	APC,ATF6,BDNF,CSNK2A1,CTCF,ERBB3,GSK3B,KIDINS220,LGR4,LGR5,NKX21,SLC34A2	7	ATF6,BDNF,CTCF,ERBB3,KIDINS220,LGR4,LGR5	5	APC,CSNK2A1,GSK3B,NKX21,SLC34A2	Ssc1	elongation of very long chain fatty acids (FEN1/Elo2, SUR4/Elo3, yeast)-like 1 [Source:MGI Symbol;Acc:MGI:1858959]	chr4	118428093	118432953	+	protein_coding	0.995579	-0.0205017	0.999842	-0.308674	0.966218	-0.0574964	0.999972	-0.38308	0.211842	-0.480307	0.999878	0.068182	7.02245E-06	-1.22899	0.815943	0.172032	0.000255352	0.295215	0.569739	-0.27259	0.926326	0.441006	0.99989	0.250959	0.990445	0.023105	0.906492	-0.0917211	3.24474E-09	0.508422	0.191621	-0.384022	0.926925	-0.472526	0.755953
Dusp1	ENSMUSG00000024190	12	APC,CDKN2B,CSNK1A1,ERBB3,HHIP,ITGB6,KEAP1,LAMP2,NR1D1,SLC34A2,SPRY2,TRP53	8	CDKN2B,HHIP,ITGB6,LAMP2,NR1D1,SLC34A2,SPRY2,TRP53	4	APC,CSNK1A1,ERBB3,KEAP1	3CH134,erp,mkp-1,MKP1,Ptpn16	dual specificity phosphatase 1 [Source:MGI Symbol;Acc:MGI:105120]	chr17	26505590	26508519	-	protein_coding	0.958899	-0.467005	0.999842	-0.208439	0.957693	-0.200111	0.999972	0.366819	0.35887	-0.300338	0.999878	-0.055076	0.000226944	-0.823704	0.815943	-0.45912	0.175869	0.177642	0.991445	0.236889	0.429866	-0.516344	0.040794	-0.877354	0.933339	0.448052	0.453155	-0.263734	0.508103	0.271403	0.459919	0.157135	0.926925	-0.17439	0.755953
Hbegf	ENSMUSG00000024486	12	APC,ATG16L1,BECN1,ERBB3,HBEGF,HUWE1,KEAP1,MET,NKX21,RAD21,SLC34A2,TTF1	1	SLC34A2	11	APC,ATG16L1,BECN1,ERBB3,HBEGF,HUWE1,KEAP1,MET,NKX21,RAD21,TTF1	Dtr,HB-EGF,Hegfl	heparin-binding EGF-like growth factor [Source:MGI Symbol;Acc:MGI:96070]	chr18	36504929	36515805	-	protein_coding	0.958899	-0.350386	0.999842	-0.162342	0.992097	-0.0178062	0.999972	-0.172168	0.211842	-0.982244	0.999878	-0.176082	0.000142561	-1.09159	0.815943	-0.218222	0.934164	0.0144033	0.000467905	-0.632493	0.476158	0.414846	0.99989	-0.462333	0.940456	0.0968427	0.837664	-0.11845	0.140155	-0.554972	3.04168E-06	-0.661338	0.42734	0.333549	0.755953
Il33	ENSMUSG00000024810	12	APC,ATF6,BECN1,CSNK2A1,ERN1,HHIP,LGR4,MANF,NKX21,NR1D1,TRP53,TTF1	9	ATF6,ERN1,HHIP,LGR4,MANF,NKX21,NR1D1,TRP53,TTF1	3	APC,BECN1,CSNK2A1	9230117N10Rik,Il-33,Il1f11,NF-HEV	interleukin 33 [Source:MGI Symbol;Acc:MGI:1924375]	chr19	29925114	29960718	+	protein_coding	0.958899	-0.867741	0.999842	0.254075	0.994353	0.0113376	0.0105438	-0.560828	0.211842	-0.890791	0.999878	0.299537	1.12459E-07	-1.6121	0.815943	0.179623	0.00137952	0.330006	0.486431	0.181476	0.880564	-0.183933	0.99989	0.0929114	0.933339	0.321953	0.948168	-0.0581403	0.508103	-0.292024	0.0099245	-0.274079	0.307202	-0.399271	0.755953
Acoxl	ENSMUSG00000027380	12	APC,BECN1,CSNK1A1,CSNK2A1,ERBB2,ERBB3,HUWE1,KIDINS220,MET,NKX21,RNF43,TGIF1	7	CSNK1A1,ERBB2,ERBB3,HUWE1,KIDINS220,MET,TGIF1	5	APC,BECN1,CSNK2A1,NKX21,RNF43	1200014P05Rik	acyl-Coenzyme A oxidase-like [Source:MGI Symbol;Acc:MGI:1921371]	chr2	127854628	128123873	+	protein_coding	0.958899	-0.434472	0.999842	0.0177797	0.957693	-0.371639	0.71536	-0.60122	0.211842	-1.69584	0.999878	-0.110089	2.36729E-05	-1.25538	0.912807	0.0950782	0.104364	0.36079	0.972935	-0.254715	0.939702	-0.0752894	0.99989	-0.123019	0.93973	0.121892	0.844634	0.144584	0.953538	0.0140184	8.85855E-05	-0.740677	0.205333	-0.677327	0.755953
Cxcl15	ENSMUSG00000029375	12	APC,BECN1,CSNK1A1,CSNK2A1,ERBB3,HUWE1,KIDINS220,NKX21,RAD21,SLC34A2,TGIF1,TRP53	8	BECN1,CSNK1A1,ERBB3,HUWE1,KIDINS220,RAD21,TGIF1,TRP53	4	APC,CSNK2A1,NKX21,SLC34A2	Il8,lungkine,Scyb15,weche	chemokine (C-X-C motif) ligand 15 [Source:MGI Symbol;Acc:MGI:1339941]	chr5	90794534	90803067	+	protein_coding	0.991153	0.0220029	0.999842	-0.127073	0.957967	-0.118112	0.287118	-0.391438	0.21334	-0.611694	0.999878	0.0733939	9.68205E-06	-1.24577	0.815943	0.266721	0.109054	0.171612	0.991445	0.0533351	0.64657	0.53732	0.99989	-0.0738102	0.933339	0.179077	0.955276	0.0400082	0.508103	0.100405	0.00321399	0.269244	0.0826571	-0.428854	0.755953
Nupr1	ENSMUSG00000030717	12	APC,ATF6,BDNF,BECN1,DRAM1,KEAP1,LGR4,NKD1,NKX21,NR1D1,SLC6A14,TRP53	10	APC,ATF6,BDNF,BECN1,DRAM1,LGR4,NKX21,NR1D1,SLC6A14,TRP53	2	KEAP1,NKD1	2310032H04Rik,Com1,p8	nuclear protein transcription regulator 1 [Source:MGI Symbol;Acc:MGI:1891834]	chr7	126623249	126625676	-	protein_coding	0.958899	0.334021	0.999842	-0.166921	0.957693	-0.404075	0.999972	-0.247879	0.703433	0.124533	0.999878	-0.498597	2.08096E-07	1.24335	0.815943	-0.188601	7.38216E-05	0.306749	0.991445	-0.0297119	0.431109	-1.79831	0.0126702	0.756149	0.946188	-0.186956	0.728363	0.329318	0.00115179	0.59266	2.73586E-26	2.01318	0.926925	-0.333569	0.922416
Egln3	ENSMUSG00000035105	12	APC,BECN1,CDKN2B,CSNK2A1,CTNNB1,FBXW11,KEAP1,LAMP2,NFE2L2,NKX21,SPRY1,TRP53	11	APC,BECN1,CDKN2B,CTNNB1,FBXW11,KEAP1,LAMP2,NFE2L2,NKX21,SPRY1,TRP53	1	CSNK2A1	2610021G09Rik,Hif-p4h-3,Phd3,SM-20	egl-9 family hypoxia-inducible factor 3 [Source:MGI Symbol;Acc:MGI:1932288]	chr12	54178981	54203860	-	protein_coding	0.958899	2.90836	0.999842	0.76908	0.957693	-0.346496	0.999972	1.09321	0.211842	-1.70522	0.999878	0.348176	4.90399E-13	4.38711	0.815943	1.09121	0.111186	-0.524887	0.991445	0.996674	0.618908	-1.98203	0.161771	-3.1519	0.933339	-1.82704	0.663331	1.13854	0.0645876	0.947242	5.32373E-22	6.85467	0.926925	0.175375	0.755953
Fgfbp1	ENSMUSG00000048373	12	APC,ATG16L1,BDNF,BECN1,CTNNB1,FBXW11,ITGB6,KEAP1,NKX21,RAD21,TGIF1,TRP53	12	APC,ATG16L1,BDNF,BECN1,CTNNB1,FBXW11,ITGB6,KEAP1,NKX21,RAD21,TGIF1,TRP53	0		FGF-BP	fibroblast growth factor binding protein 1 [Source:MGI Symbol;Acc:MGI:1096350]	chr5	43978858	43981779	-	protein_coding	0.958899	0.915004	0.999842	0.256863	0.957693	-0.243006	0.999972	-0.0623435	0.753703	0.144486	0.999878	0.0231722	5.90252E-09	1.69638	0.815943	0.361361	0.109054	0.283483	1.99018E-08	1.34807	0.429866	-1.21545	0.99989	-0.299155	0.933339	-0.712776	0.586902	0.466844	0.0032687	0.636688	4.3207E-29	3.09608	0.926925	-0.338514	0.755953
Ces1d	ENSMUSG00000056973	12	APC,ATG16L1,BECN1,CSNK2A1,CTNNB1,ERBB3,HUWE1,KEAP1,NFE2L2,PID1,RAD21,XBP1	10	APC,ATG16L1,BECN1,CTNNB1,ERBB3,HUWE1,KEAP1,NFE2L2,PID1,RAD21	2	CSNK2A1,XBP1	Ces3,TGH	carboxylesterase 1D [Source:MGI Symbol;Acc:MGI:2148202]	chr8	93166068	93197838	-	protein_coding	0.958899	0.849194	0.999842	-0.0971154	0.957693	-0.232856	0.999972	-0.175491	0.532101	-0.295371	0.999878	0.026642	9.93204E-09	1.13698	0.815943	0.218305	0.811698	-0.0280438	2.18093E-09	0.97592	0.788351	-0.246466	0.99989	0.506653	0.967823	-0.0595648	0.380793	-0.601787	0.508103	0.1317	1.49548E-17	1.77309	0.926925	-0.16959	0.755953
Cd177	ENSMUSG00000052212	12	ATF6,CSNK1A1,CSNK2A1,ERBB3,FBXW11,KIDINS220,LAMP2,MAP2K4,MAP3K7,NKX21,SOCS2,TGIF1	10	ATF6,CSNK1A1,ERBB3,FBXW11,KIDINS220,LAMP2,MAP2K4,MAP3K7,SOCS2,TGIF1	2	CSNK2A1,NKX21	1190003K14Rik,Pdp3	CD177 antigen [Source:MGI Symbol;Acc:MGI:1916141]	chr7	24743983	24760311	-	protein_coding	0.958899	-1.129	0.999842	-0.735807	0.957693	-0.438933	0.999972	-0.571784	0.211842	-1.36886	0.999878	-0.146385	0.021329	-0.888112	0.815943	0.214468	0.00994874	0.633228	0.991445	-0.150968	0.885601	0.12351	0.99989	-0.915793	0.933339	-0.828249	0.480838	-0.383993	0.508103	0.41432	0.394423	-0.286443	0.757119	-0.912517	0.755953
Ctse	ENSMUSG00000004552	12	ATG16L1,ATP6V0E,BECN1,CTNNB1,ERBB3,ITGB6,KIDINS220,NKX21,RNF43,SLC34A2,TGIF1,TRP53	8	ATG16L1,ATP6V0E,BECN1,CTNNB1,NKX21,RNF43,SLC34A2,TRP53	4	ERBB3,ITGB6,KIDINS220,TGIF1	A430072O03Rik,C920004C08Rik,CatE,CE	cathepsin E [Source:MGI Symbol;Acc:MGI:107361]	chr1	131638306	131675505	+	protein_coding	0.958899	0.678876	0.999842	-0.44483	0.957967	0.167947	0.999972	0.433273	0.211842	0.669447	0.999878	-0.181945	0.999815	0.326772	0.815943	0.190693	0.819755	-0.0871952	0.000260322	1.5521	0.985913	0.014772	5.5051E-06	1.89102	0.960721	0.0746559	0.202956	1.3093	0.787422	0.138983	6.02885E-12	2.63288	0.926925	-0.282409	0.856469
Pfkl	ENSMUSG00000020277	12	APC,ATG16L1,BECN1,CDKN2B,CTNNB1,FBXW11,GSK3B,ITGB6,KEAP1,NKX21,RAD21,TRP53	12	APC,ATG16L1,BECN1,CDKN2B,CTNNB1,FBXW11,GSK3B,ITGB6,KEAP1,NKX21,RAD21,TRP53	0			phosphofructokinase, liver, B-type [Source:MGI Symbol;Acc:MGI:97547]	chr10	77986947	78009807	-	protein_coding	0.996948	0.00760221	0.999842	-0.0676653	0.987549	-0.0225769	0.999972	0.108243	0.879694	0.0584604	0.999878	0.289468	4.93025E-05	0.523566	0.815943	0.492073	0.109054	0.239666	0.000131703	0.85996	0.455898	-0.750759	0.499416	-0.690504	0.933339	-1.02798	0.926241	-0.0789229	0.184043	0.313338	1.7294E-24	2.43672	0.926925	-0.255373	0.755953
Tmem164	ENSMUSG00000047045	12	ATG16L1,BECN1,CSNK1A1,CTNNB1,ERBB3,HHIP,HUWE1,KIDINS220,MET,NKX21,NR1D1,TRP53	5	CSNK1A1,ERBB3,HUWE1,KIDINS220,MET	7	ATG16L1,BECN1,CTNNB1,HHIP,NKX21,NR1D1,TRP53		transmembrane protein 164 [Source:MGI Symbol;Acc:MGI:2148020]	chrX	142681406	142843494	+	protein_coding	0.958899	-0.091156	0.999842	0.0450825	0.957693	-0.410333	0.16264	-0.592506	0.211842	-0.873866	0.999878	-0.157911	0.0446784	-0.684432	0.815943	0.271708	0.31902	0.159814	0.0043126	-0.590163	0.431109	0.533026	0.99989	0.301266	0.933339	0.680741	0.944427	-0.0464286	0.508103	-0.355234	0.000756245	-0.475921	0.926925	-0.179746	0.755953
Cavin3	ENSMUSG00000037060	12	CDKN2B,CSNK1A1,CSNK2A1,ERBB2,ERBB3,KEAP1,KIDINS220,MET,NKX21,SLC34A2,TGIF1,TRP53	4	CDKN2B,CSNK2A1,SLC34A2,TRP53	8	CSNK1A1,ERBB2,ERBB3,KEAP1,KIDINS220,MET,NKX21,TGIF1	3110015B12Rik,6330514M23Rik,Prkcdbp	caveolae associated 3 [Source:MGI Symbol;Acc:MGI:1923422]	chr7	105480083	105482300	-	protein_coding	0.958899	-0.526701	0.999842	-0.198288	0.957693	0.163526	0.999972	0.400556	0.346876	0.324672	0.999878	-0.389738	0.0540929	-0.74539	0.815943	-0.281389	0.82099	0.0559933	0.991445	0.073046	0.897255	0.0890274	0.0200455	-1.16985	0.933339	-0.202139	0.301078	0.631801	0.508103	0.443397	0.901333	0.0403522	0.926925	-0.0807177	0.755953
Parm1	ENSMUSG00000034981	12	CSNK2A1,CTNNB1,ERBB3,GSK3B,HUWE1,KEAP1,KIDINS220,MET,NKX21,RAD21,RNF43,SLC34A2	7	ERBB3,HUWE1,KEAP1,KIDINS220,MET,NKX21,RAD21	5	CSNK2A1,CTNNB1,GSK3B,RNF43,SLC34A2	2210012L08Rik,9130213B05Rik	prostate androgen-regulated mucin-like protein 1 [Source:MGI Symbol;Acc:MGI:2443349]	chr5	91517615	91626894	+	protein_coding	0.958899	0.351259	0.999842	-0.305824	0.957693	-0.720937	0.311046	-1.07548	0.211842	-2.42775	0.999878	-0.276483	0.999815	-0.0036218	0.976615	-0.0420077	0.0152002	0.608905	0.991445	0.147307	0.626033	0.292788	0.99989	-0.668442	0.933339	0.471523	0.202956	1.02369	0.508103	0.363077	0.213128	0.358675	0.926925	-0.561886	0.755953
Npc2	ENSMUSG00000021242	12	APC,BDNF,ERBB3,KEAP1,KIDINS220,LGR5,LRG1,NKD1,PRKN,RNF43,SH3RF1,SOCS2	9	BDNF,ERBB3,KEAP1,KIDINS220,LGR5,LRG1,PRKN,SH3RF1,SOCS2	3	APC,NKD1,RNF43	2700012J19Rik,HE1	Niemann-Pick type C2 [Source:MGI Symbol;Acc:MGI:1915213]	chr12	84754562	84773152	-	protein_coding	0.991043	0.0412719	0.999842	-0.147759	0.986783	-0.017457	0.999972	-0.3861	0.307722	-0.299629	0.999878	0.198166	2.56768E-13	-0.351413	0.815943	0.108945	0.188308	-0.0885571	0.991445	-0.302179	0.930281	-0.379082	0.99989	0.111237	0.955622	0.113184	0.904991	-0.105979	1.87554E-07	0.358736	0.213128	-0.39806	0.986146	-0.0135487	0.755953
Angptl4	ENSMUSG00000002289	11	APC,BECN1,CSNK1A1,CSNK2A1,ERBB3,FBXW11,HUWE1,KEAP1,KIDINS220,MET,NKX21	1	NKX21	10	APC,BECN1,CSNK1A1,CSNK2A1,ERBB3,FBXW11,HUWE1,KEAP1,KIDINS220,MET	BK89,FIAF,HFARP,NG27	angiopoietin-like 4 [Source:MGI Symbol;Acc:MGI:1888999]	chr17	33773750	33781575	-	protein_coding	0.958899	-0.744506	0.999842	-0.013516	0.963953	-0.0887935	0.999972	-0.159513	0.707001	-0.170401	0.999878	-0.163653	4.44046E-07	-1.71757	0.931584	-0.074369	0.502023	0.0990843	0.991445	0.111837	0.92707	-0.09187	0.99989	-0.303473	0.938325	0.171185	0.684449	-0.392147	0.508103	-0.180286	0.000450631	-0.909494	0.982438	-0.0108665	0.913493
Slpi	ENSMUSG00000017002	11	APC,ATG16L1,ERBB2,ERBB3,KEAP1,KIDINS220,MAP3K7,NKX21,RAD21,TGIF1,TRP53	7	ATG16L1,ERBB2,ERBB3,KEAP1,KIDINS220,RAD21,TGIF1	4	APC,MAP3K7,NKX21,TRP53		secretory leukocyte peptidase inhibitor [Source:MGI Symbol;Acc:MGI:109297]	chr2	164354070	164356507	-	protein_coding	0.985577	-0.0356125	0.999842	-0.0139579	0.966945	-0.0576638	0.999972	-0.232124	0.224904	-0.4156	0.999878	0.0305789	0.000590871	-0.951196	0.983136	0.0132004	0.0186232	0.462127	3.09398E-06	1.0067	0.933034	0.0805245	0.99989	0.124504	0.933339	0.42068	0.80417	0.172605	0.508103	0.241906	0.0798982	-0.463595	0.926925	-0.437197	0.755953
Krt19	ENSMUSG00000020911	11	APC,BECN1,ERBB3,ITGB6,LAMP2,MET,NKD1,NKX21,PID1,SLC34A2,SPRY1	9	APC,BECN1,ITGB6,LAMP2,NKD1,NKX21,PID1,SLC34A2,SPRY1	2	ERBB3,MET	cytokeratin-19,cytokeratin19,EndoC,K19,Krt-1.19,Krt1-19	keratin 19 [Source:MGI Symbol;Acc:MGI:96693]	chr11	100140810	100146120	-	protein_coding	0.959933	-0.110412	0.999842	-0.385884	0.998984	-0.00134124	0.999972	0.000714504	0.211842	-0.440244	0.999878	-0.239277	1.25387E-07	0.862563	0.999125	0.000526238	0.207019	0.103534	0.213869	-0.3867	0.873073	-0.149583	0.416137	-0.620478	0.933339	-0.554361	0.89151	-0.119509	0.508103	-0.181683	2.88584E-11	0.982107	0.313155	0.381017	0.755953
Tnfrsf12a	ENSMUSG00000023905	11	APC,BECN1,CSNK1A1,ERBB3,HUWE1,KEAP1,KIDINS220,MET,NKX21,RAD21,SLC34A2	1	SLC34A2	10	APC,BECN1,CSNK1A1,ERBB3,HUWE1,KEAP1,KIDINS220,MET,NKX21,RAD21	Fn14,TWEAK-R,TweakR	tumor necrosis factor receptor superfamily, member 12a [Source:MGI Symbol;Acc:MGI:1351484]	chr17	23675447	23677449	-	protein_coding	0.958899	-0.161097	0.999842	-0.161809	0.957693	-0.114836	0.999972	0.103716	0.409575	-0.242291	0.999878	-0.189121	8.27401E-07	-0.995885	0.815943	-0.266445	0.109054	0.177804	0.313787	-0.31517	0.716755	0.17999	0.731714	-0.530032	0.990859	0.0126681	0.908005	0.0582737	0.963566	0.00822948	1.07096E-08	-0.950866	0.384661	0.349673	0.755953
Fasn	ENSMUSG00000025153	11	APC,ATG16L1,BECN1,CSNK1A1,ERBB3,HHIP,HUWE1,KIDINS220,MET,NKX21,TRP53	5	CSNK1A1,ERBB3,HUWE1,KIDINS220,MET	6	APC,ATG16L1,BECN1,HHIP,NKX21,TRP53	A630082H08Rik,FAS	fatty acid synthase [Source:MGI Symbol;Acc:MGI:95485]	chr11	120805846	120824547	-	protein_coding	0.958899	0.56878	0.999842	0.056536	0.957967	-0.0994003	0.999972	-0.414944	0.285993	-0.423137	0.999878	0.154954	4.14015E-05	-0.989837	0.815943	0.571724	0.411699	0.0742935	7.3359E-06	-0.872044	0.431109	0.911996	0.0114636	1.10267	0.933339	0.503637	0.662836	-0.330381	0.648575	-0.0814494	1.60824E-05	-0.689578	0.926925	0.144851	0.789819
Shisa5	ENSMUSG00000025647	11	APC,ATG16L1,ATP6V0E,BECN1,CSNK1A1,CSNK2A1,ERBB3,KEAP1,KIDINS220,NKX21,TRP53	6	APC,ATG16L1,BECN1,CSNK2A1,NKX21,TRP53	5	ATP6V0E,CSNK1A1,ERBB3,KEAP1,KIDINS220	2310008D10Rik,6430628I05Rik,Scotin	shisa family member 5 [Source:MGI Symbol;Acc:MGI:1915044]	chr9	109038565	109057777	+	protein_coding	0.96111	0.0578944	0.999842	-0.259241	0.96679	0.0430194	0.999972	0.133114	0.416065	0.189659	0.999878	-0.209072	0.000177632	0.641516	0.991784	-0.00377508	0.504106	0.0876389	0.000103567	0.66723	0.74324	-0.168529	0.00402178	-0.823222	0.970351	0.0342678	0.202956	-0.674892	0.9736	-0.00755361	2.36745E-08	0.765183	0.696307	-0.439335	0.755953
Hdc	ENSMUSG00000027360	11	APC,CSNK1A1,CSNK2A1,ERBB3,KIDINS220,MAP2K4,MAP3K7,NKX21,RAD21,SOCS2,TGIF1	8	CSNK1A1,ERBB3,KIDINS220,MAP2K4,MAP3K7,RAD21,SOCS2,TGIF1	3	APC,CSNK2A1,NKX21	Hdc-a,Hdc-c,Hdc-e,Hdc-s	histidine decarboxylase [Source:MGI Symbol;Acc:MGI:96062]	chr2	126593667	126618678	-	protein_coding	0.958899	-0.648164	0.999842	-0.151369	0.957693	-0.375949	0.999972	-0.375782	0.211842	-1.25227	0.999878	-0.0363079	0.000399755	-1.39835	0.830183	0.134242	0.0506103	0.417338	0.991445	-0.137461	0.71502	0.301321	0.99989	-0.485711	0.933339	0.120946	0.827436	-0.118394	0.691865	0.105808	0.213128	-0.295455	0.205333	-0.79492	0.755953
F3	ENSMUSG00000028128	11	APC,BECN1,CSNK1A1,ELOVL1,ERBB3,KEAP1,KIDINS220,NKX21,RAD21,SLC34A2,SPRY2	6	APC,BECN1,KEAP1,NKX21,SLC34A2,SPRY2	5	CSNK1A1,ELOVL1,ERBB3,KIDINS220,RAD21	CD142,Cf-3,Cf3,TF	coagulation factor III [Source:MGI Symbol;Acc:MGI:88381]	chr3	121723537	121735048	+	protein_coding	0.97772	0.0617654	0.999842	-0.112603	0.957693	-0.297379	0.999972	-0.418298	0.211842	-1.0768	0.999878	-0.210236	1.93696E-05	1.36228	0.815943	-0.336972	0.181645	0.199604	0.991445	-0.329112	0.781541	-0.283652	0.99989	-0.481075	0.933339	-0.745341	0.483173	-0.730793	0.336465	-0.609869	1.88559E-07	1.12252	0.926925	0.438512	0.755953
Acot7	ENSMUSG00000028937	11	APC,ATF6,BECN1,CSNK1A1,ERBB2,ERBB3,KIDINS220,NKX21,RAD21,SLC34A2,TGIF1	7	ATF6,CSNK1A1,ERBB2,ERBB3,KIDINS220,RAD21,TGIF1	4	APC,BECN1,NKX21,SLC34A2	2410041A17Rik,AU014716,Bach	acyl-CoA thioesterase 7 [Source:MGI Symbol;Acc:MGI:1917275]	chr4	152178134	152271855	+	protein_coding	0.980786	-0.0356029	0.999842	-0.210788	0.957693	-0.492326	0.999972	-0.408568	0.211842	-0.760344	0.999878	-0.228223	7.53177E-06	-1.14949	0.863515	-0.0691173	0.00114987	0.481252	0.991445	0.133778	0.698293	0.280386	0.99989	0.127002	0.933339	0.413385	0.941346	0.0422828	0.716578	0.0773689	0.000610592	-0.643156	0.926925	-0.307315	0.755953
Akr1b8	ENSMUSG00000029762	11	APC,ATF6,ATG16L1,BECN1,CSNK2A1,ERBB3,KEAP1,KIDINS220,MET,NKX21,TRP53	6	ATF6,ATG16L1,BECN1,KEAP1,NKX21,TRP53	5	APC,CSNK2A1,ERBB3,KIDINS220,MET	Fgfrp,Fgrp	aldo-keto reductase family 1, member B8 [Source:MGI Symbol;Acc:MGI:107673]	chr6	34354119	34368463	+	protein_coding	0.958899	-0.476857	0.999842	0.00282456	0.957693	-0.180064	0.999972	-0.0434332	0.6281	-0.111238	0.999878	-0.165694	0.000109618	-0.633879	0.815943	-0.144161	0.000136175	0.393947	5.2523E-16	1.44048	0.430078	-0.448788	0.493079	-0.419728	0.933339	-0.359142	0.543098	-0.313196	0.0301053	0.370574	4.34289E-08	0.796073	0.926925	-0.300161	0.755953
Aldoa	ENSMUSG00000030695	11	APC,ATG16L1,BECN1,CDKN2B,FBXW11,ITGB6,KEAP1,NFE2L2,NKX21,RAD21,TRP53	11	APC,ATG16L1,BECN1,CDKN2B,FBXW11,ITGB6,KEAP1,NFE2L2,NKX21,RAD21,TRP53	0		Aldo-1,Aldo1	aldolase A, fructose-bisphosphate [Source:MGI Symbol;Acc:MGI:87994]	chr7	126795234	126800447	-	protein_coding	0.958899	-0.404002	0.999842	-0.0918398	0.963953	-0.0544085	0.999972	0.0219486	0.919907	-0.0322808	0.999878	0.301024	1.57453E-08	0.585128	0.815943	0.356315	0.109054	0.123635	1.34441E-10	0.77896	0.429866	-0.762539	0.164122	-0.665321	0.933339	-0.608052	0.78257	0.136952	0.544896	0.0684016	7.2578E-34	1.75664	0.926925	-0.244475	0.755953
Cryab	ENSMUSG00000032060	11	APC,ATG16L1,ATP6V0E,BDNF,BECN1,CDKN2B,ERBB3,ITGB6,KEAP1,NKX21,TRP53	7	ATG16L1,BDNF,BECN1,CDKN2B,ITGB6,KEAP1,TRP53	4	APC,ATP6V0E,ERBB3,NKX21	Crya-2,Crya2,HspB5	crystallin, alpha B [Source:MGI Symbol;Acc:MGI:88516]	chr9	50751325	50756636	+	protein_coding	0.958899	-0.498478	0.999842	-0.0530163	0.96679	0.0512422	0.999972	0.271939	0.321101	0.263749	0.999878	0.0875815	3.11121E-06	-0.758387	0.815943	0.160627	0.80449	-0.0219063	4.94231E-05	0.691326	0.799927	-0.193305	0.00170026	-1.09435	0.973173	-0.0467533	0.895976	-0.0853279	0.00113467	0.407802	5.322E-10	0.810151	0.926925	-0.223982	0.755953
Tpm1	ENSMUSG00000032366	11	APC,ATF6,BDNF,ERBB3,KEAP1,KIDINS220,MET,PID1,RAD21,SLC34A2,TRP53	4	ATF6,BDNF,SLC34A2,TRP53	7	APC,ERBB3,KEAP1,KIDINS220,MET,PID1,RAD21	alpha-TM,TM2,Tm3,Tpm-1	tropomyosin 1, alpha [Source:MGI Symbol;Acc:MGI:98809]	chr9	67022590	67049406	-	protein_coding	0.958899	-0.249228	0.999842	0.0476624	0.957967	0.0424854	0.999972	-0.0704278	0.831289	-0.0347387	0.999878	-0.114642	1.35446E-09	-0.65834	0.815943	-0.110035	0.00102123	0.187137	0.33749	0.119931	0.910239	0.060787	0.429349	-0.265564	0.933339	0.112644	0.490395	0.228893	0.00983553	0.246686	0.462987	-0.0411726	0.926925	0.0305912	0.995197
Qsox1	ENSMUSG00000033684	11	APC,BECN1,ERBB3,HUWE1,KIDINS220,MET,NKX21,PID1,RNF43,SLC34A2,TRP53	7	APC,BECN1,NKX21,PID1,RNF43,SLC34A2,TRP53	4	ERBB3,HUWE1,KIDINS220,MET	1300003H02Rik,b2b2673Clo,Qscn6,QSOX	quiescin Q6 sulfhydryl oxidase 1 [Source:MGI Symbol;Acc:MGI:1330818]	chr1	155778158	155812889	-	protein_coding	0.958899	1.77606	0.999842	0.0578279	0.957693	-0.187835	0.999972	-0.143839	0.211842	-0.546337	0.999878	-0.211697	7.11429E-11	2.74262	0.815943	-0.166364	0.109054	0.242197	0.991445	0.0188609	0.600258	-1.03398	0.99989	-0.0417084	0.933339	-0.697783	0.57707	-0.806712	0.935898	0.0194539	3.4196E-12	0.817464	0.926925	0.121687	0.755953
Tgfbi	ENSMUSG00000035493	11	APC,BECN1,CSNK2A1,ERBB3,ITGB6,KEAP1,KIDINS220,NKX21,RAD21,SLC34A2,TRP53	2	CSNK2A1,SLC34A2	9	APC,BECN1,ERBB3,ITGB6,KEAP1,KIDINS220,NKX21,RAD21,TRP53	68kDa,Beta-ig,bIG-h3	transforming growth factor, beta induced [Source:MGI Symbol;Acc:MGI:99959]	chr13	56609586	56639358	+	protein_coding	0.958899	0.244009	0.999842	-0.455904	0.957693	0.321389	0.999972	-0.185165	0.843445	0.106785	0.999878	-0.288773	0.000988458	-1.7549	0.920689	0.105432	0.698628	0.126315	0.175347	-0.702158	0.881112	0.0841678	0.133016	1.10043	0.933339	0.151053	0.202956	-1.50201	0.785272	-0.134359	1.14876E-10	-2.62029	0.926925	0.440045	0.942026
Cyp2f2	ENSMUSG00000052974	11	APC,ATG16L1,BECN1,CSNK2A1,ERBB3,KEAP1,NFE2L2,NKX21,PID1,PRKN,RAD21	10	APC,ATG16L1,BECN1,ERBB3,KEAP1,NFE2L2,NKX21,PID1,PRKN,RAD21	1	CSNK2A1	Cyp2f	cytochrome P450, family 2, subfamily f, polypeptide 2 [Source:MGI Symbol;Acc:MGI:88608]	chr7	27119909	27133660	+	protein_coding	0.958899	2.56918	0.999842	-0.171133	0.957693	-0.949085	0.8604	-0.81775	0.211842	-1.45869	0.999878	-0.221186	3.83077E-13	4.64753	0.909711	-0.136676	0.438697	0.189584	4.20307E-05	1.08615	0.510648	-2.00694	0.99989	0.268218	0.933339	-1.37387	0.391374	1.20335	0.508103	0.336085	7.30469E-22	2.95696	0.926925	-0.647293	0.755953
Retnla	ENSMUSG00000061100	11	APC,BECN1,CTNNB1,IVD,KEAP1,MANF,NFE2L2,NKX21,PID1,TEAD1,TRP53	10	APC,BECN1,IVD,KEAP1,MANF,NFE2L2,NKX21,PID1,TEAD1,TRP53	1	CTNNB1	1810019L16Rik,Fizz-1,Fizz1,HIMF,RELMa,Xcp2	resistin like alpha [Source:MGI Symbol;Acc:MGI:1888504]	chr16	48842552	48844461	+	protein_coding	0.958899	1.1572	0.999842	-0.264532	0.957693	-0.264675	0.999972	-0.816695	0.211842	-1.36782	0.999878	-0.17729	1.3307E-09	2.94781	0.815943	-0.567561	0.109054	0.616073	0.991445	0.17771	0.436089	-1.49893	0.99989	0.322922	0.961612	0.119818	0.205144	1.10927	0.508103	-0.412345	2.67909E-21	3.36703	0.926925	-0.292056	0.755953
Chil1	ENSMUSG00000064246	11	APC,BDNF,BECN1,ERBB2,ERBB3,GSK3B,KIDINS220,LGR5,NKX21,SH3RF1,TGIF1	8	BDNF,BECN1,ERBB2,ERBB3,KIDINS220,LGR5,SH3RF1,TGIF1	3	APC,GSK3B,NKX21	Brp39,Chi3l1,Gp39	chitinase-like 1 [Source:MGI Symbol;Acc:MGI:1340899]	chr1	134182176	134190181	+	protein_coding	0.958899	-0.211482	0.999842	-0.128325	0.957693	-0.434377	0.419681	-0.574432	0.211842	-0.820688	0.999878	0.134266	1.74888E-05	-1.31851	0.815943	0.141697	0.927815	-0.0101948	0.0202416	0.535892	0.955561	0.23151	0.99989	0.378446	0.933339	0.192241	0.802532	0.182001	5.1944E-10	0.516919	1.8735E-09	0.804999	0.926925	-0.588831	0.755953
mt-Cytb	ENSMUSG00000064370	11	ATF6,BDNF,CCBE1,KEAP1,LGR4,LGR5,NKD1,NKX21,RBPJL,SLC6A14,TTF1	10	ATF6,BDNF,CCBE1,KEAP1,LGR4,LGR5,NKX21,RBPJL,SLC6A14,TTF1	1	NKD1	Cytb	mitochondrially encoded cytochrome b [Source:MGI Symbol;Acc:MGI:102501]	chrMT	14145	15288	+	protein_coding	0.958899	0.857897	0.999842	0.0205201	0.957693	0.33146	0.777037	-0.425595	0.954322	0.0433149	0.999878	0.350361	0.0874601	-0.454344	0.815943	0.446648	0.00051549	0.649325	0.991445	-0.0386635	0.569956	-0.479565	0.0165206	1.31581	0.933339	0.295219	0.23473	0.382835	1.54328E-07	0.820077	0.873381	0.0482588	0.42734	-0.476828	0.755953
Oasl2	ENSMUSG00000029561	11	ATG16L1,ATP6V0E,CSNK1A1,CSNK2A1,ERBB3,ITGB6,KIDINS220,MAP3K7,NKX21,TGIF1,TLR2	2	ATG16L1,CSNK2A1	9	ATP6V0E,CSNK1A1,ERBB3,ITGB6,KIDINS220,MAP3K7,NKX21,TGIF1,TLR2	M1204,Mmu-OASL	2'-5' oligoadenylate synthetase-like 2 [Source:MGI Symbol;Acc:MGI:1344390]	chr5	114896936	114912234	+	protein_coding	0.958899	0.533587	0.999842	-1.06493	0.959066	0.0828265	0.999972	1.01633	0.211842	0.534828	0.999878	-0.535248	0.869902	-0.535271	0.815943	-0.542348	0.628449	-0.19525	0.00040881	1.64272	0.707947	0.45553	1.94241E-05	-2.11005	0.933339	0.735792	0.202956	-2.53197	0.508103	-0.505212	0.213128	0.693055	0.926925	-0.759675	0.755953
Phlda3	ENSMUSG00000041801	11	APC,ATG16L1,ATP6V0E,CDKN2B,CSNK2A1,ERBB3,GSK3B,KIDINS220,NKD1,NKX21,TRP53	6	APC,ATG16L1,CDKN2B,CSNK2A1,GSK3B,NKX21	5	ATP6V0E,ERBB3,KIDINS220,NKD1,TRP53	Tih1	pleckstrin homology like domain, family A, member 3 [Source:MGI Symbol;Acc:MGI:1351485]	chr1	135766119	135769136	+	protein_coding	0.958899	0.461049	0.999842	-0.629238	0.963953	-0.0839029	0.959979	0.750538	0.429835	0.289773	0.999878	-0.181343	0.00750121	0.579658	0.815943	-0.156328	0.109054	0.315462	0.00313229	1.08089	0.429866	-1.05847	0.00531332	-1.41317	0.933339	-1.21163	0.892574	0.104181	0.0435813	0.538363	0.786338	0.103164	0.4734	-1.05855	0.755953
Bst2	ENSMUSG00000046718	11	ATG16L1,ATP6V0E,CSNK1A1,CSNK2A1,ERBB3,ITGB6,KIDINS220,MAP3K7,NKX21,TGIF1,TLR2	2	ATG16L1,CSNK2A1	9	ATP6V0E,CSNK1A1,ERBB3,ITGB6,KIDINS220,MAP3K7,NKX21,TGIF1,TLR2	2310015I10Rik,Bst-2,C87040,GREG	bone marrow stromal cell antigen 2 [Source:MGI Symbol;Acc:MGI:1916800]	chr8	71534255	71537456	-	protein_coding	0.99219	0.021196	0.999842	-0.481125	0.967028	-0.0615467	0.999972	0.690807	0.302773	0.31595	0.999878	-0.686018	0.98607	-0.372781	0.815943	-0.419815	0.398913	0.209724	0.0043126	0.981236	0.58556	0.513777	2.91832E-05	-1.84365	0.933339	0.447078	0.24217	-1.13606	0.508103	-0.359595	0.50356	0.216533	0.926925	-0.419406	0.861872
Sfn	ENSMUSG00000047281	11	ATG16L1,CDKN2B,CSNK1A1,CSNK2A1,ERBB3,GSK3B,KIDINS220,MET,NKX21,SLC34A2,SPRY2	6	ATG16L1,CDKN2B,CSNK2A1,GSK3B,SLC34A2,SPRY2	5	CSNK1A1,ERBB3,KIDINS220,MET,NKX21	Er,MME1,Ywhas	stratifin [Source:MGI Symbol;Acc:MGI:1891831]	chr4	133600556	133602168	-	protein_coding	0.958899	0.14666	0.999842	-0.372553	0.957693	-0.207634	0.999972	0.106443	0.929501	0.026941	0.999878	-0.15269	0.115861	-0.347681	0.815943	-0.253296	0.0244995	0.33108	0.0041812	0.71763	0.429866	-0.571998	0.99989	0.183428	0.933339	-0.619078	0.783844	-0.147239	0.508103	0.230736	0.0153095	-0.603088	0.926925	-0.0576644	0.755953
Tmem213	ENSMUSG00000029829	11	ATF6,BDNF,BECN1,CDKN2B,DVL1,FBXW11,KEAP1,LAMP2,NKX21,RAD21,TRP53	10	ATF6,BDNF,BECN1,CDKN2B,DVL1,FBXW11,KEAP1,LAMP2,RAD21,TRP53	1	NKX21	D630002J15Rik	transmembrane protein 213 [Source:MGI Symbol;Acc:MGI:1924772]	chr6	38109255	38115809	+	protein_coding	0.958899	-0.91917	0.999842	-0.359488	0.957693	-0.252959	0.999972	-0.0369219	0.794978	0.190834	0.999878	0.0840917	0.28622	0.304767	0.815943	0.531892	0.00180708	0.470137	0.0122263	0.761708	0.646086	-0.332245	0.99989	-0.952355	0.933339	-0.395456	0.202956	1.34347	6.91813E-06	0.758982	2.964E-21	2.35169	0.343464	-0.903116	0.755953
Cyba	ENSMUSG00000006519	11	BECN1,CDKN2B,CSNK1A1,CTCF,CTNNB1,ERBB3,KEAP1,KIDINS220,NKX21,TGIF1,TRP53	6	BECN1,CDKN2B,CTCF,CTNNB1,NKX21,TRP53	5	CSNK1A1,ERBB3,KEAP1,KIDINS220,TGIF1	b558	cytochrome b-245, alpha polypeptide [Source:MGI Symbol;Acc:MGI:1316658]	chr8	122424776	122432930	-	protein_coding	0.958899	0.401191	0.999842	-0.168147	0.970281	-0.0481762	0.999972	0.352568	0.215219	0.356905	0.999878	-0.0176332	0.0112105	0.498286	0.815943	0.110638	0.152056	0.187346	0.468416	0.393886	0.431109	-0.440461	0.99989	0.00379681	0.933339	-0.502045	0.202956	0.677795	0.469887	0.323284	1.12134E-05	0.821318	0.926925	-0.0765351	0.779144
Ctgf	ENSMUSG00000019997	11	BECN1,CSNK1A1,CSNK2A1,ERBB3,ITGB6,KEAP1,MARCKS,NKX21,RAD21,SLC34A2,TRP53	4	CSNK2A1,MARCKS,NKX21,SLC34A2	7	BECN1,CSNK1A1,ERBB3,ITGB6,KEAP1,RAD21,TRP53	Ccn2,Fisp12,Hcs24	connective tissue growth factor [Source:MGI Symbol;Acc:MGI:95537]	chr10	24595442	24598683	+	protein_coding	0.958899	0.501392	0.999842	-0.368217	0.957693	-0.31818	0.999972	0.0251285	0.657584	-0.250158	0.999878	-0.423948	0.751591	-0.648254	0.815943	-0.31593	0.380303	0.344829	0.800226	-0.514511	0.429866	0.850644	0.99989	-0.440937	0.933339	0.604109	0.467948	-0.491878	0.920832	-0.0642116	1.42115E-05	-1.67541	0.926925	0.589011	0.755953
Anxa2	ENSMUSG00000032231	11	BECN1,CDKN2B,ERBB3,FBXW11,LAMP2,MET,NKD1,NKX21,SLC6A14,SPRY1,TRP53	8	BECN1,CDKN2B,FBXW11,LAMP2,NKD1,NKX21,SPRY1,TRP53	3	ERBB3,MET,SLC6A14	Cal1h	annexin A2 [Source:MGI Symbol;Acc:MGI:88246]	chr9	69453620	69491795	+	protein_coding	0.958899	-0.207963	0.999842	-0.26717	0.970437	-0.0291163	0.999972	0.0703898	0.584205	-0.106861	0.999878	-0.0333926	0.999815	-0.0295192	0.815943	0.144436	0.821508	0.0149823	0.459649	-0.23179	0.947408	0.0462161	0.99989	-0.271888	0.933339	-0.464417	0.731527	-0.208201	0.508103	0.0820056	1.61107E-11	0.639011	0.578261	0.246993	0.94393
Cldn4	ENSMUSG00000047501	11	BECN1,CSNK2A1,CTNNB1,ERBB3,GSK3B,KEAP1,KIDINS220,MET,RAD21,SLC34A2,SPRY2	5	CSNK2A1,CTNNB1,GSK3B,SLC34A2,SPRY2	6	BECN1,ERBB3,KEAP1,KIDINS220,MET,RAD21	Cpetr,Cpetr1	claudin 4 [Source:MGI Symbol;Acc:MGI:1313314]	chr5	134945119	134946934	-	protein_coding	0.958899	-0.348513	0.999842	-0.292028	0.957693	-0.220671	0.999972	0.161557	0.626566	-0.235223	0.999878	-0.202977	0.999815	-0.229893	0.815943	-0.351353	0.0802675	0.451401	0.991445	0.0529762	0.802255	-0.196892	0.99989	0.167581	0.933339	-0.64904	0.904229	-0.0899827	0.916496	0.0301021	0.00208	-0.733558	0.926925	0.197809	0.755953
Gprc5a	ENSMUSG00000046733	11	APC,CDKN2B,ERBB3,KEAP1,NKX21,PDE7B,RAD21,SLC34A2,SLC6A14,SPRY1,TRP53	4	CDKN2B,PDE7B,SLC34A2,SPRY1	7	APC,ERBB3,KEAP1,NKX21,RAD21,SLC6A14,TRP53	Gprc5a,Rai3,Raig1	G protein-coupled receptor, family C, group 5, member A [Source:MGI Symbol;Acc:MGI:1891250]	chr6	135065651	135084709	+	protein_coding	0.958899	-0.235526	0.999842	-0.240039	0.957693	0.212428	0.999972	0.151832	0.578675	-0.238484	0.999878	-0.174357	0.000187711	-0.564126	0.911006	0.0829568	0.576951	-0.0450384	0.0750253	-0.326111	0.429866	0.874262	0.258427	-0.96386	0.933339	0.175226	0.604154	-0.364407	0.508103	0.105299	0.435824	-0.0939026	0.0218894	0.409997	0.755953
Egfl6	ENSMUSG00000000402	10	APC,ATP6V0E,BECN1,CTNNB1,ITGB6,KEAP1,NKX21,RAD21,RNF43,SLC6A14	4	ATP6V0E,CTNNB1,RNF43,SLC6A14	6	APC,BECN1,ITGB6,KEAP1,NKX21,RAD21	Maeg	EGF-like-domain, multiple 6 [Source:MGI Symbol;Acc:MGI:1858599]	chrX	166523007	166585720	-	protein_coding	0.958899	-0.205897	0.999842	-0.00651193	0.957693	0.129798	0.999972	-0.346494	0.360944	-0.238682	0.999878	-0.0641112	3.488E-07	-1.5677	0.997322	0.0013314	0.109054	0.203625	0.991445	-0.159609	0.825221	0.211028	1.09256E-05	0.972746	0.933339	0.380338	0.399988	-0.688025	0.282244	-0.355118	5.79024E-08	-0.728422	0.926925	-0.119062	0.922579
Ndrg1	ENSMUSG00000005125	10	APC,BECN1,CDKN2B,KEAP1,MET,NFE2L2,NKX21,SLC6A14,SPRY1,TRP53	8	APC,BECN1,CDKN2B,KEAP1,NFE2L2,NKX21,SPRY1,TRP53	2	MET,SLC6A14	CAP43,CMT4D,DRG1,Ndr1,Ndrl,PROXY1,Tdd5	N-myc downstream regulated gene 1 [Source:MGI Symbol;Acc:MGI:1341799]	chr15	66929321	66969640	-	protein_coding	0.994242	0.0245681	0.999842	-0.286153	0.957693	-0.309993	0.999972	0.41154	0.755808	-0.292519	0.999878	0.290976	2.97877E-10	3.07698	0.815943	1.06934	0.109054	-0.500068	0.993446	-0.0120405	0.433245	-1.49138	0.99989	-0.516016	0.933339	-0.984167	0.944935	-0.135167	0.286929	0.548878	1.60454E-32	4.56603	0.926925	0.539546	0.755953
Aldoc	ENSMUSG00000017390	10	APC,ATG16L1,BECN1,CDKN2B,FBXW11,KEAP1,NFE2L2,NKX21,RAD21,TRP53	10	APC,ATG16L1,BECN1,CDKN2B,FBXW11,KEAP1,NFE2L2,NKX21,RAD21,TRP53	0		Aldo3,Scrg2	aldolase C, fructose-bisphosphate [Source:MGI Symbol;Acc:MGI:101863]	chr11	78322968	78327781	+	protein_coding	0.958899	1.2037	0.999842	-0.0812433	0.957693	-0.268793	0.999972	0.265072	0.789704	0.148347	0.999878	0.359524	2.47009E-08	1.71627	0.815943	0.691403	0.613103	-0.0924086	0.00756702	0.929249	0.447244	-1.10886	0.99989	-0.908018	0.933339	-0.817232	0.883413	0.159708	0.461917	0.383235	1.10103E-18	2.68766	0.926925	-0.0871132	0.755953
Rnase4	ENSMUSG00000021876	10	APC,CSNK1A1,CSNK2A1,CTNNB1,ERBB3,HUWE1,KIDINS220,NKX21,RNF43,TRP53	4	CSNK1A1,ERBB3,HUWE1,KIDINS220	6	APC,CSNK2A1,CTNNB1,NKX21,RNF43,TRP53	C730049F20Rik	ribonuclease, RNase A family 4 [Source:MGI Symbol;Acc:MGI:1926217]	chr14	51091077	51106151	+	protein_coding	0.958899	0.198269	0.999842	-0.198881	0.994697	-0.0100227	0.999972	-0.326468	0.211842	-0.679329	0.999878	-0.0301612	1.68049E-05	-1.31226	0.993256	-0.00420545	0.109054	0.240377	0.991445	-0.0208573	0.429866	0.669849	0.99989	-0.0206748	0.933339	0.384372	0.892435	0.081094	0.508103	-0.227599	0.213128	-0.238011	0.926925	-0.311701	0.755953
Scgb1a1	ENSMUSG00000024653	10	APC,BECN1,CSF1R,IVD,KEAP1,NFE2L2,NKX21,PID1,PRKN,TRP53	10	APC,BECN1,CSF1R,IVD,KEAP1,NFE2L2,NKX21,PID1,PRKN,TRP53	0		Blastokinin,CC10,CC16,CCSP,PCB-BP,UG,Utg	secretoglobin, family 1A, member 1 (uteroglobin) [Source:MGI Symbol;Acc:MGI:98919]	chr19	9083636	9087958	-	protein_coding	0.958899	6.21735	0.999842	0.33997	0.957693	-0.595792	0.999972	-0.6418	0.211842	-1.32002	0.999878	-0.29306	8.61699E-13	11.1013	0.815943	-0.690422	0.464369	-0.722034	0.995621	0.0275113	0.547518	-5.11648	0.99989	-0.633174	0.933339	-5.27651	0.495677	-3.74522	0.901054	0.16935	0.00247202	2.84465	0.989987	0.0318221	0.755953
Ifitm3	ENSMUSG00000025492	10	APC,ATG16L1,ATP6V0E,CSNK2A1,ERBB3,ITGB6,KIDINS220,MAP3K7,NKX21,TLR2	3	APC,ATG16L1,CSNK2A1	7	ATP6V0E,ERBB3,ITGB6,KIDINS220,MAP3K7,NKX21,TLR2	1110004C05Rik,Fgls,fragilis,IP15,mil-1	interferon induced transmembrane protein 3 [Source:MGI Symbol;Acc:MGI:1913391]	chr7	141009586	141010770	-	protein_coding	0.958899	1.54467	0.999842	-1.02612	0.957693	-0.280981	0.999972	1.04903	0.214964	0.559615	0.999878	-1.0152	1.68049E-05	2.15701	0.815943	-0.809933	0.18343	0.538154	7.28678E-05	1.78746	0.936598	-0.158505	0.006169	-2.04709	0.997951	0.00817986	0.202956	-2.05626	0.508103	-0.559337	0.596227	0.290645	0.926925	-0.916114	0.755953
Soat1	ENSMUSG00000026600	10	APC,CSNK2A1,ERBB3,KEAP1,KIDINS220,NKX21,SLC6A14,SOAT1,TGIF1,TRP53	6	ERBB3,KEAP1,KIDINS220,SLC6A14,TGIF1,TRP53	4	APC,CSNK2A1,NKX21,SOAT1	8430426K15Rik,Acact,ACAT-1,hid	sterol O-acyltransferase 1 [Source:MGI Symbol;Acc:MGI:104665]	chr1	156424525	156474331	-	protein_coding	0.958899	-0.418562	0.999842	0.309663	0.957693	-0.195484	0.586555	-0.53039	0.211842	-1.00263	0.999878	0.0636186	1.81371E-06	-1.43997	0.907556	0.0622877	0.0197531	0.338951	0.991445	-0.0568313	0.966977	-0.0463149	0.99989	0.403638	0.933339	0.396869	0.998765	-0.00115554	0.508103	-0.292399	0.213128	-0.256305	0.926925	-0.0858312	0.755953
Hc	ENSMUSG00000026874	10	APC,ATG16L1,ATP6V0E,BECN1,CDKN2B,ERBB3,KEAP1,MET,NKX21,TRP53	3	ATP6V0E,ERBB3,MET	7	APC,ATG16L1,BECN1,CDKN2B,KEAP1,NKX21,TRP53	C5,C5a,He	hemolytic complement [Source:MGI Symbol;Acc:MGI:96031]	chr2	34983331	35061438	-	protein_coding	0.958899	0.243363	0.999842	0.213054	0.957693	0.161315	0.999972	-0.242198	0.386713	-0.397895	0.999878	-0.106843	0.000504054	-1.2011	0.815943	0.369863	0.380559	-0.14999	0.00825955	-0.833497	0.429866	0.822607	0.000243039	1.65193	0.933339	1.12703	0.433077	-0.740802	0.157328	-0.573184	8.66198E-08	-1.39545	0.926925	0.198219	0.927682
Cldn18	ENSMUSG00000032473	10	APC,ERBB3,ITGB6,KEAP1,KIDINS220,NKX21,PID1,RAD21,SLC34A2,TRP53	2	SLC34A2,TRP53	8	APC,ERBB3,ITGB6,KEAP1,KIDINS220,NKX21,PID1,RAD21		claudin 18 [Source:MGI Symbol;Acc:MGI:1929209]	chr9	99689461	99717267	-	protein_coding	0.958899	-0.37028	0.999842	0.0548039	0.957693	0.139741	0.999972	-0.0750787	0.866118	-0.0398362	0.999878	-0.128351	8.33547E-08	-1.24997	0.957886	-0.0226159	0.579064	-0.0449322	0.991445	-0.0327859	0.553478	0.765915	0.0795976	-0.465154	0.933339	0.286762	0.689556	-0.362769	0.408645	-0.188027	0.572862	0.0442185	0.926925	0.116576	0.755953
Serpine1	ENSMUSG00000037411	10	APC,BECN1,ITGB6,KEAP1,KIDINS220,LAMP2,NFE2L2,NKX21,RAD21,TRP53	10	APC,BECN1,ITGB6,KEAP1,KIDINS220,LAMP2,NFE2L2,NKX21,RAD21,TRP53	0		PAI-1,PAI1,Planh1	serine (or cysteine) peptidase inhibitor, clade E, member 1 [Source:MGI Symbol;Acc:MGI:97608]	chr5	137061504	137072259	-	protein_coding	0.958899	1.07273	0.999842	0.07912	0.997253	-0.00924239	0.999972	0.0574397	0.803931	-0.169176	0.999878	0.397106	1.85931E-14	2.8003	0.815943	1.2203	0.814323	-0.0412801	0.74117	0.526091	0.757739	-0.568181	0.227587	-1.72107	0.933339	-0.574675	0.974688	-0.0610516	0.508103	0.316278	3.77253E-24	3.9114	0.926925	-0.263743	0.755953
Gdf15	ENSMUSG00000038508	10	APC,ATF6,ATG16L1,BECN1,CDKN2B,HUWE1,MET,NKX21,RAD21,TRP53	4	ATF6,ATG16L1,CDKN2B,NKX21	6	APC,BECN1,HUWE1,MET,RAD21,TRP53	MIC-1,NAG-1	growth differentiation factor 15 [Source:MGI Symbol;Acc:MGI:1346047]	chr8	70629393	70632456	-	protein_coding	0.958899	-0.422498	0.999842	-0.179879	0.957693	-0.538341	0.999972	-0.264883	0.211842	-0.687653	0.999878	-0.301471	4.87508E-07	-1.5305	0.815943	-0.473433	0.00212407	0.630643	2.99329E-06	1.03715	0.598507	-0.425441	0.99989	-0.246286	0.933339	0.244194	0.861002	0.121668	0.697041	-0.101329	0.00693723	-0.636103	0.926925	-0.370533	0.755953
Cyp2s1	ENSMUSG00000040703	10	APC,BECN1,ITGB6,KEAP1,LAMP2,NFE2L2,NKX21,PORCN,SPRY1,TRP53	10	APC,BECN1,ITGB6,KEAP1,LAMP2,NFE2L2,NKX21,PORCN,SPRY1,TRP53	0		1200011C15Rik	cytochrome P450, family 2, subfamily s, polypeptide 1 [Source:MGI Symbol;Acc:MGI:1921384]	chr7	25802475	25816913	-	protein_coding	0.958899	0.843871	0.999842	0.389141	0.976422	-0.132715	0.999972	1.30437	0.66765	-0.485116	0.999878	0.660806	1.57638E-12	3.7942	0.815943	1.09176	0.665964	-0.146895	0.991445	0.594429	0.471168	-3.12143	0.99989	-1.64619	0.933339	-1.77483	0.936693	0.229811	0.364411	0.716569	3.31541E-22	7.85985	0.926925	0.887549	0.755953
AU021092	ENSMUSG00000051669	10	APC,BECN1,CDKN2B,KEAP1,KIDINS220,LAMP2,NKX21,RAD21,SLC6A14,TRP53	9	APC,BECN1,CDKN2B,KEAP1,KIDINS220,LAMP2,NKX21,RAD21,TRP53	1	SLC6A14		expressed sequence AU021092 [Source:MGI Symbol;Acc:MGI:2146559]	chr16	5211828	5222299	-	protein_coding	0.958899	0.365739	0.999842	-0.00445092	0.97142	0.0683416	0.999972	-0.0337317	0.769795	-0.142843	0.999878	0.404256	1.59966E-13	1.4803	0.815943	0.606573	0.309262	0.103496	0.575725	0.39219	0.429866	-0.896096	0.99989	-0.704836	0.933339	-1.01445	0.980452	-0.0197344	0.389097	0.243798	1.56855E-21	2.66284	0.926925	-0.112864	0.755953
Klk13	ENSMUSG00000054046	10	APC,BECN1,CTNNB1,ERBB3,HUWE1,KEAP1,KIDINS220,NKX21,RAD21,TRP53	8	APC,BECN1,ERBB3,HUWE1,KEAP1,KIDINS220,RAD21,TRP53	2	CTNNB1,NKX21	mGk-13	kallikrein related-peptidase 13 [Source:MGI Symbol;Acc:MGI:3615275]	chr7	43712567	43727534	+	protein_coding	0.958899	1.40302	0.999842	-0.275005	0.957693	-0.238676	0.999972	-0.45277	0.226239	-0.804535	0.999878	-0.108449	5.11248E-13	2.84996	0.815943	0.358595	0.109054	0.270612	0.991445	0.235744	0.431109	-1.17305	0.99989	-0.364917	0.933339	-0.44872	0.787129	0.2752	0.145051	0.515626	1.11728E-08	1.06684	0.255428	-0.811151	0.755953
AW112010	ENSMUSG00000075010	10	APC,BECN1,CSNK2A1,ERBB3,ITGB6,KEAP1,KIDINS220,MAP3K7,NKX21,TGIF1	5	APC,BECN1,CSNK2A1,KEAP1,NKX21	5	ERBB3,ITGB6,KIDINS220,MAP3K7,TGIF1		expressed sequence AW112010 [Source:MGI Symbol;Acc:MGI:2147706]	chr19	11047617	11050566	-	lincRNA	0.958899	1.36081	0.999842	-1.12781	0.996766	-0.0133687	0.999972	1.04172	0.263113	0.723273	0.999878	-0.368103	4.78795E-05	3.25489	0.996616	0.00483274	0.660496	-0.300821	0.0480568	1.3726	0.444592	-1.52529	0.99989	-0.0301912	0.933339	-1.09629	0.889007	0.212416	0.690619	-0.413965	7.59222E-08	2.13661	0.926925	-0.560084	0.755953
Malat1	ENSMUSG00000092341	10	APC,GLIS3,GNAI2,IL1A,KIDINS220,SERPINA1A,SOX4,TEAD1,TRP63,TWIST1	9	APC,GLIS3,GNAI2,IL1A,SERPINA1A,SOX4,TEAD1,TRP63,TWIST1	1	KIDINS220	2210401K01Rik,9430072K23Rik,NEAT2	metastasis associated lung adenocarcinoma transcript 1 (non-coding RNA) [Source:MGI Symbol;Acc:MGI:1919539]	chr19	5795690	5802672	-	lincRNA	0.958899	0.546803	0.999842	1.26706	0.957693	-0.221883	0.999972	1.1611	0.211842	1.44403	0.999878	0.449811	0.000386275	1.62868	0.815943	-0.243993	0.351316	-0.576851	0.991445	0.767522	0.429866	1.44174	0.170955	-1.10252	0.933339	-0.955711	0.375244	0.915799	0.936429	0.0905806	0.976238	0.327278	0.926925	1.32845	0.755953
Cat	ENSMUSG00000027187	10	ATG16L1,BECN1,CSNK2A1,ERBB3,KEAP1,KIDINS220,NFE2L2,RAD21,RNF43,SLC34A2	7	ATG16L1,BECN1,ERBB3,KEAP1,KIDINS220,NFE2L2,RAD21	3	CSNK2A1,RNF43,SLC34A2	Cas-1,Cas1,Cs-1	catalase [Source:MGI Symbol;Acc:MGI:88271]	chr2	103453849	103485160	-	protein_coding	0.958899	-0.0563571	0.999842	-0.0803405	0.957693	-0.232115	0.999972	-0.217978	0.211842	-0.508895	0.999878	-0.0233676	0.238015	-0.278736	0.815943	0.188663	0.109011	0.262948	2.0066E-11	0.869392	0.966511	-0.0207143	0.99989	-0.223882	0.933339	0.206249	0.811242	-0.0988592	0.508103	0.148411	3.51573E-19	1.16705	0.926925	-0.258638	0.755953
Rtp4	ENSMUSG00000033355	10	ATG16L1,ATP6V0E,CSNK1A1,CSNK2A1,ERBB3,ITGB6,KIDINS220,MAP3K7,NKX21,TLR2	2	ATG16L1,CSNK2A1	8	ATP6V0E,CSNK1A1,ERBB3,ITGB6,KIDINS220,MAP3K7,NKX21,TLR2	5830458K16Rik	receptor transporter protein 4 [Source:MGI Symbol;Acc:MGI:1915025]	chr16	23520291	23614222	+	protein_coding	0.958899	0.703079	0.999842	-0.706711	0.99588	0.00674354	0.999972	0.826285	0.211842	0.861026	0.999878	-0.309776	0.999815	-0.0721677	0.815943	-0.427521	0.789596	-0.109352	0.00010316	1.57098	0.859715	-0.21423	0.000106189	-1.63865	0.933339	0.722777	0.202956	-1.78635	0.949852	0.0384477	0.0334163	0.861839	0.926925	-0.774701	0.920966
Isg15	ENSMUSG00000035692	10	ATG16L1,ATP6V0E,CSNK1A1,CSNK2A1,ERBB3,ITGB6,KIDINS220,MAP3K7,NKX21,TLR2	2	ATG16L1,CSNK2A1	8	ATP6V0E,CSNK1A1,ERBB3,ITGB6,KIDINS220,MAP3K7,NKX21,TLR2	G1p2	ISG15 ubiquitin-like modifier [Source:MGI Symbol;Acc:MGI:1855694]	chr4	156199424	156200818	-	protein_coding	0.958899	0.486494	0.999842	-1.09061	0.981749	-0.0382126	0.999972	0.93863	0.211842	0.731461	0.999878	-0.691516	0.804269	-0.669633	0.815943	-0.603777	0.969488	-0.0181852	1.24943E-05	1.92127	0.617441	0.687447	0.00172954	-1.92709	0.933339	0.978367	0.29917	-1.52014	0.720936	-0.259871	0.551724	0.302916	0.926925	-0.829202	0.755953
Xaf1	ENSMUSG00000040483	10	ATG16L1,ATP6V0E,CSNK1A1,CSNK2A1,ERBB3,ITGB6,KIDINS220,MAP3K7,NKX21,TLR2	2	ATG16L1,CSNK2A1	8	ATP6V0E,CSNK1A1,ERBB3,ITGB6,KIDINS220,MAP3K7,NKX21,TLR2		XIAP associated factor 1 [Source:MGI Symbol;Acc:MGI:3772572]	chr11	72301630	72313733	+	protein_coding	0.958899	0.37319	0.999842	-0.717903	0.957693	-0.262988	0.999972	0.817796	0.211842	0.697299	0.999878	-0.417563	0.721473	-0.617715	0.815943	-0.509687	0.986771	-0.00767279	0.000456207	1.34437	0.823729	0.243803	0.000116727	-1.84889	0.933339	0.712676	0.250129	-1.19314	0.777693	-0.177831	0.213128	0.540537	0.926925	-0.923543	0.755953
H1f0	ENSMUSG00000096210	10	ATG16L1,BDNF,BECN1,CDKN2B,GSK3B,LRG1,NKD1,NR1D1,SLC6A14,TRP53	7	ATG16L1,BDNF,BECN1,CDKN2B,GSK3B,NR1D1,TRP53	3	LRG1,NKD1,SLC6A14	D130017D06Rik,H1fv	H1 histone family, member 0 [Source:MGI Symbol;Acc:MGI:95893]	chr15	79028212	79030498	+	protein_coding	0.958899	-0.354858	0.999842	-0.674747	0.995148	-0.0103823	0.999972	0.466756	0.328136	0.347539	0.999878	-0.202133	0.0944138	0.402872	0.925536	0.0654667	0.0655308	0.329709	0.00397474	0.868813	0.429866	-1.58405	0.251871	-0.83177	0.933339	-1.4493	0.867642	0.0978994	2.67501E-05	0.625734	6.17491E-05	0.856758	0.267027	-1.25808	0.755953
Eva1a	ENSMUSG00000035104	10	BECN1,CSNK1A1,ERBB3,ITGB6,KEAP1,KIDINS220,MET,NKX21,RAD21,SLC34A2	1	SLC34A2	9	BECN1,CSNK1A1,ERBB3,ITGB6,KEAP1,KIDINS220,MET,NKX21,RAD21	Fam176a,Tmem166	eva-1 homolog A (C. elegans) [Source:MGI Symbol;Acc:MGI:2385247]	chr6	82041623	82093099	+	protein_coding	0.958899	0.0579957	0.999842	-0.0940434	0.957693	0.181024	0.999972	-0.0441912	0.45033	0.214477	0.999878	-0.0387731	0.440485	-0.27939	0.916094	-0.0608147	0.76533	0.0447286	0.991445	0.0325277	0.793313	-0.113067	0.99989	-0.173458	0.942056	0.0699752	0.514544	-0.25675	0.863715	0.04541	4.58643E-05	-0.671018	0.957368	-0.0180963	0.93072
Pcsk9	ENSMUSG00000044254	10	BECN1,CSNK1A1,CSNK2A1,ERBB3,HUWE1,KIDINS220,MET,NKX21,RAD21,TRP53	7	CSNK1A1,CSNK2A1,ERBB3,HUWE1,KIDINS220,MET,RAD21	3	BECN1,NKX21,TRP53	Narc1	proprotein convertase subtilisin/kexin type 9 [Source:MGI Symbol;Acc:MGI:2140260]	chr4	106442329	106464329	-	protein_coding	0.958899	0.453596	0.999842	-0.0624682	0.966881	0.175736	0.999972	-0.412726	0.741613	0.292843	0.999878	0.543329	0.999815	0.0305519	0.815943	0.907161	0.424312	0.328427	0.997796	0.00397709	0.431109	0.669174	0.165245	1.9716	0.933339	0.772711	0.896448	0.11852	0.817326	-0.158125	2.10357E-06	-2.28847	0.926925	-0.252072	0.94239
Lgals3	ENSMUSG00000050335	10	BECN1,CDKN2B,ERBB3,ITGB6,LAMP2,MET,NKD1,SLC6A14,SPRY1,TRP53	7	BECN1,CDKN2B,ITGB6,LAMP2,NKD1,SPRY1,TRP53	3	ERBB3,MET,SLC6A14	gal3,galectin-3,L-34,Mac-2	lectin, galactose binding, soluble 3 [Source:MGI Symbol;Acc:MGI:96778]	chr14	47373813	47386160	+	protein_coding	0.958899	-0.329649	0.999842	-0.0844757	0.957693	-0.137124	0.999972	0.118071	0.542731	-0.156913	0.999878	-0.0959984	0.0104559	0.289339	0.937862	0.0404518	0.602718	0.0411022	0.991445	-0.0644197	0.649996	-0.368292	0.99989	0.0025584	0.933339	-0.470836	0.580521	-0.402346	0.508103	0.0866428	1.72122E-28	1.72403	0.926925	0.21879	0.755953
Ldha	ENSMUSG00000063229	10	BECN1,CDKN2B,CSNK2A1,FBXW11,ITGB6,KEAP1,KIDINS220,NKX21,RAD21,TRP53	9	BECN1,CDKN2B,FBXW11,ITGB6,KEAP1,KIDINS220,NKX21,RAD21,TRP53	1	CSNK2A1	l7R2,Ldh-1,LDH-A,Ldh1	lactate dehydrogenase A [Source:MGI Symbol;Acc:MGI:96759]	chr7	46845839	46855627	+	protein_coding	0.958899	-0.167875	0.999842	-0.222312	0.957693	-0.0979279	0.999972	-0.0105426	0.822142	-0.0630683	0.999878	0.152743	0.0105928	0.287088	0.815943	0.355672	0.109054	0.141984	0.014146	0.371081	0.429866	-0.538169	0.482033	-0.522393	0.933339	-0.602083	0.937409	-0.0352934	0.225642	0.222954	1.67209E-26	1.55918	0.717641	-0.30747	0.755953
Cystm1	ENSMUSG00000046727	10	APC,ATP6V0E,BECN1,CDKN2B,CSNK1A1,CSNK2A1,ERBB3,NKX21,NR1D1,TRP53	5	BECN1,CDKN2B,NKX21,NR1D1,TRP53	5	APC,ATP6V0E,CSNK1A1,CSNK2A1,ERBB3	0610010O12Rik	cysteine-rich transmembrane module containing 1 [Source:MGI Symbol;Acc:MGI:1913310]	chr18	36348697	36402980	+	protein_coding	0.958899	-0.504627	0.999842	-0.0194158	0.957693	0.130571	0.999972	0.0528032	0.632244	0.0754893	0.999878	0.112643	2.84696E-05	-0.476527	0.980813	-0.00800566	0.124036	0.0956528	0.892306	0.152724	0.941335	0.0445967	0.00172954	-0.518517	0.992354	0.00919052	0.751063	0.132771	0.105584	0.234632	0.000807077	0.330753	0.926925	-0.130151	0.991399
Lmcd1	ENSMUSG00000057604	10	CSNK1A1,CSNK2A1,ERBB3,ITGB6,KEAP1,KIDINS220,NKX21,RAD21,SLC34A2,TRP53	3	CSNK2A1,NKX21,SLC34A2	7	CSNK1A1,ERBB3,ITGB6,KEAP1,KIDINS220,RAD21,TRP53	dyxin	LIM and cysteine-rich domains 1 [Source:MGI Symbol;Acc:MGI:1353635]	chr6	112273758	112330425	+	protein_coding	0.992799	-0.0207516	0.999842	-0.540531	0.957693	0.369788	0.999972	0.307585	0.432004	0.430198	0.999878	-0.0759822	0.010695	-1.58683	0.89711	-0.152562	0.700755	0.158576	0.991445	0.459726	0.829723	0.20568	0.345868	1.0899	0.933465	-0.23006	0.228058	0.948614	0.508103	-0.649409	0.0796137	-0.825125	0.926925	0.278858	0.755953
Tmem59	ENSMUSG00000028618	10	ATG16L1,BDNF,BECN1,CDKN2B,CTNNB1,LGR5,NKX21,NR1D1,SH3RF1,TRP53	10	ATG16L1,BDNF,BECN1,CDKN2B,CTNNB1,LGR5,NKX21,NR1D1,SH3RF1,TRP53	0		1110001M20Rik,3110046P06Rik,D4Ertd20e,MTDCF1	transmembrane protein 59 [Source:MGI Symbol;Acc:MGI:1929278]	chr4	107178399	107200996	+	protein_coding	0.958899	0.120923	0.999842	0.0826407	0.957693	0.132231	0.999972	0.0382041	0.465031	0.168226	0.999878	0.150999	0.0284506	0.387573	0.815943	0.10106	0.144964	0.0805036	5.12425E-05	0.533573	0.429866	-0.498296	0.99989	-0.011444	0.95214	-0.033112	0.645227	-0.110799	1.33732E-06	0.498168	2.11596E-05	0.519866	0.926925	-0.284558	0.755953
Tubb5	ENSMUSG00000001525	10	APC,CDKN2B,CTNNB1,GSK3B,LGR5,RNF43,SLC34A2,SOX4,SPRY2,TRP53	9	APC,CDKN2B,CTNNB1,GSK3B,LGR5,RNF43,SLC34A2,SPRY2,TRP53	1	SOX4	B130022C14Rik	tubulin, beta 5 class I [Source:MGI Symbol;Acc:MGI:107812]	chr17	35833921	35838306	-	protein_coding	0.958899	0.093795	0.999842	-0.0182488	0.957693	0.139115	0.999972	0.0210253	0.79921	0.0511249	0.999878	-0.114212	1.80452E-05	0.500308	0.877196	0.0494872	0.109054	0.0853352	0.991445	0.0993286	0.474621	-0.238669	0.99989	0.164165	0.968583	0.0186048	0.202956	0.307941	0.0257923	0.221523	0.213128	0.133963	0.926925	0.0235336	0.895604
Lamb1	ENSMUSG00000002900	9	APC,BECN1,CDKN2B,CSNK1A1,ERBB3,KIDINS220,NKX21,SLC34A2,TGIF1	7	APC,BECN1,CSNK1A1,ERBB3,KIDINS220,NKX21,TGIF1	2	CDKN2B,SLC34A2	C80098,C81607,D130003D08Rik,Lamb-1,Lamb1-1	laminin B1 [Source:MGI Symbol;Acc:MGI:96743]	chr12	31265234	31329644	+	protein_coding	0.958899	0.951472	0.999842	0.0743221	0.957693	-1.31628	0.999972	-0.717328	0.260321	-0.838897	0.999878	-0.261548	1.95348E-06	1.96225	0.815943	0.581875	0.347056	-0.215523	0.991445	-0.0497267	0.744094	0.36295	0.99989	0.880752	0.98585	-0.0519685	0.915117	0.135227	0.745276	-0.115171	6.85861E-10	1.78024	0.926925	-0.688667	0.90968
Cd36	ENSMUSG00000002944	9	APC,CSNK2A1,ERBB3,KEAP1,KIDINS220,NKX21,SOCS2,TGIF1,TRP53	6	ERBB3,KEAP1,KIDINS220,SOCS2,TGIF1,TRP53	3	APC,CSNK2A1,NKX21	FAT,Scarb3	CD36 antigen [Source:MGI Symbol;Acc:MGI:107899]	chr5	17781690	17888747	-	protein_coding	0.958899	-0.655049	0.999842	0.250061	0.957693	-0.403321	0.0105438	-0.909265	0.211842	-1.45362	0.999878	0.018711	4.25642E-05	-1.87401	0.976615	-0.0261508	0.109054	0.353323	0.991445	-0.0944687	0.951623	0.0610036	0.99989	0.153588	0.933339	0.190438	0.960328	-0.0412885	0.508103	-0.503456	0.243527	-0.167548	0.904902	-0.357876	0.755953
Fam162a	ENSMUSG00000003955	9	APC,ATG16L1,BECN1,FBXW11,KEAP1,NFE2L2,NKX21,RAD21,TRP53	9	APC,ATG16L1,BECN1,FBXW11,KEAP1,NFE2L2,NKX21,RAD21,TRP53	0		2310056P07Rik	family with sequence similarity 162, member A [Source:MGI Symbol;Acc:MGI:1917436]	chr16	36043844	36071515	-	protein_coding	0.958899	-0.158789	0.999842	0.0983558	0.957693	-0.191554	0.999972	-0.0425134	0.423873	0.304036	0.999878	-0.00913533	0.000162057	0.72701	0.815943	0.297297	0.41319	0.124394	5.2612E-08	0.961132	0.945356	-0.0375751	0.99989	-0.550372	0.933339	-0.25841	0.202956	0.572864	0.224375	0.401224	1.04399E-21	1.70342	0.988855	-0.0050051	0.755953
Pgrmc1	ENSMUSG00000006373	9	APC,BECN1,CSNK1A1,CTNNB1,ERBB3,KEAP1,NFE2L2,NKX21,TRP53	6	APC,BECN1,KEAP1,NFE2L2,NKX21,TRP53	3	CSNK1A1,CTNNB1,ERBB3	HPR6.6,PPMR,Vema	progesterone receptor membrane component 1 [Source:MGI Symbol;Acc:MGI:1858305]	chrX	36598206	36606079	+	protein_coding	0.958899	0.447215	0.999842	-0.327502	0.970437	0.0558545	0.999972	0.167071	0.904622	-0.047154	0.999878	-0.0815293	0.00136541	0.803415	0.919293	0.0732536	0.695306	0.0620651	0.0219374	0.573321	0.695578	-0.254779	0.755502	-0.662891	0.933339	-0.589822	0.556544	0.341167	0.747787	0.0778312	3.9614E-10	0.995513	0.0218894	0.673623	0.956019
Itm2b	ENSMUSG00000022108	9	APC,ATG16L1,BECN1,CDKN2B,CTNNB1,KEAP1,NFE2L2,NKX21,PID1	9	APC,ATG16L1,BECN1,CDKN2B,CTNNB1,KEAP1,NFE2L2,NKX21,PID1	0		Bri2,Bricd2b,D14Sel6	integral membrane protein 2B [Source:MGI Symbol;Acc:MGI:1309517]	chr14	73362231	73385271	-	protein_coding	0.958899	0.546649	0.999842	-0.114131	0.957693	-0.0903893	0.999972	0.0404657	0.745603	0.0820084	0.999878	-0.0985015	3.75431E-12	1.1106	0.952565	0.032061	0.516786	0.0478228	1.09221E-05	0.440922	0.430078	-0.400266	0.282132	-0.531799	0.933339	-0.196609	0.202956	-0.495746	0.438674	0.192389	5.9822E-13	0.75884	0.926925	-0.137985	0.755953
Gsto1	ENSMUSG00000025068	9	APC,ATG16L1,BECN1,KEAP1,NFE2L2,NKX21,PID1,RAD21,TRP53	9	APC,ATG16L1,BECN1,KEAP1,NFE2L2,NKX21,PID1,RAD21,TRP53	0		GSTX,p28	glutathione S-transferase omega 1 [Source:MGI Symbol;Acc:MGI:1342273]	chr19	47854970	47864790	+	protein_coding	0.958899	0.766268	0.999842	-0.153772	0.976422	-0.0486216	0.999972	-0.0110776	0.70541	-0.156528	0.999878	-0.27006	1.07927E-08	2.18785	0.88698	0.103052	0.468177	0.124652	3.77695E-09	1.25369	0.685567	-0.855805	0.99989	0.20397	0.933339	-0.902775	0.612727	-0.839231	0.883176	0.0393761	1.55857E-25	3.1323	0.926925	0.197584	0.949648
Tpm2	ENSMUSG00000028464	9	APC,CSNK1A1,CSNK2A1,CTNNB1,ERBB3,KEAP1,KIDINS220,RNF43,SLC34A2	5	APC,CSNK2A1,CTNNB1,RNF43,SLC34A2	4	CSNK1A1,ERBB3,KEAP1,KIDINS220	Tpm-2,Trop-2	tropomyosin 2, beta [Source:MGI Symbol;Acc:MGI:98810]	chr4	43514711	43523595	-	protein_coding	0.958899	0.225266	0.999842	-0.400899	0.957693	0.247902	0.999972	0.460953	0.833767	0.11187	0.999878	-0.3923	0.000393163	1.73946	0.986938	-0.0143875	0.319101	0.326012	0.820315	0.520398	0.766648	-0.296782	0.99989	-0.432071	0.933339	-0.901519	0.800028	0.237538	0.949585	0.0343541	0.213128	0.461984	0.926925	0.416304	0.755953
Asns	ENSMUSG00000029752	9	APC,EIF2AK3,HUWE1,KIDINS220,MANF,MET,NKX21,SLC34A2,TRP53	4	MANF,NKX21,SLC34A2,TRP53	5	APC,EIF2AK3,HUWE1,KIDINS220,MET		asparagine synthetase [Source:MGI Symbol;Acc:MGI:1350929]	chr6	7675169	7693254	-	protein_coding	0.958899	-0.154294	0.999842	-0.0225449	0.957693	-0.245729	0.999972	0.0487432	0.377023	-0.271588	0.999878	-0.523039	4.97651E-05	-0.738901	0.815943	-0.532873	0.0195207	0.357323	0.0598716	0.344961	0.429866	-0.563049	0.99989	-0.397741	0.933339	-0.152588	0.647725	-0.23737	0.508103	0.211328	0.213128	-0.183343	0.957392	0.01398	0.755953
Eif3f	ENSMUSG00000031029	9	APC,ATG16L1,BDNF,BECN1,CDKN2B,CTNNB1,GSK3B,NKD1,NR1D1	8	APC,ATG16L1,BDNF,BECN1,CDKN2B,CTNNB1,GSK3B,NR1D1	1	NKD1	0610037M02Rik,Eif3s5	eukaryotic translation initiation factor 3, subunit F [Source:MGI Symbol;Acc:MGI:1913335]	chr7	108934417	108942951	+	protein_coding	0.958899	0.301257	0.999842	-0.229844	0.991752	0.0136586	0.999972	0.41794	0.538622	0.173191	0.999878	0.148541	3.75508E-10	1.23635	0.815943	0.155636	0.109054	0.274435	0.00187618	0.693113	0.429866	-0.843907	0.99989	-0.0360376	0.933339	-0.858802	0.372202	-0.405762	0.000711175	0.603869	1.23222E-06	0.812715	0.42734	-0.677818	0.836215
Trib3	ENSMUSG00000032715	9	APC,EIF2AK3,HUWE1,KEAP1,MANF,MET,NKX21,RNF43,TRP53	3	MANF,RNF43,TRP53	6	APC,EIF2AK3,HUWE1,KEAP1,MET,NKX21	Ifld2,Nipk,SKIP3,Trb3	tribbles pseudokinase 3 [Source:MGI Symbol;Acc:MGI:1345675]	chr2	152337422	152344032	-	protein_coding	0.958899	-0.330518	0.999842	-0.0258104	0.957693	-0.504788	0.999972	-0.0796482	0.264299	-0.56639	0.999878	-0.140366	0.00109284	-0.875298	0.88467	-0.125478	0.619323	0.0790969	0.991445	0.145814	0.526669	-0.286937	0.99989	0.275252	0.933339	-0.124038	0.658943	-0.207894	0.626574	-0.114114	0.471691	0.120611	0.926925	0.189065	0.755953
Mycn	ENSMUSG00000037169	9	APC,BECN1,ERBB3,ITGB6,KEAP1,KIDINS220,RAD21,RNF43,SLC34A2	2	RNF43,SLC34A2	7	APC,BECN1,ERBB3,ITGB6,KEAP1,KIDINS220,RAD21	bHLHe37,N-myc,Nmyc,Nmyc-1,Nmyc1	v-myc avian myelocytomatosis viral related oncogene, neuroblastoma derived [Source:MGI Symbol;Acc:MGI:97357]	chr12	12936093	12941914	-	protein_coding	0.958899	-0.488312	0.999842	0.269072	0.957693	-0.256314	0.999972	-0.076844	0.726274	-0.155592	0.999878	-0.0829612	3.90533E-07	-2.69393	0.815943	-0.313469	0.808414	0.0538761	0.991445	-0.267669	0.788467	-0.253567	0.99989	-0.0105167	0.965777	-0.0911231	0.250702	-1.13684	0.508103	-0.44416	7.54178E-05	-0.97324	0.926925	0.174959	0.755953
Rgs4	ENSMUSG00000038530	9	APC,BECN1,ERBB3,ITGB6,KEAP1,KIDINS220,NKX21,RAD21,SLC34A2	1	SLC34A2	8	APC,BECN1,ERBB3,ITGB6,KEAP1,KIDINS220,NKX21,RAD21	ESTM48,ESTM50	regulator of G-protein signaling 4 [Source:MGI Symbol;Acc:MGI:108409]	chr1	169741477	169747642	-	protein_coding	0.977963	-0.0593538	0.999842	0.0498374	0.979964	-0.0406496	0.999972	-0.427578	0.211842	-0.564014	0.999878	-0.399423	2.01895E-08	-2.60064	0.815943	-0.41838	0.109054	0.267163	0.991445	0.193974	0.659886	0.394998	0.99989	0.422658	0.933339	0.251413	0.244675	-1.30195	0.0856989	-0.605425	1.57804E-12	-2.48493	0.926925	0.242321	0.755953
Atp6v0a4	ENSMUSG00000038600	9	APC,BECN1,CSNK2A1,DRAM1,ITGB6,KEAP1,NKX21,RNF43,TRP53	4	BECN1,ITGB6,KEAP1,TRP53	5	APC,CSNK2A1,DRAM1,NKX21,RNF43	Atp6n1b	ATPase, H+ transporting, lysosomal V0 subunit A4 [Source:MGI Symbol;Acc:MGI:2153480]	chr6	38048483	38124586	-	protein_coding	0.958899	-1.12634	0.999842	-0.108396	0.957693	-0.263508	0.744991	-0.714242	0.211842	-1.38886	0.999878	0.392475	0.00391882	-0.926698	0.815943	0.486854	0.109054	0.3287	0.852381	-0.403294	0.793414	0.166017	0.903379	-0.918792	0.986753	-0.0276219	0.202956	0.86801	0.561917	-0.163704	8.41872E-15	1.4654	0.926925	-0.292696	0.755953
Ephx1	ENSMUSG00000038776	9	APC,ATG16L1,BECN1,CDKN2B,ERBB3,KEAP1,KIDINS220,NKX21,TRP53	6	APC,ATG16L1,BECN1,CDKN2B,KEAP1,NKX21	3	ERBB3,KIDINS220,TRP53	Eph-1,Eph1,mEH	epoxide hydrolase 1, microsomal [Source:MGI Symbol;Acc:MGI:95405]	chr1	180989554	181017569	-	protein_coding	0.958899	0.784001	0.999842	-0.0878674	0.957693	-0.15126	0.999972	-0.0964027	0.349023	0.307602	0.999878	0.00452147	1.68077E-09	1.57418	0.815943	0.173149	0.109054	0.190474	5.34113E-09	1.15994	0.429866	-0.683672	0.99989	-0.583414	0.933339	-0.151917	0.998159	-0.00148619	0.0127639	0.525342	1.47558E-06	0.770121	0.926925	-0.208742	0.755953
Bex2	ENSMUSG00000042750	9	APC,ATP6V0E,CDKN2B,CSNK1A1,CTNNB1,ERBB3,KIDINS220,NKX21,SLC6A14	5	ATP6V0E,CSNK1A1,ERBB3,KIDINS220,SLC6A14	4	APC,CDKN2B,CTNNB1,NKX21	Bex1	brain expressed X-linked 2 [Source:MGI Symbol;Acc:MGI:1338017]	chrX	136066564	136068236	-	protein_coding	0.958899	0.502095	0.999842	0.256677	0.957693	-0.520708	0.999972	-0.328043	0.478976	-0.433081	0.999878	-0.640841	0.000765056	-1.14656	0.901446	0.146879	0.533397	0.115043	0.991445	-0.507362	0.809407	-0.311322	0.00888874	1.62671	0.934653	0.207946	0.950478	0.0700698	0.867122	0.0631962	0.0545255	-0.961364	0.926925	-0.203057	0.755953
Ppp1r3b	ENSMUSG00000046794	9	APC,BECN1,ITGB6,KEAP1,LAMP2,NFE2L2,NKD1,NKX21,TRP53	9	APC,BECN1,ITGB6,KEAP1,LAMP2,NFE2L2,NKD1,NKX21,TRP53	0		GL	protein phosphatase 1, regulatory (inhibitor) subunit 3B [Source:MGI Symbol;Acc:MGI:2177268]	chr8	35375739	35388139	+	protein_coding	0.958899	0.821573	0.999842	0.0191947	0.995257	-0.0170032	0.999972	-0.279417	0.632915	-0.315583	0.999878	0.48376	0.000101825	0.974726	0.815943	1.16189	0.496016	-0.125347	0.991445	0.0268942	0.755356	-0.399139	0.355194	-1.51228	0.933339	-0.736291	0.445545	-0.948001	0.846632	0.0530226	1.96442E-16	2.79333	0.997259	0.00219272	0.755953
Jun	ENSMUSG00000052684	9	APC,CSNK1A1,ERBB3,HUWE1,KEAP1,MET,NKX21,RAD21,SLC34A2	1	SLC34A2	8	APC,CSNK1A1,ERBB3,HUWE1,KEAP1,MET,NKX21,RAD21	c-jun,Junc	jun proto-oncogene [Source:MGI Symbol;Acc:MGI:96646]	chr4	95049034	95052222	-	protein_coding	0.985103	0.0248903	0.999842	0.0227808	0.957693	-0.438815	0.999972	-0.151051	0.211842	-0.590844	0.999878	-0.0518909	0.000320252	-1.01411	0.815943	-0.272451	0.109054	0.215338	0.841803	-0.22611	0.750832	0.197065	0.99989	-0.502903	0.933339	0.529404	0.723425	-0.168567	0.508103	-0.352484	0.835012	-0.0365417	0.926925	0.135973	0.755953
Nebl	ENSMUSG00000053702	9	APC,BECN1,CSNK1A1,ERBB3,ITGB6,KIDINS220,NKX21,RAD21,TRP53	0		9	APC,BECN1,CSNK1A1,ERBB3,ITGB6,KIDINS220,NKX21,RAD21,TRP53	1200007O21Rik,A630080F05Rik,D830029A09Rik,Lnebl	nebulette [Source:MGI Symbol;Acc:MGI:1921353]	chr2	17343909	17731043	-	protein_coding	0.958899	-0.326605	0.999842	0.0831299	0.957693	0.263866	0.999972	-0.174913	0.318414	-0.3595	0.999878	-0.292816	0.00165107	-1.02832	0.933361	-0.0664841	0.109054	-0.438747	0.991445	-0.312479	0.429866	0.728115	0.99989	0.0348557	0.933339	0.652195	0.337255	-0.698285	0.508103	-0.348056	4.35948E-05	-1.14359	0.307202	0.626538	0.967299
Ffar4	ENSMUSG00000054200	9	APC,BECN1,CSNK1A1,ERBB3,HUWE1,KEAP1,MET,NKX21,TRP53	4	APC,BECN1,NKX21,TRP53	5	CSNK1A1,ERBB3,HUWE1,KEAP1,MET	Gpr120,Gpr129,O3far1,Pgr4	free fatty acid receptor 4 [Source:MGI Symbol;Acc:MGI:2147577]	chr19	38097079	38114263	+	protein_coding	0.958899	1.05579	0.999842	0.0131741	0.974173	-0.0449251	0.999972	0.224205	0.474121	-0.237375	0.999878	-0.166743	7.62111E-11	3.17368	0.815943	-0.199508	0.440675	0.132351	0.991445	0.128542	0.447706	-1.16171	0.99989	0.166556	0.933339	-0.939536	0.894063	-0.165873	0.508103	0.227668	1.13795E-13	1.55533	0.926925	0.106351	0.755953
Irs1	ENSMUSG00000055980	9	APC,BECN1,HUWE1,KEAP1,MET,NKX21,RAD21,SLC34A2,TRP53	8	APC,BECN1,HUWE1,KEAP1,MET,NKX21,RAD21,TRP53	1	SLC34A2	G972R,IRS-1	insulin receptor substrate 1 [Source:MGI Symbol;Acc:MGI:99454]	chr1	82233101	82291416	-	protein_coding	0.958899	0.579042	0.999842	0.369726	0.994916	-0.0177287	0.999972	0.0664652	0.857331	0.120428	0.999878	0.03572	2.1922E-05	1.05364	0.815943	0.732431	0.191202	0.225214	0.969001	0.359785	0.696856	-0.226291	0.99989	-0.916455	0.94507	0.0824341	0.498724	-0.397591	0.0251212	0.685202	0.000831101	0.776208	0.926925	0.100562	0.755953
Las1l	ENSMUSG00000057421	9	APC,ATF6,BECN1,ITGB6,KEAP1,MET,NFE2L2,NKX21,RAD21	1	ATF6	8	APC,BECN1,ITGB6,KEAP1,MET,NFE2L2,NKX21,RAD21	1810030A06Rik,5830482G23Rik	LAS1-like (S. cerevisiae) [Source:MGI Symbol;Acc:MGI:1923380]	chrX	95935335	95956913	-	protein_coding	0.997248	0.00284683	0.999842	-0.184769	0.957693	-0.112188	0.999972	-0.24141	0.211842	-0.483751	0.999878	-0.241562	1.26459E-06	-0.947045	0.815943	-0.264366	0.00312452	0.359717	0.991445	0.0464937	0.554911	-0.227998	0.99989	0.285521	0.949826	-0.049327	0.742879	-0.123171	0.71732	0.0625663	2.00215E-08	-0.739606	0.926925	-0.122502	0.755953
Msln	ENSMUSG00000063011	9	APC,BECN1,CTNNB1,ERBB3,FBXW11,KEAP1,NKX21,PID1,TRP53	8	APC,BECN1,CTNNB1,FBXW11,KEAP1,NKX21,PID1,TRP53	1	ERBB3	MPF	mesothelin [Source:MGI Symbol;Acc:MGI:1888992]	chr17	25748614	25754327	-	protein_coding	0.958899	1.59811	0.999842	0.322223	0.957693	0.599866	0.999972	1.02988	0.310912	-0.779804	0.999878	0.750982	3.36338E-11	4.19044	0.815943	0.44932	0.492314	-0.320012	0.991445	0.104401	0.767623	-0.606026	0.99989	-0.918349	0.933339	-1.68154	0.557898	0.866884	0.81829	0.166605	1.72122E-28	5.4977	0.926925	0.421283	0.755953
Selenbp1	ENSMUSG00000068874	9	APC,BECN1,ITGB6,KEAP1,KIDINS220,NFE2L2,NKX21,RAD21,TRP53	9	APC,BECN1,ITGB6,KEAP1,KIDINS220,NFE2L2,NKX21,RAD21,TRP53	0		Lp56,Lpsb	selenium binding protein 1 [Source:MGI Symbol;Acc:MGI:96825]	chr3	94933056	94944758	+	protein_coding	0.99219	0.0277975	0.999842	-0.00192152	0.98788	-0.0371351	0.999972	0.0645153	0.467364	-0.422849	0.999878	0.535423	7.51615E-12	1.75344	0.815943	0.82932	0.41883	0.132997	0.393642	0.474886	0.556392	-0.727958	0.99989	-0.867097	0.933339	-1.07411	0.518391	-0.763212	0.508103	0.249831	1.95544E-25	3.03881	0.926925	-0.252679	0.755953
Slc39a2	ENSMUSG00000072572	9	APC,BECN1,CSNK1A1,ERBB3,ITGB6,KEAP1,KIDINS220,MET,NKX21	0		9	APC,BECN1,CSNK1A1,ERBB3,ITGB6,KEAP1,KIDINS220,MET,NKX21	F730005G13Rik,zip2	solute carrier family 39 (zinc transporter), member 2 [Source:MGI Symbol;Acc:MGI:2684326]	chr14	51893610	51896745	+	protein_coding	0.991763	0.021452	0.999842	-0.171836	0.957693	0.274799	0.999972	0.0318094	0.281968	0.555149	0.999878	-0.233393	0.000140099	-1.58177	0.815943	-0.339684	0.728829	-0.0937939	0.991445	0.133921	0.919459	0.0891162	0.99989	0.140587	0.974893	0.0550728	0.40319	-0.714441	0.508103	-0.252897	1.68987E-07	-1.59614	0.926925	0.223186	0.755953
Gm43085	ENSMUSG00000106957	9	APC,CSNK1A1,ERBB3,GSK3B,HUWE1,KIDINS220,NKX21,TGIF1,TRP53	5	CSNK1A1,ERBB3,HUWE1,KIDINS220,TGIF1	4	APC,GSK3B,NKX21,TRP53		predicted gene 43085 [Source:MGI Symbol;Acc:MGI:5663222]	chr5	90803261	90806392	+	TEC	0.958899	0.166558	0.999842	-0.0721674	0.957693	-0.208257	0.999972	-0.594839	0.211842	-1.09135	0.999878	0.00828131	0.0027744	-0.978654	0.815943	0.225766	0.736743	-0.0665157	0.508414	-0.512412	0.429866	0.885876	0.99989	0.108292	0.933339	0.713103	0.435651	0.547205	0.808576	-0.0744218	0.213128	-0.392512	0.926925	-0.109951	0.755953
Dazap2	ENSMUSG00000000346	9	APC,ATG16L1,BDNF,BECN1,CDKN2B,CTNNB1,NKX21,NR1D1,TRP53	9	APC,ATG16L1,BDNF,BECN1,CDKN2B,CTNNB1,NKX21,NR1D1,TRP53	0		Brbp,Gcap28,gt6-12,Prtb	DAZ associated protein 2 [Source:MGI Symbol;Acc:MGI:1344344]	chr15	100615628	100620731	+	protein_coding	0.958899	0.074063	0.999842	-0.0932622	0.957693	0.136881	0.999972	-0.0709212	0.499669	0.219702	0.999878	0.0654538	0.000797361	0.55211	0.815943	0.145311	0.120259	0.135743	0.000407788	0.616269	0.429866	-0.666644	0.99989	-0.230815	0.962544	-0.0335049	0.805968	-0.0755139	6.45481E-06	0.592678	1.41443E-09	0.893143	0.578261	-0.44151	0.755953
Mgst1	ENSMUSG00000008540	9	APC,ATG16L1,BECN1,KEAP1,NKX21,NR1D1,PID1,RAD21,TRP53	9	APC,ATG16L1,BECN1,KEAP1,NKX21,NR1D1,PID1,RAD21,TRP53	0		1500002K10Rik	microsomal glutathione S-transferase 1 [Source:MGI Symbol;Acc:MGI:1913850]	chr6	138140316	138156755	+	protein_coding	0.958899	0.663012	0.999842	0.0602455	0.957693	-0.252055	0.999972	-0.0819619	0.461333	-0.312909	0.999878	0.0397418	0.00205311	0.582029	0.917165	0.0802927	0.0859617	0.295968	1.82524E-10	0.928233	0.429866	-0.742785	0.99989	0.253314	0.933339	-0.242711	0.601272	0.206623	0.109556	0.435256	1.07096E-08	0.767494	0.790646	-0.342417	0.755953
H3f3b	ENSMUSG00000016559	9	APC,ATG16L1,BDNF,CDKN2B,CTNNB1,LGR5,NKX21,NR1D1,TRP53	9	APC,ATG16L1,BDNF,CDKN2B,CTNNB1,LGR5,NKX21,NR1D1,TRP53	0		9430068D06Rik,H3.3B	H3 histone, family 3B [Source:MGI Symbol;Acc:MGI:1101768]	chr11	116021912	116027962	-	protein_coding	0.958899	0.132607	0.999842	0.241523	0.957693	0.286501	0.999972	0.0579277	0.211842	0.608855	0.999878	0.0194008	0.0024225	0.558798	0.978655	0.0233043	0.143975	0.115273	0.000233372	0.773789	0.429866	-0.602172	0.99989	-0.255261	0.94169	0.0620288	0.282192	0.317448	1.00732E-05	0.687929	0.563864	0.118725	0.926925	-0.466431	0.755953
Acly	ENSMUSG00000020917	9	ATG16L1,BECN1,CSNK1A1,ERBB3,KIDINS220,MET,NKD1,NKX21,NR1D1	5	CSNK1A1,ERBB3,KIDINS220,MET,NKD1	4	ATG16L1,BECN1,NKX21,NR1D1	A730098H14Rik	ATP citrate lyase [Source:MGI Symbol;Acc:MGI:103251]	chr11	100476353	100528000	-	protein_coding	0.958899	-0.0905292	0.999842	0.208175	0.957693	-0.120961	0.0105438	-0.926304	0.211842	-0.637706	0.999878	0.128985	0.0217664	-0.765458	0.815943	0.324617	0.605245	0.0860916	0.00600577	-0.651023	0.429866	0.607922	0.346745	0.745638	0.933339	0.308408	0.276078	-0.649304	0.221246	-0.531836	0.00775748	-0.404122	0.926925	0.20308	0.894318
Idh1	ENSMUSG00000025950	9	ATG16L1,BECN1,CSNK1A1,ERBB3,KEAP1,KIDINS220,NKX21,TGIF1,TRP53	9	ATG16L1,BECN1,CSNK1A1,ERBB3,KEAP1,KIDINS220,NKX21,TGIF1,TRP53	0		E030024J03Rik,Id-1,Idh-1,IDPc	isocitrate dehydrogenase 1 (NADP+), soluble [Source:MGI Symbol;Acc:MGI:96413]	chr1	65158616	65186479	-	protein_coding	0.958899	0.295927	0.999842	0.102116	0.957693	-0.189531	0.999972	-0.377666	0.325016	-0.361603	0.999878	0.0890834	0.13121	-0.368275	0.819466	0.119876	0.109054	0.236339	4.32178E-07	0.785456	0.803417	-0.0945178	0.99989	0.379409	0.939829	0.0545242	0.255749	0.305156	0.564492	0.107661	2.25648E-06	0.626208	0.926925	-0.181	0.755953
Stat1	ENSMUSG00000026104	9	ATG16L1,ATP6V0E,CSNK1A1,CSNK2A1,ERBB3,ITGB6,KIDINS220,MAP3K7,NKX21	2	ATG16L1,CSNK2A1	7	ATP6V0E,CSNK1A1,ERBB3,ITGB6,KIDINS220,MAP3K7,NKX21	2010005J02Rik	signal transducer and activator of transcription 1 [Source:MGI Symbol;Acc:MGI:103063]	chr1	52119440	52161865	+	protein_coding	0.958899	0.120722	0.999842	-0.676409	0.957693	-0.1856	0.999972	0.156272	0.80951	-0.104187	0.999878	-0.469721	0.0758813	-0.990843	0.815943	-0.434735	0.989554	-0.00483522	0.00301825	1.14084	0.954144	-0.0618687	0.00462949	-1.36757	0.933339	0.773229	0.202956	-1.38443	0.508103	-0.353575	0.288811	0.347784	0.926925	-0.475899	0.755953
Zbp1	ENSMUSG00000027514	9	ATG16L1,ATP6V0E,CSNK1A1,CSNK2A1,ERBB3,ITGB6,KIDINS220,MAP3K7,NKX21	2	ATG16L1,CSNK2A1	7	ATP6V0E,CSNK1A1,ERBB3,ITGB6,KIDINS220,MAP3K7,NKX21	2010010H03Rik,Dai,mZaDLM	Z-DNA binding protein 1 [Source:MGI Symbol;Acc:MGI:1927449]	chr2	173206612	173218923	-	protein_coding	0.958899	0.368958	0.999842	-0.947838	0.963953	-0.114098	0.999972	0.991735	0.211842	0.777914	0.999878	-0.528531	0.999815	0.46716	0.815943	-0.521754	0.839008	-0.130625	9.29659E-05	2.09097	0.960403	-0.0751104	0.00218073	-2.4083	0.933339	0.600039	0.202956	-1.99408	0.508103	-0.699318	0.400599	0.47745	0.926925	-0.721292	0.755953
Eif4ebp1	ENSMUSG00000031490	9	APC,ATG16L1,BECN1,EIF2AK3,GSK3B,HUWE1,MET,NKX21,TRP53	6	APC,ATG16L1,BECN1,GSK3B,NKX21,TRP53	3	EIF2AK3,HUWE1,MET	4e-bp1,PHAS-I	eukaryotic translation initiation factor 4E binding protein 1 [Source:MGI Symbol;Acc:MGI:103267]	chr8	27260329	27276674	+	protein_coding	0.958899	0.128661	0.999842	0.00130607	0.957693	-0.413589	0.999972	-0.0317883	0.477837	-0.235258	0.999878	-0.316305	0.00753144	0.481325	0.815943	-0.211232	0.0119677	0.384976	0.00029844	0.622496	0.429866	-0.811078	0.99989	-0.17929	0.933339	-0.369385	0.956809	-0.0306083	0.016055	0.479537	1.17351E-06	0.663958	0.926925	-0.0937134	0.755953
Isg20	ENSMUSG00000039236	9	ATG16L1,ATP6V0E,BECN1,CSNK1A1,CSNK2A1,ERBB3,KIDINS220,MET,NKX21	3	ATG16L1,BECN1,CSNK2A1	6	ATP6V0E,CSNK1A1,ERBB3,KIDINS220,MET,NKX21	1600023I01Rik,2010107M23Rik,20kDa,DnaQl,HEM45	interferon-stimulated protein [Source:MGI Symbol;Acc:MGI:1928895]	chr7	78913424	78920396	+	protein_coding	0.958899	0.347321	0.999842	-0.447859	0.957693	-0.146184	0.586555	0.56304	0.211842	0.517593	0.999878	-0.292934	0.999815	-0.116554	0.815943	-0.160577	0.4906	0.108623	2.49196E-06	1.00041	0.785374	-0.225573	0.00033864	-1.13454	0.933339	0.24342	0.987843	-0.011097	0.508103	0.182982	0.00147284	0.605266	0.926925	-0.369314	0.88821
Oas1a	ENSMUSG00000052776	9	ATG16L1,ATP6V0E,CSNK2A1,ERBB3,ITGB6,KIDINS220,MAP3K7,NKX21,TGIF1	2	ATG16L1,CSNK2A1	7	ATP6V0E,ERBB3,ITGB6,KIDINS220,MAP3K7,NKX21,TGIF1	L3	2'-5' oligoadenylate synthetase 1A [Source:MGI Symbol;Acc:MGI:2180860]	chr5	120896256	120907521	-	protein_coding	0.995681	-0.0140633	0.999842	-1.04275	0.957693	-0.187602	0.926362	1.38209	0.595392	0.298972	0.999878	-0.849534	0.999815	-0.310616	0.815943	-0.940741	0.989469	0.00923867	0.00207847	1.816	0.780491	0.35818	0.000575042	-2.88632	0.936232	0.218625	0.202956	-3.47989	0.667502	-0.430847	0.255641	0.651021	0.926925	-0.96374	0.755953
Myl9	ENSMUSG00000067818	9	ATG16L1,CSNK1A1,CSNK2A1,ERBB3,ITGB6,KIDINS220,NKX21,SLC34A2,TGIF1	3	ATG16L1,CSNK2A1,SLC34A2	6	CSNK1A1,ERBB3,ITGB6,KIDINS220,NKX21,TGIF1	MLC20,Mylc2c,RLC-C	myosin, light polypeptide 9, regulatory [Source:MGI Symbol;Acc:MGI:2138915]	chr2	156775420	156781658	+	protein_coding	0.965935	-0.0901496	0.999842	-0.346268	0.957967	0.187075	0.367117	1.42584	0.472236	0.418257	0.999878	-0.314532	0.999815	0.423622	0.815943	-0.310246	0.4654	0.401268	0.000463994	1.70685	0.704129	-0.348157	0.99989	-0.0254851	0.933339	-0.245701	0.202956	1.78677	0.838165	0.179915	0.065696	-1.27663	0.926925	0.310271	0.755953
Phf11d	ENSMUSG00000068245	9	ATG16L1,ATP6V0E,CSNK1A1,CSNK2A1,ERBB3,ITGB6,KIDINS220,NKX21,TLR2	2	ATG16L1,CSNK2A1	7	ATP6V0E,CSNK1A1,ERBB3,ITGB6,KIDINS220,NKX21,TLR2	D14Ertd668e	PHD finger protein 11D [Source:MGI Symbol;Acc:MGI:1277133]	chr14	59347407	59365470	-	protein_coding	0.961609	-0.113299	0.999842	-0.903668	0.957693	-0.199327	0.999972	0.672733	0.211842	0.624381	0.999878	-0.545764	0.999815	-0.347443	0.815943	-0.635538	0.871458	-0.0711598	0.00430727	1.23999	0.686152	0.366	0.00115424	-1.78549	0.933339	0.949992	0.287565	-0.972601	0.535586	-0.329969	0.329292	0.376291	0.926925	-0.535751	0.755953
Il18bp	ENSMUSG00000070427	9	ATG16L1,ATP6V0E,CSNK1A1,CSNK2A1,ERBB3,ITGB6,KIDINS220,NKX21,TGIF1	2	ATG16L1,CSNK2A1	7	ATP6V0E,CSNK1A1,ERBB3,ITGB6,KIDINS220,NKX21,TGIF1	Igifbp,IL-18BP,MC54L	interleukin 18 binding protein [Source:MGI Symbol;Acc:MGI:1333800]	chr7	102014885	102018690	-	protein_coding	0.958899	0.168882	0.999842	-0.317477	0.957693	0.178789	0.999972	0.73311	0.211842	0.594849	0.999878	-0.448557	0.999815	0.11776	0.815943	-0.5017	0.579129	0.131829	0.00044587	1.19959	0.909711	0.10763	0.00102225	-1.61004	0.933339	0.345242	0.784713	-0.228509	0.508103	-0.31568	0.213128	0.378098	0.926925	-0.511818	0.97928
mt-Nd2	ENSMUSG00000064345	9	ATP6V0E,ERBB3,HUWE1,KEAP1,MET,NKX21,RNF43,TRP53,TTF1	7	ATP6V0E,ERBB3,HUWE1,KEAP1,MET,NKX21,TTF1	2	RNF43,TRP53	URF2	mitochondrially encoded NADH dehydrogenase 2 [Source:MGI Symbol;Acc:MGI:102500]	chrMT	3914	4951	+	protein_coding	0.958899	0.560992	0.999842	0.114979	0.957693	0.216636	0.999972	-0.185489	0.494671	0.224342	0.999878	0.262148	0.999815	0.0539137	0.815943	0.312498	0.109054	0.280976	0.495927	-0.238061	0.688808	0.217128	0.00414596	0.920744	0.933339	0.192422	0.218677	0.421806	0.14941	0.474966	0.0106332	-0.422333	0.926925	0.0923688	0.755953
Scd1	ENSMUSG00000037071	9	ATP6V1C2,ERBB3,GDF2,SLC34A2,SLC6A14,SOAT1,SOCS2,TTF1,ZFP365	8	ATP6V1C2,ERBB3,GDF2,SLC6A14,SOAT1,SOCS2,TTF1,ZFP365	1	SLC34A2	SCD,Scd-1	stearoyl-Coenzyme A desaturase 1 [Source:MGI Symbol;Acc:MGI:98239]	chr19	44394451	44407709	-	protein_coding	0.958899	-0.885092	0.999842	0.408225	0.960858	-0.183423	0.999972	-0.150505	0.470756	-0.911367	0.999878	0.731114	0.999815	0.0424554	0.815943	0.645759	0.836441	0.0899526	0.991445	0.205542	0.748579	-0.192591	0.99989	1.36943	0.00504829	0.679805	0.971372	0.285561	0.508103	-0.104876	0.986453	-0.472929	0.926925	-0.378838	0.755953
Nr4a1	ENSMUSG00000023034	9	BECN1,ERBB3,HUWE1,KEAP1,KIDINS220,MET,NKX21,RAD21,SLC34A2	1	SLC34A2	8	BECN1,ERBB3,HUWE1,KEAP1,KIDINS220,MET,NKX21,RAD21	Gfrp,GFRP1,Hbr-1,Hbr1,Hmr,N10,NGFI-B,NP10,Nur77,TIS1,TR3	nuclear receptor subfamily 4, group A, member 1 [Source:MGI Symbol;Acc:MGI:1352454]	chr15	101266846	101274792	+	protein_coding	0.968933	0.0714305	0.999842	-0.0582987	0.968085	-0.0948475	0.999972	-0.145322	0.777863	-0.157865	0.999878	-0.123923	0.542709	-0.503272	0.8383	-0.185471	0.820777	-0.0684168	0.991445	-0.193055	0.959072	0.0548084	0.99989	-0.0734773	0.933339	1.35526	0.389497	-0.648573	0.631054	-0.197911	4.83177E-06	-1.29746	0.926925	0.148997	0.755953
Mcam	ENSMUSG00000032135	9	BECN1,CSNK1A1,ERBB3,KEAP1,KIDINS220,NKX21,RAD21,RNF43,TRP53	1	RNF43	8	BECN1,CSNK1A1,ERBB3,KEAP1,KIDINS220,NKX21,RAD21,TRP53	1-gicerin,CD146,Muc18,s-endo,s-gicerin	melanoma cell adhesion molecule [Source:MGI Symbol;Acc:MGI:1933966]	chr9	44134562	44142727	+	protein_coding	0.958899	-0.560671	0.999842	-0.0961779	0.983337	-0.0530011	0.999972	0.359703	0.275234	-0.710519	0.999878	-0.329325	0.999815	-0.432011	0.815943	-0.347007	0.18978	0.469495	0.991445	-0.255115	0.429866	0.822502	0.99989	-0.848021	0.933339	-0.426937	0.202956	1.55553	0.678674	-0.237091	9.73202E-06	-1.66498	0.926925	0.309904	0.755953
Dag1	ENSMUSG00000039952	9	APC,BECN1,LRG1,NKX21,NR1D1,PDE7B,SLC6A14,TRP53,XBP1	5	BECN1,NR1D1,PDE7B,TRP53,XBP1	4	APC,LRG1,NKX21,SLC6A14	alpha-dystroglycan,beta-dystroglycan,D9Wsu13e,DG	dystroglycan 1 [Source:MGI Symbol;Acc:MGI:101864]	chr9	108204634	108263958	-	protein_coding	0.958899	-0.189997	0.999842	0.080125	0.957693	0.140701	0.999972	0.152739	0.431401	0.275125	0.999878	0.38811	0.00490158	-0.288127	0.815943	0.395205	0.109054	-0.166272	0.244216	0.243842	0.957279	-0.0484255	0.99989	0.250684	0.942154	-0.0919529	0.427727	-0.421611	0.901779	-0.0133442	4.9554E-12	0.731231	0.926925	0.153318	0.774639
Slc3a2	ENSMUSG00000010095	9	BECN1,CSNK1A1,CTNNB1,GSK3B,HUWE1,KEAP1,NKX21,RAD21,SLC34A2	3	GSK3B,KEAP1,SLC34A2	6	BECN1,CSNK1A1,CTNNB1,HUWE1,NKX21,RAD21	4F2HC,Cd98,Ly-10,Ly-m10,Mdu1,Mgp-2hc	solute carrier family 3 (activators of dibasic and neutral amino acid transport), member 2 [Source:MGI Symbol;Acc:MGI:96955]	chr19	8706882	8723369	-	protein_coding	0.958899	0.134955	0.999842	-0.123735	0.957693	-0.253569	0.999972	-0.1861	0.211842	-0.419231	0.999878	-0.158862	0.0412085	-0.328383	0.815943	-0.291194	0.0338689	0.263005	0.991445	0.144354	0.984482	0.00856981	0.99989	0.03199	0.933339	0.235749	0.67607	-0.137191	0.577437	0.0869845	0.00537876	-0.328268	0.926925	0.0913604	0.755953
Tspo	ENSMUSG00000041736	9	APC,ATG16L1,BECN1,CSNK1A1,CTNNB1,ERBB3,KIDINS220,NKX21,TRP53	5	ATG16L1,BECN1,CTNNB1,NKX21,TRP53	4	APC,CSNK1A1,ERBB3,KIDINS220	Bzrp,PBR,Tspo1	translocator protein [Source:MGI Symbol;Acc:MGI:88222]	chr15	83563592	83574203	+	protein_coding	0.995906	0.00362394	0.999842	-0.142544	0.957967	-0.0536658	0.999972	0.166569	0.224096	0.251464	0.999878	-0.209849	0.00134013	-0.37356	0.914003	-0.0420807	0.109054	0.123687	1.09221E-05	0.56319	0.818558	-0.0873674	0.523822	-0.381399	0.933339	-0.110756	0.583742	-0.166441	0.508103	0.142403	4.16404E-08	0.539891	0.926925	-0.0679767	0.919698
Tram2	ENSMUSG00000041779	9	BECN1,CSNK1A1,CTNNB1,ERBB3,KEAP1,KIDINS220,NKX21,RNF43,TRP53	3	CTNNB1,RNF43,TRP53	6	BECN1,CSNK1A1,ERBB3,KEAP1,KIDINS220,NKX21	C330003D03Rik	translocating chain-associating membrane protein 2 [Source:MGI Symbol;Acc:MGI:1924817]	chr1	20996299	21079229	-	protein_coding	0.958899	-0.100333	0.999842	-0.031983	0.957693	0.190015	0.999972	0.458546	0.470789	0.265984	0.999878	-0.126148	0.999815	-0.203989	0.936637	-0.0649135	0.762063	0.0697865	0.991445	0.0850856	0.90982	-0.104762	0.354816	-0.825702	0.933339	0.526283	0.603302	0.32562	0.908407	0.041663	0.00718851	-0.541308	0.926925	0.0574917	0.755953
Krt8	ENSMUSG00000049382	9	CSNK1A1,CSNK2A1,ERBB3,GSK3B,KIDINS220,MET,NKX21,SLC34A2,SPRY2	5	CSNK2A1,GSK3B,NKX21,SLC34A2,SPRY2	4	CSNK1A1,ERBB3,KIDINS220,MET	Card2,cytokeratin-8,cytokeratin8,EndoA,K8,Krt-2.8,Krt2-8	keratin 8 [Source:MGI Symbol;Acc:MGI:96705]	chr15	101996711	102004342	-	protein_coding	0.958899	-0.218399	0.999842	-0.29342	0.957693	-0.0921887	0.999972	0.182924	0.403828	-0.218847	0.999878	-0.226518	0.999815	-0.110722	0.815943	-0.171072	0.109054	0.230481	0.991445	0.148409	0.801717	-0.119667	0.655478	-0.45837	0.933339	-0.378148	0.927366	0.0455803	0.748214	0.0563615	0.213128	0.276788	0.926925	0.226423	0.755953
Emp2	ENSMUSG00000022505	9	APC,BECN1,ERBB3,KEAP1,KIDINS220,NKX21,RAD21,SLC34A2,TRP53	3	BECN1,SLC34A2,TRP53	6	APC,ERBB3,KEAP1,KIDINS220,NKX21,RAD21	Xmp	epithelial membrane protein 2 [Source:MGI Symbol;Acc:MGI:1098726]	chr16	10281749	10313968	-	protein_coding	0.958899	-0.561887	0.999842	0.01145	0.957693	0.0868909	0.999972	-0.0582543	0.485397	-0.187433	0.999878	0.076685	1.59136E-05	-0.58313	0.815943	0.202844	0.904468	-0.0086704	0.957678	-0.123017	0.690904	0.275175	0.0368657	-0.629311	0.947866	-0.083884	0.864301	-0.0981853	0.508103	-0.0992127	5.48548E-08	0.324081	0.883393	0.162125	0.755953
Tpm4	ENSMUSG00000031799	9	BDNF,CDKN2B,CSNK2A1,ERBB3,MET,NKX21,SLC34A2,SOX4,TRP53	5	BDNF,CDKN2B,CSNK2A1,SLC34A2,TRP53	4	ERBB3,MET,NKX21,SOX4	2610528G24Rik	tropomyosin 4 [Source:MGI Symbol;Acc:MGI:2449202]	chr8	72135259	72153142	+	protein_coding	0.958899	-0.136257	0.999842	-0.0708413	0.995432	-0.00577317	0.999972	0.0374445	0.980668	0.00642059	0.999878	-0.0354252	0.812515	-0.141655	0.815943	-0.180154	0.109054	0.18403	0.202599	0.234226	0.633705	-0.146219	0.286712	-0.479947	0.933339	-0.129472	0.202956	0.386826	0.00995931	0.363405	0.659333	-0.0486013	0.926925	-0.0351756	0.921199
Mid1ip1	ENSMUSG00000008035	8	APC,CSNK1A1,ERBB3,HUWE1,KEAP1,KIDINS220,MET,NKX21	6	CSNK1A1,ERBB3,HUWE1,KEAP1,KIDINS220,MET	2	APC,NKX21	3110038L01Rik,Mig12	Mid1 interacting protein 1 (gastrulation specific G12-like (zebrafish)) [Source:MGI Symbol;Acc:MGI:1915291]	chrX	10717390	10719690	+	protein_coding	0.958899	0.125125	0.999842	0.160433	0.984938	-0.0276422	0.999972	-0.401957	0.307277	-0.369599	0.999878	-0.00507898	0.00658344	-0.734231	0.815943	0.227571	0.324107	0.131482	0.912514	-0.201854	0.492071	0.344261	0.99989	0.239202	0.933339	0.363996	0.718946	-0.150492	0.987969	0.00355109	0.213128	-0.174677	0.926925	-0.0680908	0.964269
Kdm6b	ENSMUSG00000018476	8	APC,BDNF,BECN1,CDKN2B,CTNNB1,NKD1,NR1D1,TRP53	7	APC,BDNF,BECN1,CDKN2B,CTNNB1,NR1D1,TRP53	1	NKD1	Jmjd3	KDM1 lysine (K)-specific demethylase 6B [Source:MGI Symbol;Acc:MGI:2448492]	chr11	69398508	69413675	-	protein_coding	0.958899	0.691097	0.999842	0.24103	0.957693	0.177252	0.999972	0.0850623	0.233548	0.624141	0.999878	-0.168209	1.48952E-05	1.01491	0.815943	0.407798	0.113672	0.159977	0.991445	0.229197	0.429866	-0.525181	0.99989	-0.147071	0.933339	0.469164	0.253164	0.425187	0.000125198	0.590311	0.0010595	0.648427	0.926925	-0.324222	0.755953
Arg2	ENSMUSG00000021125	8	APC,CSNK1A1,CSNK2A1,ERBB3,KIDINS220,NKX21,RAD21,TGIF1	5	CSNK1A1,ERBB3,KIDINS220,RAD21,TGIF1	3	APC,CSNK2A1,NKX21	AII	arginase type II [Source:MGI Symbol;Acc:MGI:1330806]	chr12	79130777	79156301	+	protein_coding	0.958899	-0.259492	0.999842	-0.0374536	0.957693	-0.387753	0.999972	-0.3674	0.211842	-0.906274	0.999878	-0.0966936	0.00203958	-0.906068	0.98754	-0.010311	0.109054	0.274913	0.383093	0.346486	0.57743	0.37453	0.99989	-0.0957118	0.933339	0.186436	0.726567	0.233286	0.667959	0.111579	0.100992	-0.376309	0.926925	-0.242098	0.755953
Zfp36l1	ENSMUSG00000021127	8	APC,CDKN2B,CSNK1A1,ERBB3,GSK3B,KIDINS220,NKX21,SLC34A2	5	APC,CDKN2B,GSK3B,NKX21,SLC34A2	3	CSNK1A1,ERBB3,KIDINS220	Brf1,cMG1,D530020L18Rik,TIS11b	zinc finger protein 36, C3H type-like 1 [Source:MGI Symbol;Acc:MGI:107946]	chr12	80107754	80113013	-	protein_coding	0.958899	0.30621	0.999842	-0.0470964	0.970622	0.0533392	0.999972	0.352484	0.698124	0.139622	0.999878	-0.0863778	1.97662E-06	1.18201	0.920695	-0.0710833	0.694655	0.060889	0.0829076	0.562159	0.434079	-0.342383	0.99989	-0.392837	0.933339	0.248775	0.3678	-0.352007	0.309386	0.382223	0.0121969	0.582454	0.926925	-0.0987131	0.785421
Rgcc	ENSMUSG00000022018	8	APC,ATP6V0E,CDKN2B,CSNK2A1,ERBB3,ITGB6,NKX21,TRP53	3	CDKN2B,ITGB6,TRP53	5	APC,ATP6V0E,CSNK2A1,ERBB3,NKX21	1190002H23Rik,RGC-32	regulator of cell cycle [Source:MGI Symbol;Acc:MGI:1913464]	chr14	79288756	79301645	-	protein_coding	0.958899	-0.708463	0.999842	-0.156875	0.957693	0.186069	0.999972	0.135188	0.861326	-0.0434624	0.999878	0.139908	2.61134E-05	-0.811406	0.891164	0.0533147	0.401096	0.086969	0.991445	0.134965	0.935071	0.0618852	2.82723E-06	-1.25737	0.962991	-0.0657998	0.971681	-0.0244895	0.134124	0.316151	0.213128	0.249945	0.926925	-0.290828	0.755953
Diaph3	ENSMUSG00000022021	8	APC,BECN1,CSNK1A1,ERBB3,HUWE1,KEAP1,NKX21,RAD21	0		8	APC,BECN1,CSNK1A1,ERBB3,HUWE1,KEAP1,NKX21,RAD21	4930417P13Rik,Diap3,Drf3,mDia2,p134MDia2	diaphanous related formin 3 [Source:MGI Symbol;Acc:MGI:1927222]	chr14	86655367	87141224	-	protein_coding	0.958899	-0.419384	0.999842	-0.0263169	0.994213	-0.0122765	0.999972	0.102314	0.457055	-0.283986	0.999878	0.157514	6.86045E-05	-1.19755	0.928581	0.0642842	0.935666	0.0157578	0.991445	0.0193718	0.833612	-0.15757	0.614646	-0.676341	0.992437	0.0147327	0.659872	-0.324351	0.508103	-0.315911	0.000589998	-0.710222	0.926925	-0.25029	0.755953
Cbr2	ENSMUSG00000025150	8	APC,BECN1,KEAP1,MET,NFE2L2,NKX21,RAD21,SOX4	8	APC,BECN1,KEAP1,MET,NFE2L2,NKX21,RAD21,SOX4	0		MLCR	carbonyl reductase 2 [Source:MGI Symbol;Acc:MGI:107200]	chr11	120729489	120732114	-	protein_coding	0.958899	3.69385	0.999842	0.0067227	0.957693	0.375006	0.999972	-0.623956	0.58994	-0.377608	0.999878	-0.122429	6.03366E-12	6.06275	0.896864	0.175499	0.152447	0.336644	0.0202297	0.919477	0.545016	-2.55726	0.99989	0.73657	0.933339	-1.93576	0.315423	-2.85084	0.508103	0.354253	1.81984E-11	1.79019	0.926925	0.125757	0.755953
Slc16a3	ENSMUSG00000025161	8	APC,BECN1,CDKN2B,FBXW11,ITGB6,NKX21,SLC6A14,TRP53	7	APC,BECN1,CDKN2B,FBXW11,ITGB6,NKX21,TRP53	1	SLC6A14	MCT3,MCT4	solute carrier family 16 (monocarboxylic acid transporters), member 3 [Source:MGI Symbol;Acc:MGI:1933438]	chr11	120948480	120960868	+	protein_coding	0.958899	-0.880135	0.999842	0.429095	0.957967	-0.170297	0.999972	1.10427	0.529195	-0.469376	0.999878	0.565986	0.00152005	0.956063	0.815943	1.07103	0.384779	-0.237235	0.427599	1.29262	0.632578	-1.13591	0.858419	-1.17653	0.933339	-2.30166	0.856497	0.464448	0.873704	0.0694777	1.07275E-13	4.16399	0.926925	0.450545	0.755953
Atp1b1	ENSMUSG00000026576	8	APC,BECN1,CSNK2A1,ERBB3,KIDINS220,RAD21,RNF43,TGIF1	6	APC,BECN1,ERBB3,KIDINS220,RAD21,TGIF1	2	CSNK2A1,RNF43	Atpb,Atpb-1	ATPase, Na+/K+ transporting, beta 1 polypeptide [Source:MGI Symbol;Acc:MGI:88108]	chr1	164437109	164458355	-	protein_coding	0.958899	0.0466317	0.999842	-0.113775	0.957693	-0.096099	0.999972	-0.285289	0.211842	-0.740674	0.999878	0.0336451	7.60192E-06	0.730319	0.815943	0.0858051	0.109054	0.244111	0.991445	-0.0669601	0.795158	-0.0848828	0.99989	0.137002	0.933339	0.111523	0.3315	0.199509	0.603464	-0.102624	4.94215E-05	0.39817	0.926925	-0.223951	0.755953
Serp1	ENSMUSG00000027808	8	APC,BECN1,CTNNB1,KEAP1,NKX21,RAD21,TRP53,XBP1	1	TRP53	7	APC,BECN1,CTNNB1,KEAP1,NKX21,RAD21,XBP1	D3Ucla1	stress-associated endoplasmic reticulum protein 1 [Source:MGI Symbol;Acc:MGI:92638]	chr3	58519817	58525892	-	protein_coding	0.958899	-0.343714	0.999842	0.310193	0.957693	-0.192157	0.277584	-0.497738	0.211842	-0.51974	0.999878	0.0655637	2.61134E-05	-0.756506	0.815943	-0.130004	0.109054	0.182594	0.991445	-0.0712081	0.429866	-0.396428	0.99989	0.177823	0.954382	-0.0403753	0.97801	0.0101299	0.396626	-0.2946	7.49928E-06	-0.582653	0.926925	-0.150024	0.755953
Mme	ENSMUSG00000027820	8	APC,BECN1,CSNK2A1,CTNNB1,ERBB3,KEAP1,NKX21,RNF43	2	ERBB3,KEAP1	6	APC,BECN1,CSNK2A1,CTNNB1,NKX21,RNF43	6030454K05Rik,CD10,NEP,neprilysin	membrane metallo endopeptidase [Source:MGI Symbol;Acc:MGI:97004]	chr3	63295561	63386030	+	protein_coding	0.958899	-0.417277	0.999842	0.0134174	0.957967	0.156143	0.844566	-0.863623	0.211842	-1.07627	0.999878	0.225385	0.00295861	-1.1723	0.815943	0.394025	0.754475	0.0614968	0.991445	0.165054	0.430078	0.620233	0.99989	-0.00483925	0.933339	0.836266	0.685338	0.330346	0.508103	-0.386152	8.95726E-06	-1.28017	0.926925	-0.226258	0.755953
Areg	ENSMUSG00000029378	8	APC,AREG,CSNK1A1,ERBB3,KEAP1,KIDINS220,MET,RAD21	0		8	APC,AREG,CSNK1A1,ERBB3,KEAP1,KIDINS220,MET,RAD21	AR,Mcub,Sdgf	amphiregulin [Source:MGI Symbol;Acc:MGI:88068]	chr5	91139599	91148432	+	protein_coding	0.958899	-0.224569	0.999842	-0.225098	0.957693	0.24732	0.999972	0.0155666	0.523726	-0.205122	0.999878	-0.160972	8.9923E-05	-1.15571	0.00387816	-1.37039	0.318725	0.136099	0.645196	-0.384834	0.539597	0.372029	0.228779	-0.746612	0.933339	0.284209	0.705857	0.228454	0.95269	0.0132771	0.0688567	-0.45003	0.926925	0.132942	0.755953
Tspan11	ENSMUSG00000030351	8	APC,ATP6V0E,BECN1,CTNNB1,ERBB3,KIDINS220,NKX21,TRP53	3	ATP6V0E,ERBB3,KIDINS220	5	APC,BECN1,CTNNB1,NKX21,TRP53	1110014F12Rik	tetraspanin 11 [Source:MGI Symbol;Acc:MGI:1915748]	chr6	127887589	127953977	+	protein_coding	0.997384	0.00563324	0.999842	-0.122761	0.957693	-0.401925	0.999972	-0.235257	0.211842	-0.746013	0.999878	0.338056	0.000222492	-1.07734	0.815943	0.246769	0.0426127	0.42517	0.991445	-0.0909367	0.685209	0.327172	0.001019	1.42164	0.933339	0.176356	0.832114	-0.157789	0.9678	0.0104003	2.90583E-06	-0.983479	0.926925	-0.15366	0.755953
Pglyrp1	ENSMUSG00000030413	8	APC,ATG16L1,BECN1,FBXW11,KIDINS220,NKX21,RAD21,TRP53	8	APC,ATG16L1,BECN1,FBXW11,KIDINS220,NKX21,RAD21,TRP53	0		PGRP-S,Tag7,Tasg7,Tnfsf3l	peptidoglycan recognition protein 1 [Source:MGI Symbol;Acc:MGI:1345092]	chr7	18884680	18890441	+	protein_coding	0.958899	1.14066	0.999842	-0.185519	0.957693	-0.566981	0.999972	-0.22628	0.682437	-0.240759	0.999878	0.082349	2.17606E-09	1.74986	0.815943	0.485521	0.109054	0.367911	0.00135353	0.946411	0.625877	-1.00959	0.753031	-1.17643	0.933339	-0.868411	0.929482	-0.130919	0.0161371	0.684524	4.37067E-18	2.306	0.565406	-0.840386	0.755953
Porcn	ENSMUSG00000031169	8	APC,CTNNB1,ERBB3,ETV5,KEAP1,NKX21,RNF43,TRP53	6	APC,CTNNB1,ETV5,NKX21,RNF43,TRP53	2	ERBB3,KEAP1	2410004O13Rik,DXHXS7465e,mMg61,Mporc,porc	porcupine homolog (Drosophila) [Source:MGI Symbol;Acc:MGI:1890212]	chrX	8193848	8206525	-	protein_coding	0.958899	-0.373733	0.999842	0.0305084	0.957693	0.671616	0.999972	0.410439	0.981328	-0.0121139	0.999878	-0.248993	0.000141223	1.10744	0.877383	0.121573	0.470474	0.173095	0.991445	-0.0341361	0.598251	-0.276934	0.99989	-0.157538	0.951793	-0.0663629	0.202956	-1.52315	0.947774	0.0248393	0.449312	-0.230327	0.926925	-0.183794	0.755953
Mt1	ENSMUSG00000031765	8	APC,ATF6,BECN1,CTNNB1,ERBB3,KEAP1,NFE2L2,RNF43	5	ATF6,BECN1,ERBB3,KEAP1,NFE2L2	3	APC,CTNNB1,RNF43	Mt-1,MT-I	metallothionein 1 [Source:MGI Symbol;Acc:MGI:97171]	chr8	94179082	94180327	+	protein_coding	0.958899	-0.411899	0.999842	-0.40242	0.957693	-0.367263	0.999972	-0.327454	0.24963	-0.737043	0.999878	0.228873	4.26313E-05	-0.785283	0.877417	0.149201	1.65244E-05	0.468468	0.86746	-0.269973	0.859082	0.0701964	0.99989	0.359506	0.992239	-0.00710917	0.214626	0.340035	0.508103	0.25591	4.61962E-25	1.76477	0.926925	-0.040465	0.755953
Cdh16	ENSMUSG00000031881	8	APC,CSNK1A1,CTNNB1,ERBB3,KIDINS220,NKX21,RAD21,RNF43	4	CSNK1A1,ERBB3,KIDINS220,RAD21	4	APC,CTNNB1,NKX21,RNF43	KSP-cadherin	cadherin 16 [Source:MGI Symbol;Acc:MGI:106671]	chr8	104601915	104624396	-	protein_coding	0.964401	-0.087633	0.999842	-0.202945	0.957693	-0.82876	0.999972	-0.686961	0.642511	-0.389886	0.999878	-0.549076	0.00104195	-1.99177	0.983136	0.0346733	0.109054	0.429333	0.153221	-1.15946	0.898088	0.109659	0.830527	1.24771	0.933339	0.32551	0.852976	0.170179	0.508103	-0.293564	0.213128	-0.548275	0.926925	-0.0714055	0.815462
Ly6d	ENSMUSG00000034634	8	APC,ATG16L1,ATP6V0E,BECN1,ERBB3,KEAP1,NKX21,TRP53	6	APC,ATG16L1,BECN1,KEAP1,NKX21,TRP53	2	ATP6V0E,ERBB3	Ly-61,Ly61,Thb	lymphocyte antigen 6 complex, locus D [Source:MGI Symbol;Acc:MGI:96881]	chr15	74762056	74763620	-	protein_coding	0.958899	1.63457	0.999842	-0.223001	0.957693	0.500143	0.999972	-0.384233	0.288536	-0.618829	0.999878	-0.417061	0.000264306	1.01145	0.903816	0.131589	0.353942	0.211666	8.38881E-05	1.22467	0.902059	-0.0876616	0.00813981	-2.39725	0.933339	-0.175814	0.202956	0.847569	0.508103	0.436326	4.70042E-13	1.99979	0.926925	-0.423215	0.755953
Egr1	ENSMUSG00000038418	8	APC,CDKN2B,KEAP1,MET,NKX21,NR1D1,RAD21,SLC34A2	4	APC,CDKN2B,NR1D1,SLC34A2	4	KEAP1,MET,NKX21,RAD21	A530045N19Rik,Egr-1,ETR103,Krox-1,Krox-24,Krox24,NGF1-A,NGFI-A,NGFIA,TIS8,Zenk,Zfp-6,Zif268	early growth response 1 [Source:MGI Symbol;Acc:MGI:95295]	chr18	34859823	34864984	+	protein_coding	0.980278	0.0391994	0.999842	-0.0253683	0.977295	-0.04054	0.999972	-0.158271	0.278683	-0.52023	0.999878	0.137351	0.00343917	0.659735	0.965417	-0.0387763	0.630405	0.0681215	0.991445	-0.224581	0.709614	-0.325388	0.800646	0.568008	0.933339	0.696276	0.578093	0.277317	0.18238	0.41427	0.0257765	-0.494841	0.926925	0.159655	0.755953
Kcne2	ENSMUSG00000039672	8	APC,ATG16L1,BECN1,ELOVL1,KEAP1,KIDINS220,NKX21,TRP53	0		8	APC,ATG16L1,BECN1,ELOVL1,KEAP1,KIDINS220,NKX21,TRP53	2200002I16Rik,MiRP1	potassium voltage-gated channel, Isk-related subfamily, gene 2 [Source:MGI Symbol;Acc:MGI:1891123]	chr16	92292389	92298129	+	protein_coding	0.968477	0.0748406	0.999842	-0.0973389	0.957693	0.291958	0.999972	-0.089975	0.211842	-0.811611	0.999878	-0.092501	2.36138E-06	-1.49858	0.815943	-0.363026	0.109054	0.354835	0.0015906	-0.89904	0.456361	0.537597	0.309716	-0.845004	0.933339	0.324281	0.469729	-0.618822	0.810894	0.062243	4.72948E-07	-1.17684	0.926925	0.173058	0.755953
S100g	ENSMUSG00000040808	8	APC,ERBB3,KEAP1,KIDINS220,MET,NFE2L2,NKX21,TRP53	6	ERBB3,KEAP1,KIDINS220,MET,NFE2L2,TRP53	2	APC,NKX21	CaBP-D9K,CABP1,Cabp9k,Calb3	S100 calcium binding protein G [Source:MGI Symbol;Acc:MGI:104528]	chrX	162961992	162964599	-	protein_coding	0.97022	0.0577551	0.999842	0.0241407	0.957693	-0.304847	0.999972	-0.239305	0.211842	-1.35565	0.999878	0.11773	0.00277169	-1.00257	0.980813	-0.0322586	0.252374	0.229685	0.0717615	0.634505	0.921566	0.0759928	0.99989	0.221551	0.933339	0.268639	0.409925	0.476075	0.974047	0.010631	0.413521	0.224994	0.926925	-0.215876	0.755953
Gjb4	ENSMUSG00000046623	8	APC,BECN1,CTNNB1,ERBB3,KEAP1,MET,NKX21,SLC34A2	1	SLC34A2	7	APC,BECN1,CTNNB1,ERBB3,KEAP1,MET,NKX21	Cx30.3,Gjb-4	gap junction protein, beta 4 [Source:MGI Symbol;Acc:MGI:95722]	chr4	127351086	127354081	-	protein_coding	0.958899	-0.574622	0.999842	-0.327369	0.959066	-0.0992852	0.999972	-0.0156923	0.29187	-0.421948	0.999878	0.0245957	0.00177637	-0.805561	0.815943	-0.201448	0.109054	0.246835	0.991445	-0.114221	0.83829	-0.0933793	0.99989	-0.0551779	0.933339	-0.146171	0.914197	0.0537101	0.878344	0.0376526	0.00447818	-0.689778	0.926925	0.118883	0.755953
Tmem37	ENSMUSG00000050777	8	APC,BECN1,ERBB3,KEAP1,MET,NKX21,SLC34A2,TRP53	1	SLC34A2	7	APC,BECN1,ERBB3,KEAP1,MET,NKX21,TRP53	Pr1	transmembrane protein 37 [Source:MGI Symbol;Acc:MGI:2157899]	chr1	120067377	120074074	-	protein_coding	0.97461	-0.0516503	0.999842	-0.101451	0.957693	0.1885	0.999972	0.0589625	0.581682	-0.160701	0.999878	-0.170544	1.25589E-05	-1.42732	0.864069	-0.0816449	0.921885	-0.0170647	0.991445	-0.132703	0.431109	0.510592	0.944222	-0.495962	0.933339	0.219158	0.479032	-0.457213	0.508103	-0.200016	9.46323E-10	-0.932509	0.926925	0.0997682	0.755953
Ankrd37	ENSMUSG00000050914	8	APC,BECN1,CDKN2B,ERBB3,FBXW11,LAMP2,NKX21,TRP53	7	APC,BECN1,CDKN2B,FBXW11,LAMP2,NKX21,TRP53	1	ERBB3		ankyrin repeat domain 37 [Source:MGI Symbol;Acc:MGI:3603344]	chr8	45996902	45999867	-	protein_coding	0.958899	1.29291	0.999842	-0.292992	0.968718	-0.0913541	0.999972	0.916228	0.997608	-0.00204164	0.999878	0.445094	4.90729E-09	1.45682	0.815943	0.60898	0.439875	-0.129879	0.991445	0.43315	0.780699	-0.361879	0.761178	-1.02011	0.933339	-0.864425	0.611557	0.57263	0.283701	0.411285	6.61383E-15	3.0675	0.926925	-0.131117	0.755953
Slc39a8	ENSMUSG00000053897	8	APC,CDKN2B,CSNK1A1,CSNK2A1,ERBB3,ITGB6,KIDINS220,NKX21	4	CSNK1A1,ERBB3,ITGB6,KIDINS220	4	APC,CDKN2B,CSNK2A1,NKX21	4933419D20Rik,BIGM103,ZIP8	solute carrier family 39 (metal ion transporter), member 8 [Source:MGI Symbol;Acc:MGI:1914797]	chr3	135825279	135888572	+	protein_coding	0.958899	-0.644999	0.999842	0.349625	0.957693	-0.384667	0.746014	-0.634085	0.211842	-0.81977	0.999878	0.285261	3.25376E-06	-1.86685	0.815943	0.167671	0.947151	-0.0106811	0.936504	-0.340784	0.939073	0.0886565	0.99989	-0.0622527	0.955641	0.100271	0.574928	-0.50554	0.0912275	-0.659042	0.213128	-0.240838	0.986192	-0.00769133	0.852781
Sec14l3	ENSMUSG00000054986	8	APC,BECN1,CSNK2A1,ITGB6,KEAP1,NKD1,NKX21,TRP53	5	BECN1,ITGB6,KEAP1,NKD1,TRP53	3	APC,CSNK2A1,NKX21	1110069O07Rik	SEC14-like lipid binding 3 [Source:MGI Symbol;Acc:MGI:3617848]	chr11	4064841	4077736	+	protein_coding	0.958899	-0.710054	0.999842	0.264315	0.957693	0.120238	0.999972	0.297337	0.681363	-0.151618	0.999878	0.559617	0.00120717	-0.844619	0.815943	0.192456	0.0302967	-0.501984	0.998094	-0.00185151	0.780164	-0.110257	0.99989	-0.258738	0.935017	-0.0729394	0.202956	-0.520792	0.508103	-0.317563	2.28684E-13	1.27896	0.552732	0.459503	0.755953
Gpc3	ENSMUSG00000055653	8	APC,BECN1,CSNK1A1,ERBB3,KIDINS220,NKX21,TGIF1,TRP53	4	CSNK1A1,ERBB3,KIDINS220,TGIF1	4	APC,BECN1,NKX21,TRP53	OCI-5	glypican 3 [Source:MGI Symbol;Acc:MGI:104903]	chrX	52272426	52613950	-	protein_coding	0.958899	-0.486466	0.999842	0.219058	0.967123	-0.0764968	0.999972	-0.345632	0.317572	-0.432279	0.999878	-0.368236	0.00206743	-1.22502	0.983136	-0.0195988	0.125639	0.244253	0.991445	-0.0298874	0.631398	0.344902	0.99989	0.322538	0.933339	0.512177	0.763583	0.227956	0.508103	-0.16248	0.00021311	-0.877472	0.926925	-0.195981	0.755953
Pgk1	ENSMUSG00000062070	8	APC,BECN1,CDKN2B,CTNNB1,FBXW11,NKX21,RAD21,TRP53	8	APC,BECN1,CDKN2B,CTNNB1,FBXW11,NKX21,RAD21,TRP53	0		Pgk-1	phosphoglycerate kinase 1 [Source:MGI Symbol;Acc:MGI:97555]	chrX	106187100	106203699	+	protein_coding	0.958899	0.112706	0.999842	-0.227021	0.957693	-0.219698	0.999972	0.328171	0.753269	0.127662	0.999878	0.268812	0.00125679	0.648988	0.815943	0.363588	0.109054	0.412855	0.135153	0.622701	0.619314	-0.406225	0.837193	-0.74942	0.933339	-0.873838	0.844407	-0.1716	0.508103	0.31239	4.95074E-20	2.37845	0.926925	0.0721768	0.755953
Ndrg2	ENSMUSG00000004558	8	APC,ATG16L1,CSNK1A1,ERBB3,ITGB6,KEAP1,KIDINS220,NKX21	1	ATG16L1	7	APC,CSNK1A1,ERBB3,ITGB6,KEAP1,KIDINS220,NKX21	Ndr2	N-myc downstream regulated gene 2 [Source:MGI Symbol;Acc:MGI:1352498]	chr14	51905271	51913488	-	protein_coding	0.958899	-0.249558	0.999842	-0.0815807	0.957693	0.266289	0.999972	-0.046234	0.360392	0.269565	0.999878	0.0968241	0.00847848	-0.560132	0.815943	0.109263	0.109054	0.253127	0.00673992	0.647073	0.429866	-0.379317	0.99989	0.413614	0.933339	-0.192705	0.202956	-0.641707	0.508103	0.202239	0.219252	-0.250462	0.926925	0.129435	0.755953
Ifi35	ENSMUSG00000010358	8	ATG16L1,CSNK1A1,CSNK2A1,ERBB3,ITGB6,KIDINS220,NKX21,TGIF1	2	ATG16L1,CSNK2A1	6	CSNK1A1,ERBB3,ITGB6,KIDINS220,NKX21,TGIF1	2010008K16Rik,IFP35	interferon-induced protein 35 [Source:MGI Symbol;Acc:MGI:1917360]	chr11	101448407	101458698	+	protein_coding	0.958899	0.188908	0.999842	-0.483183	0.96679	-0.0651909	0.999972	0.552944	0.523619	0.21732	0.999878	-0.418364	0.950952	-0.26848	0.815943	-0.429461	0.542797	0.126627	3.99777E-05	1.06701	0.860748	-0.137895	0.0166054	-1.13616	0.933339	0.161592	0.202956	-1.06026	0.882037	-0.0510355	0.913241	0.032282	0.926925	-0.426676	0.755953
Vapa	ENSMUSG00000024091	8	ATG16L1,BECN1,CTNNB1,HHIP,NKD1,NKX21,NR1D1,TRP53	7	ATG16L1,BECN1,CTNNB1,HHIP,NKX21,NR1D1,TRP53	1	NKD1	VAP33	vesicle-associated membrane protein, associated protein A [Source:MGI Symbol;Acc:MGI:1353561]	chr17	65580056	65613555	-	protein_coding	0.958899	-0.34424	0.999842	-0.124845	0.957693	0.114441	0.844566	0.59473	0.499994	0.211701	0.999878	0.0265968	0.999815	0.0970023	0.815943	-0.177181	0.555471	0.0716408	0.00073541	0.860919	0.429866	-1.06007	0.912366	-0.543044	0.933339	-0.972089	0.846247	0.115053	0.0149924	0.439059	3.87358E-05	0.780289	0.433839	-0.795009	0.975501
Fth1	ENSMUSG00000024661	8	ATG16L1,BECN1,CSNK2A1,ERBB3,KEAP1,KIDINS220,NKX21,TRP53	7	ATG16L1,BECN1,ERBB3,KEAP1,KIDINS220,NKX21,TRP53	1	CSNK2A1	FHC,H-ferritin,HFt,MFH	ferritin heavy polypeptide 1 [Source:MGI Symbol;Acc:MGI:95588]	chr19	9982703	9985092	+	protein_coding	0.958899	0.201742	0.999842	-0.165346	0.957967	-0.0638832	0.999972	-0.250252	0.467691	-0.177159	0.999878	0.0931781	0.999815	0.0752837	0.815943	0.194169	0.109054	0.160487	1.85852E-08	0.727637	0.434837	-0.215299	0.99989	0.00293154	0.933339	-0.107981	0.345874	-0.141079	0.137083	0.264065	6.6856E-17	0.988866	0.926925	-0.159331	0.755953
Irf7	ENSMUSG00000025498	8	ATG16L1,ATP6V0E,CSNK1A1,CSNK2A1,ERBB3,ITGB6,KIDINS220,NKX21	2	ATG16L1,CSNK2A1	6	ATP6V0E,CSNK1A1,ERBB3,ITGB6,KIDINS220,NKX21		interferon regulatory factor 7 [Source:MGI Symbol;Acc:MGI:1859212]	chr7	141262706	141266481	-	protein_coding	0.958899	0.209306	0.999842	-0.797097	0.960858	-0.133078	0.999972	0.787954	0.382447	0.458124	0.999878	-0.945187	0.976379	-0.551919	0.815943	-0.863703	0.91148	-0.0519923	0.0035527	1.45193	0.676915	0.537724	0.00856951	-2.29787	0.933339	0.887912	0.202956	-1.94724	0.508103	-0.68321	0.386342	0.405555	0.926925	-0.65547	0.755953
Sp100	ENSMUSG00000026222	8	ATG16L1,ATP6V0E,CSNK1A1,CSNK2A1,ERBB3,ITGB6,KIDINS220,NKX21	2	ATG16L1,CSNK2A1	6	ATP6V0E,CSNK1A1,ERBB3,ITGB6,KIDINS220,NKX21	A430075G10Rik	nuclear antigen Sp100 [Source:MGI Symbol;Acc:MGI:109561]	chr1	85649988	85709998	+	protein_coding	0.958899	0.522759	0.999842	-0.660016	0.978679	-0.0476416	0.999972	1.03614	0.363648	0.379953	0.999878	-0.5076	0.999815	-0.317558	0.815943	-0.477915	0.232181	-0.453232	0.00352829	1.51437	0.790819	0.297118	0.000716096	-1.96449	0.933339	1.03879	0.202956	-1.55216	0.508103	-0.555259	0.979655	-0.0149819	0.926925	-0.501695	0.755953
Ube2l6	ENSMUSG00000027078	8	ATG16L1,ATP6V0E,CSNK1A1,CSNK2A1,ERBB3,ITGB6,KIDINS220,NKX21	2	ATG16L1,CSNK2A1	6	ATP6V0E,CSNK1A1,ERBB3,ITGB6,KIDINS220,NKX21	2810489I21Rik,RIG-B,Ubce8,UBCH8,Ubcm8	ubiquitin-conjugating enzyme E2L 6 [Source:MGI Symbol;Acc:MGI:1914500]	chr2	84798828	84810176	+	protein_coding	0.958899	-0.152836	0.999842	-0.464909	0.957967	0.0963803	0.999972	0.665484	0.211842	0.478803	0.999878	-0.588493	0.999815	0.159136	0.815943	-0.46553	0.686137	0.13643	2.06926E-05	1.59214	0.774282	-0.211004	0.000106189	-1.93984	0.933339	0.255117	0.202956	-1.30081	0.794239	-0.133106	0.0266951	0.792894	0.926925	-0.875001	0.755953
Cxcl5	ENSMUSG00000029371	8	ATG16L1,BECN1,CSNK1A1,CTNNB1,ERBB3,KIDINS220,NKX21,TGIF1	7	ATG16L1,BECN1,CSNK1A1,ERBB3,KIDINS220,NKX21,TGIF1	1	CTNNB1	AMCF-II,Cxcl6,ENA-78,GCP-2,LIX,Scyb5,Scyb6	chemokine (C-X-C motif) ligand 5 [Source:MGI Symbol;Acc:MGI:1096868]	chr5	90759378	90761624	+	protein_coding	0.958899	1.40224	0.999842	0.185384	0.957693	-0.620481	0.999972	-1.29091	0.211842	-1.82667	0.999878	-0.808498	0.999815	0.0407845	0.963266	-0.0975561	0.59133	0.263541	1.60059E-08	3.07842	0.738498	-0.69596	0.99989	0.313997	0.992354	-0.0355743	0.45881	1.00649	0.508103	-1.02577	0.000905974	1.50951	0.926925	-0.089967	0.755953
Lgals3bp	ENSMUSG00000033880	8	ATG16L1,ATP6V0E,BECN1,CSNK1A1,CSNK2A1,ERBB3,ITGB6,KIDINS220	3	ATG16L1,BECN1,CSNK2A1	5	ATP6V0E,CSNK1A1,ERBB3,ITGB6,KIDINS220	90K,CyCAP,MAC-2BP,Ppicap,Tango10b	lectin, galactoside-binding, soluble, 3 binding protein [Source:MGI Symbol;Acc:MGI:99554]	chr11	118392751	118402092	-	protein_coding	0.958899	0.227371	0.999842	-0.613048	0.968626	0.045813	0.999972	0.539323	0.435482	0.219186	0.999878	-0.317447	0.999815	-0.14082	0.815943	-0.163808	0.336906	0.19379	1.05383E-05	1.25282	0.905381	0.125078	2.68597E-05	-1.47426	0.933339	0.274145	0.202956	-1.05675	0.945115	-0.0253796	3.60368E-07	1.13318	0.926925	-0.656757	0.922579
Gstm1	ENSMUSG00000058135	8	ATG16L1,BECN1,ELOVL1,KEAP1,NFE2L2,NKX21,PID1,TRP53	8	ATG16L1,BECN1,ELOVL1,KEAP1,NFE2L2,NKX21,PID1,TRP53	0		Gstb-1,Gstb1	glutathione S-transferase, mu 1 [Source:MGI Symbol;Acc:MGI:95860]	chr3	108012255	108017973	-	protein_coding	0.958899	1.3394	0.999842	-0.095857	0.957693	-0.233776	0.999972	-0.224005	0.494476	-0.327501	0.999878	-0.135442	0.401815	0.368924	0.971704	0.044229	0.0632309	0.502288	1.01579E-25	3.61491	0.680229	-0.445554	0.99989	-0.74098	0.933339	-0.451567	0.783408	-0.261314	0.508103	0.244102	3.79095E-18	2.57807	0.926925	-0.342236	0.755953
Rrm2	ENSMUSG00000020649	8	ATP6V0E,CDKN2B,CSNK1A1,CSNK2A1,CTNNB1,ERBB3,NKX21,TRP53	6	ATP6V0E,CDKN2B,CSNK1A1,CTNNB1,ERBB3,TRP53	2	CSNK2A1,NKX21	R2	ribonucleotide reductase M2 [Source:MGI Symbol;Acc:MGI:98181]	chr12	24708241	24714146	+	protein_coding	0.964754	-0.061329	0.999842	0.341692	0.957693	0.236874	0.999972	0.313697	0.65064	-0.255538	0.999878	-0.430762	0.999815	0.273691	0.959242	0.0693618	0.831373	0.0612134	0.41965	0.44535	0.553219	-0.380571	0.00813981	1.44609	0.976408	0.0315739	0.983154	0.0114191	0.445168	0.557621	0.703684	0.113055	0.926925	-0.366833	0.922579
Samhd1	ENSMUSG00000027639	8	ATG16L1,ATP6V0E,CSNK1A1,ERBB3,KEAP1,KIDINS220,NKX21,TRP53	2	ATG16L1,TRP53	6	ATP6V0E,CSNK1A1,ERBB3,KEAP1,KIDINS220,NKX21	E330031J07Rik	SAM domain and HD domain, 1 [Source:MGI Symbol;Acc:MGI:1927468]	chr2	157097533	157135265	-	protein_coding	0.958899	-0.349952	0.999842	-0.0508545	0.957693	0.202718	0.311046	0.475059	0.596138	0.130029	0.999878	-0.021427	0.0356058	-0.408135	0.815943	-0.106573	0.109054	-0.201977	0.00736004	0.490062	0.429866	0.426662	6.51968E-06	-1.26069	0.933339	0.139518	0.407332	-0.411995	0.985119	-0.00396473	0.422617	-0.123838	0.926925	0.0296352	0.755953
Aqp5	ENSMUSG00000044217	8	ATP6V0E,BECN1,CSNK2A1,ERBB3,ITGB6,NKX21,RAD21,TRP53	3	BECN1,ITGB6,RAD21	5	ATP6V0E,CSNK2A1,ERBB3,NKX21,TRP53		aquaporin 5 [Source:MGI Symbol;Acc:MGI:106215]	chr15	99590849	99594829	+	protein_coding	0.958899	-0.159025	0.999842	-0.291805	0.998854	0.000955792	0.999972	-0.108092	0.211842	-0.331276	0.999878	-0.134775	0.0896774	0.21024	0.815943	-0.159988	0.0112025	0.207259	0.255786	-0.255024	0.429866	-0.30798	1.07301E-06	-0.770173	0.933339	-0.287448	0.908185	0.0251944	0.508103	-0.104967	3.66478E-09	0.521622	0.926925	-0.313571	0.755953
H2-K1	ENSMUSG00000061232	8	ATP6V0E,CSNK2A1,ERBB3,ITGB6,KEAP1,KIDINS220,NKX21,TGIF1	1	CSNK2A1	7	ATP6V0E,ERBB3,ITGB6,KEAP1,KIDINS220,NKX21,TGIF1	H-2K	histocompatibility 2, K1, K region [Source:MGI Symbol;Acc:MGI:95904]	chr17	33996017	34000333	-	protein_coding	0.99543	0.00824919	0.999842	-0.445365	0.959066	0.0607254	0.999972	0.408925	0.626698	0.126623	0.999878	-0.352826	0.826845	-0.240141	0.815943	-0.200578	0.90283	0.0184641	0.991445	0.161019	0.431109	0.572522	0.000401748	-1.16759	0.933339	-0.140003	0.202956	-1.02794	0.788188	-0.0674098	0.441457	-0.175221	0.926925	-0.108334	0.807965
mt-Co1	ENSMUSG00000064351	8	BDNF,KEAP1,LGR5,NKD1,NKD2,NKX21,NR1D1,TTF1	7	BDNF,KEAP1,LGR5,NKD2,NKX21,NR1D1,TTF1	1	NKD1	CCOI,COI,COX1,CoxI,mt-Co1-201	mitochondrially encoded cytochrome c oxidase I [Source:MGI Symbol;Acc:MGI:102504]	chrMT	5328	6872	+	protein_coding	0.958899	0.747864	0.999842	0.0414581	0.957693	0.323702	0.999972	-0.147812	0.795142	0.146753	0.999878	0.440702	0.999815	0.115777	0.815943	0.244295	0.051428	0.366628	0.645196	0.219228	0.947497	-0.0451729	0.99989	0.353456	0.950422	-0.0600308	0.68343	0.172819	6.66494E-06	0.831082	0.0164978	0.382059	0.926925	-0.261462	0.755953
Rbm47	ENSMUSG00000070780	8	APC,BDNF,CTNNB1,LGR4,LGR5,NKX21,NR1D1,TRP53	8	APC,BDNF,CTNNB1,LGR4,LGR5,NKX21,NR1D1,TRP53	0		9530077J19Rik	RNA binding motif protein 47 [Source:MGI Symbol;Acc:MGI:2384294]	chr5	66016549	66173118	-	protein_coding	0.958899	0.354716	0.999842	0.223114	0.957693	0.401217	0.999972	-0.0116495	0.372384	0.516313	0.999878	0.0306804	0.00582418	0.563813	0.815943	0.318579	0.109054	0.205	0.0486618	0.551612	0.430078	-0.468433	0.99989	-0.135986	0.933339	0.418548	0.202956	0.727241	3.8109E-06	0.712031	0.0942532	0.366162	0.926925	-0.287622	0.922579
F2rl1	ENSMUSG00000021678	8	BECN1,CDKN2B,ERBB3,GSK3B,KEAP1,MET,NKX21,TRP53	5	BECN1,CDKN2B,GSK3B,NKX21,TRP53	3	ERBB3,KEAP1,MET	Gpcr11,PAR-2,Par2	coagulation factor II (thrombin) receptor-like 1 [Source:MGI Symbol;Acc:MGI:101910]	chr13	95511732	95525227	-	protein_coding	0.958899	-0.292433	0.999842	-0.114554	0.957693	-0.14026	0.999972	0.0320241	0.225473	-0.488352	0.999878	0.077839	0.300798	-0.329466	0.834444	0.10023	0.109054	0.242603	0.991445	-0.086237	0.455828	-0.33889	0.99989	-0.461411	0.937736	-0.0870779	0.49465	-0.31006	0.508103	0.162674	6.66236E-05	0.608033	0.926925	-0.133037	0.755953
Krt7	ENSMUSG00000023039	8	APC,BECN1,CDKN2B,ERBB3,KEAP1,KIDINS220,NKX21,SLC34A2	5	APC,BECN1,CDKN2B,NKX21,SLC34A2	3	ERBB3,KEAP1,KIDINS220	D15Wsu77e,K7,Krt2-7	keratin 7 [Source:MGI Symbol;Acc:MGI:96704]	chr15	101412402	101430313	+	protein_coding	0.958899	0.121491	0.999842	-0.23963	0.959066	0.0610315	0.999972	-0.000408549	0.555456	-0.158877	0.999878	-0.306651	0.00015281	0.552309	0.815943	-0.295341	0.109054	0.197081	0.991445	-0.123855	0.429866	-0.776751	0.133016	-0.588413	0.933339	-0.771828	0.629329	-0.254546	0.837135	-0.0385381	2.43448E-11	0.765521	0.926925	0.16865	0.755953
Tpi1	ENSMUSG00000023456	8	APC,BECN1,CDKN2B,FBXW11,KEAP1,NKX21,RAD21,TRP53	8	APC,BECN1,CDKN2B,FBXW11,KEAP1,NKX21,RAD21,TRP53	0		Tpi-1	triosephosphate isomerase 1 [Source:MGI Symbol;Acc:MGI:98797]	chr6	124810586	124814296	-	protein_coding	0.958899	-0.315012	0.999842	-0.225192	0.968775	-0.060651	0.999972	0.322406	0.864839	-0.0629684	0.999878	0.129266	4.38252E-05	0.561375	0.815943	0.364011	0.570554	0.0659056	0.0445697	0.48597	0.682614	-0.280816	0.579954	-0.706198	0.933339	-0.871187	0.941487	-0.0498488	0.508103	0.133851	2.45879E-21	1.64873	0.926925	-0.0967417	0.755953
Sdcbp2	ENSMUSG00000027456	8	BECN1,CSNK1A1,CSNK2A1,ERBB3,KEAP1,KIDINS220,NKX21,TRP53	5	BECN1,CSNK2A1,KEAP1,NKX21,TRP53	3	CSNK1A1,ERBB3,KIDINS220		syndecan binding protein (syntenin) 2 [Source:MGI Symbol;Acc:MGI:2385156]	chr2	151572622	151590005	+	protein_coding	0.992257	0.0309764	0.999842	-0.660081	0.959066	-0.136256	0.999972	-0.0596919	0.938995	0.0430065	0.999878	-0.617987	0.999815	0.467348	0.815943	-0.445764	0.279626	0.424048	0.583385	0.665356	0.903315	-0.175225	0.99989	-0.405159	0.933339	-2.34476	0.782743	0.364445	0.561776	0.311147	1.55582E-12	2.41819	0.926925	0.30203	0.755953
Tinagl1	ENSMUSG00000028776	8	BECN1,FBXW11,ITGB6,KEAP1,LAMP2,NFE2L2,NKX21,TRP53	8	BECN1,FBXW11,ITGB6,KEAP1,LAMP2,NFE2L2,NKX21,TRP53	0		1110021J17Rik,Arg1,AZ-1,Lcn7	tubulointerstitial nephritis antigen-like 1 [Source:MGI Symbol;Acc:MGI:2137617]	chr4	130165602	130175122	-	protein_coding	0.958899	-0.127064	0.999842	-0.135696	0.957693	-0.214471	0.999972	-0.0212439	0.354933	-0.380291	0.999878	-0.0684958	0.0101339	0.395155	0.815943	0.257749	0.703418	0.0479338	0.258281	0.311211	0.429866	-0.527794	0.437205	-0.827783	0.933339	-0.194485	0.481952	-0.307297	0.508103	0.129337	8.78412E-23	1.69988	0.926925	-0.0347909	0.755953
Mfge8	ENSMUSG00000030605	8	BECN1,CTNNB1,ERBB3,KEAP1,MET,RAD21,RNF43,SLC34A2	3	CTNNB1,RNF43,SLC34A2	5	BECN1,ERBB3,KEAP1,MET,RAD21	lactadherin,MFG-E8,Mfgm,SED1	milk fat globule-EGF factor 8 protein [Source:MGI Symbol;Acc:MGI:102768]	chr7	79133768	79149060	-	protein_coding	0.958899	0.339926	0.999842	-0.192108	0.99282	0.0176037	0.999972	0.124197	0.71974	-0.159942	0.999878	-0.0623169	0.94619	0.162035	0.989295	0.00842458	0.605463	-0.0575074	0.991445	-0.0229441	0.797595	0.118857	0.99989	0.444641	0.933339	-0.236126	0.374196	-0.364731	0.761836	-0.0548439	0.000205305	-0.599765	0.926925	0.15404	0.755953
Id1	ENSMUSG00000042745	8	BECN1,CSNK1A1,CSNK2A1,ERBB3,HUWE1,KIDINS220,NKX21,RAD21	7	BECN1,CSNK1A1,ERBB3,HUWE1,KIDINS220,NKX21,RAD21	1	CSNK2A1	bHLHb24,D2Wsu140e,Idb1	inhibitor of DNA binding 1 [Source:MGI Symbol;Acc:MGI:96396]	chr2	152736251	152737410	+	protein_coding	0.958899	0.477262	0.999842	-0.21216	0.957693	-0.212762	0.999972	-0.0630519	0.211842	-0.926687	0.999878	0.0184017	0.0543565	0.469745	0.815943	-0.143863	0.123553	0.240747	0.991445	0.201537	0.643354	-0.250857	0.99989	0.392394	0.933339	-0.459756	0.974688	-0.0183329	0.895715	0.0339906	3.92769E-09	1.00105	0.926925	-0.270958	0.859595
Phgr1	ENSMUSG00000046804	8	BECN1,ERBB3,HUWE1,ITGB6,KIDINS220,NKX21,RAD21,TRP53	8	BECN1,ERBB3,HUWE1,ITGB6,KIDINS220,NKX21,RAD21,TRP53	0		1810007E14Rik	proline/histidine/glycine-rich 1 [Source:MGI Symbol;Acc:MGI:1858382]	chr2	118772769	118778165	+	protein_coding	0.958899	-0.563439	0.999842	-0.233684	0.963953	0.103493	0.999972	-0.363892	0.221637	-0.658478	0.999878	-0.129999	0.113876	-0.75305	0.81667	0.183959	0.109054	0.373937	0.160193	-0.697318	0.644656	0.336638	0.820266	-0.992886	0.979319	0.0396955	0.87611	-0.127714	0.718498	0.127393	0.00419521	0.644912	0.926925	-0.444318	0.755953
Cd302	ENSMUSG00000060703	8	BECN1,CSNK1A1,CSNK2A1,ERBB3,HUWE1,KIDINS220,NKX21,TRP53	4	CSNK1A1,ERBB3,HUWE1,KIDINS220	4	BECN1,CSNK2A1,NKX21,TRP53	1110055L24Rik	CD302 antigen [Source:MGI Symbol;Acc:MGI:1913455]	chr2	60251993	60284488	-	protein_coding	0.958899	0.152721	0.999842	0.281199	0.957693	-0.219766	0.999972	-0.631788	0.211842	-1.65342	0.999878	0.127405	0.176051	-0.782739	0.851057	0.157263	0.109439	0.391587	0.144444	-0.638334	0.429866	0.904414	0.99989	0.755805	0.933339	0.54228	0.843474	0.126527	0.508103	-0.507185	0.000311955	-0.823587	0.957694	-0.0221052	0.755953
Cdc20	ENSMUSG00000006398	8	CDKN2B,CSNK1A1,CTNNB1,ELOVL1,ERBB3,NKX21,RNF43,TRP53	7	CDKN2B,CSNK1A1,CTNNB1,ELOVL1,ERBB3,RNF43,TRP53	1	NKX21	2310042N09Rik,p55CDC	cell division cycle 20 [Source:MGI Symbol;Acc:MGI:1859866]	chr4	118432901	118437352	-	protein_coding	0.958899	-0.289994	0.999842	0.0985967	0.957693	0.298964	0.999972	0.346729	0.273742	0.480441	0.999878	0.130698	0.679569	0.280037	0.815943	0.256673	0.293352	0.178614	0.8176	0.320788	0.429866	-0.575214	0.0366587	1.12213	0.933339	-0.168589	0.966879	0.016032	0.0603426	0.550432	0.422215	0.183898	0.926925	-0.22241	0.755953
Zyx	ENSMUSG00000029860	8	CDKN2B,CSNK1A1,ERBB3,GSK3B,KEAP1,KIDINS220,NKX21,SLC34A2	3	CDKN2B,GSK3B,SLC34A2	5	CSNK1A1,ERBB3,KEAP1,KIDINS220,NKX21	R75157	zyxin [Source:MGI Symbol;Acc:MGI:103072]	chr6	42349828	42360213	+	protein_coding	0.958899	-0.388191	0.999842	-0.245089	0.959066	-0.0965777	0.999972	0.385684	0.87177	-0.0718508	0.999878	-0.0527124	0.999815	0.0444022	0.998532	-0.00111766	0.304857	0.180148	0.991445	0.182366	0.799999	-0.112672	0.99989	-0.56865	0.933339	-0.152872	0.336391	0.378551	0.508103	0.237774	0.769722	-0.0927813	0.988346	0.0079066	0.755953
Lcn2	ENSMUSG00000026822	8	CSNK1A1,CSNK2A1,CTNNB1,ERBB3,HUWE1,KIDINS220,NKX21,TRP53	4	CSNK1A1,ERBB3,HUWE1,KIDINS220	4	CSNK2A1,CTNNB1,NKX21,TRP53	24p3,NGAL,NRL	lipocalin 2 [Source:MGI Symbol;Acc:MGI:96757]	chr2	32384633	32387797	-	protein_coding	0.958899	0.579206	0.999842	-0.330804	0.982975	-0.0387136	0.999972	-0.315976	0.211842	-0.754675	0.999878	0.0244319	0.999815	-0.167506	0.815943	0.414681	0.12004	0.168468	0.991445	0.113501	0.429866	0.66303	0.99989	0.0164151	0.956095	0.0368826	0.629894	-0.157311	0.508103	0.217163	0.164755	-0.358213	0.926925	-0.262528	0.755953
Psmd8	ENSMUSG00000030591	8	APC,CSNK1A1,CTNNB1,ERBB3,KEAP1,KIDINS220,NKX21,SLC34A2	2	CTNNB1,SLC34A2	6	APC,CSNK1A1,ERBB3,KEAP1,KIDINS220,NKX21	6720456J22Rik,C76433	proteasome (prosome, macropain) 26S subunit, non-ATPase, 8 [Source:MGI Symbol;Acc:MGI:1888669]	chr7	29174188	29180701	-	protein_coding	0.980731	-0.0213967	0.999842	-0.0452648	0.977399	-0.0284655	0.999972	0.0439533	0.986258	-0.00489481	0.999878	-0.200492	0.00975579	-0.3297	0.815943	-0.145441	0.172885	0.108432	0.991445	0.0169858	0.664202	0.151773	0.99989	-0.192172	0.959342	0.0410783	0.821085	-0.0915835	0.508103	0.0927427	0.12961	-0.239134	0.926925	0.0344776	0.755953
Pias1	ENSMUSG00000032405	8	BECN1,CSNK1A1,ERBB3,KEAP1,KIDINS220,NKX21,NR1D1,TRP53	3	BECN1,NR1D1,TRP53	5	CSNK1A1,ERBB3,KEAP1,KIDINS220,NKX21	2900068C24Rik,Ddxbp1,GBP	protein inhibitor of activated STAT 1 [Source:MGI Symbol;Acc:MGI:1913125]	chr9	62878368	62980883	-	protein_coding	0.958899	-0.211787	0.999842	0.08287	0.957693	0.163386	0.999972	0.349336	0.786611	-0.0753169	0.999878	-0.0977735	0.692578	-0.207776	0.833292	-0.0799926	0.286143	-0.126643	0.991445	0.106529	0.949686	-0.0314475	0.230216	-0.549306	0.935017	0.090611	0.548518	-0.276658	0.894193	0.0253532	0.00627683	0.338257	0.926925	0.163272	0.755953
Gjb1	ENSMUSG00000047797	8	CSNK1A1,CSNK2A1,CTNNB1,ERBB3,KIDINS220,NKX21,RNF43,TGIF1	5	CSNK1A1,ERBB3,KIDINS220,NKX21,TGIF1	3	CSNK2A1,CTNNB1,RNF43	connexin-32,Cx32,Gjb-1	gap junction protein, beta 1 [Source:MGI Symbol;Acc:MGI:95719]	chrX	101376378	101385629	+	protein_coding	0.958899	-0.228599	0.999842	0.0832901	0.957693	-0.553073	0.999972	-0.636306	0.216804	-1.03159	0.999878	-0.0310225	0.755869	-0.397034	0.815943	0.523058	0.109054	0.417403	0.16368	-0.656479	0.579031	0.25887	0.99989	0.558924	0.957611	0.0607804	0.579194	0.263793	0.508103	0.320676	0.213128	0.360725	0.587395	-0.652532	0.755953
Crip2	ENSMUSG00000006356	8	CDKN2B,CSNK2A1,ERBB3,GSK3B,KIDINS220,LGR5,NKX21,SLC34A2	4	CDKN2B,GSK3B,LGR5,SLC34A2	4	CSNK2A1,ERBB3,KIDINS220,NKX21	0610010I23Rik,Crp,CRP4,ESP1,Hlp	cysteine rich protein 2 [Source:MGI Symbol;Acc:MGI:1915587]	chr12	113140236	113145506	+	protein_coding	0.960594	-0.0323266	0.999842	-0.140601	0.957693	0.114433	0.999972	0.0641916	0.493719	0.133788	0.999878	-0.0389498	0.999815	-0.0123774	0.854518	-0.0551674	0.109054	0.114098	0.991445	0.057652	0.436419	-0.246536	0.0254099	-0.544711	0.933339	-0.294006	0.839839	0.0502298	0.109646	0.228878	0.213128	0.177792	0.926925	-0.0877771	0.953348
Nfe2l2	ENSMUSG00000015839	8	APC,BECN1,CSNK2A1,ERBB3,ITGB6,NFE2L2,NKX21,TRP53	4	BECN1,ITGB6,NKX21,TRP53	4	APC,CSNK2A1,ERBB3,NFE2L2	Nrf2	nuclear factor, erythroid derived 2, like 2 [Source:MGI Symbol;Acc:MGI:108420]	chr2	75675513	75704641	-	protein_coding	0.958899	-0.143484	0.999842	-0.0271369	0.957693	0.0976227	0.999972	0.023645	0.211842	-0.337914	0.999878	0.00829102	0.00110765	-0.458502	0.976615	-0.0122167	0.109054	0.181977	0.991445	-0.0893855	0.859137	0.0575993	0.122469	-0.415532	0.947449	0.03918	0.765704	0.0783517	0.68083	0.0582234	8.16773E-07	0.380645	0.926925	-0.0382829	0.755953
Myl12a	ENSMUSG00000024048	8	CDKN2B,ERBB3,GSK3B,KIDINS220,MET,NR1D1,SLC34A2,TRP53	5	CDKN2B,GSK3B,NR1D1,SLC34A2,TRP53	3	ERBB3,KIDINS220,MET	2900073G15Rik	myosin, light chain 12A, regulatory, non-sarcomeric [Source:MGI Symbol;Acc:MGI:1914518]	chr17	70993656	71002878	-	protein_coding	0.958899	-0.065104	0.999842	-0.0129234	0.959559	0.0524999	0.999972	0.237468	0.21238	0.278568	0.999878	-0.0499212	0.949972	-0.123525	0.815943	-0.125247	0.864853	0.0123403	0.168088	0.281795	0.543926	-0.220829	0.170955	-0.523685	0.933339	-0.1763	0.446734	0.220348	0.0181814	0.317435	0.419343	0.0970256	0.926925	0.0473214	0.911618
Asah1	ENSMUSG00000031591	8	APC,BECN1,CTNNB1,ERBB3,NKX21,RAD21,RNF43,TRP53	5	BECN1,CTNNB1,NKX21,RNF43,TRP53	3	APC,ERBB3,RAD21	2310081N20Rik	N-acylsphingosine amidohydrolase 1 [Source:MGI Symbol;Acc:MGI:1277124]	chr8	41340197	41374773	-	protein_coding	0.958899	-0.0709318	0.999842	0.115917	0.994697	0.00685448	0.999972	-0.0851384	0.233676	-0.30405	0.999878	0.0521389	0.000793359	-0.431169	0.930256	-0.0408087	0.823924	-0.0187567	0.991445	-0.0509101	0.892544	-0.048877	0.99989	0.0191617	0.933339	-0.0722902	0.202956	-0.62604	0.0257923	-0.476189	0.00731098	0.307781	0.757119	0.263603	0.95975
Tgoln1	ENSMUSG00000056429	8	APC,CSNK2A1,ERBB3,KIDINS220,NKD1,NKX21,SOCS2,TRP53	5	ERBB3,KIDINS220,NKD1,SOCS2,TRP53	3	APC,CSNK2A1,NKX21	D6Ertd384e,TGN38,TGN38A,Ttgn1	trans-golgi network protein [Source:MGI Symbol;Acc:MGI:105080]	chr6	72608432	72617000	-	protein_coding	0.958899	-0.253945	0.356644	0.22694	0.957693	0.0927933	0.0717113	-0.400807	0.211842	-0.529775	0.999878	0.0693502	0.00411727	-0.434389	0.815943	0.267791	0.0549047	0.193331	0.0234503	-0.288054	0.722971	0.237582	0.0795976	0.466732	0.933339	0.282781	0.682145	-0.200695	0.705479	-0.0523356	0.403633	-0.103132	0.926925	-0.0323263	0.755953
Esam	ENSMUSG00000001946	7	APC,CSNK2A1,CTNNB1,ERBB3,KIDINS220,NKX21,TGIF1	3	ERBB3,KIDINS220,TGIF1	4	APC,CSNK2A1,CTNNB1,NKX21	2310008D05Rik,W117m	endothelial cell-specific adhesion molecule [Source:MGI Symbol;Acc:MGI:1916774]	chr9	37528078	37538319	+	protein_coding	0.963156	-0.0680392	0.999842	-0.00826775	0.977835	0.0330416	0.999972	-0.144914	0.211842	-0.446943	0.999878	0.0110562	3.09314E-05	-1.26463	0.815943	0.206482	0.109054	0.175259	0.017949	0.396039	0.642578	0.308921	0.99989	-0.205747	0.933339	0.229814	0.97816	0.0193872	0.582864	0.0904714	0.974954	-0.00478581	0.926925	-0.0695618	0.821891
Trappc6a	ENSMUSG00000002043	7	APC,BDNF,BECN1,CTNNB1,KEAP1,NKX21,TRP53	7	APC,BDNF,BECN1,CTNNB1,KEAP1,NKX21,TRP53	0		1810073E21Rik,4930519D19Rik,TRS33	trafficking protein particle complex 6A [Source:MGI Symbol;Acc:MGI:1914341]	chr7	19508712	19516145	+	protein_coding	0.958899	0.0851444	0.999842	-0.0793932	0.995257	-0.00994404	0.999972	0.0862602	0.50777	0.245763	0.999878	-0.0217709	0.00125416	0.661789	0.815943	0.148736	0.109054	0.30305	0.202599	0.503635	0.429866	-0.517279	0.99989	-0.433655	0.933339	-0.354138	0.650713	0.153198	0.00873722	0.554729	3.2103E-09	1.15569	0.926925	-0.194075	0.755953
Epdr1	ENSMUSG00000002808	7	APC,BECN1,CSNK2A1,ERBB3,KEAP1,NFE2L2,NKX21	6	APC,BECN1,CSNK2A1,KEAP1,NFE2L2,NKX21	1	ERBB3	Epdr1,Epdr2,MERP-1,MERP-2,MERP2,Ucc1	ependymin related protein 1 (zebrafish) [Source:MGI Symbol;Acc:MGI:2145369]	chr13	19591706	19619927	-	protein_coding	0.958899	2.75194	0.999842	-0.174299	0.967028	-0.125969	0.999972	0.851246	0.299317	0.637606	0.999878	0.437157	5.72919E-05	2.75175	0.815943	0.535056	0.964647	0.0244489	0.0451587	2.0796	0.45285	-1.53138	0.99989	0.375534	0.933339	-1.29718	0.550437	0.806639	0.942923	-0.0567482	0.00152032	2.40738	0.926925	-0.328716	0.922579
Hck	ENSMUSG00000003283	7	APC,ATP6V0E,BECN1,CSNK1A1,ERBB3,KEAP1,NKX21	0		7	APC,ATP6V0E,BECN1,CSNK1A1,ERBB3,KEAP1,NKX21	Bmk,Hck-1	hemopoietic cell kinase [Source:MGI Symbol;Acc:MGI:96052]	chr2	153108468	153151441	+	protein_coding	0.959933	-0.10121	0.999842	-0.203157	0.957693	0.126959	0.999972	0.122784	0.972367	0.0132095	0.999878	-0.0579671	0.00015054	-1.21838	0.815943	-0.134894	0.109054	-0.520191	0.991445	-0.156425	0.885352	0.110277	0.00270971	-1.22476	0.982513	0.0368877	0.551875	-0.449635	0.508103	-0.220543	0.00631752	-0.567385	0.926925	0.220244	0.908425
Wfdc2	ENSMUSG00000017723	7	APC,BECN1,CSNK2A1,ERBB3,NKX21,PID1,RAD21	6	APC,BECN1,ERBB3,NKX21,PID1,RAD21	1	CSNK2A1	1600023A02Rik,HE4,WAP5	WAP four-disulfide core domain 2 [Source:MGI Symbol;Acc:MGI:1914951]	chr2	164562579	164568510	+	protein_coding	0.958899	0.854363	0.999842	-0.243167	0.957693	-0.123657	0.999972	-0.0311522	0.242912	-0.275195	0.999878	-0.246859	1.24588E-08	1.23834	0.832071	0.0749688	0.148258	0.15005	0.334935	-0.326407	0.915901	0.156116	0.99989	0.000107705	0.933339	-0.32961	0.569319	-0.611961	0.908464	-0.0194489	8.81747E-10	0.729148	0.926925	0.147036	0.755953
Sparc	ENSMUSG00000018593	7	APC,CSNK1A1,ERBB3,KEAP1,NKX21,RAD21,SLC34A2	1	SLC34A2	6	APC,CSNK1A1,ERBB3,KEAP1,NKX21,RAD21	BM-40,osteonectin	secreted acidic cysteine rich glycoprotein [Source:MGI Symbol;Acc:MGI:98373]	chr11	55394500	55423183	-	protein_coding	0.958899	-0.204467	0.999842	-0.224597	0.957693	0.17904	0.999972	0.0465732	0.979444	0.00443631	0.999878	-0.086318	5.90252E-09	-0.912675	0.815943	0.0673886	0.795809	0.0179851	0.0912838	-0.235631	0.611167	0.444411	0.99989	-0.03629	0.962922	0.0719583	0.704759	-0.288154	0.508103	0.0773376	0.027136	-0.198269	0.267027	0.257496	0.985883
Cxcl16	ENSMUSG00000018920	7	APC,CSNK1A1,ERBB3,KEAP1,KIDINS220,NKX21,SLC34A2	1	SLC34A2	6	APC,CSNK1A1,ERBB3,KEAP1,KIDINS220,NKX21	0910001K24Rik,SR-PSOX,SR-PSOX/CXCL16	chemokine (C-X-C motif) ligand 16 [Source:MGI Symbol;Acc:MGI:1932682]	chr11	70453983	70459984	-	protein_coding	0.958899	-0.140382	0.999842	-0.0300584	0.984938	0.0221624	0.999972	0.200581	0.813058	0.0730705	0.999878	-0.247429	5.99199E-06	-0.814531	0.815943	-0.230916	0.28963	0.107885	0.991445	0.0634161	0.880547	-0.0506011	0.99989	-0.448948	0.933339	0.202087	0.21596	-0.378402	0.508103	0.129497	0.416311	-0.115843	0.926925	0.137008	0.755953
Mical1	ENSMUSG00000019823	7	APC,CTNNB1,ERBB3,KEAP1,NKX21,RNF43,TRP53	3	CTNNB1,RNF43,TRP53	4	APC,ERBB3,KEAP1,NKX21	Nical	microtubule associated monooxygenase, calponin and LIM domain containing 1 [Source:MGI Symbol;Acc:MGI:2385847]	chr10	41476314	41487032	+	protein_coding	0.958899	-0.908274	0.999842	-0.22532	0.957693	-0.135281	0.999972	-0.000869311	0.341108	-0.428443	0.999878	-0.0326693	0.000765056	-1.43461	0.972471	-0.037136	0.937464	-0.0200251	0.991445	-0.197243	0.850565	0.151108	0.99989	-0.530864	0.933339	-0.625032	0.55282	-0.476972	0.508103	-0.369964	0.103856	-0.496395	0.926925	0.14433	0.755953
Arg1	ENSMUSG00000019987	7	APC,BECN1,CDKN2B,KEAP1,NFE2L2,NKX21,TRP53	7	APC,BECN1,CDKN2B,KEAP1,NFE2L2,NKX21,TRP53	0		AI,Arg-1,PGIF	arginase, liver [Source:MGI Symbol;Acc:MGI:88070]	chr10	24915221	24927484	-	protein_coding	0.958899	1.80677	0.999842	0.0626971	0.957693	-0.298739	0.999972	0.417975	0.705298	-0.304802	0.999878	-0.169457	1.07837E-10	2.32691	0.815943	0.943548	0.873992	-0.0458192	0.558535	0.711399	0.63492	0.709281	0.99989	-1.34145	0.933339	-0.982303	0.627936	-0.74309	0.508103	0.487691	0.00469837	1.20379	0.926925	-0.542829	0.755953
Akap5	ENSMUSG00000021057	7	APC,ERBB3,KEAP1,KIDINS220,NKX21,RAD21,RNF43	1	RNF43	6	APC,ERBB3,KEAP1,KIDINS220,NKX21,RAD21	3526401B18Rik,AKAP150,LOC238276	A kinase (PRKA) anchor protein 5 [Source:MGI Symbol;Acc:MGI:2685104]	chr12	76324891	76334153	+	protein_coding	0.958899	-0.414514	0.999842	0.100662	0.957693	0.112765	0.999972	0.0478094	0.846909	-0.0600062	0.999878	-0.168168	0.00478918	-0.648209	0.815943	-0.195912	0.109054	-0.32945	0.418767	-0.371247	0.497655	0.458756	0.0424144	-0.779232	0.933339	0.502908	0.509657	-0.467974	0.508103	-0.18982	0.732974	0.0598773	0.243637	0.466902	0.835176
Pygl	ENSMUSG00000021069	7	APC,BECN1,CDKN2B,CTNNB1,KEAP1,NKX21,TRP53	7	APC,BECN1,CDKN2B,CTNNB1,KEAP1,NKX21,TRP53	0			liver glycogen phosphorylase [Source:MGI Symbol;Acc:MGI:97829]	chr12	70190811	70231488	-	protein_coding	0.958899	0.222276	0.999842	0.264381	0.968085	-0.121127	0.999972	0.575473	0.841995	0.14005	0.999878	0.581046	0.000107407	1.11853	0.815943	0.7289	0.500022	-0.123199	0.279885	0.690551	0.429866	-1.41499	0.99989	-0.216143	0.933339	-1.308	0.214365	-1.21502	0.0614735	0.571665	2.96558E-13	2.22733	0.969929	0.0282397	0.755953
Pfkp	ENSMUSG00000021196	7	APC,BECN1,CDKN2B,FBXW11,ITGB6,NKX21,TRP53	7	APC,BECN1,CDKN2B,FBXW11,ITGB6,NKX21,TRP53	0		1200015H23Rik,9330125N24Rik,PFK-C	phosphofructokinase, platelet [Source:MGI Symbol;Acc:MGI:1891833]	chr13	6579768	6648777	-	protein_coding	0.958899	-0.174288	0.999842	0.0663373	0.999591	-0.000455253	0.999972	-0.00868992	0.682701	-0.16063	0.999878	0.135476	1.50693E-07	0.957131	0.815943	0.376283	0.667207	-0.0651274	0.566428	0.402165	0.48022	-0.610637	0.0836722	-1.02988	0.933339	-0.501271	0.942137	-0.0598427	0.430934	0.353959	3.81018E-19	2.03774	0.926925	0.0936111	0.755953
Abca3	ENSMUSG00000024130	7	APC,CSNK1A1,ERBB3,KIDINS220,MET,NKX21,RAD21	5	CSNK1A1,ERBB3,KIDINS220,MET,RAD21	2	APC,NKX21	1810036E22Rik,ABC-C,Abc3	ATP-binding cassette, sub-family A (ABC1), member 3 [Source:MGI Symbol;Acc:MGI:1351617]	chr17	24352023	24410201	+	protein_coding	0.958899	-0.540359	0.999842	-0.115738	0.957967	0.133407	0.999972	-0.308052	0.232886	-0.650328	0.999878	0.0775987	0.0099773	-0.653619	0.815943	0.547926	0.387032	0.116874	0.0228771	-0.437655	0.470925	0.382215	0.99989	0.428301	0.933339	0.407887	0.886777	0.0717794	0.92334	0.0227438	0.714195	0.0539905	0.926925	-0.131667	0.916761
Clybl	ENSMUSG00000025545	7	APC,ATG16L1,BECN1,CTNNB1,KEAP1,NKX21,TRP53	7	APC,ATG16L1,BECN1,CTNNB1,KEAP1,NKX21,TRP53	0		0610033J05Rik,2310014M14Rik,Clb	citrate lyase beta like [Source:MGI Symbol;Acc:MGI:1916884]	chr14	122181694	122402232	+	protein_coding	0.958899	0.280312	0.999842	0.320532	0.957693	0.222717	0.999972	0.32104	0.461311	0.337362	0.999878	0.0713026	2.44686E-05	1.25565	0.815943	0.397413	0.479555	0.146741	2.99329E-06	1.30175	0.429866	-1.19042	0.99989	-0.720796	0.933339	-0.373792	0.689971	0.230044	0.0344877	0.668345	4.67176E-13	1.77767	0.926925	-0.357424	0.755953
Prdx6	ENSMUSG00000026701	7	APC,ATG16L1,BECN1,CSNK2A1,KEAP1,NFE2L2,NKX21	6	APC,ATG16L1,BECN1,KEAP1,NFE2L2,NKX21	1	CSNK2A1	1-cysPrx,9430088D19Rik,aiPLA2,Aop2,Brp-12,CC26,CP-3,GPx,Ltw-4,Ltw4,Lvtw-4,NSGP	peroxiredoxin 6 [Source:MGI Symbol;Acc:MGI:894320]	chr1	161240112	161251219	-	protein_coding	0.958899	0.392123	0.999842	-0.0235288	0.957967	0.0545664	0.999972	0.0222982	0.335492	-0.189482	0.999878	-0.181134	9.21646E-13	1.37283	0.815943	-0.0955924	0.109054	-0.155019	0.000473477	0.491877	0.937569	-0.0595629	0.99989	-0.228541	0.933339	-0.306901	0.202956	-0.911907	0.508103	-0.190434	5.20445E-06	0.465702	0.267027	0.346625	0.755953
Ivd	ENSMUSG00000027332	7	APC,CSNK1A1,ERBB3,HUWE1,KEAP1,KIDINS220,RAD21	6	CSNK1A1,ERBB3,HUWE1,KEAP1,KIDINS220,RAD21	1	APC	1300016K07Rik,6720455E18Rik	isovaleryl coenzyme A dehydrogenase [Source:MGI Symbol;Acc:MGI:1929242]	chr2	118861954	118882909	+	protein_coding	0.958899	-0.263562	0.999842	0.0954287	0.957693	-0.417462	0.999972	-0.211479	0.211842	-0.772303	0.999878	-0.00811237	0.000268978	-0.956384	0.966614	-0.039461	0.109054	0.313455	0.991445	0.0172363	0.812051	0.148314	0.99989	0.218743	0.933339	0.252142	0.856501	-0.101574	0.508103	-0.233344	0.400469	0.13883	0.926925	-0.0943231	0.847751
Car2	ENSMUSG00000027562	7	APC,CSNK1A1,CSNK2A1,CTNNB1,KEAP1,NKX21,RNF43	5	CSNK1A1,CTNNB1,KEAP1,NKX21,RNF43	2	APC,CSNK2A1	CAII,Car-2,Ltw-5,Lvtw-5	carbonic anhydrase 2 [Source:MGI Symbol;Acc:MGI:88269]	chr3	14886428	14900770	+	protein_coding	0.958899	-0.202655	0.999842	0.0444848	0.957693	-0.156685	0.999972	-0.079678	0.810627	-0.0883826	0.999878	-0.245322	0.00486309	-0.799993	0.859515	-0.102006	0.279157	0.172184	0.991445	-0.133835	0.654896	0.185358	0.99989	-0.571767	0.933339	0.147131	0.668921	-0.184636	0.644135	0.111815	0.509581	0.139825	0.926925	-0.146741	0.755953
Slc7a11	ENSMUSG00000027737	7	APC,ATG16L1,DRAM1,ERBB2,KEAP1,NFE2L2,TGIF1	6	ATG16L1,DRAM1,ERBB2,KEAP1,NFE2L2,TGIF1	1	APC	9930009M05Rik,sut,x<c>,xCT	solute carrier family 7 (cationic amino acid transporter, y+ system), member 11 [Source:MGI Symbol;Acc:MGI:1347355]	chr3	49892526	50443614	-	protein_coding	0.958899	-0.27864	0.999842	0.179809	0.957693	-0.407513	0.959979	-0.574834	0.990592	0.00569404	0.999878	-0.465666	0.00248512	-0.816719	0.815943	-0.173045	0.0680992	0.432742	2.19158E-19	2.39408	0.431109	-0.451786	0.99989	0.236934	0.933339	0.338818	0.664598	0.2215	0.319904	0.416302	0.240413	-0.233715	0.926925	-0.137593	0.755953
Col15a1	ENSMUSG00000028339	7	APC,BECN1,CDKN2B,FBXW11,LAMP2,NKX21,TRP53	7	APC,BECN1,CDKN2B,FBXW11,LAMP2,NKX21,TRP53	0			collagen, type XV, alpha 1 [Source:MGI Symbol;Acc:MGI:88449]	chr4	47208161	47313167	+	protein_coding	0.958899	1.91469	0.999842	-0.834669	0.957693	0.69051	0.999972	-0.374165	0.579015	0.500771	0.999878	0.788592	1.56232E-11	4.62669	0.815943	1.81513	0.401129	-0.286206	0.991445	-0.604708	0.666329	-0.876497	0.99989	-1.03743	0.933339	-1.94362	0.242112	1.90734	0.242187	0.786208	6.24955E-15	4.58448	0.929681	0.123641	0.755953
Glipr2	ENSMUSG00000028480	7	APC,BECN1,ERBB3,KEAP1,NKX21,RAD21,SLC34A2	1	SLC34A2	6	APC,BECN1,ERBB3,KEAP1,NKX21,RAD21	5730414A08Rik,GAPR-1	GLI pathogenesis-related 2 [Source:MGI Symbol;Acc:MGI:1917770]	chr4	43957401	43979118	+	protein_coding	0.958899	-0.422967	0.999842	-0.230192	0.957693	0.174616	0.999972	0.0998912	0.615474	-0.26528	0.999878	0.0316418	0.000529765	-1.19755	0.894165	0.126485	0.49736	0.129085	0.991445	-0.0521947	0.429866	0.654491	0.99989	-0.624948	0.933339	-0.197651	0.620908	-0.310042	0.741424	0.0944409	5.80675E-07	-1.28982	0.926925	0.295109	0.76104
Slc2a1	ENSMUSG00000028645	7	APC,BECN1,ITGB6,KEAP1,KIDINS220,NKX21,TRP53	7	APC,BECN1,ITGB6,KEAP1,KIDINS220,NKX21,TRP53	0		Glut-1,Glut1	solute carrier family 2 (facilitated glucose transporter), member 1 [Source:MGI Symbol;Acc:MGI:95755]	chr4	119108711	119137983	+	protein_coding	0.958899	-0.275294	0.999842	0.140612	0.957693	-0.182499	0.999972	0.0144367	0.508695	0.280591	0.999878	0.363088	1.47909E-06	0.915175	0.815943	0.529651	0.159001	0.181284	0.102769	0.496876	0.596506	-0.349243	0.99989	-0.0649043	0.933339	-0.254059	0.837213	-0.142914	0.527357	0.12125	1.43019E-18	1.73741	0.926925	0.268529	0.755953
Cd38	ENSMUSG00000029084	7	APC,CSNK1A1,CSNK2A1,ERBB3,KIDINS220,NKX21,TGIF1	4	CSNK1A1,ERBB3,KIDINS220,TGIF1	3	APC,CSNK2A1,NKX21	Cd38-rs1	CD38 antigen [Source:MGI Symbol;Acc:MGI:107474]	chr5	43868553	43912375	+	protein_coding	0.958899	-0.141356	0.999842	0.0915059	0.957693	-0.665746	0.844566	-0.659002	0.211842	-1.74026	0.999878	0.0298329	0.00509689	-1.27787	0.908658	0.0977759	0.128573	0.284345	0.991445	-0.0304014	0.429866	0.576649	0.99989	0.136153	0.961241	-0.0599824	0.891458	-0.0795798	0.508103	-0.360341	0.60686	0.103054	0.926925	-0.382869	0.755953
Cald1	ENSMUSG00000029761	7	APC,BECN1,CTCF,KEAP1,MET,NKX21,RAD21	1	CTCF	6	APC,BECN1,KEAP1,MET,NKX21,RAD21	4833423D12Rik,C920027I18Rik	caldesmon 1 [Source:MGI Symbol;Acc:MGI:88250]	chr6	34598500	34775473	+	protein_coding	0.958899	-0.210651	0.999842	0.0971808	0.957693	-0.221289	0.999972	-0.20291	0.211842	-0.571725	0.999878	-0.102655	1.47086E-06	-1.13784	0.922981	0.0518517	0.013007	0.349246	0.991445	0.0673035	0.743721	0.233606	0.99989	0.0157161	0.933339	0.197375	0.453298	0.425017	0.508103	0.117536	5.63851E-16	-1.23349	0.926925	-0.0214257	0.809235
Wnt7a	ENSMUSG00000030093	7	APC,ERBB3,KEAP1,MET,NKX21,RAD21,SLC34A2	1	SLC34A2	6	APC,ERBB3,KEAP1,MET,NKX21,RAD21	tw,Wnt-7a	wingless-type MMTV integration site family, member 7A [Source:MGI Symbol;Acc:MGI:98961]	chr6	91363981	91411363	-	protein_coding	0.958899	-0.679628	0.999842	-0.155379	0.957693	0.291994	0.999972	0.131874	0.495877	-0.311586	0.999878	0.00218497	4.41577E-06	-1.53996	0.815943	0.199185	0.972274	0.00705846	0.398808	-0.391794	0.846385	0.186146	0.99989	-0.116203	0.950422	-0.134974	0.659098	-0.476819	0.508103	-0.18573	0.512798	0.118693	0.926925	0.265659	0.755953
Adm	ENSMUSG00000030790	7	APC,BECN1,CDKN2B,CTNNB1,KEAP1,NKX21,TRP53	7	APC,BECN1,CDKN2B,CTNNB1,KEAP1,NKX21,TRP53	0		AM	adrenomedullin [Source:MGI Symbol;Acc:MGI:108058]	chr7	110627661	110629820	+	protein_coding	0.958899	3.53717	0.999842	-0.0321959	0.98298	-0.136548	0.999972	1.51689	0.697509	-0.549728	0.999878	0.645721	1.12559E-11	6.00489	0.815943	1.42387	0.581156	-0.320585	0.991445	0.949062	0.508812	-2.62626	0.99989	-1.87385	0.933339	-3.35859	0.889171	-0.407034	0.508103	0.564618	3.02822E-23	8.04297	0.926925	-0.162548	0.755953
Dapk2	ENSMUSG00000032380	7	APC,BECN1,CDKN2B,CSNK2A1,ERBB3,NKX21,TRP53	5	APC,BECN1,CDKN2B,NKX21,TRP53	2	CSNK2A1,ERBB3		death-associated protein kinase 2 [Source:MGI Symbol;Acc:MGI:1341297]	chr9	66158223	66272242	+	protein_coding	0.958899	0.297905	0.999842	0.159684	0.957693	0.14689	0.999972	0.232127	0.211842	0.511755	0.999878	0.224975	2.25788E-07	1.34078	0.84827	0.117489	0.109054	-0.334225	0.646445	0.351766	0.429866	-0.9103	0.474263	-0.807561	0.933339	-0.31513	0.982241	-0.0155346	0.508103	0.256381	7.34281E-18	1.75062	0.926925	0.0823268	0.755953
Prkar2a	ENSMUSG00000032601	7	APC,BECN1,ERBB3,KEAP1,MET,NKX21,RAD21	0		7	APC,BECN1,ERBB3,KEAP1,MET,NKX21,RAD21	1110061A24Rik,RII(alpha)	protein kinase, cAMP dependent regulatory, type II alpha [Source:MGI Symbol;Acc:MGI:108025]	chr9	108692143	108750436	+	protein_coding	0.958899	-0.220236	0.999842	0.147308	0.957814	-0.119095	0.999972	0.109884	0.599151	-0.210714	0.999878	0.0624299	0.00964994	-0.597062	0.815943	-0.193304	0.483675	0.102543	0.304722	-0.285431	0.883846	0.113972	0.99989	-0.515261	0.99467	0.0109791	0.734109	-0.27117	0.921031	0.0246563	6.00473E-10	-0.890803	0.926925	0.1964	0.755953
Sgpp2	ENSMUSG00000032908	7	APC,CSNK1A1,CSNK2A1,ERBB3,KIDINS220,NKX21,RNF43	3	CSNK1A1,ERBB3,KIDINS220	4	APC,CSNK2A1,NKX21,RNF43		sphingosine-1-phosphate phosphotase 2 [Source:MGI Symbol;Acc:MGI:3589109]	chr1	78310345	78420289	+	protein_coding	0.958899	-0.385021	0.999842	0.294564	0.957693	-0.283762	0.586555	-0.810824	0.211842	-1.01623	0.999878	0.115332	0.00323389	-0.945585	0.896596	0.106024	0.291411	0.184632	0.0406091	-0.797786	0.723963	0.309833	0.99989	0.0480669	0.933339	0.649814	0.724086	0.274734	0.508103	-0.297223	0.168308	-0.429768	0.926925	-0.37307	0.755953
H2-Aa	ENSMUSG00000036594	7	APC,ATG16L1,CTNNB1,KEAP1,NKD1,NKX21,RAD21	2	ATG16L1,CTNNB1	5	APC,KEAP1,NKD1,NKX21,RAD21	Aalpha,H-2Aa,I-Aalpha,Ia-1,Ia1	histocompatibility 2, class II antigen A, alpha [Source:MGI Symbol;Acc:MGI:95895]	chr17	34282744	34287827	-	protein_coding	0.958899	0.158283	0.999842	-0.133302	0.957693	0.199904	0.0210608	0.507608	0.211842	0.409595	0.999878	-0.0433382	1.47086E-06	-0.742865	0.815943	0.331921	0.948293	-0.0052171	0.000909629	0.486802	0.760574	0.234404	0.99989	-0.0256727	0.945831	0.0946075	0.533485	-0.383522	0.167339	0.27176	0.726125	-0.0522307	0.926925	-0.151564	0.755953
Ndufa4l2	ENSMUSG00000040280	7	APC,BECN1,CDKN2B,LAMP2,NKX21,SPRY1,TRP53	7	APC,BECN1,CDKN2B,LAMP2,NKX21,SPRY1,TRP53	0			NADH dehydrogenase (ubiquinone) 1 alpha subcomplex, 4-like 2 [Source:MGI Symbol;Acc:MGI:3039567]	chr10	127514967	127517154	+	protein_coding	0.958899	2.54073	0.999842	-0.206796	0.957693	0.902871	0.999972	0.032712	0.842802	-0.187923	0.999878	0.816138	7.18289E-10	4.72381	0.815943	1.65284	0.937623	0.0581906	0.991445	1.0916	0.649444	-1.16198	0.151975	-2.77034	0.933339	-1.24252	0.540123	1.14725	0.167637	1.55309	2.91881E-16	5.83744	0.927207	-0.145815	0.755953
Gstm2	ENSMUSG00000040562	7	APC,ATG16L1,BECN1,CTNNB1,KEAP1,NFE2L2,NKX21	7	APC,ATG16L1,BECN1,CTNNB1,KEAP1,NFE2L2,NKX21	0		Gstb-2,Gstb2	glutathione S-transferase, mu 2 [Source:MGI Symbol;Acc:MGI:95861]	chr3	107981702	107986453	-	protein_coding	0.958899	2.97273	0.999842	0.0475264	0.957693	-0.267597	0.999972	0.2695	0.837087	0.159837	0.999878	-0.0405265	5.27578E-10	2.92883	0.895727	0.191412	0.151783	0.389045	0.0002275	1.91535	0.557772	-1.15884	0.99989	0.180436	0.933339	-0.696699	0.697773	-0.620707	0.567801	0.233396	7.4273E-09	2.51682	0.926925	-0.560266	0.755953
Lamp3	ENSMUSG00000041247	7	APC,BECN1,ERBB3,KIDINS220,NKX21,SOCS2,TGIF1	4	ERBB3,KIDINS220,SOCS2,TGIF1	3	APC,BECN1,NKX21	1200002D17Rik,Cd208,DC-LAMP,TSC403	lysosomal-associated membrane protein 3 [Source:MGI Symbol;Acc:MGI:2441659]	chr16	19653381	19706365	-	protein_coding	0.988668	-0.034377	0.999842	0.396161	0.957693	-0.180552	0.263586	-0.961773	0.211842	-1.19722	0.999878	0.132604	0.00104195	-1.53894	0.815943	0.180253	0.680095	0.0865794	0.0222061	-0.805375	0.466543	0.651227	0.99989	0.617989	0.933339	0.458318	0.374218	-0.942134	0.342409	-0.575877	0.000171539	-0.812017	0.926925	0.0849769	0.755953
Rnf208	ENSMUSG00000044628	7	APC,BECN1,CDKN2B,CTNNB1,KEAP1,NKX21,TRP53	7	APC,BECN1,CDKN2B,CTNNB1,KEAP1,NKX21,TRP53	0		1110061N23Rik	ring finger protein 208 [Source:MGI Symbol;Acc:MGI:1916096]	chr2	25242929	25244262	+	protein_coding	0.958899	0.470218	0.999842	-0.78	0.975831	-0.113474	0.999972	0.716928	0.875065	0.144536	0.999878	0.108959	3.55486E-06	2.31139	0.815943	0.466553	0.44304	-0.344477	0.991445	0.607281	0.705822	-0.5983	0.99989	-0.917138	0.933339	-1.88698	0.784583	0.385498	0.283746	0.946037	1.94711E-11	3.54824	0.926925	0.217425	0.755953
Ndnf	ENSMUSG00000049001	7	APC,ATG16L1,BMP10,ERBB3,KEAP1,NKX21,RAD21	1	BMP10	6	APC,ATG16L1,ERBB3,KEAP1,NKX21,RAD21	A930038C07Rik,epidermacan	neuron-derived neurotrophic factor [Source:MGI Symbol;Acc:MGI:1915419]	chr6	65671590	65712326	+	protein_coding	0.958899	-0.462589	0.999842	-0.0481899	0.957693	0.204936	0.999972	0.171601	0.47664	-0.259159	0.999878	0.020112	9.32946E-06	-1.31485	0.815943	0.132749	0.109054	-0.233372	0.000986235	-0.618453	0.429866	1.0055	0.653217	-0.710694	0.933339	0.316248	0.404576	-0.68352	0.508103	-0.21363	0.159986	-0.196406	8.00742E-05	0.545612	0.922579
Ivl	ENSMUSG00000049128	7	APC,BECN1,CSNK2A1,CTNNB1,KIDINS220,NKX21,TGIF1	3	KIDINS220,NKX21,TGIF1	4	APC,BECN1,CSNK2A1,CTNNB1	1110019C06Rik	involucrin [Source:MGI Symbol;Acc:MGI:96626]	chr3	92570902	92573735	-	protein_coding	0.958899	-0.413982	0.999842	-0.160199	0.957693	-0.146888	0.999972	-0.384502	0.211842	-0.761986	0.999878	0.027256	0.000179111	-1.36403	0.815943	0.260999	0.109054	0.329907	0.991445	0.033038	0.429866	0.83327	0.86562	-0.752828	0.933339	0.343302	0.913983	0.0758542	0.508103	0.168199	1.24951E-05	-0.906492	0.348163	-0.603246	0.755953
Map6	ENSMUSG00000055407	7	APC,BECN1,CSNK1A1,ERBB3,KEAP1,MET,NKX21	0		7	APC,BECN1,CSNK1A1,ERBB3,KEAP1,MET,NKX21	2810411E12Rik,F-STOP,Mtap6,STOP	microtubule-associated protein 6 [Source:MGI Symbol;Acc:MGI:1201690]	chr7	99267447	99337137	+	protein_coding	0.958899	-0.237057	0.999842	-0.0860266	0.957693	0.160186	0.999972	0.0797461	0.790234	0.0941101	0.999878	0.0181027	8.71007E-07	-1.36461	0.815943	-0.21014	0.27061	-0.167594	0.991445	-0.119264	0.809651	0.198323	0.0937112	-0.858631	0.995152	0.0112129	0.330233	-0.76561	0.508103	-0.216871	2.11337E-07	-0.946088	0.926925	0.0665366	0.755953
Zkscan5	ENSMUSG00000055991	7	APC,BECN1,ERBB3,KEAP1,MET,NKX21,RAD21	0		7	APC,BECN1,ERBB3,KEAP1,MET,NKX21,RAD21	hKraba1,Zfp95	zinc finger with KRAB and SCAN domains 5 [Source:MGI Symbol;Acc:MGI:107533]	chr5	145204562	145221750	+	protein_coding	0.958899	0.0945164	0.999842	-0.103825	0.957693	-0.320804	0.999972	0.0960217	0.282547	-0.518815	0.999878	-0.0838859	0.00953129	-1.01912	0.815943	-0.385796	0.454972	0.177447	0.706547	-0.384249	0.46081	0.48274	0.99989	-0.64219	0.933339	0.298265	0.60737	-0.357531	0.877435	-0.057481	2.69045E-06	-1.11995	0.868117	0.429399	0.755953
Glipr1	ENSMUSG00000056888	7	APC,CSNK2A1,ERBB3,ITGB6,KIDINS220,NKX21,SLC34A2	4	APC,CSNK2A1,NKX21,SLC34A2	3	ERBB3,ITGB6,KIDINS220	2410114O14Rik,mRTVP-1,RTVP-1,RTVP1	GLI pathogenesis-related 1 (glioma) [Source:MGI Symbol;Acc:MGI:1920940]	chr10	111985448	112002621	-	protein_coding	0.958899	0.868927	0.999842	-0.0168592	0.957693	-0.532498	0.999972	0.865637	0.669872	-0.273683	0.999878	-0.920406	0.000202441	1.97451	0.815943	-0.382768	0.35099	-0.554486	0.104684	1.09329	0.963657	-0.0564716	0.99989	-0.224608	0.933339	-1.21457	0.233634	1.08175	0.875556	0.129569	0.213128	-0.720405	0.926925	0.156662	0.755953
Cttnbp2nl	ENSMUSG00000062127	7	APC,CTNNB1,ERBB3,KEAP1,NKX21,RAD21,RNF43	2	CTNNB1,RNF43	5	APC,ERBB3,KEAP1,NKX21,RAD21		CTTNBP2 N-terminal like [Source:MGI Symbol;Acc:MGI:1933137]	chr3	105001915	105053146	-	protein_coding	0.958899	-0.51305	0.999842	-0.0521024	0.989716	-0.0226214	0.999972	0.105841	0.740572	-0.145854	0.999878	-0.152783	0.000495155	-0.962577	0.861334	0.123017	0.670964	-0.078268	0.991445	-0.25807	0.429866	0.5835	0.99989	-0.225645	0.933339	0.32585	0.338837	-0.551785	0.508103	-0.288409	0.169716	-0.368625	0.926925	0.130751	0.755953
Gpx1	ENSMUSG00000063856	7	APC,BECN1,CSNK2A1,ERBB3,KEAP1,NKX21,TRP53	5	BECN1,ERBB3,KEAP1,NKX21,TRP53	2	APC,CSNK2A1	CGPx,Gpx,GPx-1,GSHPx-1	glutathione peroxidase 1 [Source:MGI Symbol;Acc:MGI:104887]	chr9	108339054	108340343	+	protein_coding	0.958899	-0.14977	0.999842	-0.121371	0.957693	-0.0914412	0.999972	-0.083871	0.346233	-0.17684	0.999878	0.0574801	0.000348145	-0.632666	0.907915	-0.0378876	0.109054	0.20207	0.357478	0.246936	0.759338	-0.126377	0.99989	-0.111752	0.933339	-0.0976206	0.403689	0.189093	0.370707	0.267506	0.0041595	0.395723	0.926925	-0.272837	0.755953
Ang	ENSMUSG00000072115	7	APC,CSNK2A1,CTNNB1,ERBB3,NKX21,RNF43,TRP53	1	ERBB3	6	APC,CSNK2A1,CTNNB1,NKX21,RNF43,TRP53	Ang1,Rnase5a	angiogenin, ribonuclease, RNase A family, 5 [Source:MGI Symbol;Acc:MGI:88022]	chr14	51091077	51102007	+	protein_coding	0.958899	0.170704	0.999842	-0.0716129	0.983337	-0.0418388	0.999972	-0.212984	0.211842	-0.994359	0.999878	-0.447461	0.00230751	-1.18582	0.925499	-0.0924314	0.109054	0.410001	0.991445	-0.0328124	0.429866	0.620373	0.99989	-0.0451422	0.933339	0.383169	0.870065	0.0996066	0.639119	-0.14916	0.0874484	-0.481587	0.926925	-0.221324	0.755953
Acot1	ENSMUSG00000072949	7	APC,BECN1,CTNNB1,DRAM1,HUWE1,KEAP1,NKX21	1	CTNNB1	6	APC,BECN1,DRAM1,HUWE1,KEAP1,NKX21	ACH2,CTE-1,CTE-I,Cte1,D12Ucla1	acyl-CoA thioesterase 1 [Source:MGI Symbol;Acc:MGI:1349396]	chr12	84009490	84018371	+	protein_coding	0.958899	-0.327751	0.999842	0.0453363	0.957693	-0.146942	0.999972	-0.0797186	0.504278	-0.210721	0.999878	-0.0611083	7.68269E-06	-1.4088	0.94197	-0.0511001	0.0112025	0.444022	0.991445	0.167969	0.986019	0.0115455	0.99989	0.300968	0.956919	0.0642405	0.318949	-0.536156	0.831598	0.0511745	2.08661E-06	-0.900854	0.926925	-0.195686	0.755953
Gm4951	ENSMUSG00000073555	7	APC,ATG16L1,CSNK2A1,ERBB3,ITGB6,MAP3K7,NKX21	3	APC,ATG16L1,CSNK2A1	4	ERBB3,ITGB6,MAP3K7,NKX21		predicted gene 4951 [Source:MGI Symbol;Acc:MGI:3644953]	chr18	60212080	60247820	+	protein_coding	0.958899	0.876888	0.999842	-0.483249	0.957693	-0.396445	0.999972	1.00579	0.760501	0.168422	0.999878	-0.312054	0.00509689	1.71441	0.815943	-1.01782	0.879775	-0.101283	5.52082E-05	1.96125	0.826346	-0.329934	0.0519905	-1.65521	0.970272	0.10065	0.218781	-1.43815	0.825849	-0.243712	0.639983	-0.296285	0.926925	-1.22342	0.755953
Cdkn2b	ENSMUSG00000073802	7	APC,ATP6V0E,BECN1,CDKN2B,CSNK1A1,ERBB3,NKX21	2	BECN1,NKX21	5	APC,ATP6V0E,CDKN2B,CSNK1A1,ERBB3	MTS2,p15,p15INK4b	cyclin-dependent kinase inhibitor 2B (p15, inhibits CDK4) [Source:MGI Symbol;Acc:MGI:104737]	chr4	89306289	89311032	-	protein_coding	0.958899	-0.0989872	0.999842	-0.141116	0.97142	-0.0331401	0.999972	0.127579	0.837087	0.0512779	0.999878	-0.135911	0.00112786	-0.617504	0.815943	-0.080715	0.342435	-0.10493	0.991445	0.131156	0.429866	0.374065	0.000101881	-1.01202	0.933339	-0.156225	0.689873	-0.168587	0.68973	0.0691843	0.000581384	0.423392	0.926925	0.163526	0.91097
Gm6560	ENSMUSG00000104913	7	APC,ATG16L1,BECN1,ITGB6,KEAP1,NKX21,TRP53	7	APC,ATG16L1,BECN1,ITGB6,KEAP1,NKX21,TRP53	0			predicted gene 6560 [Source:MGI Symbol;Acc:MGI:3646204]	chr5	22724578	22726168	-	processed_pseudogene	0.981258	0.0394662	0.999842	-0.161848	0.963953	0.072908	0.999972	0.152981	0.866893	-0.0654847	0.999878	0.0697005	0.000542848	0.638023	0.815943	0.408762	0.109054	0.279611	0.00137667	0.843251	0.429866	-0.67517	0.320199	-0.811202	0.933339	-0.653272	0.835482	-0.151996	0.508103	0.175521	4.39521E-18	1.9645	0.926925	-0.169462	0.825411
Lgals9	ENSMUSG00000001123	7	ATG16L1,ATP6V0E,CSNK2A1,ERBB3,ITGB6,KIDINS220,NKX21	2	ATG16L1,CSNK2A1	5	ATP6V0E,ERBB3,ITGB6,KIDINS220,NKX21	gal-9,galectin-9,LGALS35,Lgals5	lectin, galactose binding, soluble 9 [Source:MGI Symbol;Acc:MGI:109496]	chr11	78962974	78984946	-	protein_coding	0.958899	-0.335554	0.999842	-0.535604	0.989902	-0.0155722	0.999972	0.374019	0.601777	0.152411	0.999878	-0.495565	0.0181548	-0.950603	0.815943	-0.310346	0.109662	0.32363	1.99048E-05	1.08136	0.589755	0.463111	0.000500196	-1.30962	0.933339	0.468541	0.280309	-0.798949	0.547087	-0.204191	0.665803	0.118509	0.777485	-0.764912	0.755953
Arpc5	ENSMUSG00000008475	7	ATG16L1,BDNF,CDKN2B,CTNNB1,NKX21,NR1D1,TRP53	7	ATG16L1,BDNF,CDKN2B,CTNNB1,NKX21,NR1D1,TRP53	0		5830443F10Rik,p16-Arc	actin related protein 2/3 complex, subunit 5 [Source:MGI Symbol;Acc:MGI:1915021]	chr1	152766542	152775597	+	protein_coding	0.958899	0.123399	0.999842	-0.0611029	0.963009	0.0765868	0.999972	0.0486831	0.487601	0.228769	0.999878	-0.118333	0.999815	0.111064	0.952037	-0.0459307	0.109054	0.19737	0.00120996	0.613069	0.429866	-0.637597	0.99989	-0.280345	0.933339	-0.291371	0.375565	0.290329	0.00334639	0.461228	0.0293207	0.371272	0.926925	-0.288047	0.755953
Ppa1	ENSMUSG00000020089	7	ATG16L1,BECN1,CSNK2A1,ERBB3,ITGB6,MET,NKX21	2	ATG16L1,CSNK2A1	5	BECN1,ERBB3,ITGB6,MET,NKX21	2010317E03Rik,Pyp	pyrophosphatase (inorganic) 1 [Source:MGI Symbol;Acc:MGI:97831]	chr10	61648552	61674168	+	protein_coding	0.958899	0.329779	0.999842	-0.215726	0.974591	-0.0412993	0.999972	0.223611	0.83589	0.0681519	0.999878	-0.36599	0.999815	0.0971506	0.815943	-0.36028	0.159852	0.221656	1.09221E-05	0.747169	0.429866	-0.444924	0.99989	-0.485001	0.933339	0.280094	0.777886	-0.099045	0.508103	0.291406	0.00430459	-0.451558	0.926925	-0.261865	0.911046
Gpx8	ENSMUSG00000021760	7	APC,ATG16L1,ERBB3,ITGB6,NKX21,NR1D1,TRP53	4	APC,ATG16L1,NR1D1,TRP53	3	ERBB3,ITGB6,NKX21	2310016C16Rik	glutathione peroxidase 8 (putative) [Source:MGI Symbol;Acc:MGI:1916840]	chr13	113042759	113046386	-	protein_coding	0.961643	0.0600224	0.999842	0.156819	0.957693	0.230878	0.999972	0.376506	0.217209	0.387584	0.999878	0.0473673	0.0041533	0.560333	0.81883	-0.10979	0.386667	0.0977623	0.00127102	0.687118	0.429866	-0.545131	0.99989	-0.196866	0.933339	-0.266456	0.202956	-0.806462	0.148232	0.335682	0.158396	-0.344762	0.926925	-0.157549	0.755953
Esd	ENSMUSG00000021996	7	ATG16L1,BECN1,KEAP1,MET,NFE2L2,NKX21,TRP53	6	ATG16L1,BECN1,KEAP1,NFE2L2,NKX21,TRP53	1	MET	Es-10,Es10,Esd	esterase D/formylglutathione hydrolase [Source:MGI Symbol;Acc:MGI:95421]	chr14	74732297	74750765	+	protein_coding	0.96111	0.0533954	0.999842	0.0617345	0.957693	-0.119763	0.999972	0.1441	0.327785	0.26821	0.999878	-0.240764	0.999815	0.0288813	0.815943	-0.18245	0.143199	0.16232	5.95373E-15	1.42415	0.430865	-0.399037	0.99989	-0.250181	0.999765	-0.000265815	0.677844	0.188335	0.508103	0.256436	0.000822801	0.498384	0.926925	0.0753507	0.980114
Ankrd1	ENSMUSG00000024803	7	ATG16L1,CSNK2A1,DRAM1,ITGB6,MAP3K7,NKX21,RNF43	5	ATG16L1,CSNK2A1,DRAM1,NKX21,RNF43	2	ITGB6,MAP3K7	Alrp,CARP,Crap,MARP1	ankyrin repeat domain 1 (cardiac muscle) [Source:MGI Symbol;Acc:MGI:1097717]	chr19	36111965	36119844	-	protein_coding	0.958899	-0.334872	0.999842	0.228147	0.957693	-0.359604	0.999972	1.093	0.81951	-0.200324	0.999878	-0.111781	0.999815	0.00921881	0.815943	-0.430146	0.416051	0.484731	0.00352549	1.60416	0.987234	-0.016525	0.99989	0.876026	0.933339	-0.762228	0.202956	1.40241	0.508103	-1.32475	0.807411	0.160805	0.926925	0.206859	0.755953
Hibadh	ENSMUSG00000029776	7	ATG16L1,BECN1,KEAP1,NKX21,NR1D1,TRP53,TTF1	7	ATG16L1,BECN1,KEAP1,NKX21,NR1D1,TRP53,TTF1	0		6430402H10Rik	3-hydroxyisobutyrate dehydrogenase [Source:MGI Symbol;Acc:MGI:1889802]	chr6	52546228	52640389	-	protein_coding	0.958899	-0.289052	0.999842	-0.0558737	0.957967	-0.121344	0.999972	0.0522554	0.935426	0.0373731	0.999878	0.0763099	0.848037	-0.211721	0.815943	-0.167088	0.0758719	0.344979	0.000221586	0.754205	0.429866	-0.696929	0.99989	-0.0294108	0.933339	-0.442923	0.552765	0.251693	0.0914555	0.413672	1.90205E-09	0.956031	0.343926	-0.680387	0.755953
Usp18	ENSMUSG00000030107	7	ATG16L1,ATP6V0E,CSNK1A1,CSNK2A1,ERBB3,ITGB6,NKX21	2	ATG16L1,CSNK2A1	5	ATP6V0E,CSNK1A1,ERBB3,ITGB6,NKX21	1110058H21Rik,UBP43	ubiquitin specific peptidase 18 [Source:MGI Symbol;Acc:MGI:1344364]	chr6	121245906	121270917	+	protein_coding	0.958899	0.329842	0.999842	-1.03399	0.957693	-0.406484	0.999972	0.964234	0.726169	0.152439	0.999878	-0.529503	0.248676	-1.08231	0.815943	-0.716221	0.558816	-0.254266	0.000315297	1.7439	0.579728	0.726809	0.00221481	-1.91644	0.933339	1.03926	0.206796	-1.60983	0.716984	-0.250082	0.641425	0.260147	0.926925	-0.782007	0.755953
Lamp1	ENSMUSG00000031447	7	ATG16L1,BECN1,NKD1,NKX21,NR1D1,RAD21,SLC6A14	5	ATG16L1,BECN1,NKX21,NR1D1,RAD21	2	NKD1,SLC6A14	CD107a,Lamp-1	lysosomal-associated membrane protein 1 [Source:MGI Symbol;Acc:MGI:96745]	chr8	13159161	13175338	+	protein_coding	0.958899	-0.344273	0.999842	-0.483113	0.957693	0.19616	0.844566	0.482635	0.329894	0.302995	0.999878	-0.0118049	0.184252	-0.327806	0.815943	0.126643	0.471896	0.0867476	6.96772E-06	0.867986	0.541639	-0.322304	0.99989	-0.16056	0.933339	-0.602449	0.595611	0.18997	0.0987044	0.363759	0.000220295	0.564406	0.2866	-0.67654	0.755953
Ndufa7	ENSMUSG00000041881	7	ATG16L1,BDNF,CDKN2B,CRISPLD2,CTNNB1,LGR5,TRP53	7	ATG16L1,BDNF,CDKN2B,CRISPLD2,CTNNB1,LGR5,TRP53	0		14.5kDa,2400007M02Rik	NADH dehydrogenase (ubiquinone) 1 alpha subcomplex, 7 (B14.5a) [Source:MGI Symbol;Acc:MGI:1913666]	chr17	33824591	33838316	+	protein_coding	0.958899	0.253835	0.999842	-0.0686091	0.957693	0.252721	0.999972	0.101263	0.211842	0.585462	0.999878	-0.141876	0.115703	0.442449	0.894876	0.106453	0.0792346	0.326813	0.0035527	0.684273	0.429866	-0.358817	0.99989	-0.345616	0.989125	0.0120576	0.245484	0.366497	0.00405068	0.666769	0.0131816	0.449391	0.926925	-0.327613	0.755953
Tor3a	ENSMUSG00000060519	7	APC,ATG16L1,BECN1,CSNK2A1,ERBB3,NKX21,TRP53	5	APC,ATG16L1,BECN1,CSNK2A1,TRP53	2	ERBB3,NKX21	Adir	torsin family 3, member A [Source:MGI Symbol;Acc:MGI:1353652]	chr1	156653617	156674356	-	protein_coding	0.958899	-0.087748	0.999842	-0.332031	0.957693	-0.335035	0.999972	0.215552	0.371538	-0.264273	0.999878	-0.0553905	0.00978726	0.495848	0.86177	0.0852714	0.788237	0.0437929	0.00842909	0.721253	0.873364	-0.0702561	0.0135508	-0.948526	0.947083	0.0661797	0.508953	-0.254456	0.508103	0.159705	3.43764E-11	1.25231	0.926925	-0.296356	0.755953
Ifit3b	ENSMUSG00000062488	7	ATG16L1,CSNK1A1,CSNK2A1,ERBB3,ITGB6,MAP3K7,NKX21	2	ATG16L1,CSNK2A1	5	CSNK1A1,ERBB3,ITGB6,MAP3K7,NKX21	I830012O16Rik	interferon-induced protein with tetratricopeptide repeats 3B [Source:MGI Symbol;Acc:MGI:3698419]	chr19	34607970	34613401	+	protein_coding	0.958899	0.207629	0.999842	-0.631003	0.963953	-0.0986674	0.999972	0.825664	0.211842	0.574164	0.999878	-0.870045	0.174095	-0.912497	0.815943	-0.803476	0.253984	-0.413471	1.28148E-05	1.87946	0.620602	0.529436	0.0801754	-1.41239	0.933339	1.06273	0.305386	-1.22748	0.851685	0.102742	0.258336	0.505629	0.926925	-0.707953	0.755953
Ifit3	ENSMUSG00000074896	7	ATG16L1,CSNK2A1,ERBB3,ITGB6,MAP3K7,NKX21,TLR2	2	ATG16L1,CSNK2A1	5	ERBB3,ITGB6,MAP3K7,NKX21,TLR2	Ifi49	interferon-induced protein with tetratricopeptide repeats 3 [Source:MGI Symbol;Acc:MGI:1101055]	chr19	34583531	34588731	+	protein_coding	0.958899	0.404833	0.999842	-0.757559	0.957693	-0.369687	0.999972	0.96274	0.211842	0.686224	0.999878	-0.861301	0.129946	-0.916221	0.815943	-1.02899	0.153525	-0.477299	1.24943E-05	1.95111	0.503886	0.825399	0.0157526	-1.75994	0.933339	1.07452	0.423362	-1.14411	0.99135	0.00625237	0.213128	0.654805	0.926925	-0.570134	0.755953
Irf9	ENSMUSG00000002325	7	ATP6V0E,CSNK1A1,ERBB3,ITGB6,KEAP1,KIDINS220,NKX21	0		7	ATP6V0E,CSNK1A1,ERBB3,ITGB6,KEAP1,KIDINS220,NKX21	Irf-9,Isgf3g,p48	interferon regulatory factor 9 [Source:MGI Symbol;Acc:MGI:107587]	chr14	55603571	55610030	+	protein_coding	0.962669	-0.0676213	0.999842	-0.370428	0.984817	0.0249148	0.999972	0.217596	0.554517	0.177123	0.999878	-0.189494	0.49238	-0.399338	0.950255	-0.0441367	0.89266	0.0320108	0.192822	0.502961	0.935959	-0.0546882	0.0081222	-1.02992	0.933339	0.189692	0.202956	-1.19	0.508103	-0.360381	0.213128	0.362093	0.926925	-0.218099	0.755953
Calr	ENSMUSG00000003814	7	ATP6V0E,BECN1,CSNK1A1,CTNNB1,DRAM1,ERBB3,KIDINS220	5	ATP6V0E,CSNK1A1,DRAM1,ERBB3,KIDINS220	2	BECN1,CTNNB1	Calregulin,CRT	calreticulin [Source:MGI Symbol;Acc:MGI:88252]	chr8	84841850	84846934	-	protein_coding	0.958899	-0.0674155	0.999842	-0.147852	0.957693	0.182637	0.999972	-0.134974	0.756597	-0.0907081	0.999878	-0.127509	0.999815	0.08738	0.815943	0.168625	0.109054	0.179584	0.0336379	-0.42647	0.769268	-0.084724	1.61065E-05	1.03166	0.933339	-0.116554	0.41897	-0.233618	0.79307	-0.0435381	0.00340333	-0.378484	0.926925	0.114979	0.755953
Wdr45	ENSMUSG00000039382	7	ATP6V0E,CSNK1A1,ERBB3,KIDINS220,MET,NKX21,TRP53	1	TRP53	6	ATP6V0E,CSNK1A1,ERBB3,KIDINS220,MET,NKX21	C79260,DXImx38e,JM5,Sfc19,Wdrx1	WD repeat domain 45 [Source:MGI Symbol;Acc:MGI:1859606]	chrX	7722217	7728206	+	protein_coding	0.958899	-0.438611	0.999842	-0.12006	0.957693	0.139964	0.999972	0.226522	0.403273	-0.21264	0.999878	0.0145193	0.0301066	-0.402987	0.992154	-0.00386431	0.167415	0.149571	0.058504	0.390392	0.660431	-0.222533	0.00621226	-0.827327	0.933339	-0.219957	0.616108	-0.24494	0.408769	0.272103	0.213128	0.196975	0.926925	-0.0431421	0.85389
B2m	ENSMUSG00000060802	7	ATP6V0E,CSNK2A1,ERBB3,ITGB6,KIDINS220,NKX21,TGIF1	1	CSNK2A1	6	ATP6V0E,ERBB3,ITGB6,KIDINS220,NKX21,TGIF1	beta2-m,Ly-m11	beta-2 microglobulin [Source:MGI Symbol;Acc:MGI:88127]	chr2	122147686	122153083	+	protein_coding	0.958899	-0.214934	0.999842	-0.316191	0.986663	0.0253743	0.873333	0.768189	0.625908	0.176588	0.999878	-0.437406	0.999815	-0.181438	0.815943	-0.46272	0.611192	-0.114076	0.100635	0.700175	0.626694	0.507244	0.00620681	-1.53565	0.976408	0.052701	0.202956	-1.70766	0.707034	-0.138683	0.746115	-0.11031	0.926925	-0.311556	0.755953
H2-D1	ENSMUSG00000073411	7	ATP6V0E,CSNK2A1,ERBB3,ITGB6,KEAP1,KIDINS220,NKX21	1	CSNK2A1	6	ATP6V0E,ERBB3,ITGB6,KEAP1,KIDINS220,NKX21	H-2D	histocompatibility 2, D region locus 1 [Source:MGI Symbol;Acc:MGI:95896]	chr17	35262730	35267499	+	protein_coding	0.958899	-0.112137	0.999842	-0.430077	0.957693	-0.0867791	0.999972	0.258322	0.692741	-0.111211	0.999878	-0.263538	0.0499166	-0.514593	0.815943	-0.331663	0.381063	0.100227	0.991445	0.20965	0.605044	0.458989	0.00033864	-1.1779	0.933339	-0.204725	0.202956	-0.951811	0.508103	-0.218764	0.963633	0.00981116	0.926925	-0.226733	0.755953
Spp1	ENSMUSG00000029304	7	BAP1,BECN1,CSNK1A1,FBXW11,NKX21,SH2B1,TRP53	7	BAP1,BECN1,CSNK1A1,FBXW11,NKX21,SH2B1,TRP53	0		2ar,Apl-1,BNSP,ETA-1,minopontin,OP,Opn,Opnl,osteopontin,Ric,Spp-1	secreted phosphoprotein 1 [Source:MGI Symbol;Acc:MGI:98389]	chr5	104435118	104441050	+	protein_coding	0.958899	0.180363	0.999842	0.856933	0.976885	0.136848	0.999972	-0.105869	0.978791	-0.0364839	0.999878	-0.265909	0.719604	-0.764233	0.815943	0.942659	0.914262	0.0535648	0.0234503	2.27081	0.848553	-0.199128	0.0166054	2.58048	0.933339	-0.604421	0.00152276	3.29121	0.508103	0.639913	5.59633E-06	2.59212	0.926925	-0.505987	0.755953
S100a6	ENSMUSG00000001025	7	BECN1,CSNK1A1,ERBB3,KIDINS220,NKX21,SLC34A2,TRP53	4	BECN1,NKX21,SLC34A2,TRP53	3	CSNK1A1,ERBB3,KIDINS220	2A9,5B10,Cacy,CALCYCLIN,PRA	S100 calcium binding protein A6 (calcyclin) [Source:MGI Symbol;Acc:MGI:1339467]	chr3	90612882	90614414	+	protein_coding	0.958899	0.199278	0.999842	-0.263853	0.959066	0.0827539	0.999972	0.342112	0.619916	0.162085	0.999878	-0.396302	0.999815	0.028342	0.815943	-0.193353	0.961808	-0.00562191	0.814288	-0.278276	0.970368	-0.0304472	0.99989	-0.0648623	0.933339	-0.536709	0.729266	-0.228995	0.508103	-0.137861	9.99534E-13	1.16913	0.926925	0.305671	0.755953
Ace2	ENSMUSG00000015405	7	BECN1,CSNK1A1,ERBB3,KEAP1,KIDINS220,NKX21,TGIF1	6	BECN1,CSNK1A1,ERBB3,KEAP1,KIDINS220,TGIF1	1	NKX21	2010305L05Rik	angiotensin I converting enzyme (peptidyl-dipeptidase A) 2 [Source:MGI Symbol;Acc:MGI:1917258]	chrX	164139332	164188420	+	protein_coding	0.958899	-0.276605	0.999842	0.0461098	0.957693	-1.58789	0.999972	-0.451906	0.211842	-2.3496	0.999878	-0.567454	0.133579	-0.954963	0.834346	-0.226835	0.454728	0.226317	0.991445	0.266616	0.821429	0.18623	0.99989	-0.236224	0.964934	0.0854732	0.550525	0.434366	0.96532	-0.0199953	0.000160546	1.20424	0.926925	-0.371083	0.755953
Serpind1	ENSMUSG00000022766	7	BECN1,ITGB6,KEAP1,KIDINS220,NFE2L2,RNF43,TRP53	6	BECN1,ITGB6,KEAP1,KIDINS220,NFE2L2,TRP53	1	RNF43	Hcf2,HCII	serine (or cysteine) peptidase inhibitor, clade D, member 1 [Source:MGI Symbol;Acc:MGI:96051]	chr16	17331371	17343575	+	protein_coding	0.958899	-0.689541	0.999842	0.257443	0.957693	-0.523485	0.999972	0.0546527	0.375113	-0.65465	0.999878	-0.268579	0.0105802	-1.29438	0.983136	-0.0263703	0.770827	0.0932346	0.49609	1.03934	0.766987	0.306768	0.125931	-2.04747	0.933339	0.290576	0.202956	1.76646	0.508103	0.322119	2.16841E-05	1.96093	0.926925	0.403581	0.755953
Itga7	ENSMUSG00000025348	7	BECN1,ITGB6,KEAP1,KIDINS220,NFE2L2,NKX21,TRP53	7	BECN1,ITGB6,KEAP1,KIDINS220,NFE2L2,NKX21,TRP53	0		alpha7,[a]7	integrin alpha 7 [Source:MGI Symbol;Acc:MGI:102700]	chr10	128933818	128958282	+	protein_coding	0.958899	-1.21745	0.999842	-0.0440864	0.993259	-0.0254193	0.999972	-0.560256	0.211842	-0.963297	0.999878	0.476131	0.999815	-0.0135051	0.815943	0.844929	0.477034	0.1406	0.991445	-0.169846	0.94431	-0.0519711	0.99989	-0.188917	0.988948	-0.0244281	0.936259	-0.0645901	0.709001	-0.124358	1.08039E-17	2.04623	0.926925	-0.199441	0.755953
Alad	ENSMUSG00000028393	7	BDNF,BECN1,CDKN2B,CTNNB1,KEAP1,NKX21,TRP53	7	BDNF,BECN1,CDKN2B,CTNNB1,KEAP1,NKX21,TRP53	0		Lv	aminolevulinate, delta-, dehydratase [Source:MGI Symbol;Acc:MGI:96853]	chr4	62509169	62519918	-	protein_coding	0.962009	-0.0377837	0.999842	-0.158047	0.957967	-0.0941303	0.999972	0.0832381	0.556372	0.203025	0.999878	-0.0571332	0.415068	0.29506	0.815943	0.234753	0.109054	0.252666	0.0116867	0.657504	0.484717	-0.245633	0.99989	-0.442804	0.933339	-0.33937	0.322672	0.292286	0.0091957	0.545866	1.81984E-11	1.26816	0.926925	-0.336558	0.755953
Cxcl3	ENSMUSG00000029379	7	BECN1,CSNK1A1,ERBB3,KIDINS220,NKX21,RAD21,TGIF1	7	BECN1,CSNK1A1,ERBB3,KIDINS220,NKX21,RAD21,TGIF1	0		Dcip1	chemokine (C-X-C motif) ligand 3 [Source:MGI Symbol;Acc:MGI:3037818]	chr5	90786103	90788093	+	protein_coding	0.958899	-0.373612	0.999842	0.413374	0.957693	-1.53649	0.999972	-1.11011	0.211842	-1.08233	0.999878	0.000533466	0.999815	-0.447981	0.923798	-0.14913	0.597969	0.189949	0.0952072	0.950248	0.886174	-0.137906	0.99989	0.216398	0.933339	-0.271487	0.742998	0.306855	0.65158	0.218405	7.14623E-05	1.26406	0.926925	-0.38207	0.755953
Flna	ENSMUSG00000031328	7	BECN1,ERBB3,KEAP1,MET,RAD21,SLC34A2,TRP53	1	SLC34A2	6	BECN1,ERBB3,KEAP1,MET,RAD21,TRP53	ABP-280,Dilp2,F730004A14Rik,filamin-1,Fln1	filamin, alpha [Source:MGI Symbol;Acc:MGI:95556]	chrX	74223461	74249820	-	protein_coding	0.958899	-0.134379	0.999842	-0.151069	0.957693	0.144532	0.999972	-0.0419935	0.784904	-0.117136	0.999878	-0.15268	0.0435122	-0.524204	0.880968	0.110729	0.92915	-0.0152612	0.437975	-0.385108	0.429866	0.538352	0.99989	0.0398169	0.933339	0.349424	0.771155	0.129186	0.71185	-0.0871148	3.35454E-07	-1.07328	0.0298972	0.610904	0.755953
Sh3bgr	ENSMUSG00000040666	7	BECN1,CSNK1A1,ERBB3,KEAP1,KIDINS220,NKX21,RNF43	1	RNF43	6	BECN1,CSNK1A1,ERBB3,KEAP1,KIDINS220,NKX21	5430437A18Rik	SH3-binding domain glutamic acid-rich protein [Source:MGI Symbol;Acc:MGI:1354740]	chr16	96200470	96228933	+	protein_coding	0.958899	-0.751387	0.999842	-0.0520193	0.957693	0.228921	0.999972	0.396581	0.292208	0.596874	0.999878	-0.016242	0.0774758	-1.41769	0.958778	0.0781413	0.884625	-0.0732699	0.991445	-0.265151	0.522795	-0.684591	0.99989	-0.341506	0.962614	0.108405	0.418371	-0.775754	0.885419	-0.0988608	0.00037587	-1.65553	0.926925	0.240764	0.755953
Serpinb6b	ENSMUSG00000042842	7	ATG16L1,BECN1,CTNNB1,ERBB3,NKX21,NR1D1,TRP53	6	ATG16L1,BECN1,CTNNB1,NKX21,NR1D1,TRP53	1	ERBB3	NK13,ovalbumin,Spi12	serine (or cysteine) peptidase inhibitor, clade B, member 6b [Source:MGI Symbol;Acc:MGI:894688]	chr13	32965209	32979067	+	protein_coding	0.958899	-0.417612	0.999842	-0.0209791	0.957693	0.237894	0.999972	0.0912398	0.401689	0.138868	0.999878	0.0972175	0.0751204	-0.230587	0.817249	0.0549899	0.767886	-0.0219734	0.00127102	0.32311	0.595041	-0.332982	0.0102164	-0.510378	0.944311	-0.0886139	0.411433	-0.463538	0.508103	0.158039	2.56745E-20	0.825714	0.926925	-0.0222382	0.755953
Aox3	ENSMUSG00000064294	7	BECN1,CSNK2A1,KEAP1,KIDINS220,NFE2L2,NKD1,NKX21	6	BECN1,KEAP1,KIDINS220,NFE2L2,NKD1,NKX21	1	CSNK2A1	1200011D03Rik,AOH1	aldehyde oxidase 3 [Source:MGI Symbol;Acc:MGI:1918974]	chr1	58113136	58200698	+	protein_coding	0.958899	0.343177	0.999842	0.343591	0.987714	-0.0373186	0.999972	-0.546574	0.211842	-1.09604	0.999878	0.109546	0.0177715	0.873635	0.815943	0.461011	0.877551	0.0409903	0.991445	0.139524	0.945038	-0.0506341	0.99989	-0.318992	0.933339	-1.36562	0.202956	-1.01457	0.728248	-0.121649	2.1014E-05	1.4204	0.965159	-0.0364881	0.755953
Tmem43	ENSMUSG00000030095	7	CDKN2B,ERBB3,HUWE1,MET,RAD21,SLC34A2,TRP53	2	CDKN2B,SLC34A2	5	ERBB3,HUWE1,MET,RAD21,TRP53	1200015A22Rik,LUMA	transmembrane protein 43 [Source:MGI Symbol;Acc:MGI:1921372]	chr6	91473703	91488463	+	protein_coding	0.958899	-0.14998	0.999842	-0.0312539	0.957693	0.129558	0.999972	0.0524916	0.670579	-0.16918	0.999878	-0.000449192	0.058628	-0.398192	0.955141	0.0506508	0.81593	0.0304361	0.991445	-0.0542994	0.781805	0.105857	0.99989	-0.286731	0.933339	-0.236601	0.479846	-0.265524	0.508103	-0.129462	0.406454	-0.103173	0.926925	0.197997	0.755953
Atxn1	ENSMUSG00000046876	7	CDKN2B,GSK3B,KEAP1,NKX21,NR1D1,RNF43,TRP53	5	CDKN2B,GSK3B,NR1D1,RNF43,TRP53	2	KEAP1,NKX21	2900016G23Rik,Atx1,Sca1	ataxin 1 [Source:MGI Symbol;Acc:MGI:104783]	chr13	45549755	45964977	-	protein_coding	0.999731	-0.000783739	0.999842	0.323292	0.957967	-0.156514	0.999972	0.216404	0.561627	-0.371837	0.999878	0.375106	0.0739667	0.398625	0.815943	0.211298	0.860442	0.0255876	0.991445	-0.0229923	0.50715	-0.411847	0.99989	-0.174286	0.939237	0.101573	0.777158	0.148542	0.738322	0.0697844	0.417074	0.15241	0.926925	0.312125	0.755953
Psrc1	ENSMUSG00000068744	7	CDKN2B,CSNK2A1,CTNNB1,ERBB3,NKX21,RNF43,TRP53	5	CDKN2B,CSNK2A1,CTNNB1,NKX21,RNF43	2	ERBB3,TRP53	5430413I02Rik,DDA3	proline/serine-rich coiled-coil 1 [Source:MGI Symbol;Acc:MGI:1913099]	chr3	108383839	108388231	+	protein_coding	0.958899	0.133482	0.999842	0.134717	0.957693	-0.262293	0.999972	0.213704	0.343211	0.382334	0.999878	-0.00162959	0.39924	0.408593	0.815943	-0.222593	0.357165	0.194101	0.991445	0.293696	0.861675	-0.111943	0.99989	-0.72797	0.933339	0.278269	0.91126	0.0705408	0.669097	0.140197	0.459919	-0.175648	0.950571	0.0294444	0.755953
Fblim1	ENSMUSG00000006219	7	CSNK1A1,ERBB3,KEAP1,KIDINS220,MET,NKX21,SLC34A2	2	NKX21,SLC34A2	5	CSNK1A1,ERBB3,KEAP1,KIDINS220,MET	2410043F08Rik,Fblp1,migfilin,migfilin(s)	filamin binding LIM protein 1 [Source:MGI Symbol;Acc:MGI:1921452]	chr4	141576062	141606052	-	protein_coding	0.979998	0.0372263	0.999842	-0.108236	0.999062	-0.0024756	0.999972	0.177118	0.984331	-0.0126102	0.999878	0.135885	0.999815	-0.363464	0.96475	0.0625809	0.4477	0.200319	0.477737	0.512132	0.608275	0.276476	0.99989	-0.120288	0.933339	-0.282172	0.202956	1.43999	0.508103	0.400437	0.978885	0.00961462	0.926925	0.229817	0.755953
Birc5	ENSMUSG00000017716	7	CSNK1A1,CTNNB1,DRAM1,ERBB3,NKX21,RNF43,TRP53	6	CSNK1A1,CTNNB1,DRAM1,ERBB3,RNF43,TRP53	1	NKX21	Api4,survivin,TIAP	baculoviral IAP repeat-containing 5 [Source:MGI Symbol;Acc:MGI:1203517]	chr11	117849251	117855743	+	protein_coding	0.99311	0.00776033	0.999842	0.244528	0.996766	-0.0116253	0.999972	0.270462	0.818438	0.156182	0.999878	-0.295596	0.999815	0.0474958	0.815943	0.298745	0.58905	-0.135999	0.991445	0.218121	0.429866	-0.468238	0.0266568	1.53622	0.933339	-0.187653	0.955257	0.025331	0.508103	0.358506	0.213128	0.29568	0.940683	0.0359758	0.809235
Pbk	ENSMUSG00000022033	7	CSNK1A1,CTNNB1,DRAM1,ERBB3,NKX21,RNF43,TRP53	6	CSNK1A1,CTNNB1,DRAM1,ERBB3,RNF43,TRP53	1	NKX21	2810434B10Rik,D14Ertd732e,TOPK	PDZ binding kinase [Source:MGI Symbol;Acc:MGI:1289156]	chr14	65805837	65817822	+	protein_coding	0.958899	-0.261258	0.999842	0.154746	0.959836	0.156328	0.999972	0.420456	0.47912	0.445537	0.999878	0.335557	0.97005	0.40905	0.975598	0.0553192	0.811753	-0.0821069	0.435957	0.493554	0.444592	-0.488361	0.0836722	1.48515	0.94217	-0.0751802	0.827789	-0.100088	0.341513	0.676302	0.76446	-0.0942578	0.926925	-0.318106	0.79252
C3	ENSMUSG00000024164	7	CSNK1A1,CTNNB1,ERBB3,KEAP1,KIDINS220,RNF43,TGIF1	5	CSNK1A1,ERBB3,KEAP1,KIDINS220,TGIF1	2	CTNNB1,RNF43	Plp	complement component 3 [Source:MGI Symbol;Acc:MGI:88227]	chr17	57203970	57228136	-	protein_coding	0.979998	-0.0354437	0.999842	-0.0824284	0.957693	-0.434176	0.720185	-0.914032	0.211842	-1.31479	0.999878	-0.499015	0.999815	-0.0604531	0.976508	-0.0410556	0.192121	0.2339	0.991445	0.171284	0.772567	0.165005	0.99989	0.339789	0.946966	0.100534	0.508019	0.333527	0.508103	-0.19375	0.530855	-0.175985	0.926925	-0.112647	0.755953
Pdgfa	ENSMUSG00000025856	7	CSNK1A1,ERBB3,ITGB6,KEAP1,KIDINS220,NKX21,TGIF1	0		7	CSNK1A1,ERBB3,ITGB6,KEAP1,KIDINS220,NKX21,TGIF1		platelet derived growth factor, alpha [Source:MGI Symbol;Acc:MGI:97527]	chr5	138976014	138997370	-	protein_coding	0.958899	0.0886496	0.999842	-0.0300862	0.957693	0.128242	0.999972	0.307383	0.211842	0.461135	0.999878	0.0568914	0.0316061	0.460137	0.815943	-0.172297	0.109054	-0.396867	0.991445	0.0169879	0.888801	0.0570861	0.99989	-0.382943	0.933339	-0.787705	0.540804	-0.242922	0.788908	-0.0637984	0.0295449	-0.346803	0.926925	0.174813	0.755953
Itgb6	ENSMUSG00000026971	7	CSNK1A1,ERBB3,ITGB6,KEAP1,KIDINS220,RAD21,SLC34A2	1	SLC34A2	6	CSNK1A1,ERBB3,ITGB6,KEAP1,KIDINS220,RAD21	2210409C20Rik,4831415H04Rik	integrin beta 6 [Source:MGI Symbol;Acc:MGI:96615]	chr2	60598292	60722643	-	protein_coding	0.958899	-0.298076	0.999842	0.0319364	0.957693	0.47425	0.999972	-0.0567839	0.503598	-0.22549	0.999878	-0.299368	0.0465766	-0.638758	0.975211	0.0266217	0.109054	-0.328389	0.991445	-0.289881	0.429866	0.587659	0.99989	-0.439646	0.933339	0.224763	0.202956	-0.961466	0.508103	-0.359337	0.0113583	-0.5394	0.146857	0.595905	0.755953
Ifi44	ENSMUSG00000028037	7	CSNK1A1,CSNK2A1,ERBB3,ITGB6,KIDINS220,MAP3K7,NKX21	1	CSNK2A1	6	CSNK1A1,ERBB3,ITGB6,KIDINS220,MAP3K7,NKX21	A430056A10Rik,MTAP44,p44	interferon-induced protein 44 [Source:MGI Symbol;Acc:MGI:2443016]	chr3	151730922	151749960	-	protein_coding	0.958899	0.333776	0.999842	-0.752956	0.959066	-0.151165	0.999972	0.681989	0.900302	0.077699	0.999878	-0.88119	0.872232	-0.782972	0.815943	-0.681803	0.988628	0.00942751	0.044916	1.52459	0.941472	0.104058	0.0596555	-1.86513	0.933339	0.914154	0.202956	-3.74791	0.508103	-1.15446	0.95171	0.0477408	0.926925	-0.848503	0.755953
Ptgr1	ENSMUSG00000028378	7	APC,BECN1,ERBB3,ITGB6,KEAP1,RAD21,TRP53	6	BECN1,ERBB3,ITGB6,KEAP1,RAD21,TRP53	1	APC	2510002C21Rik,Ltb4dh,Zadh3	prostaglandin reductase 1 [Source:MGI Symbol;Acc:MGI:1914353]	chr4	58965439	58987119	-	protein_coding	0.958899	-0.364328	0.999842	-0.0256618	0.998319	-0.00268361	0.999972	0.0716873	0.211842	-0.626056	0.999878	-0.109936	0.00816515	-0.581865	0.959654	0.0394475	0.278699	0.136297	0.991445	0.149172	0.723963	-0.147891	0.99989	0.26658	0.933339	-0.290842	0.972473	-0.0156498	0.918524	0.021161	0.00803289	0.372097	0.926925	0.0618341	0.845003
Acsl4	ENSMUSG00000031278	7	ERBB3,GSK3B,KIDINS220,MARCKS,NKX21,TGIF1,TRP53	4	ERBB3,KIDINS220,MARCKS,TGIF1	3	GSK3B,NKX21,TRP53	9430020A05Rik,ACS4,Facl4,Lacs4	acyl-CoA synthetase long-chain family member 4 [Source:MGI Symbol;Acc:MGI:1354713]	chrX	142317993	142390535	-	protein_coding	0.992422	-0.0179929	0.999842	0.0419428	0.994353	-0.0114594	0.999972	-0.430453	0.211842	-0.807237	0.999878	-0.0822891	0.999815	-0.120655	0.815943	0.199207	0.124275	-0.27315	0.891133	-0.35917	0.429866	0.854738	0.99989	0.169516	0.933339	1.48429	0.312505	0.663568	0.577632	-0.141323	0.459919	-0.155327	0.926925	0.107331	0.755953
Calm2	ENSMUSG00000036438	7	BDNF,CDKN2B,CTNNB1,ERBB3,NKX21,NR1D1,TRP53	6	BDNF,CDKN2B,CTNNB1,NKX21,NR1D1,TRP53	1	ERBB3	1500001E21Rik	calmodulin 2 [Source:MGI Symbol;Acc:MGI:103250]	chr17	87433412	87446935	-	protein_coding	0.958899	-0.0703739	0.999842	0.187405	0.957693	0.221565	0.999972	0.211821	0.211842	0.340987	0.999878	0.0475498	0.0821782	-0.293155	0.961712	-0.0282074	0.409597	0.0652821	0.0451587	0.481813	0.429866	-0.438962	0.99989	-0.361137	0.93812	-0.0833374	0.596753	0.206032	0.000187418	0.478387	0.213128	0.271784	0.926925	-0.276954	0.86287
Adk	ENSMUSG00000039197	6	ADK,APC,CTNNB1,NKX21,NR1D1,TRP53	3	CTNNB1,NR1D1,TRP53	3	ADK,APC,NKX21	2310026J05Rik,5033405D03Rik,AK	adenosine kinase [Source:MGI Symbol;Acc:MGI:87930]	chr14	21052574	21448569	+	protein_coding	0.958899	-0.355648	0.999842	0.223728	2.55273E-09	-2.97379	0.999972	0.0182054	0.728597	-0.0968409	0.999878	0.171754	9.68205E-06	-0.909854	0.92788	0.0484446	0.365842	0.089842	0.215889	0.308941	0.787008	-0.168084	0.99989	0.0111507	0.933339	0.145087	0.674002	-0.220314	0.818581	0.039846	0.606689	-0.0788903	0.926925	0.0748679	0.755953
Napsa	ENSMUSG00000002204	6	APC,ERBB3,KIDINS220,NKX21,SLC34A2,SOCS2	3	ERBB3,KIDINS220,SOCS2	3	APC,NKX21,SLC34A2	Kdap,NAP1,napsin,pronapsin	napsin A aspartic peptidase [Source:MGI Symbol;Acc:MGI:109365]	chr7	44572380	44586862	+	protein_coding	0.958899	-0.202322	0.999842	-0.123254	0.957967	0.0561874	0.999972	-0.237579	0.211842	-0.35536	0.999878	0.151354	4.10471E-07	-1.18911	0.815943	0.18177	0.0684057	0.177009	0.445095	-0.203094	0.648271	0.513394	0.99989	-0.321999	0.93516	0.141949	0.895329	0.100685	0.508103	0.084825	0.587161	-0.063988	0.926925	-0.236968	0.755953
Elf3	ENSMUSG00000003051	6	APC,BECN1,KEAP1,NKX21,PID1,TRP53	6	APC,BECN1,KEAP1,NKX21,PID1,TRP53	0		ESE-1,ESX,jen	E74-like factor 3 [Source:MGI Symbol;Acc:MGI:1101781]	chr1	135253575	135258568	-	protein_coding	0.958899	0.759706	0.999842	-0.0917716	0.957693	-0.164555	0.999972	-0.200642	0.610956	-0.261304	0.999878	0.0666887	2.17072E-11	2.13737	0.815943	0.414797	0.996217	0.00063834	0.991445	0.0173505	0.768431	-0.357284	0.99989	0.0813174	0.944311	-0.168141	0.744782	-0.32306	0.711499	0.07065	2.83704E-30	2.73788	0.995302	-0.00207952	0.830234
Slc2a3	ENSMUSG00000003153	6	APC,BECN1,IVD,KEAP1,NFE2L2,TRP53	6	APC,BECN1,IVD,KEAP1,NFE2L2,TRP53	0		Glut-3,Glut3	solute carrier family 2 (facilitated glucose transporter), member 3 [Source:MGI Symbol;Acc:MGI:95757]	chr6	122727809	122742745	-	protein_coding	0.958899	-0.570789	0.999842	-0.419884	0.963953	-0.285874	0.999972	0.711421	0.604202	-0.636523	0.999878	-0.29406	0.00832738	2.06338	0.983136	0.0650376	0.327387	-0.72607	0.991445	0.788065	0.761597	-0.708	0.99989	0.376484	0.933339	-3.33371	0.425655	-2.00061	0.813135	0.243735	9.07329E-07	3.42711	0.926925	-0.809301	0.755953
Psap	ENSMUSG00000004207	6	APC,BECN1,CTNNB1,KEAP1,NKX21,TRP53	5	APC,BECN1,KEAP1,NKX21,TRP53	1	CTNNB1	SGP-1	prosaposin [Source:MGI Symbol;Acc:MGI:97783]	chr10	60277627	60302597	+	protein_coding	0.958899	0.441124	0.999842	-0.102277	0.969127	0.0544197	0.999972	-0.25022	0.211842	-0.609113	0.999878	0.108984	1.47086E-06	0.789047	0.815943	0.18152	0.246147	0.118441	0.0893312	0.309686	0.7427	-0.237423	0.99989	0.247819	0.941287	-0.104159	0.521908	-0.345985	0.653386	-0.0762435	4.62886E-10	0.809677	0.934319	0.0201939	0.907159
Cnn2	ENSMUSG00000004665	6	APC,ERBB3,KEAP1,MET,NKX21,SLC34A2	1	SLC34A2	5	APC,ERBB3,KEAP1,MET,NKX21	Calpo2,h2-calponin	calponin 2 [Source:MGI Symbol;Acc:MGI:105093]	chr10	79988584	79996062	+	protein_coding	0.958899	-0.130256	0.999842	-0.112345	0.96679	-0.0433733	0.999972	0.1882	0.299379	-0.252782	0.999878	-0.116216	0.000113505	-0.621501	0.815943	-0.176253	0.816498	-0.0238066	0.991445	-0.12684	0.862439	0.0637668	0.320199	-0.490068	0.936232	-0.0678367	0.682535	0.129054	0.827225	-0.0363177	0.368458	0.100929	0.578261	0.259797	0.755953
Pdk1	ENSMUSG00000006494	6	APC,BECN1,CTNNB1,NFE2L2,NKX21,TRP53	6	APC,BECN1,CTNNB1,NFE2L2,NKX21,TRP53	0		D530020C15Rik	pyruvate dehydrogenase kinase, isoenzyme 1 [Source:MGI Symbol;Acc:MGI:1926119]	chr2	71873224	71903858	+	protein_coding	0.974903	-0.0963086	0.999842	0.0559811	0.957967	-0.164919	0.999972	-0.457619	0.431163	-0.433297	0.999878	0.123674	3.9394E-06	1.04713	0.815943	0.474077	0.660496	0.0815103	0.991445	0.421726	0.897488	-0.135524	0.99989	-0.756146	0.933339	-0.779581	0.525128	-0.722697	0.952182	0.0194716	3.95386E-18	2.43295	0.926925	-0.155913	0.755953
Zmiz1	ENSMUSG00000007817	6	APC,BECN1,CDKN2B,GSK3B,NKX21,TRP53	6	APC,BECN1,CDKN2B,GSK3B,NKX21,TRP53	0		Rai17,Zimp10	zinc finger, MIZ-type containing 1 [Source:MGI Symbol;Acc:MGI:3040693]	chr14	25459224	25666743	+	protein_coding	0.958899	-0.161469	0.999842	-0.0852828	0.957967	-0.129096	0.999972	0.0469477	0.901444	-0.0609389	0.999878	0.20292	2.61134E-05	0.968878	0.815943	0.388786	0.258098	0.149314	0.991445	0.137514	0.429866	-0.602102	0.99989	0.219425	0.933339	-0.201785	0.477484	0.278042	0.270865	0.370087	1.81747E-12	1.24075	0.955708	0.0208	0.755953
Sqstm1	ENSMUSG00000015837	6	APC,HUWE1,MET,NKX21,RAD21,SLC34A2	1	SLC34A2	5	APC,HUWE1,MET,NKX21,RAD21	A170,OSF-6,Osi,p62,STAP	sequestosome 1 [Source:MGI Symbol;Acc:MGI:107931]	chr11	50199366	50210827	-	protein_coding	0.958899	-0.231276	0.999842	-0.126764	0.970524	-0.035599	0.999972	-0.0747049	0.386086	-0.21023	0.999878	-0.312454	6.4179E-07	-0.757399	0.815943	-0.240978	0.26075	0.0793496	0.033322	0.305805	0.547756	0.18422	0.99989	0.0214175	0.933339	-0.0902308	0.258354	-0.361492	0.508103	-0.116687	0.0188042	-0.260237	0.307202	0.287035	0.755953
P4ha2	ENSMUSG00000018906	6	APC,BECN1,CDKN2B,ERBB3,NKX21,TRP53	5	APC,BECN1,CDKN2B,NKX21,TRP53	1	ERBB3	P4hl	procollagen-proline, 2-oxoglutarate 4-dioxygenase (proline 4-hydroxylase), alpha II polypeptide [Source:MGI Symbol;Acc:MGI:894286]	chr11	54100924	54131662	+	protein_coding	0.958899	0.245004	0.999842	-0.118482	0.970437	-0.0411646	0.999972	0.0131482	0.473891	-0.195845	0.999878	0.26542	1.04197E-12	1.38524	0.815943	0.254369	0.412258	0.0877118	0.991445	0.175986	0.429866	-0.546106	0.22723	-0.591516	0.933339	-0.37748	0.731436	-0.132454	0.406526	0.254855	1.676E-20	1.49318	0.926925	-0.0267467	0.755953
Nfkbia	ENSMUSG00000021025	6	APC,ATG16L1,BECN1,CTNNB1,KEAP1,MAP3K7	4	APC,ATG16L1,BECN1,CTNNB1	2	KEAP1,MAP3K7	I(Kappa)B(alpha),I-kappaBalpha,IkappaBalpha,Nfkbi	nuclear factor of kappa light polypeptide gene enhancer in B cells inhibitor, alpha [Source:MGI Symbol;Acc:MGI:104741]	chr12	55489410	55492647	-	protein_coding	0.958899	0.356256	0.999842	-0.252505	0.957693	-0.227797	0.999972	0.160469	0.897173	0.042148	0.999878	-0.230425	2.36138E-06	0.986417	0.815943	-0.186672	0.232623	0.155869	0.00956935	0.536429	0.52531	-0.372531	0.99989	-0.0867442	0.949826	-0.0776828	0.870451	0.0906083	0.814753	-0.0515758	1.8248E-06	0.700575	0.926925	0.076754	0.79008
Fbln5	ENSMUSG00000021186	6	APC,BECN1,ITGB6,KEAP1,NKX21,TRP53	0		6	APC,BECN1,ITGB6,KEAP1,NKX21,TRP53	EVEC	fibulin 5 [Source:MGI Symbol;Acc:MGI:1346091]	chr12	101746565	101819055	-	protein_coding	0.959933	0.094155	0.999842	0.0389619	0.957693	0.131794	0.999972	-0.138781	0.30487	0.233831	0.999878	0.0379951	1.388E-05	-0.980083	0.930256	-0.0426776	0.0218198	-0.439907	0.991445	0.037837	0.685996	0.300571	0.99989	-0.101777	0.933339	0.26592	0.356759	-0.750484	0.508103	-0.241365	1.6806E-06	-0.823715	0.388161	0.409014	0.755953
Ero1l	ENSMUSG00000021831	6	APC,BECN1,LAMP2,NKX21,SPRY1,TRP53	6	APC,BECN1,LAMP2,NKX21,SPRY1,TRP53	0			ERO1-like (S. cerevisiae) [Source:MGI Symbol;Acc:MGI:1354385]	chr14	45283092	45318572	-	protein_coding	0.96111	0.18092	0.999842	0.177204	0.957693	-0.249351	0.999972	-0.167547	0.317096	-0.556598	0.999878	-0.0969927	3.22274E-13	2.84675	0.815943	0.428549	0.546564	-0.0977782	0.991445	0.228795	0.430078	-1.48538	0.99989	-0.786484	0.933339	-1.06212	0.566965	-0.815182	0.508103	0.250895	9.06244E-28	3.41034	0.936811	-0.0449024	0.755953
Anxa8	ENSMUSG00000021950	6	APC,BECN1,CSNK2A1,ITGB6,KEAP1,NKX21	5	APC,BECN1,CSNK2A1,KEAP1,NKX21	1	ITGB6	Anx8	annexin A8 [Source:MGI Symbol;Acc:MGI:1201374]	chr14	34085981	34100571	+	protein_coding	0.958899	2.10819	0.999842	-0.281652	0.957693	0.644347	0.999972	0.34522	0.754503	0.204886	0.999878	-0.0753429	1.15961E-08	3.87606	0.910936	0.14678	0.894619	0.0535431	0.991445	0.378978	0.546403	-1.24074	0.0546487	1.49314	0.933339	-2.21618	0.94904	0.119882	0.667502	0.227559	6.14654E-09	1.91934	0.926925	0.491487	0.755953
Cldn10	ENSMUSG00000022132	6	APC,BECN1,KEAP1,NFE2L2,NKX21,TRP53	6	APC,BECN1,KEAP1,NFE2L2,NKX21,TRP53	0		6720456I16Rik,Cldn10a,Cldn10b,D14Ertd728e	claudin 10 [Source:MGI Symbol;Acc:MGI:1913101]	chr14	118787908	118875489	+	protein_coding	0.958899	3.25752	0.999842	-0.501173	0.957693	0.711101	0.999972	0.446634	0.685428	0.472041	0.999878	-0.161219	1.08562E-07	4.24761	0.815943	-0.837569	0.436406	-0.519565	0.991445	0.480302	0.899452	-0.298951	0.99989	0.0972207	0.933339	-1.73792	0.756162	0.519982	0.844333	0.192444	7.16218E-06	2.86231	0.926925	0.154284	0.828088
St6gal1	ENSMUSG00000022885	6	APC,ATP6V0E,BECN1,ITGB6,RNF43,SLC34A2	4	APC,ATP6V0E,RNF43,SLC34A2	2	BECN1,ITGB6	Siat1,St6Gal-I	beta galactoside alpha 2,6 sialyltransferase 1 [Source:MGI Symbol;Acc:MGI:108470]	chr16	23224740	23360350	+	protein_coding	0.958899	1.25459	0.999842	-0.0547161	0.957693	0.279513	0.999972	-0.0219877	0.2552	0.739489	0.999878	0.118287	0.00185931	1.67545	0.815943	0.432977	0.763665	-0.100687	0.991445	-0.238052	0.980631	-0.0255021	0.000894367	2.23084	0.998809	-0.00307853	0.202956	-1.44084	0.508103	-0.471531	0.00516937	-1.21708	0.926925	0.400408	0.755953
Tmem176a	ENSMUSG00000023367	6	APC,ATG16L1,BDNF,BECN1,NKX21,TRP53	6	APC,ATG16L1,BDNF,BECN1,NKX21,TRP53	0		0610011I04Rik	transmembrane protein 176A [Source:MGI Symbol;Acc:MGI:1913308]	chr6	48841512	48845869	+	protein_coding	0.958899	0.600633	0.999842	-0.049518	0.992999	0.0107143	0.999972	0.233595	0.557394	0.148798	0.999878	0.0196146	2.67244E-12	1.57125	0.815943	0.109261	0.180385	0.124655	0.000381419	0.491816	0.431118	-0.530041	0.99989	-0.076344	0.933339	-0.325141	0.754239	-0.15234	0.00776389	0.398417	5.6237E-14	0.952889	0.926925	-0.0873199	0.755953
Ppic	ENSMUSG00000024538	6	APC,CTNNB1,KEAP1,NKX21,RNF43,TRP53	4	APC,CTNNB1,RNF43,TRP53	2	KEAP1,NKX21	CyP-20c	peptidylprolyl isomerase C [Source:MGI Symbol;Acc:MGI:97751]	chr18	53406341	53418007	-	protein_coding	0.958899	0.321573	0.999842	-0.0237045	0.957693	0.292596	0.999972	0.210838	0.391863	0.188705	0.999878	0.0535519	5.63396E-10	1.36017	0.938941	0.036744	0.997386	0.000336135	0.991445	0.0322725	0.574603	-0.138324	0.99989	0.126082	0.943044	0.0403588	0.23878	-0.29585	0.508103	0.0868867	0.213128	0.186878	0.926925	0.239785	0.941859
Rbp4	ENSMUSG00000024990	6	APC,BECN1,CTNNB1,KIDINS220,NKX21,TRP53	5	APC,BECN1,KIDINS220,NKX21,TRP53	1	CTNNB1	Rbp-4	retinol binding protein 4, plasma [Source:MGI Symbol;Acc:MGI:97879]	chr19	38116620	38125321	-	protein_coding	0.958899	0.264958	0.999842	-0.104252	0.957693	-0.296912	0.999972	-0.379958	0.923345	-0.0408157	0.999878	-0.26173	1.46641E-10	1.92948	0.980461	0.0227823	0.109054	0.35314	0.991445	0.220651	0.429866	-0.854562	0.99989	0.00337041	0.933339	-0.562978	0.82403	-0.112281	0.488268	0.390549	2.72327E-14	1.64617	0.926925	-0.14912	0.755953
Sat1	ENSMUSG00000025283	6	APC,ERBB3,KEAP1,MET,NKX21,SLC34A2	3	APC,NKX21,SLC34A2	3	ERBB3,KEAP1,MET		spermidine/spermine N1-acetyl transferase 1 [Source:MGI Symbol;Acc:MGI:98233]	chrX	155213132	155216449	-	protein_coding	0.958899	0.146801	0.999842	-0.000279606	0.957693	-0.10604	0.999972	0.172213	0.494028	-0.187797	0.999878	-0.148071	8.45779E-05	0.860014	0.815943	-0.199103	0.607334	0.0665064	0.991445	-0.134693	0.429866	-0.390909	0.99989	-0.00800973	0.933339	-0.23873	0.202956	-0.762551	0.508103	0.252793	0.263679	0.167301	0.926925	0.223801	0.940297
Stk17b	ENSMUSG00000026094	6	APC,BECN1,ERBB3,KEAP1,NKX21,RAD21	0		6	APC,BECN1,ERBB3,KEAP1,NKX21,RAD21	3110009A03Rik,Drak2	serine/threonine kinase 17b (apoptosis-inducing) [Source:MGI Symbol;Acc:MGI:2138162]	chr1	53755506	53785224	-	protein_coding	0.958899	-0.242723	0.999842	-0.050356	0.957693	-0.156525	0.999972	-0.223537	0.211842	-1.25242	0.999878	-0.375471	0.00412317	-1.33111	0.815943	-0.448679	0.75056	0.0841645	0.357478	-0.527817	0.429866	0.768167	0.159555	-1.10171	0.933339	0.194729	0.401138	-0.626919	0.508103	-0.33667	0.00123872	-0.721879	0.926925	0.13334	0.755953
Igfbp5	ENSMUSG00000026185	6	APC,CDKN2B,CTNNB1,GSK3B,KEAP1,TRP53	6	APC,CDKN2B,CTNNB1,GSK3B,KEAP1,TRP53	0		IGFBP-5,IGFBP-5P	insulin-like growth factor binding protein 5 [Source:MGI Symbol;Acc:MGI:96440]	chr1	72857932	72874884	-	protein_coding	0.958899	1.98922	0.999842	1.03609	0.992089	0.0399936	0.999972	-0.46535	0.759609	-0.287317	0.999878	0.339206	1.07837E-10	3.11103	0.815943	1.01528	0.559812	-0.134676	0.991445	0.855801	0.573219	-1.06986	0.99989	-0.0364357	0.933339	-0.956033	0.935079	0.132533	0.0987044	0.633951	0.408387	0.498382	0.926925	-0.874475	0.755953
Cdk18	ENSMUSG00000026437	6	APC,BECN1,CDKN2B,ITGB6,NKX21,TRP53	6	APC,BECN1,CDKN2B,ITGB6,NKX21,TRP53	0		Pctk3	cyclin-dependent kinase 18 [Source:MGI Symbol;Acc:MGI:97518]	chr1	132112237	132139684	-	protein_coding	0.958899	0.120284	0.999842	-0.0501444	0.992303	0.0196635	0.999972	0.260321	0.48699	0.300084	0.999878	0.329686	0.000309544	1.36488	0.815943	0.52121	0.447449	0.182562	0.991445	0.181896	0.429866	-0.705983	0.99989	-0.552989	0.933339	-0.848183	0.509997	0.366297	0.0323304	0.81316	6.02885E-12	1.48693	0.926925	-0.177788	0.947579
Fam107b	ENSMUSG00000026655	6	APC,BECN1,ERBB3,KEAP1,NKX21,TRP53	5	APC,BECN1,KEAP1,NKX21,TRP53	1	ERBB3	3110001A13Rik	family with sequence similarity 107, member B [Source:MGI Symbol;Acc:MGI:1913790]	chr2	3613758	3782142	+	protein_coding	0.958899	0.745287	0.999842	0.00964602	0.957693	-0.250853	0.999972	-0.149982	0.211842	-1.11202	0.999878	-0.396188	3.1728E-07	1.70229	0.815943	-0.263594	0.642385	0.115718	0.991445	0.0148018	0.584748	-0.580967	0.99989	-0.23515	0.933339	-1.00401	0.561709	-0.601693	0.785594	-0.114897	2.10828E-10	1.38143	0.969867	-0.020195	0.88608
Efna1	ENSMUSG00000027954	6	APC,BECN1,CSNK1A1,ERBB3,TGIF1,TRP53	3	APC,BECN1,TRP53	3	CSNK1A1,ERBB3,TGIF1	B61,EFL-1,Epl1,Eplg1,LERK-1,Lerk1	ephrin A1 [Source:MGI Symbol;Acc:MGI:103236]	chr3	89271733	89281142	-	protein_coding	0.958899	0.0456028	0.999842	0.00847123	0.99532	0.00570323	0.999972	-0.00698654	0.604822	-0.121488	0.999878	-0.0410329	1.01827E-05	0.624339	0.815943	-0.109391	0.778858	-0.0304232	0.991445	0.0072889	0.831858	0.0765047	0.99989	-0.142908	0.951972	0.0438242	0.270171	-0.346023	0.981621	0.00403228	1.42594E-18	1.32939	0.926925	0.157216	0.755953
Lmna	ENSMUSG00000028063	6	APC,ERBB3,KEAP1,MET,RAD21,SLC34A2	1	SLC34A2	5	APC,ERBB3,KEAP1,MET,RAD21	Dhe	lamin A [Source:MGI Symbol;Acc:MGI:96794]	chr3	88481148	88503335	-	protein_coding	0.958899	-0.305986	0.999842	-0.0686992	0.957693	-0.243034	0.999972	-0.00228819	0.347606	-0.372285	0.999878	-0.120802	0.000726563	-0.795788	0.815943	-0.213208	0.337109	0.121554	0.868098	-0.218504	0.894256	-0.0549892	0.99989	-0.278276	0.933339	-0.115676	0.500274	-0.244376	0.508103	-0.196247	0.213128	-0.235941	0.926925	0.0841183	0.755953
Epha7	ENSMUSG00000028289	6	APC,BECN1,CSNK1A1,ERBB3,KIDINS220,NKX21	3	CSNK1A1,ERBB3,KIDINS220	3	APC,BECN1,NKX21	Cek11,Ebk,Ehk3,Hek11,Mdk1	Eph receptor A7 [Source:MGI Symbol;Acc:MGI:95276]	chr4	28813131	28967499	+	protein_coding	0.994304	0.0131646	0.999842	0.370302	0.957693	-0.202115	0.999972	-0.312947	0.211842	-1.01407	0.999878	-0.0319921	0.00729151	-1.18178	0.827057	0.184757	0.484158	0.16996	0.142712	-0.737148	0.429866	0.697475	0.99989	0.469886	0.935075	0.153614	0.758929	-0.257125	0.383723	-0.65028	0.0035796	-0.761305	0.926925	0.204693	0.755953
Ak4	ENSMUSG00000028527	6	APC,BECN1,KEAP1,NFE2L2,NKX21,TRP53	6	APC,BECN1,KEAP1,NFE2L2,NKX21,TRP53	0		Ak-3,Ak-4,Ak3l1,D4Ertd274e	adenylate kinase 4 [Source:MGI Symbol;Acc:MGI:87979]	chr4	101419277	101466995	+	protein_coding	0.958899	-0.637693	0.999842	0.597571	0.978432	0.0829156	0.999972	0.399023	0.835992	0.159758	0.999878	-0.228211	0.00545927	1.1524	0.815943	0.954329	0.109054	-0.717727	0.991445	1.02612	0.681258	0.580331	0.347543	-1.86892	0.933339	-1.28604	0.3412	1.31172	0.837135	0.105338	6.46978E-11	3.95698	0.926925	0.532773	0.755953
Capzb	ENSMUSG00000028745	6	APC,BECN1,CDKN2B,ERBB3,NKX21,TRP53	5	APC,BECN1,CDKN2B,NKX21,TRP53	1	ERBB3	1700120C01Rik,Cappb1,CPB1,CPB2,CPbeta1,CPbeta2	capping protein (actin filament) muscle Z-line, beta [Source:MGI Symbol;Acc:MGI:104652]	chr4	139192899	139291818	+	protein_coding	0.958899	0.189374	0.999842	-0.0222321	0.997068	-0.00275285	0.999972	0.14601	0.997784	-0.000670685	0.999878	-0.0903416	3.27356E-08	0.741208	0.827109	-0.0605716	0.157125	0.0958836	0.450573	0.21247	0.429866	-0.358296	0.99989	-0.252464	0.933339	-0.264731	0.759307	-0.0842215	0.508103	0.164224	1.38279E-13	0.80384	0.974736	-0.00825088	0.929876
Bmp3	ENSMUSG00000029335	6	APC,CSNK2A1,CTNNB1,KEAP1,NFE2L2,RNF43	3	APC,KEAP1,NFE2L2	3	CSNK2A1,CTNNB1,RNF43	9530029I04Rik	bone morphogenetic protein 3 [Source:MGI Symbol;Acc:MGI:88179]	chr5	98854415	98884396	+	protein_coding	0.958899	0.377064	0.999842	0.178022	0.957693	-0.410598	0.999972	-0.529633	0.211842	-1.3472	0.999878	0.0884612	1.0801E-07	1.44016	0.86779	0.143383	0.240722	0.200821	0.991445	0.319016	0.429866	-0.576299	0.99989	-0.27222	0.933339	0.808992	0.232189	0.599442	0.508103	0.279009	0.89861	0.0384964	0.926925	0.291168	0.755953
Sec61a1	ENSMUSG00000030082	6	APC,BECN1,CTNNB1,ERBB3,KEAP1,NKX21	1	ERBB3	5	APC,BECN1,CTNNB1,KEAP1,NKX21	Sec61a	Sec61 alpha 1 subunit (S. cerevisiae) [Source:MGI Symbol;Acc:MGI:1858417]	chr6	88503579	88518905	-	protein_coding	0.958899	-0.54909	0.999842	0.144143	0.957693	-0.185389	0.293571	-0.536298	0.30489	-0.500682	0.999878	0.201996	0.0048009	-0.810042	0.857866	0.142217	0.109054	0.281667	0.245882	-0.306262	0.874493	0.047954	0.856066	0.768847	0.933339	0.0947027	0.365286	-0.287208	0.283701	-0.455491	5.32845E-06	-0.624333	0.926925	-0.146109	0.755953
Scnn1a	ENSMUSG00000030340	6	APC,BECN1,CDKN2B,PDE7B,SLC34A2,SPRY1	6	APC,BECN1,CDKN2B,PDE7B,SLC34A2,SPRY1	0		mENaC,Scnn1	sodium channel, nonvoltage-gated 1 alpha [Source:MGI Symbol;Acc:MGI:101782]	chr6	125320659	125344943	+	protein_coding	0.958899	-0.107308	0.999842	-0.108444	0.968085	0.0610815	0.999972	0.178643	0.885071	0.0621227	0.999878	0.0742066	7.9087E-07	0.686643	0.815943	0.29261	0.246266	-0.109291	0.650103	0.25063	0.821405	-0.0696854	0.99989	-0.136283	0.989107	0.00970548	0.202956	-0.594462	0.508103	0.162928	7.46494E-09	0.811548	0.926925	0.0999872	0.755953
Itm2a	ENSMUSG00000031239	6	APC,BECN1,CSNK2A1,KEAP1,NKX21,RAD21	2	KEAP1,RAD21	4	APC,BECN1,CSNK2A1,NKX21	Bricd2a,Itm2	integral membrane protein 2A [Source:MGI Symbol;Acc:MGI:107706]	chrX	107397099	107403376	-	protein_coding	0.958899	-0.420736	0.999842	-0.00619252	0.970437	0.0414272	0.999972	-0.111351	0.391519	-0.22633	0.999878	0.147209	5.64753E-05	-1.07239	0.830959	-0.0849643	0.109054	0.323165	0.991445	0.170099	0.761353	0.21171	0.99989	-0.176553	0.933339	0.31313	0.780089	0.176396	0.508103	0.149571	0.000601624	-0.447431	0.926925	-0.243665	0.755953
Pir	ENSMUSG00000031379	6	APC,ATG16L1,BECN1,KEAP1,NFE2L2,NKX21	6	APC,ATG16L1,BECN1,KEAP1,NFE2L2,NKX21	0		2310042L19Rik,pirin,Pirnl	pirin [Source:MGI Symbol;Acc:MGI:1916906]	chrX	164269431	164373011	+	protein_coding	0.958899	0.705609	0.999842	-0.182814	0.957693	-0.539334	0.999972	0.103432	0.77079	-0.179335	0.999878	0.107625	0.000648556	1.18825	0.975667	-0.0471496	0.109054	0.485426	7.54713E-05	1.47045	0.515293	-0.899627	0.99989	-0.0234131	0.933339	-0.730671	0.541873	-0.734739	0.508103	0.270602	1.10613E-07	1.57831	0.926925	0.273076	0.831788
Mt2	ENSMUSG00000031762	6	APC,BECN1,CTNNB1,ERBB3,KEAP1,NFE2L2	4	BECN1,ERBB3,KEAP1,NFE2L2	2	APC,CTNNB1	Mt-2,MT-II	metallothionein 2 [Source:MGI Symbol;Acc:MGI:97172]	chr8	94172664	94173568	+	protein_coding	0.958899	-0.578256	0.999842	-0.100832	0.959066	-0.158555	0.999972	-0.375215	0.226566	-0.80641	0.999878	0.316701	0.0077826	-0.697876	0.815943	0.304262	0.126371	0.206784	0.340419	-0.420735	0.884356	0.0608357	0.99989	0.58842	0.933339	0.128744	0.75783	0.164275	0.640713	-0.104239	5.82044E-20	1.72244	0.926925	0.118931	0.755953
Tspan3	ENSMUSG00000032324	6	APC,BECN1,CTNNB1,ERBB3,NKX21,RNF43	5	APC,BECN1,CTNNB1,NKX21,RNF43	1	ERBB3	1700055K04Rik,tetraspanin,TM4-A,Tm4sf8,Tspan-3	tetraspanin 3 [Source:MGI Symbol;Acc:MGI:1928098]	chr9	56135884	56161057	-	protein_coding	0.958899	0.428955	0.999842	-0.0464689	0.98145	0.0330372	0.999972	0.26278	0.377264	0.282061	0.999878	-0.164369	1.96359E-07	1.2134	0.898381	0.078055	0.612611	-0.0759555	0.266127	0.428227	0.496165	-0.477513	0.99989	0.0346134	0.933339	-0.348123	0.623362	-0.296929	0.508103	0.146473	6.24733E-07	0.839288	0.926925	0.0359917	0.755953
Malt1	ENSMUSG00000032688	6	APC,BECN1,ERBB3,KEAP1,NKX21,RAD21	0		6	APC,BECN1,ERBB3,KEAP1,NKX21,RAD21	D430033E09Rik,paracaspase,Pcasp1	MALT1 paracaspase [Source:MGI Symbol;Acc:MGI:2445027]	chr18	65430963	65478823	+	protein_coding	0.958899	-0.457366	0.999842	0.0415182	0.957693	-0.150307	0.999972	0.15998	0.211842	-0.522268	0.999878	-0.0498899	0.00223017	-0.804705	0.975977	-0.0271993	0.109054	0.240563	0.0334085	-0.683172	0.431109	0.466747	0.99989	-0.459269	0.941287	0.103706	0.772047	-0.174275	0.53216	0.12373	1.37637E-06	-1.08337	0.926925	0.356732	0.755953
Hacd3	ENSMUSG00000033629	6	APC,CSNK2A1,ERBB3,KEAP1,NFE2L2,NKX21	3	ERBB3,KEAP1,NFE2L2	3	APC,CSNK2A1,NKX21	B-ind1,Hspc121,Ptplad1	3-hydroxyacyl-CoA dehydratase 3 [Source:MGI Symbol;Acc:MGI:1889341]	chr9	64986983	65021693	-	protein_coding	0.958899	0.13413	0.999842	0.111948	0.957693	-0.11696	0.263586	-0.536653	0.211842	-0.577947	0.999878	0.0276055	1.23691E-05	-1.05695	0.992975	0.00395097	0.109054	0.170211	0.255089	0.288629	0.85539	0.105599	0.99989	0.0669986	0.933339	0.305305	0.508711	-0.339342	0.201359	-0.39039	0.191049	0.207277	0.926925	-0.0286767	0.755953
Scara3	ENSMUSG00000034463	6	APC,BECN1,CSNK2A1,CTNNB1,NKX21,TRP53	6	APC,BECN1,CSNK2A1,CTNNB1,NKX21,TRP53	0		C130058N24Rik	scavenger receptor class A, member 3 [Source:MGI Symbol;Acc:MGI:2444418]	chr14	65919394	65953935	-	protein_coding	0.958899	1.67573	0.999842	0.262923	0.957693	0.476121	0.999972	0.420132	0.343288	0.841673	0.999878	-0.798455	0.000348145	3.77835	0.993133	-0.0142783	0.681177	0.399141	0.991445	0.524625	0.7863	-0.539101	0.170955	1.93989	0.933339	-1.8035	0.202956	2.26869	0.917035	0.142978	1.63351E-07	2.47307	0.926925	-0.420106	0.755953
Dpp4	ENSMUSG00000035000	6	APC,BECN1,ERBB3,KEAP1,KIDINS220,NKX21	3	ERBB3,KEAP1,KIDINS220	3	APC,BECN1,NKX21	Cd26,Dpp-4,THAM	dipeptidylpeptidase 4 [Source:MGI Symbol;Acc:MGI:94919]	chr2	62330073	62412231	-	protein_coding	0.958899	-0.402215	0.999842	0.208675	0.957693	-0.25344	0.69819	-0.545492	0.211842	-1.34436	0.999878	-0.0370702	9.27617E-05	-1.41897	0.815943	-0.119424	0.58051	0.0939683	0.756631	-0.310745	0.732692	0.286481	0.99989	0.0101057	0.933339	0.21701	0.468164	-0.653624	0.124235	-0.640204	0.000256358	-0.609552	0.926925	-0.0741952	0.755953
Mlc1	ENSMUSG00000035805	6	APC,CSNK1A1,CSNK2A1,ERBB3,KIDINS220,NKX21	3	CSNK1A1,ERBB3,KIDINS220	3	APC,CSNK2A1,NKX21	Kiaa0027-hp,WKL1	megalencephalic leukoencephalopathy with subcortical cysts 1 homolog (human) [Source:MGI Symbol;Acc:MGI:2157910]	chr15	88955884	88979007	-	protein_coding	0.996828	-0.00594128	0.999842	-0.100595	0.99588	0.0117449	0.999972	-0.330508	0.211842	-1.08551	0.999878	0.431299	0.000197255	-1.28359	0.815943	0.393154	0.407623	0.128639	0.281707	-0.509741	0.639536	0.316059	0.99989	0.306498	0.933339	0.445938	0.66469	-0.302197	0.734533	-0.084008	0.0159559	-0.590374	0.926925	-0.315285	0.755953
Lrrk2	ENSMUSG00000036273	6	APC,BECN1,ERBB3,KIDINS220,NKX21,TRP53	2	ERBB3,KIDINS220	4	APC,BECN1,NKX21,TRP53	4921513O20Rik,9330188B09Rik,cI-46,D630001M17Rik,LOC381026	leucine-rich repeat kinase 2 [Source:MGI Symbol;Acc:MGI:1913975]	chr15	91673175	91816120	+	protein_coding	0.958899	-0.516447	0.999842	0.184397	0.957693	-0.199657	0.999972	-0.429743	0.211842	-1.26726	0.999878	-0.119526	0.00130078	-1.0624	0.815943	-0.186107	0.658839	-0.0798361	0.0364555	-0.732696	0.429866	0.658606	0.99989	-0.282238	0.933339	0.609233	0.820715	-0.166264	0.35008	-0.47808	5.039E-05	-0.839793	0.926925	0.304436	0.755953
Gpi1	ENSMUSG00000036427	6	APC,BECN1,KEAP1,NFE2L2,NKX21,TRP53	6	APC,BECN1,KEAP1,NFE2L2,NKX21,TRP53	0		AMF,Gpi-1,Gpi-1r,Gpi-1s,Gpi-1t,Gpi1-r,Gpi1-s,Gpi1-t,MF,neuroleukin,NK,NK/GPI,Org	glucose phosphate isomerase 1 [Source:MGI Symbol;Acc:MGI:95797]	chr7	34201330	34230336	-	protein_coding	0.958899	0.0802399	0.999842	-0.0349528	0.957967	0.119009	0.999972	0.15868	0.456401	-0.330579	0.999878	0.182266	1.5226E-06	1.09007	0.815943	0.276965	0.518393	0.106396	0.577974	0.365352	0.930532	-0.0503843	0.99989	-0.259684	0.933339	-0.190923	0.961549	0.0284027	0.795891	0.0665625	4.76923E-22	2.17147	0.926925	0.10698	0.755953
Atp13a4	ENSMUSG00000038094	6	APC,CTNNB1,ERBB3,GSK3B,KIDINS220,NKX21	2	ERBB3,KIDINS220	4	APC,CTNNB1,GSK3B,NKX21	4631413J11Rik,9330174J19Rik	ATPase type 13A4 [Source:MGI Symbol;Acc:MGI:1924456]	chr16	29396028	29544864	-	protein_coding	0.958899	-0.404309	0.999842	0.262999	0.963884	-0.150724	0.999972	-0.6188	0.211842	-1.08814	0.999878	0.084749	0.00696729	-1.13214	0.815943	0.535282	0.899436	0.0359818	0.261497	-0.812498	0.429866	0.879432	0.99989	-0.0943715	0.933339	0.317304	0.966534	-0.039249	0.566495	-0.210753	0.526964	-0.205278	0.926925	-0.213915	0.755953
Nrn1	ENSMUSG00000039114	6	APC,CTNNB1,ERBB3,HUWE1,KIDINS220,NKX21	4	ERBB3,HUWE1,KIDINS220,NKX21	2	APC,CTNNB1	0710008J23Rik,cpg15	neuritin 1 [Source:MGI Symbol;Acc:MGI:1915654]	chr13	36725361	36734477	-	protein_coding	0.999078	-0.00262743	0.999842	-0.139539	0.963953	-0.164052	0.999972	-0.896461	0.365366	-0.700661	0.999878	-0.0651761	0.00826922	-1.03057	0.815943	0.39678	0.109054	0.37674	0.868599	-0.492039	0.454098	0.532991	0.99989	0.432466	0.933339	0.711756	0.78749	-0.208372	0.508103	0.2292	0.0433324	0.751889	0.926925	-0.499222	0.755953
Dusp10	ENSMUSG00000039384	6	APC,CSNK1A1,ERBB3,KIDINS220,RAD21,SLC34A2	1	SLC34A2	5	APC,CSNK1A1,ERBB3,KIDINS220,RAD21	2610306G15Rik,MKP-5,MKP5	dual specificity phosphatase 10 [Source:MGI Symbol;Acc:MGI:1927070]	chr1	184034381	184075636	+	protein_coding	0.994634	0.0104061	0.999842	-0.126183	0.957967	-0.142693	0.999972	0.127178	0.493767	-0.355995	0.999878	-0.360826	0.00832775	-0.925846	0.900725	-0.118257	0.483164	0.172594	0.991445	-0.186012	0.45041	0.465173	0.99989	-0.811212	0.933339	0.336446	0.924329	-0.072176	0.972955	-0.0126632	0.213128	-0.410081	0.926925	0.304039	0.755953
Dcxr	ENSMUSG00000039450	6	APC,BECN1,CDKN2B,KEAP1,NKX21,TRP53	5	APC,BECN1,CDKN2B,KEAP1,NKX21	1	TRP53	0610038K04Rik,1810027P18Rik	dicarbonyl L-xylulose reductase [Source:MGI Symbol;Acc:MGI:1915130]	chr11	120725399	120727281	-	protein_coding	0.958899	0.40691	0.999842	-0.171629	0.967028	0.0572018	0.999972	-0.0967227	0.858415	0.058992	0.999878	0.0148746	4.49433E-08	1.22699	0.829342	0.101102	0.0403167	0.388565	0.569739	0.363567	0.429866	-0.719752	0.99989	-0.030538	0.933339	-0.334938	0.762316	-0.139529	0.508103	0.28153	7.04862E-06	0.836375	0.926925	-0.182785	0.755953
Pnrc1	ENSMUSG00000040128	6	APC,BECN1,CDKN2B,NKX21,NR1D1,TRP53	6	APC,BECN1,CDKN2B,NKX21,NR1D1,TRP53	0		5730463C12Rik,B4-2,Prol2,PRR2	proline-rich nuclear receptor coactivator 1 [Source:MGI Symbol;Acc:MGI:1917838]	chr4	33245423	33248510	-	protein_coding	0.958899	0.168058	0.999842	0.0478107	0.990345	0.0280972	0.999972	0.462099	0.211842	0.664864	0.999878	0.0455679	0.00066979	1.09636	0.818693	0.181339	0.679064	-0.1072	0.0343301	0.65505	0.429866	-0.610524	0.99989	-0.289295	0.933339	-0.48666	0.622117	0.239877	0.0257923	0.896132	3.27065E-06	0.875861	0.926925	-0.0583622	0.890221
Gpx2	ENSMUSG00000042808	6	APC,ATG16L1,CTNNB1,KEAP1,NFE2L2,PID1	6	APC,ATG16L1,CTNNB1,KEAP1,NFE2L2,PID1	0		GI-GPx,GPx-GI	glutathione peroxidase 2 [Source:MGI Symbol;Acc:MGI:106609]	chr12	76792335	76795554	-	protein_coding	0.958899	0.918569	0.999842	-0.0807199	0.957693	-0.559463	0.999972	0.0639641	0.964096	-0.0258376	0.999878	-0.0795895	4.81755E-05	1.14785	0.982465	-0.0257981	0.164632	0.302357	3.80017E-12	2.07749	0.794927	-0.390662	0.99989	0.298042	0.933339	-1.14311	0.907593	0.16628	0.508103	0.250076	0.267086	0.327138	0.926925	-0.360855	0.992759
Sptssb	ENSMUSG00000043461	6	APC,BECN1,KEAP1,NFE2L2,NKX21,TRP53	6	APC,BECN1,KEAP1,NFE2L2,NKX21,TRP53	0		1110032A04Rik,ADMP	serine palmitoyltransferase, small subunit B [Source:MGI Symbol;Acc:MGI:1913433]	chr3	69819542	69859940	-	protein_coding	0.958899	1.01347	0.999842	0.794991	0.957693	-0.498445	0.999972	1.22284	0.823228	-0.286589	0.999878	-1.24919	9.08545E-08	3.98815	0.815943	-0.579804	0.835116	0.160926	0.0365028	1.71999	0.453069	-1.58099	0.99989	-0.280266	0.933339	-2.43177	0.936639	-0.118439	0.508103	0.746124	2.28684E-13	4.77242	0.926925	-0.697436	0.932789
Tst	ENSMUSG00000044986	6	APC,BECN1,ERBB3,KEAP1,KIDINS220,RAD21	6	APC,BECN1,ERBB3,KEAP1,KIDINS220,RAD21	0		Rhodanese	thiosulfate sulfurtransferase, mitochondrial [Source:MGI Symbol;Acc:MGI:98852]	chr15	78399556	78405859	-	protein_coding	0.958899	0.324406	0.999842	-0.0827469	0.957693	-0.178307	0.999972	-0.149743	0.952103	-0.0263586	0.999878	-0.246542	0.00309234	0.665415	0.851635	0.119976	0.109054	0.262373	0.991445	0.109354	0.785457	-0.148714	0.99989	0.148219	0.933339	-0.133003	0.925194	-0.0485552	0.640784	0.101854	1.52903E-05	0.660524	0.926925	-0.389707	0.755953
Cd24a	ENSMUSG00000047139	6	APC,BECN1,CSNK2A1,CTNNB1,KEAP1,NKX21	6	APC,BECN1,CSNK2A1,CTNNB1,KEAP1,NKX21	0		HSA,Ly-52,nectadrin	CD24a antigen [Source:MGI Symbol;Acc:MGI:88323]	chr10	43579169	43584265	+	protein_coding	0.958899	0.824567	0.999842	-0.26171	0.957693	-0.859025	0.999972	0.145292	0.940083	0.0655116	0.999878	-0.247041	3.33739E-06	2.75845	0.828292	-0.298269	0.477574	-0.270583	0.991445	0.374983	0.795028	-0.568043	0.0163688	2.07727	0.933339	-1.45835	0.910112	0.207522	0.803415	-0.155822	8.56756E-17	2.93625	0.926925	0.730433	0.755953
A2ml1	ENSMUSG00000047228	6	APC,BECN1,KEAP1,NFE2L2,NKX21,TRP53	6	APC,BECN1,KEAP1,NFE2L2,NKX21,TRP53	0		BC048546,Ovos2	alpha-2-macroglobulin like 1 [Source:MGI Symbol;Acc:MGI:3039594]	chr6	128539827	128581608	-	protein_coding	0.958899	0.555631	0.999842	-0.18018	0.957693	-0.773674	0.999972	0.181296	0.655137	-0.454779	0.999878	0.281243	2.50395E-05	1.99506	0.815943	0.485532	0.514016	0.249361	0.049893	1.38943	0.768655	-0.381546	0.99989	0.695522	0.933339	-0.752715	0.723762	-0.415886	0.641967	0.259689	1.81984E-11	2.89155	0.926925	-0.406296	0.755953
Sstr2	ENSMUSG00000047904	6	APC,BECN1,CSNK2A1,LAMP2,NKX21,TRP53	5	APC,BECN1,LAMP2,NKX21,TRP53	1	CSNK2A1	Smstr-2,Smstr2,sst2,SSTR-2	somatostatin receptor 2 [Source:MGI Symbol;Acc:MGI:98328]	chr11	113619342	113626028	+	protein_coding	0.958899	0.257367	0.999842	0.0451439	0.957693	-0.38179	0.999972	0.220752	0.679494	-0.29559	0.999878	0.579749	1.5343E-08	1.75037	0.815943	0.939486	0.247015	-0.262397	0.991445	0.143619	0.608371	-0.646464	0.703956	-1.4169	0.933339	-1.67708	0.831695	0.270149	0.508103	0.306644	1.35224E-20	3.4909	0.945187	0.056159	0.755953
Bdnf	ENSMUSG00000048482	6	APC,BECN1,CTNNB1,ITGB6,NKX21,TRP53	0		6	APC,BECN1,CTNNB1,ITGB6,NKX21,TRP53		brain derived neurotrophic factor [Source:MGI Symbol;Acc:MGI:88145]	chr2	109674700	109727007	+	protein_coding	0.958899	0.339119	0.999842	0.092523	0.957967	0.151414	0.999972	-0.0471219	0.928813	0.0506625	0.999878	-0.346535	0.000221027	-1.90789	0.815943	-0.319146	0.322991	-0.268404	0.991445	0.0484976	0.522852	0.480201	0.99989	-0.577333	0.933339	0.277579	0.331986	-0.832202	0.211948	-0.839317	1.03354E-06	-1.61208	0.926925	0.355141	0.755953
8430408G22Rik	ENSMUSG00000048489	6	APC,BECN1,CSNK2A1,CTNNB1,NKX21,TRP53	5	APC,BECN1,CTNNB1,NKX21,TRP53	1	CSNK2A1	Depp	RIKEN cDNA 8430408G22 gene [Source:MGI Symbol;Acc:MGI:1918730]	chr6	116650609	116652794	+	protein_coding	0.958899	1.52313	0.999842	-0.125833	0.957693	-0.447097	0.999972	0.557677	0.578862	-0.353155	0.999878	-0.0297925	1.45537E-09	2.984	0.928569	0.12338	0.535503	-0.132168	0.525492	0.535379	0.525847	-0.474267	0.99989	-0.58748	0.933339	0.224895	0.264591	-0.698044	0.508103	0.205359	1.89293E-28	4.28606	0.926925	-0.262943	0.755953
Pthlh	ENSMUSG00000048776	6	APC,BECN1,KEAP1,LAMP2,NFE2L2,TRP53	6	APC,BECN1,KEAP1,LAMP2,NFE2L2,TRP53	0		PTH-like,Pthrp	parathyroid hormone-like peptide [Source:MGI Symbol;Acc:MGI:97800]	chr6	147252101	147264183	-	protein_coding	0.958899	1.32662	0.999842	-0.308904	0.973869	-0.12615	0.999972	-0.742795	0.34573	-0.865235	0.999878	0.727835	0.000115751	1.0722	0.815943	1.07048	0.550803	-0.155981	0.0572692	1.23798	0.774704	-0.579046	0.327811	-2.40034	0.974636	-0.12648	0.957652	-0.0959374	0.186344	0.667803	2.96613E-05	1.65698	0.926925	-0.459809	0.755953
Gja1	ENSMUSG00000050953	6	APC,CSNK2A1,ITGB6,KIDINS220,NKX21,SOCS2	3	ITGB6,KIDINS220,SOCS2	3	APC,CSNK2A1,NKX21	Cnx43,connexin43,Cx43,Cx43alpha1,Gja-1	gap junction protein, alpha 1 [Source:MGI Symbol;Acc:MGI:95713]	chr10	56377330	56390415	+	protein_coding	0.958899	-0.395087	0.999842	0.223747	0.957693	-0.160021	0.230537	-0.636056	0.211842	-1.35495	0.999878	0.179279	0.000374323	-1.40072	0.815943	0.117057	0.257613	0.161754	0.0371314	-0.596141	0.699008	0.230592	0.99989	-0.230229	0.933339	0.423998	0.364121	-0.568502	0.145134	-0.645483	0.723773	-0.056328	0.926925	0.13381	0.935056
Flrt3	ENSMUSG00000051379	6	APC,ATG16L1,CSNK2A1,ERBB3,KEAP1,NKD1	1	NKD1	5	APC,ATG16L1,CSNK2A1,ERBB3,KEAP1	5530600M07Rik,C430047I10Rik	fibronectin leucine rich transmembrane protein 3 [Source:MGI Symbol;Acc:MGI:1918686]	chr2	140658198	140671469	-	protein_coding	0.958899	-0.658557	0.999842	0.116324	0.96679	-0.0579932	0.999972	-0.453503	0.211842	-0.841571	0.999878	-0.0270015	4.20183E-05	-1.32263	0.815943	-0.120608	0.957841	0.0099624	0.00620796	-0.725814	0.89597	0.0749249	0.228779	-0.748999	0.933339	-0.166455	0.202956	-0.839718	0.211948	-0.55665	0.602391	0.0881602	0.552732	0.387043	0.755953
Aldh1a1	ENSMUSG00000053279	6	APC,ATG16L1,BECN1,KEAP1,NFE2L2,NKX21	6	APC,ATG16L1,BECN1,KEAP1,NFE2L2,NKX21	0		Ahd-2,Ahd2,ALDH1,E1,Raldh1	aldehyde dehydrogenase family 1, subfamily A1 [Source:MGI Symbol;Acc:MGI:1353450]	chr19	20601961	20643462	+	protein_coding	0.958899	1.07803	0.999842	-0.452747	0.957693	-0.453213	0.999972	0.374352	0.753269	-0.194972	0.999878	-0.015094	6.1563E-06	1.62636	0.980203	0.0371379	0.619018	0.138867	0.00021334	1.36378	0.906928	-0.228989	0.99989	-0.0544619	0.933339	-1.03228	0.620159	-0.830421	0.793082	-0.116652	6.49357E-10	2.05482	0.926925	-0.139366	0.755953
Ggcx	ENSMUSG00000053460	6	APC,CSNK1A1,CTNNB1,ERBB3,KIDINS220,NKX21	3	CSNK1A1,ERBB3,KIDINS220	3	APC,CTNNB1,NKX21		gamma-glutamyl carboxylase [Source:MGI Symbol;Acc:MGI:1927655]	chr6	72414308	72430712	+	protein_coding	0.958899	-0.133096	0.999842	-0.0839613	0.957693	-0.221662	0.298806	-0.546071	0.211842	-0.718188	0.999878	-0.190978	0.000436766	-1.16081	0.815943	0.219349	0.391228	0.129342	0.328682	-0.326981	0.440364	0.439949	0.99989	0.533489	0.933339	0.335002	0.453591	-0.441455	0.434445	-0.419224	0.0133508	-0.352176	0.926925	-0.140497	0.755953
1810037I17Rik	ENSMUSG00000054091	6	APC,ATG16L1,BECN1,CDKN2B,NKX21,TRP53	6	APC,ATG16L1,BECN1,CDKN2B,NKX21,TRP53	0			RIKEN cDNA 1810037I17 gene [Source:MGI Symbol;Acc:MGI:1914954]	chr3	122924203	122926184	+	protein_coding	0.958899	0.142727	0.999842	-0.222675	0.957693	-0.224151	0.999972	0.117365	0.66612	0.131019	0.999878	-0.00395682	0.00119449	0.785192	0.918507	0.0604676	0.109054	0.320019	0.00436154	0.660013	0.523356	-0.433111	0.99989	-0.346904	0.951119	-0.0766998	0.939928	-0.0411644	0.0468753	0.458826	2.15429E-12	1.27786	0.926925	-0.252617	0.755953
Fut2	ENSMUSG00000055978	6	APC,BECN1,CSNK1A1,KEAP1,NKX21,TRP53	6	APC,BECN1,CSNK1A1,KEAP1,NKX21,TRP53	0			fucosyltransferase 2 [Source:MGI Symbol;Acc:MGI:109374]	chr7	45648591	45666394	-	protein_coding	0.958899	1.45053	0.999842	-0.800522	0.96715	-0.160908	0.999972	0.147253	0.492193	-0.576923	0.999878	-0.154625	1.90266E-07	2.61302	0.815943	0.353714	0.804252	-0.111775	0.991445	0.387608	0.629646	-1.0928	0.99989	-0.21662	0.933339	-2.03203	0.774564	-0.459631	0.945794	-0.0438342	1.39475E-15	3.71939	0.926925	-1.12061	0.755953
Prelid2	ENSMUSG00000056671	6	APC,BECN1,CTNNB1,FBXW11,NKX21,TRP53	6	APC,BECN1,CTNNB1,FBXW11,NKX21,TRP53	0		1700003A01Rik,C330008K14Rik	PRELI domain containing 2 [Source:MGI Symbol;Acc:MGI:1924869]	chr18	41875696	41951194	-	protein_coding	0.958899	-0.28656	0.999842	-0.248015	0.993942	-0.0289326	0.999972	1.31773	0.835016	0.169348	0.999878	-0.074495	6.11984E-05	2.01599	0.815943	0.64287	0.109054	-1.00743	0.991445	0.838062	0.716245	-0.62758	0.99989	-1.28618	0.933339	-1.64864	0.676612	0.551444	0.508103	0.57899	3.30728E-09	3.48487	0.997509	0.00440746	0.755953
H2-Eb1	ENSMUSG00000060586	6	APC,ATG16L1,CTNNB1,KEAP1,NKX21,RAD21	2	ATG16L1,CTNNB1	4	APC,KEAP1,NKX21,RAD21	H-2Eb,Ia-4,Ia4	histocompatibility 2, class II antigen E beta [Source:MGI Symbol;Acc:MGI:95901]	chr17	34305877	34316199	+	protein_coding	0.980511	0.0401522	0.999842	-0.195718	0.957693	0.178274	0.472846	0.410221	0.245808	0.384845	0.999878	0.0460518	8.48942E-06	-0.663678	0.815943	0.310105	0.746268	0.0310606	0.000333241	0.548102	0.887386	0.103599	0.99989	0.229266	0.959472	0.0691282	0.327545	-0.690721	0.255238	0.286488	0.213128	-0.197745	0.926925	-0.127441	0.755953
Tuba1a	ENSMUSG00000072235	6	APC,BECN1,ERBB3,KEAP1,NKX21,SOX4	0		6	APC,BECN1,ERBB3,KEAP1,NKX21,SOX4	Tuba-1,Tuba1	tubulin, alpha 1A [Source:MGI Symbol;Acc:MGI:98869]	chr15	98949841	98953551	-	protein_coding	0.958899	-0.229353	0.999842	-0.167044	0.994697	0.013726	0.999972	0.0582737	0.880335	-0.0729418	0.999878	-0.00928873	0.000940845	-1.09563	0.962726	-0.0493499	0.180874	-0.27844	0.991445	-0.137983	0.429866	0.927818	0.99989	-0.364306	0.933339	-0.216793	0.48147	-0.721981	0.508103	-0.308264	9.17444E-06	-1.06776	0.926925	0.177717	0.755953
H2-Ab1	ENSMUSG00000073421	6	APC,ATG16L1,CTNNB1,KEAP1,NKX21,RAD21	2	ATG16L1,CTNNB1	4	APC,KEAP1,NKX21,RAD21	Abeta,H-2Ab,H2-Ab,I-A<b>,I-Abeta,Ia-2,Ia2,IAb,Rmcs1	histocompatibility 2, class II antigen A, beta 1 [Source:MGI Symbol;Acc:MGI:103070]	chr17	34263209	34269418	+	protein_coding	0.958899	0.199208	0.999842	-0.280452	0.977508	0.0338204	0.734195	0.369598	0.784461	0.0858503	0.999878	0.0352619	8.22918E-06	-0.756565	0.815943	0.365335	0.702574	0.03185	0.00874492	0.438708	0.634082	0.340388	0.99989	0.176926	0.964755	-0.0556798	0.250043	-0.698719	0.508103	0.157674	0.819494	-0.0401638	0.926925	-0.138671	0.755953
Muc4	ENSMUSG00000079620	6	APC,BECN1,CSNK1A1,ERBB3,MET,NKX21	6	APC,BECN1,CSNK1A1,ERBB3,MET,NKX21	0		4933405I11Rik	mucin 4 [Source:MGI Symbol;Acc:MGI:2153525]	chr16	32735886	32782391	+	protein_coding	0.958899	1.34584	0.999842	-0.211973	0.957693	-0.479512	0.999972	-0.205628	0.77901	-0.174593	0.999878	-0.226991	6.49537E-08	1.96316	0.940732	0.105632	0.109054	0.449979	0.991445	0.105904	0.861581	-0.315654	0.99989	0.74821	0.94812	-0.180871	0.62005	-0.654732	0.408645	0.453219	0.000607524	0.787867	0.926925	-0.343304	0.888123
Rac1	ENSMUSG00000001847	6	ATG16L1,BECN1,NKD1,NKX21,NR1D1,TRP53	5	ATG16L1,BECN1,NKX21,NR1D1,TRP53	1	NKD1	D5Ertd559e	RAS-related C3 botulinum substrate 1 [Source:MGI Symbol;Acc:MGI:97845]	chr5	143503634	143528036	-	protein_coding	0.963464	-0.0749507	0.999842	-0.225756	0.957693	0.370262	0.417856	0.827754	0.211842	0.549253	0.999878	0.015089	0.57739	0.332963	0.815943	0.246602	0.856236	-0.0375077	0.00101911	1.05886	0.45557	-0.542083	0.997143	-0.694321	0.933339	-0.947179	0.706505	0.220955	0.15837	0.518089	0.000119715	0.919374	0.926925	-0.702574	0.755953
Ugp2	ENSMUSG00000001891	6	ATG16L1,BECN1,KEAP1,NKX21,NR1D1,TRP53	6	ATG16L1,BECN1,KEAP1,NKX21,NR1D1,TRP53	0			UDP-glucose pyrophosphorylase 2 [Source:MGI Symbol;Acc:MGI:2183447]	chr11	21321138	21371201	-	protein_coding	0.958899	-0.14602	0.999842	0.129238	0.957693	-0.11003	0.999972	0.0390586	0.211842	-0.5201	0.999878	0.0969101	0.0104559	0.402212	0.815943	-0.113724	0.669422	0.0509734	0.000159178	0.686872	0.429866	-0.432274	0.99989	-0.257192	0.933339	-0.136267	0.843881	-0.0724027	0.998621	0.000349089	3.08837E-13	1.0451	0.926925	-0.235398	0.755953
Nqo1	ENSMUSG00000003849	6	ATG16L1,BECN1,KEAP1,NFE2L2,NKX21,TRP53	6	ATG16L1,BECN1,KEAP1,NFE2L2,NKX21,TRP53	0		Dia4,NMO1,Nmor1,NQO1,Ox-1,Ox1,QR1	NAD(P)H dehydrogenase, quinone 1 [Source:MGI Symbol;Acc:MGI:103187]	chr8	107388225	107403206	-	protein_coding	0.958899	0.312127	0.999842	0.203972	0.957693	-0.391581	0.999972	-0.425644	0.768529	0.201583	0.999878	-0.0912267	0.0286971	-0.745821	0.847691	0.205116	0.109054	0.303431	7.1762E-17	3.31203	0.903629	-0.141998	0.99989	-0.467194	0.946188	0.156771	0.480686	0.624799	0.374542	0.447122	7.5482E-13	2.74327	0.926925	0.41454	0.755953
Coa3	ENSMUSG00000017188	6	ATG16L1,BDNF,BECN1,CDKN2B,CTNNB1,TRP53	6	ATG16L1,BDNF,BECN1,CDKN2B,CTNNB1,TRP53	0		1810033A19Rik,Ccdc56,D11Ertd99e	cytochrome C oxidase assembly factor 3 [Source:MGI Symbol;Acc:MGI:1098757]	chr11	101277968	101279114	-	protein_coding	0.97434	-0.0245094	0.999842	0.0712666	0.957693	0.102042	0.999972	0.189991	0.403511	0.224729	0.999878	-0.0329605	0.999815	-0.0702955	0.927395	-0.0514035	0.0109521	0.303041	0.000221586	0.655884	0.429866	-0.637807	0.99989	-0.250975	0.933339	-0.266596	0.497994	0.189832	0.00378054	0.47266	0.00131029	0.488	0.926925	-0.334582	0.755953
Ube2g1	ENSMUSG00000020794	6	APC,ATG16L1,BDNF,NKX21,NR1D1,TRP53	6	APC,ATG16L1,BDNF,NKX21,NR1D1,TRP53	0		2700059C12Rik,D130023C12Rik	ubiquitin-conjugating enzyme E2G 1 [Source:MGI Symbol;Acc:MGI:1914378]	chr11	72607283	72686481	+	protein_coding	0.958899	-0.212709	0.999842	0.136509	0.957693	0.334863	0.999972	0.336441	0.211842	0.636747	0.999878	0.121693	0.00839735	0.583219	0.924054	-0.0779954	0.508998	-0.100739	0.00330733	0.827655	0.429866	-0.464555	0.99989	-0.608572	0.950454	0.059154	0.63989	-0.200327	0.00630897	0.619305	0.0128315	0.509439	0.926925	-0.230352	0.755953
Prr13	ENSMUSG00000023048	6	ATG16L1,BDNF,BECN1,NKX21,NR1D1,TRP53	6	ATG16L1,BDNF,BECN1,NKX21,NR1D1,TRP53	0		1110020C13Rik,2010324E22Rik	proline rich 13 [Source:MGI Symbol;Acc:MGI:1913401]	chr15	102459175	102462806	+	protein_coding	0.973309	-0.0486234	0.999842	-0.101008	0.957967	0.0936525	0.999972	0.00626608	0.260321	0.346711	0.999878	-0.171607	0.999815	0.0398968	0.893659	0.0753562	0.109054	0.196264	1.2467E-06	0.809548	0.429866	-0.757977	0.99989	-0.401973	0.933339	-0.23988	0.864912	-0.0846228	0.00241302	0.54635	4.12627E-09	0.946171	0.737519	-0.469084	0.755953
Gsta3	ENSMUSG00000025934	6	ATG16L1,BECN1,KEAP1,NFE2L2,NKX21,SLC34A2	5	ATG16L1,BECN1,KEAP1,NFE2L2,NKX21	1	SLC34A2	Gst2-3	glutathione S-transferase, alpha 3 [Source:MGI Symbol;Acc:MGI:95856]	chr1	21240589	21265661	+	protein_coding	0.958899	0.699901	0.999842	0.0686473	0.957693	-0.568604	0.999972	-0.322681	0.612401	-0.264882	0.999878	-0.0887728	0.354052	0.276902	0.982921	-0.0265047	0.333968	0.118714	5.52333E-17	1.91818	0.429866	-0.652388	0.99989	-0.330357	0.933339	-0.191345	0.718419	0.195713	0.498023	0.312272	1.25367E-14	1.28372	0.926925	-0.39697	0.755953
Mgst3	ENSMUSG00000026688	6	ATG16L1,BECN1,CTNNB1,KEAP1,NKX21,TRP53	6	ATG16L1,BECN1,CTNNB1,KEAP1,NKX21,TRP53	0		2010012L10Rik,2010306B17Rik,2700004G04Rik,GST-III	microsomal glutathione S-transferase 3 [Source:MGI Symbol;Acc:MGI:1913697]	chr1	167371966	167393841	-	protein_coding	0.958899	-0.469905	0.999842	-0.00532352	0.957967	-0.092222	0.999972	0.14348	0.850599	0.0619501	0.999878	0.0139987	0.999815	-0.0159315	0.815943	0.129829	0.111878	0.219018	0.00751218	0.678589	0.429866	-0.563384	0.99989	0.0290759	0.933339	-0.41296	0.985637	0.00746468	0.508103	0.256017	1.54693E-14	1.5466	0.926925	-0.121512	0.755953
Rheb	ENSMUSG00000028945	6	ATG16L1,BDNF,HHIP,NKX21,NR1D1,TRP53	6	ATG16L1,BDNF,HHIP,NKX21,NR1D1,TRP53	0		Rheb1	Ras homolog enriched in brain [Source:MGI Symbol;Acc:MGI:97912]	chr5	24802823	24842624	-	protein_coding	0.958899	0.239813	0.999842	0.148609	0.959066	0.088601	0.999972	0.310654	0.259164	0.390812	0.999878	-0.0655483	0.295285	0.327788	0.815943	-0.218715	0.862873	0.0199918	1.32237E-05	0.885752	0.429866	-0.474895	0.99989	-0.412517	0.933339	-0.130861	0.699858	0.161481	0.00358787	0.539692	0.574522	0.10705	0.926925	-0.358293	0.755953
Syap1	ENSMUSG00000031357	6	ATG16L1,BECN1,NKD1,NKX21,NR1D1,TRP53	5	ATG16L1,BECN1,NKX21,NR1D1,TRP53	1	NKD1	2010110O17Rik	synapse associated protein 1 [Source:MGI Symbol;Acc:MGI:1914293]	chrX	162857057	162888447	-	protein_coding	0.958899	-0.579381	0.999842	-0.326593	0.992882	-0.0229844	0.999972	0.726656	0.781811	-0.15011	0.999878	0.263114	0.999815	-0.0296484	0.927055	-0.10209	0.912507	0.0285773	0.00870024	1.05978	0.487512	-0.680912	0.99989	-0.678288	0.933339	-1.20084	0.953445	0.0498894	0.994435	-0.00247376	0.0092378	0.775155	0.926925	-0.686951	0.818551
Gsta4	ENSMUSG00000032348	6	ATG16L1,BECN1,ELOVL1,KEAP1,NKX21,PID1	6	ATG16L1,BECN1,ELOVL1,KEAP1,NKX21,PID1	0		mGsta4	glutathione S-transferase, alpha 4 [Source:MGI Symbol;Acc:MGI:1309515]	chr9	78191947	78209349	+	protein_coding	0.958899	0.301155	0.999842	-0.0553056	0.957693	-0.201535	0.999972	-0.192947	0.668954	-0.145733	0.999878	-0.121651	0.100744	0.341681	0.815943	0.134084	0.109054	0.292157	7.21882E-15	1.46388	0.996917	0.00352637	0.99989	-0.194114	0.933339	-0.398029	0.724325	-0.246938	0.508103	0.196606	1.49594E-13	1.38783	0.926925	-0.0325492	0.755953
Ifit1	ENSMUSG00000034459	6	ATG16L1,CSNK2A1,ERBB3,ITGB6,MAP3K7,TLR2	2	ATG16L1,CSNK2A1	4	ERBB3,ITGB6,MAP3K7,TLR2	Ifi56,ISG56	interferon-induced protein with tetratricopeptide repeats 1 [Source:MGI Symbol;Acc:MGI:99450]	chr19	34640871	34650009	+	protein_coding	0.958899	0.752615	0.999842	-0.465239	0.957693	-0.338946	0.999972	1.02077	0.285651	0.403008	0.999878	-0.76045	0.999815	-0.440022	0.815943	-0.901198	0.109054	-0.876648	2.99329E-06	2.10904	0.429866	1.02223	0.0704162	-1.33319	0.933339	0.80773	0.202956	-1.8723	0.874624	0.105371	0.38561	0.49635	0.926925	-0.586332	0.755953
Adh7	ENSMUSG00000055301	6	ATG16L1,BECN1,ELOVL1,KEAP1,NFE2L2,TRP53	6	ATG16L1,BECN1,ELOVL1,KEAP1,NFE2L2,TRP53	0		Adh-3,Adh-3e,Adh-3t,Adh3,Adh3-e,Adh3-t,Adh4,Adt-1	alcohol dehydrogenase 7 (class IV), mu or sigma polypeptide [Source:MGI Symbol;Acc:MGI:87926]	chr3	138217760	138233382	+	protein_coding	0.958899	2.17286	0.999842	-0.226129	0.957693	-0.805169	0.999972	0.181367	0.604928	0.442553	0.999878	-0.714504	0.0775051	1.33764	0.976615	0.0697412	0.114389	0.798962	1.47828E-10	3.86496	0.999223	0.00295727	0.99989	0.932647	0.936232	-0.53395	0.903645	0.287852	0.845289	0.185884	3.51977E-05	2.28422	0.926925	0.287606	0.854161
Igtp	ENSMUSG00000078853	6	ATG16L1,CSNK1A1,CSNK2A1,ERBB3,ITGB6,NKX21	2	ATG16L1,CSNK2A1	4	CSNK1A1,ERBB3,ITGB6,NKX21	Irgm3	interferon gamma induced GTPase [Source:MGI Symbol;Acc:MGI:107729]	chr11	58199556	58207591	+	protein_coding	0.958899	0.198979	0.999842	-0.543704	0.957693	-0.168972	0.999972	0.801017	0.653058	0.178559	0.999878	-0.355354	0.999815	-0.392447	0.815943	-0.330668	0.567252	-0.227427	0.000337696	1.5538	0.784312	0.258892	0.0493809	-1.20296	0.933339	0.894368	0.202956	-1.53896	0.882305	0.0895588	0.737947	0.163492	0.926925	-0.7608	0.755953
Ifit1bl1	ENSMUSG00000079339	6	ATG16L1,CSNK1A1,CSNK2A1,ERBB3,ERN1,ITGB6	3	ATG16L1,CSNK2A1,ERN1	3	CSNK1A1,ERBB3,ITGB6	Gm14446	interferon induced protein with tetratricpeptide repeats 1B like 1 [Source:MGI Symbol;Acc:MGI:3650685]	chr19	34592888	34601968	-	protein_coding	0.958899	0.575685	0.999842	-0.484462	0.957693	-0.3542	0.999972	0.912027	0.834558	0.134535	0.999878	-0.38135	0.999815	0.097954	0.815943	-0.859442	0.829854	-0.138561	0.00430727	1.96634	0.772265	0.381039	0.99989	0.238934	0.933339	0.541773	0.217724	-1.79255	0.508103	0.98364	0.972018	0.0262766	0.926925	-1.08414	0.755953
Gstm2-ps1	ENSMUSG00000107369	6	ATG16L1,BECN1,KEAP1,NFE2L2,NKX21,TRP53	6	ATG16L1,BECN1,KEAP1,NFE2L2,NKX21,TRP53	0			glutathione S-transferase mu 2 (muscle), pseudogene 1 [Source:MGI Symbol;Acc:MGI:3648223]	chr5	116632908	116633564	-	processed_pseudogene	0.958899	1.21468	0.999842	-0.175383	0.967028	-0.134751	0.999972	-0.53677	0.350617	-0.673881	0.999878	0.0327434	0.999815	0.321573	0.815943	0.388198	0.151017	0.437978	2.78891E-17	3.51259	0.991912	0.00941782	0.99989	-0.873534	0.933339	-0.609388	0.439657	-0.620577	0.71978	0.178726	6.15124E-10	2.41237	0.926925	-0.40309	0.755953
Cav1	ENSMUSG00000007655	6	ATP6V0E,BECN1,CSNK2A1,ITGB6,MAP3K7,TRP53	4	BECN1,ITGB6,MAP3K7,TRP53	2	ATP6V0E,CSNK2A1	Cav-1,caveolin-1	caveolin 1, caveolae protein [Source:MGI Symbol;Acc:MGI:102709]	chr6	17306335	17341452	+	protein_coding	0.958899	0.289704	0.999842	0.1401	0.957693	0.206495	0.999972	-0.0409588	0.448259	-0.26542	0.999878	0.109527	0.0896184	0.403405	0.968231	-0.0326177	0.0802675	-0.466571	0.991445	0.106506	0.913765	-0.0533272	0.000297424	-1.45825	0.933339	-0.325036	0.202956	-1.09332	0.508103	-0.220385	0.000964514	0.638681	0.926925	0.272449	0.755953
Bmp4	ENSMUSG00000021835	6	ATP6V0E,BECN1,CSNK2A1,ERBB3,NKX21,TRP53	2	BECN1,TRP53	4	ATP6V0E,CSNK2A1,ERBB3,NKX21	Bmp-4,Bmp2b,Bmp2b-1,Bmp2b1	bone morphogenetic protein 4 [Source:MGI Symbol;Acc:MGI:88180]	chr14	46383520	46390669	-	protein_coding	0.958899	-0.38904	0.999842	0.0272031	0.997454	0.00244617	0.999972	0.107482	0.99966	-0.000141252	0.999878	-0.0914798	0.245035	-0.273232	0.815943	-0.082032	0.109054	0.229123	0.168218	0.312662	0.564786	-0.458216	0.000579189	-0.743048	0.969931	-0.0531878	0.706449	-0.26527	0.124235	0.314141	0.00367166	0.342747	0.926925	-0.245555	0.876162
Ckmt1	ENSMUSG00000000308	6	APC,BECN1,KEAP1,RAD21,SLC34A2,TRP53	5	APC,BECN1,KEAP1,RAD21,TRP53	1	SLC34A2	mi-CK,Mt-CK,UbCKmit	creatine kinase, mitochondrial 1, ubiquitous [Source:MGI Symbol;Acc:MGI:99441]	chr2	121357776	121363737	+	protein_coding	0.958899	-0.330965	0.999842	-0.186968	0.973997	-0.0592295	0.999972	-0.21062	0.746049	-0.148749	0.999878	0.0323268	0.00207434	0.474301	0.815943	0.361054	0.109054	0.207481	0.0126164	0.476259	0.429866	-0.615687	0.99989	-0.708712	0.933339	-0.278261	0.955849	0.0273438	0.0371936	0.387643	6.35492E-19	1.41276	0.798587	-0.383716	0.755953
Rin2	ENSMUSG00000001768	6	BECN1,CSNK1A1,ERBB3,KEAP1,KIDINS220,RAD21	1	BECN1	5	CSNK1A1,ERBB3,KEAP1,KIDINS220,RAD21	2010003K16Rik,4632403N06Rik,RASSF4	Ras and Rab interactor 2 [Source:MGI Symbol;Acc:MGI:1921280]	chr2	145785980	145887616	+	protein_coding	0.958899	-0.19708	0.999842	-0.00512842	0.957693	-0.442745	0.999972	-0.205479	0.211842	-0.739352	0.999878	-0.132914	0.0297157	0.502591	0.815943	-0.274768	0.672026	0.0660562	0.991445	-0.154724	0.80987	-0.127903	0.564891	-0.589997	0.933339	-0.282634	0.236965	-0.612611	0.508103	-0.347681	1.90102E-06	0.737019	0.926925	0.21354	0.755953
Slc1a5	ENSMUSG00000001918	6	APC,BECN1,ERBB3,KIDINS220,NKX21,TRP53	6	APC,BECN1,ERBB3,KIDINS220,NKX21,TRP53	0		ASCT2	solute carrier family 1 (neutral amino acid transporter), member 5 [Source:MGI Symbol;Acc:MGI:105305]	chr7	16781340	16798274	+	protein_coding	0.98233	-0.017422	0.999842	0.235845	0.963953	-0.0701516	0.999972	-0.176685	0.52047	-0.228439	0.999878	0.178741	0.00282764	0.380822	0.878782	0.08667	0.109054	0.235767	0.991445	-0.0104476	0.429866	-0.611129	0.487634	0.566041	0.933339	-0.107981	0.683949	-0.122624	0.822337	-0.0366942	1.70177E-17	1.04482	0.976411	0.00907506	0.910988
Bcam	ENSMUSG00000002980	6	BECN1,KIDINS220,NKD1,NKX21,NR1D1,RAD21	4	BECN1,KIDINS220,NKD1,RAD21	2	NKX21,NR1D1	1200005K12Rik,B-CAM,Lu	basal cell adhesion molecule [Source:MGI Symbol;Acc:MGI:1929940]	chr7	19756131	19770547	-	protein_coding	0.958899	-0.110916	0.999842	-0.17126	0.957967	0.101691	0.999972	-0.0194515	0.312792	-0.380573	0.999878	0.03967	0.999815	-0.103989	0.815943	0.261895	0.824736	0.017195	0.0817359	-0.30875	0.540158	0.250038	0.99989	0.0857558	0.971933	0.0307001	0.206631	-0.517876	0.232703	-0.259804	1.17758E-12	0.745565	0.926925	0.143893	0.923324
Fxyd4	ENSMUSG00000004988	6	BECN1,CDKN2B,CSNK2A1,ERBB3,NKX21,TRP53	4	BECN1,CDKN2B,NKX21,TRP53	2	CSNK2A1,ERBB3	0610008I02Rik,Chif	FXYD domain-containing ion transport regulator 4 [Source:MGI Symbol;Acc:MGI:1889005]	chr6	117933559	117937692	-	protein_coding	0.958899	-1.79151	0.999842	0.0893564	0.957693	0.353664	0.999972	0.561523	0.967332	-0.0320179	0.999878	0.587097	0.999815	0.121992	0.815943	0.53023	0.916705	-0.0347837	0.991445	0.0524223	0.467043	-0.771414	0.0303774	-2.60212	0.933339	-0.926875	0.258918	0.956328	0.322829	0.682857	4.2428E-13	2.93242	0.926925	0.35499	0.755953
Pttg1ip	ENSMUSG00000009291	6	APC,BECN1,ERBB3,MET,NKX21,TRP53	4	APC,BECN1,NKX21,TRP53	2	ERBB3,MET	1810010L20Rik	pituitary tumor-transforming 1 interacting protein [Source:MGI Symbol;Acc:MGI:2652132]	chr10	77581720	77598732	+	protein_coding	0.958899	0.248256	0.999842	-0.0956333	0.957693	0.145912	0.999972	-0.111598	0.995455	-0.00150369	0.999878	-0.0208247	0.00718134	0.386099	0.815943	-0.0901212	0.149096	0.135818	0.991445	0.117482	0.429866	-0.449665	0.99989	-0.338329	0.933339	-0.200566	0.293306	-0.320048	0.807239	0.0414432	4.85336E-09	0.589489	0.926925	-0.0323407	0.84383
Steap4	ENSMUSG00000012428	6	BECN1,CTNNB1,KEAP1,LAMP2,NKX21,TRP53	6	BECN1,CTNNB1,KEAP1,LAMP2,NKX21,TRP53	0		Tiarp,Tnfaip9	STEAP family member 4 [Source:MGI Symbol;Acc:MGI:1923560]	chr5	7960457	7982213	+	protein_coding	0.958899	1.15952	0.999842	0.177011	0.957693	-0.463906	0.999972	0.331389	0.694345	-0.330783	0.999878	0.35697	0.0153282	0.995451	0.815943	0.960953	0.765378	-0.110223	0.991445	0.278416	0.429866	-1.85576	0.99989	-1.03696	0.933339	-0.602823	0.405186	0.764815	0.725111	0.190049	0.000708292	1.52962	0.894474	-1.4721	0.755953
Itgb3	ENSMUSG00000020689	6	BECN1,ITGB6,KEAP1,NKX21,RAD21,TRP53	0		6	BECN1,ITGB6,KEAP1,NKX21,RAD21,TRP53	CD61	integrin beta 3 [Source:MGI Symbol;Acc:MGI:96612]	chr11	104608000	104670476	+	protein_coding	0.958899	-0.39732	0.999842	-0.0014074	0.957693	0.528139	0.999972	-0.0927468	0.945066	0.0467114	0.999878	-0.564298	0.275646	-0.845636	0.987632	0.0149285	0.109054	-0.525208	0.991445	-0.128808	0.429866	0.820145	0.99989	0.298498	0.933339	0.701905	0.823724	-0.207216	0.508103	-0.542649	0.00151597	-1.01649	0.926925	0.459923	0.843354
Lcp1	ENSMUSG00000021998	6	BECN1,CSNK1A1,ERBB3,KIDINS220,TGIF1,TRP53	6	BECN1,CSNK1A1,ERBB3,KIDINS220,TGIF1,TRP53	0		D14Ertd310e,L-fimbrin,L-plastin,Pls2	lymphocyte cytosolic protein 1 [Source:MGI Symbol;Acc:MGI:104808]	chr14	75131554	75230842	+	protein_coding	0.958899	-0.0987039	0.999842	0.0458131	0.957693	-0.277946	0.999972	-0.191155	0.211842	-0.684586	0.999878	0.0526873	0.999815	0.0704292	0.815943	0.289805	0.300174	0.143087	0.991445	0.236521	0.759206	-0.17947	0.99989	0.315869	0.946971	0.0708656	0.63201	-0.221423	0.89779	0.030045	2.39852E-15	1.31142	0.926925	-0.240463	0.755953
Retnlg	ENSMUSG00000022651	6	BECN1,ERBB3,KEAP1,NFE2L2,NKX21,RAD21	6	BECN1,ERBB3,KEAP1,NFE2L2,NKX21,RAD21	0		Fizz3,Relmg,Xcp1	resistin like gamma [Source:MGI Symbol;Acc:MGI:2667763]	chr16	48872608	48874498	+	protein_coding	0.958899	0.483877	0.999842	-0.194249	0.957693	-0.774321	0.999972	-0.263025	0.211842	-1.39674	0.999878	-0.451537	0.0120765	1.45685	0.815943	-1.55316	0.204602	0.659318	0.991445	0.126492	0.799343	-0.444058	0.99989	-0.18031	0.936232	0.278384	0.857117	-0.257332	0.763264	-0.249537	2.02315E-13	3.16017	0.926925	-0.100391	0.755953
Rcan1	ENSMUSG00000022951	6	BECN1,ERBB3,KEAP1,MET,NKX21,SLC34A2	1	SLC34A2	5	BECN1,ERBB3,KEAP1,MET,NKX21	2410048A02Rik,ADAPT78,CSP1,Dscr1,MCIP1	regulator of calcineurin 1 [Source:MGI Symbol;Acc:MGI:1890564]	chr16	92391953	92466146	-	protein_coding	0.978416	-0.0373492	0.999842	-0.189505	0.957693	-0.389836	0.999972	0.159491	0.584645	-0.256387	0.999878	-0.0797863	0.0521877	-0.708679	0.815943	-0.345411	0.574065	0.124864	0.991445	-0.134449	0.920574	0.054232	0.537178	-0.920366	0.933339	0.336265	0.644906	-0.249894	0.508103	0.218105	3.09758E-05	-1.12351	0.926925	0.128101	0.755953
Lox	ENSMUSG00000024529	6	BECN1,CDKN2B,CSNK2A1,DRAM1,ITGB6,NKX21	2	CSNK2A1,DRAM1	4	BECN1,CDKN2B,ITGB6,NKX21	TSC-160	lysyl oxidase [Source:MGI Symbol;Acc:MGI:96817]	chr18	52516069	52529867	-	protein_coding	0.958899	0.898548	0.999842	0.0823098	0.957693	0.315152	0.999972	0.719711	0.344755	0.693521	0.999878	-0.205696	0.835425	0.780846	0.815943	0.425115	0.368351	-0.531377	0.044916	1.08245	0.614558	0.435183	0.654049	1.39771	0.933339	0.264743	0.945359	-0.0730119	0.508103	-0.537094	0.000191182	-2.17513	0.926925	0.618905	0.921987
Epha4	ENSMUSG00000026235	6	BECN1,ERBB3,KEAP1,RAD21,SLC34A2,TRP53	1	SLC34A2	5	BECN1,ERBB3,KEAP1,RAD21,TRP53	2900005C20Rik,Cek8,Hek8,rb,Sek,Sek1,Tyro1	Eph receptor A4 [Source:MGI Symbol;Acc:MGI:98277]	chr1	77367185	77515088	-	protein_coding	0.978674	-0.0372853	0.999842	-0.0821079	0.957693	-0.50385	0.999972	-0.214351	0.220645	-0.623682	0.999878	-0.24013	0.999815	0.166989	0.815943	-0.327443	0.474355	0.183718	0.153653	-0.663974	0.73869	-0.190601	0.99989	-0.0331597	0.933339	-0.491388	0.6945	-0.233879	0.508103	-0.421814	0.000882655	-0.857666	0.922242	0.458131	0.755953
Procr	ENSMUSG00000027611	6	BECN1,CSNK2A1,ERBB3,KEAP1,MET,NKX21	3	CSNK2A1,KEAP1,NKX21	3	BECN1,ERBB3,MET	Ccca,EPCR	protein C receptor, endothelial [Source:MGI Symbol;Acc:MGI:104596]	chr2	155751117	155755471	+	protein_coding	0.958899	-0.54238	0.999842	-0.664579	0.987457	0.044349	0.999972	-0.0109289	0.650329	-0.293923	0.999878	-0.534096	0.999815	-0.216943	0.815943	-0.598693	0.160508	0.476994	0.0197057	0.892092	0.429866	-0.692033	0.99989	-0.709886	0.960343	-0.0819695	0.774962	-0.203261	0.648475	0.24312	0.00216198	-1.03711	0.926925	0.0624651	0.755953
Ssr3	ENSMUSG00000027828	6	BECN1,CDKN2B,KEAP1,NKX21,RAD21,TRP53	0		6	BECN1,CDKN2B,KEAP1,NKX21,RAD21,TRP53	0610038P07Rik,Trap-gamma	signal sequence receptor, gamma [Source:MGI Symbol;Acc:MGI:1914687]	chr3	65379655	65392623	-	protein_coding	0.958899	-0.103764	0.999842	0.03538	0.957967	0.080021	0.999972	-0.444629	0.211842	-0.72675	0.999878	-0.100415	0.275566	-0.417764	0.935433	-0.0535651	0.473381	0.109933	0.102272	-0.545747	0.429866	0.489709	0.99989	0.220917	0.933339	0.12233	0.301983	-0.434063	0.291619	-0.470062	8.96719E-06	-0.767233	0.926925	0.262823	0.943975
Rnf128	ENSMUSG00000031438	6	BECN1,ERBB3,KEAP1,KIDINS220,NKX21,TRP53	6	BECN1,ERBB3,KEAP1,KIDINS220,NKX21,TRP53	0		1300002C13Rik,GRAIL,Greul1	ring finger protein 128 [Source:MGI Symbol;Acc:MGI:1914139]	chrX	139563316	139673145	+	protein_coding	0.958899	0.403478	0.999842	0.0751684	0.957693	-0.323561	0.830649	-0.547863	0.211842	-0.876693	0.999878	-0.141873	0.576572	0.330013	0.815943	0.311106	0.176376	0.240261	0.125303	0.468164	0.678814	-0.257508	0.99989	-0.103172	0.933339	-0.222502	0.947793	0.0388648	0.529173	-0.179682	3.09017E-09	1.02243	0.511124	-0.484676	0.755953
Plat	ENSMUSG00000031538	6	BECN1,CSNK2A1,CTNNB1,NKX21,RNF43,TRP53	6	BECN1,CSNK2A1,CTNNB1,NKX21,RNF43,TRP53	0		D8Ertd2e,t-PA,tPA	plasminogen activator, tissue [Source:MGI Symbol;Acc:MGI:97610]	chr8	22757747	22782844	+	protein_coding	0.958899	3.21351	0.999842	0.0927893	0.957693	0.37026	0.999972	-0.253483	0.813788	-0.245473	0.999878	0.983828	0.102346	1.70451	0.815943	0.780968	0.930823	0.0638357	0.390963	1.72623	0.894658	-0.382114	0.0540883	2.26035	0.933339	-1.23849	0.717375	0.712862	0.508103	-0.977246	4.56317E-05	3.06617	0.974238	-0.0637672	0.888686
R3hdm4	ENSMUSG00000035781	6	APC,ATF6,BDNF,BECN1,NKX21,TRP53	6	APC,ATF6,BDNF,BECN1,NKX21,TRP53	0		C030046I01Rik	R3H domain containing 4 [Source:MGI Symbol;Acc:MGI:1924814]	chr10	79910052	79917006	-	protein_coding	0.958899	0.270303	0.999842	0.0884864	0.974281	-0.043599	0.999972	-0.250183	0.944094	0.025293	0.999878	-0.188193	0.000620788	0.505984	0.815943	0.26562	7.72423E-05	0.397629	0.991445	0.159995	0.429866	-0.537195	0.99989	-0.0541808	0.97181	0.0258248	0.202956	0.397507	0.00407368	0.395257	4.9319E-07	0.75963	0.926925	-0.32868	0.755953
Clic4	ENSMUSG00000037242	6	BECN1,CSNK2A1,ERBB3,HUWE1,RAD21,SLC34A2	2	CSNK2A1,SLC34A2	4	BECN1,ERBB3,HUWE1,RAD21	D0Jmb3,mc3s5,mtCLIC	chloride intracellular channel 4 (mitochondrial) [Source:MGI Symbol;Acc:MGI:1352754]	chr4	135213969	135272814	-	protein_coding	0.962498	0.0507559	0.999842	0.0327574	0.957693	-0.235412	0.999972	-0.176771	0.617519	-0.195077	0.999878	-0.181015	0.043395	-0.547249	0.815943	-0.134164	0.623914	0.0753375	0.991445	0.20285	0.656204	-0.207553	0.99989	0.171598	0.933339	-0.184751	0.294897	-0.48405	0.508103	-0.194883	0.00561078	-0.611309	0.926925	0.0954573	0.755953
Thbs1	ENSMUSG00000040152	6	BECN1,CSNK2A1,ERBB3,LAMP2,MET,RAD21	3	BECN1,CSNK2A1,LAMP2	3	ERBB3,MET,RAD21	tbsp1,Thbs-1,TSP-1,TSP1	thrombospondin 1 [Source:MGI Symbol;Acc:MGI:98737]	chr2	118111876	118127133	+	protein_coding	0.958899	-0.813601	0.999842	-0.287093	0.957693	0.153478	0.999972	-0.216516	0.211842	-0.748808	0.999878	-0.205273	0.999815	-0.185316	0.815943	0.222842	0.595133	0.0954576	0.991445	-0.227955	0.584563	0.315747	0.0822395	-1.01805	0.933339	0.462011	0.335121	-0.703119	0.817326	0.0680413	0.00247202	0.611835	0.926925	0.252176	0.984705
Cavin2	ENSMUSG00000045954	6	BECN1,CSNK2A1,ITGB6,KEAP1,MAP3K7,NKX21	5	BECN1,ITGB6,KEAP1,MAP3K7,NKX21	1	CSNK2A1	Sdpr	caveolae associated 2 [Source:MGI Symbol;Acc:MGI:99513]	chr1	51289126	51302960	+	protein_coding	0.958899	-0.0940263	0.999842	0.0902707	0.984009	0.0315898	0.999972	0.0392686	0.211842	-0.681996	0.999878	0.119377	0.999815	-0.170865	0.999125	-0.000711071	0.109054	-0.287904	0.991445	0.0951756	0.429866	-0.487962	0.113883	-0.98685	0.933339	-0.474854	0.470713	-0.316389	0.508103	-0.405497	8.08705E-14	1.58874	0.926925	0.137438	0.755953
Tshz1	ENSMUSG00000046982	6	BECN1,ERBB3,KEAP1,KIDINS220,NKX21,RAD21	0		6	BECN1,ERBB3,KEAP1,KIDINS220,NKX21,RAD21	5730407I04Rik,D18Bwg1409e,Mtsh1,NY-CO-33,Sdccag33,teashirt1,Tsh1	teashirt zinc finger family member 1 [Source:MGI Symbol;Acc:MGI:1346031]	chr18	84011627	84086404	-	protein_coding	0.994027	0.0142444	0.999842	-0.0977181	0.957693	-0.298402	0.999972	-0.0430018	0.778521	-0.143477	0.999878	0.121919	0.0303783	-0.712859	0.815943	-0.241244	0.109054	0.424799	0.991445	-0.162657	0.977119	0.0297035	0.99989	-0.0461224	0.937521	-0.171717	0.953921	-0.0542126	0.973542	0.0114932	8.49334E-09	-1.13507	0.926925	0.251989	0.755953
Palld	ENSMUSG00000058056	6	BECN1,CSNK2A1,ERBB3,KEAP1,MET,SLC34A2	2	CSNK2A1,SLC34A2	4	BECN1,ERBB3,KEAP1,MET	2410003B16Rik	palladin, cytoskeletal associated protein [Source:MGI Symbol;Acc:MGI:1919583]	chr8	61511433	61902690	-	protein_coding	0.962272	0.0809332	0.999842	-0.483689	0.957693	-0.272564	0.999972	0.180627	0.594696	-0.316742	0.999878	-0.0627333	0.302118	0.685323	0.854418	-0.182608	0.543472	0.228293	0.991445	0.0207672	0.893484	-0.101326	0.99989	0.123159	0.995865	0.00904873	0.606686	0.386371	0.847298	0.111914	0.000778347	-1.15727	0.926925	0.0938983	0.755953
Eno1	ENSMUSG00000063524	6	APC,BECN1,CDKN2B,ERBB3,NKX21,TRP53	5	APC,BECN1,CDKN2B,NKX21,TRP53	1	ERBB3	alpha-enolase,Eno-1,MBP-1	enolase 1, alpha non-neuron [Source:MGI Symbol;Acc:MGI:95393]	chr4	150236952	150248879	+	protein_coding	0.958899	-0.27118	0.999842	-0.387074	0.975831	0.0416671	0.999972	0.386499	0.242912	0.380575	0.999878	0.0552107	0.00938863	0.534289	0.815943	0.27174	0.109054	0.268819	0.0234503	0.709923	0.429866	-0.605452	0.99989	-0.379872	0.933339	-0.391333	0.766456	-0.173168	0.105074	0.479194	4.36131E-14	1.63563	0.926925	-0.526921	0.755953
Gm10800	ENSMUSG00000075014	6	BECN1,ERBB3,KEAP1,RAD21,SERPINA1A,TRP53	5	BECN1,ERBB3,KEAP1,RAD21,SERPINA1A	1	TRP53		predicted gene 10800 [Source:MGI Symbol;Acc:MGI:3641657]	chr2	98666547	98667301	-	protein_coding	0.958899	1.85791	0.999842	-0.97386	0.957693	0.724206	0.999972	0.0420336	0.950867	-0.0585102	0.999878	0.765074	0.999815	-0.444719	0.894876	0.232109	0.114764	0.679867	0.991445	-0.279734	0.430078	1.28227	0.0962196	1.8654	0.933339	-0.644786	0.202956	1.88374	0.508103	-0.563356	0.000177065	0.815136	0.592516	-1.08325	0.755953
Tubb6	ENSMUSG00000001473	6	CDKN2B,CSNK2A1,CTNNB1,KEAP1,RNF43,SLC34A2	5	CDKN2B,CSNK2A1,CTNNB1,RNF43,SLC34A2	1	KEAP1	2310057H16Rik	tubulin, beta 6 class V [Source:MGI Symbol;Acc:MGI:1915201]	chr18	67390717	67402748	+	protein_coding	0.990792	0.0104662	0.999842	-0.276228	0.957693	-0.103107	0.999972	0.218686	0.247149	-0.376735	0.999878	-0.109811	0.999815	0.0354831	0.815943	-0.183875	0.23608	0.193845	0.733613	0.315111	0.429866	-0.378731	0.99989	-0.425575	0.933339	-0.372515	0.226398	0.375068	0.508103	0.356514	0.62289	-0.114773	0.926925	0.121116	0.755953
Kif2c	ENSMUSG00000028678	6	CDKN2B,CSNK1A1,ERBB3,NKX21,RNF43,TRP53	5	CDKN2B,CSNK1A1,ERBB3,RNF43,TRP53	1	NKX21	4930402F02Rik	kinesin family member 2C [Source:MGI Symbol;Acc:MGI:1921054]	chr4	117159639	117182639	-	protein_coding	0.958899	-0.318438	0.999842	0.0946417	0.957693	0.518756	0.999972	0.137548	0.244478	0.800605	0.999878	-0.586764	0.50403	0.528554	0.815943	0.342437	0.324107	0.313146	0.991445	0.435803	0.429866	-1.0963	0.187779	1.52855	0.933339	-0.231289	0.448634	-0.411636	0.798408	-0.137093	0.924808	-0.0398109	0.979338	-0.0193568	0.961868
Nkd1	ENSMUSG00000031661	6	CDKN2B,CSNK2A1,KEAP1,NFE2L2,NKX21,TRP53	4	CDKN2B,KEAP1,NFE2L2,TRP53	2	CSNK2A1,NKX21	2810434J10Rik,9030215G15Rik	naked cuticle 1 homolog (Drosophila) [Source:MGI Symbol;Acc:MGI:2135954]	chr8	88521354	88594884	+	protein_coding	0.958899	-0.427421	0.999842	-0.116103	0.981267	0.0521447	0.999972	0.199463	0.923699	-0.0557401	0.999878	0.521824	0.675406	-0.351936	0.815943	0.73326	0.228559	0.223291	0.100635	0.635412	0.833019	-0.161259	0.99989	-0.8362	0.933339	-0.350623	0.509657	0.375728	0.508103	0.392095	0.0713575	0.491009	0.926925	-0.419657	0.755953
Rps27l	ENSMUSG00000036781	6	ATG16L1,CDKN2B,ERBB3,KIDINS220,MET,NKX21	3	ATG16L1,CDKN2B,NKX21	3	ERBB3,KIDINS220,MET	1810034D23Rik	ribosomal protein S27-like [Source:MGI Symbol;Acc:MGI:1915191]	chr9	66946086	66949514	+	protein_coding	0.958899	-0.0879656	0.999842	-0.101105	0.997647	-0.00286953	0.999972	0.083535	0.287991	0.248226	0.999878	-0.0477956	0.999815	-0.0294282	0.815943	-0.147226	0.109054	0.224297	0.00508617	0.458059	0.724712	-0.121628	0.891655	-0.414891	0.933339	-0.146879	0.452749	0.231398	0.113628	0.386319	0.577033	0.0768319	0.926925	-0.0854143	0.926508
Cd74	ENSMUSG00000024610	6	CRISPLD2,HOPX,NKD1,NR1D1,PID1,RAD21	3	CRISPLD2,HOPX,NR1D1	3	NKD1,PID1,RAD21	CLIP,Ii	CD74 antigen (invariant polypeptide of major histocompatibility complex, class II antigen-associated) [Source:MGI Symbol;Acc:MGI:96534]	chr18	60803848	60812646	+	protein_coding	0.994576	-0.0218484	0.999842	-0.137037	0.957693	0.16562	0.999972	-0.145024	0.497008	0.309427	0.999878	0.416638	0.0115371	-0.836341	0.815943	0.326039	0.171316	-0.358148	0.353516	0.334952	0.961231	-0.245239	0.99989	0.411299	0.9785	0.0464689	0.512568	-0.51137	0.508103	0.275474	0.736567	0.0424432	0.926925	-0.397937	0.87351
Lbp	ENSMUSG00000016024	6	CSNK1A1,ERBB3,HUWE1,KIDINS220,NKX21,RAD21	5	CSNK1A1,ERBB3,HUWE1,KIDINS220,RAD21	1	NKX21	Bpifd2	lipopolysaccharide binding protein [Source:MGI Symbol;Acc:MGI:1098776]	chr2	158306493	158332852	+	protein_coding	0.958899	0.131941	0.999842	0.020671	0.957693	-0.617801	0.999972	-0.445365	0.211842	-0.867812	0.999878	0.0473052	0.999815	0.131737	0.815943	0.217716	0.270611	0.148178	0.991445	0.114588	0.429866	0.543596	0.99989	0.0129049	0.933339	0.107147	0.672175	-0.180422	0.985044	-0.00435257	0.829774	-0.0514023	0.926925	-0.15616	0.755953
Cdk1	ENSMUSG00000019942	6	CSNK1A1,CTNNB1,ERBB3,NKX21,RNF43,TRP53	5	CSNK1A1,CTNNB1,ERBB3,RNF43,TRP53	1	NKX21	Cdc2,Cdc2a,p34<CDC2>	cyclin-dependent kinase 1 [Source:MGI Symbol;Acc:MGI:88351]	chr10	69335146	69352938	-	protein_coding	0.961643	-0.0473062	0.999842	0.150142	0.957693	0.313379	0.999972	0.246555	0.834645	0.116003	0.999878	-0.251024	0.999815	0.287179	0.903055	0.123761	0.910951	0.0305826	0.991445	0.22423	0.429866	-0.449407	0.0961625	1.17782	0.933339	-0.226278	0.419109	0.27837	0.508103	0.343053	0.866325	-0.0548842	0.940683	-0.0388685	0.755953
Id2	ENSMUSG00000020644	6	CSNK1A1,ERBB3,GSK3B,HUWE1,KIDINS220,NKX21	4	CSNK1A1,ERBB3,HUWE1,KIDINS220	2	GSK3B,NKX21	bHLHb26,C78922,Idb2	inhibitor of DNA binding 2 [Source:MGI Symbol;Acc:MGI:96397]	chr12	25093799	25097140	-	protein_coding	0.958899	0.253487	0.999842	-0.0553574	0.957693	0.273746	0.999972	-0.467558	0.211842	-0.916443	0.999878	-0.00655549	0.999815	-0.220656	0.815943	0.72988	0.326128	-0.262463	0.0239312	-0.757396	0.429866	0.87463	0.99989	0.0995767	0.933339	0.638885	0.688774	0.27265	0.508103	-0.271657	0.213128	0.237324	0.926925	0.167571	0.755953
Aldh1a7	ENSMUSG00000024747	6	CSNK1A1,ERBB3,KEAP1,KIDINS220,NFE2L2,RAD21	6	CSNK1A1,ERBB3,KEAP1,KIDINS220,NFE2L2,RAD21	0		Ahd2-like,Aldh-pb	aldehyde dehydrogenase family 1, subfamily A7 [Source:MGI Symbol;Acc:MGI:1347050]	chr19	20692953	20727562	-	protein_coding	0.958899	-0.0850747	0.999842	0.0507558	0.957693	-0.314535	0.999972	-0.314955	0.263305	-0.452439	0.999878	-0.0304188	0.0416347	0.44846	0.815943	-0.152687	0.109054	0.261774	0.991445	0.195074	0.969664	0.0165872	0.99989	0.478342	0.933339	-0.183404	0.260861	0.385365	0.913504	0.0288174	0.0260216	0.452098	0.926925	-0.131613	0.755953
P4hb	ENSMUSG00000025130	6	CSNK1A1,CTNNB1,ERBB3,KIDINS220,NKX21,TGIF1	4	CSNK1A1,ERBB3,KIDINS220,TGIF1	2	CTNNB1,NKX21	ERp59,PDI,Pdia1,Thbp	prolyl 4-hydroxylase, beta polypeptide [Source:MGI Symbol;Acc:MGI:97464]	chr11	120560298	120573253	-	protein_coding	0.958899	-0.141024	0.999842	-0.0945131	0.963953	-0.0432501	0.999972	-0.297329	0.211842	-0.506146	0.999878	-0.0325233	0.0604674	-0.265081	0.815943	0.100968	0.0684057	0.189814	0.254154	-0.2741	0.986312	0.0051712	0.782088	0.33886	0.969257	-0.0187453	0.995996	0.00142812	0.508103	-0.109077	0.617843	-0.0643841	0.926925	0.0427967	0.755953
Chac1	ENSMUSG00000027313	6	CSNK1A1,GSK3B,HUWE1,MET,SLC34A2,TRP53	3	GSK3B,SLC34A2,TRP53	3	CSNK1A1,HUWE1,MET	1810008K03Rik,Botch	ChaC, cation transport regulator 1 [Source:MGI Symbol;Acc:MGI:1916315]	chr2	119351229	119354381	+	protein_coding	0.958899	-0.307555	0.999842	-0.208924	0.957693	-0.502344	0.999972	-0.106252	0.551615	-0.248861	0.999878	-0.451571	0.0130623	-0.706222	0.815943	-0.632847	0.0288349	0.497066	0.991445	0.153102	0.53113	-0.3542	0.99989	-0.0482257	0.989833	0.0145989	0.909383	0.0588123	0.508103	0.336327	0.213128	-0.253346	0.969164	-0.0155939	0.925032
Aurka	ENSMUSG00000027496	6	CSNK1A1,CTNNB1,ERBB3,NKX21,RNF43,TRP53	5	CSNK1A1,CTNNB1,ERBB3,RNF43,TRP53	1	NKX21	AIRK1,Ark1,Aurora-A,Ayk1,IAK,IAK1,Stk6	aurora kinase A [Source:MGI Symbol;Acc:MGI:894678]	chr2	172356190	172370535	-	protein_coding	0.962009	0.043948	0.999842	-0.0327496	0.959066	0.158889	0.999972	0.225185	0.332432	-0.631967	0.999878	0.184072	0.999815	0.303627	0.815943	0.272516	0.153014	0.400067	0.991445	0.183196	0.604527	-0.219641	0.327489	1.15154	0.956763	-0.0484612	0.482659	0.253176	0.508103	0.475238	0.539564	-0.194054	0.926925	-0.214867	0.993384
Acss2	ENSMUSG00000027605	6	CSNK1A1,ERBB3,HUWE1,KEAP1,KIDINS220,TGIF1	6	CSNK1A1,ERBB3,HUWE1,KEAP1,KIDINS220,TGIF1	0		ACAS,Acas1,Acas2,AceCS1,Acs1	acyl-CoA synthetase short-chain family member 2 [Source:MGI Symbol;Acc:MGI:1890410]	chr2	155517948	155585724	+	protein_coding	0.958899	0.38568	0.999842	0.330526	0.957693	-0.521118	0.999972	-1.11742	0.578275	-0.37994	0.999878	0.430287	0.999815	0.045938	0.815943	0.618542	0.361462	0.180952	0.803909	0.491631	0.815341	0.157409	0.99989	0.456654	0.935017	0.13226	0.790555	0.154151	0.926544	-0.0308337	0.0647471	0.659112	0.926925	0.130292	0.755953
Cenpa	ENSMUSG00000029177	6	CSNK1A1,CTNNB1,ERBB3,KIDINS220,NKX21,TRP53	5	CSNK1A1,CTNNB1,ERBB3,KIDINS220,TRP53	1	NKX21	Cenp-A	centromere protein A [Source:MGI Symbol;Acc:MGI:88375]	chr5	30666777	30674830	+	protein_coding	0.958899	-0.43079	0.999842	0.0633208	0.970281	-0.119679	0.999972	0.152035	0.815388	0.157016	0.999878	0.344184	0.0103446	0.904319	0.815943	0.426684	0.965717	-0.0157364	0.991445	0.264746	0.82348	0.113416	0.258427	1.24795	0.933339	-0.18334	0.695539	-0.208344	0.508103	0.426975	0.501738	-0.222328	0.926925	-0.0913259	0.755953
Mki67	ENSMUSG00000031004	6	CSNK1A1,CTNNB1,ERBB3,NKX21,RNF43,TRP53	5	CSNK1A1,CTNNB1,ERBB3,RNF43,TRP53	1	NKX21	D630048A14Rik,Ki-67,Ki67	antigen identified by monoclonal antibody Ki 67 [Source:MGI Symbol;Acc:MGI:106035]	chr7	135689784	135716361	-	protein_coding	0.958899	0.309237	0.999842	0.505594	0.957693	0.238921	0.999972	0.173956	0.861629	0.138715	0.999878	0.22477	0.999815	0.354531	0.815943	0.427216	0.680343	-0.125067	0.991445	-0.141237	0.465936	-0.326194	0.0114636	1.98581	0.933339	-0.195207	0.908658	-0.0519242	0.930514	0.0383621	0.720088	-0.111533	0.926925	0.339478	0.943975
Rab27a	ENSMUSG00000032202	6	CSNK1A1,CSNK2A1,ERBB3,KIDINS220,NKX21,TGIF1	4	CSNK1A1,ERBB3,KIDINS220,TGIF1	2	CSNK2A1,NKX21	2210402C08Rik,2410003M20Rik,4933437C11Rik	RAB27A, member RAS oncogene family [Source:MGI Symbol;Acc:MGI:1861441]	chr9	73044854	73097629	+	protein_coding	0.958899	-0.0647353	0.999842	0.259009	0.957693	-0.238806	0.263586	-0.623689	0.211842	-0.948724	0.999878	0.20184	0.999815	-0.196959	0.815943	0.36236	0.109054	0.301059	0.18037	-0.398789	0.997011	0.00237202	0.99989	0.360087	0.947144	0.0618761	0.664069	-0.171467	0.508103	-0.296623	0.0392893	0.351418	0.926925	-0.291792	0.755953
Ccnb2	ENSMUSG00000032218	6	CSNK1A1,CTNNB1,ERBB3,NKX21,RNF43,TRP53	5	CSNK1A1,CTNNB1,ERBB3,RNF43,TRP53	1	NKX21	CycB2	cyclin B2 [Source:MGI Symbol;Acc:MGI:88311]	chr9	70407692	70421547	-	protein_coding	0.958899	0.0929343	0.999842	0.378311	0.973116	0.0910007	0.999972	0.379161	0.705364	0.23682	0.999878	0.0488935	0.0213963	0.811266	0.898381	0.158393	0.565345	0.15824	0.281942	0.57857	0.429866	-0.485938	0.0411921	1.48373	0.933339	-0.225262	0.841661	0.0872463	0.488244	0.561883	0.842054	0.0680485	0.926925	-0.161651	0.755953
Ccl5	ENSMUSG00000035042	6	CSNK1A1,CSNK2A1,ERBB3,ITGB6,KIDINS220,NKX21	1	CSNK2A1	5	CSNK1A1,ERBB3,ITGB6,KIDINS220,NKX21	MuRantes,RANTES,Scya5,SISd,TCP228	chemokine (C-C motif) ligand 5 [Source:MGI Symbol;Acc:MGI:98262]	chr11	83525778	83530518	-	protein_coding	0.958899	1.03409	0.999842	-0.139738	0.957967	-0.182965	0.999972	0.693829	0.211842	1.01226	0.999878	-0.31517	0.705264	0.643282	0.815943	-0.267083	0.228343	0.551715	0.0118914	1.55936	0.590956	0.643074	0.114186	-1.63028	0.933339	0.766591	0.680396	-0.496372	0.921546	-0.080523	0.269309	-0.656827	0.926925	-1.20836	0.755953
S100a14	ENSMUSG00000042306	6	CSNK1A1,ERBB3,KEAP1,KIDINS220,MET,NKX21	1	NKX21	5	CSNK1A1,ERBB3,KEAP1,KIDINS220,MET	1110013O05Rik,S100a15	S100 calcium binding protein A14 [Source:MGI Symbol;Acc:MGI:1913416]	chr3	90526856	90528837	+	protein_coding	0.978349	-0.0285331	0.999842	-0.395687	0.957693	0.145432	0.999972	-0.0250939	0.763185	-0.0991415	0.999878	-0.235964	0.29113	-0.299383	0.948042	-0.0484482	0.637831	0.0611069	0.1006	-0.472336	0.429866	0.579789	0.99989	-0.509861	0.933339	-0.231824	0.437686	-0.365574	0.590663	-0.102875	0.372084	0.159091	0.238013	0.476487	0.755953
Lifr	ENSMUSG00000054263	6	CSNK1A1,ERBB3,KIDINS220,NKX21,RAD21,TGIF1	5	CSNK1A1,ERBB3,KIDINS220,RAD21,TGIF1	1	NKX21	A230075M04Rik	leukemia inhibitory factor receptor [Source:MGI Symbol;Acc:MGI:96788]	chr15	7129559	7197489	+	protein_coding	0.96234	0.0608656	0.999842	0.499058	0.957693	-0.218116	0.999972	-0.195343	0.596103	-0.331417	0.999878	0.0379797	0.999815	0.188652	0.983136	0.0278574	0.29077	0.234948	0.991445	-0.197637	0.809432	-0.140848	0.0162154	1.54432	0.933339	0.926717	0.896604	0.0756046	0.508103	-0.268711	0.213128	-0.373863	0.926925	-0.284833	0.755953
Trim30d	ENSMUSG00000057596	6	CSNK1A1,CSNK2A1,ERBB3,ITGB6,KIDINS220,NKX21	1	CSNK2A1	5	CSNK1A1,ERBB3,ITGB6,KIDINS220,NKX21	TRIM30-3,Trim79	tripartite motif-containing 30D [Source:MGI Symbol;Acc:MGI:3035181]	chr7	104470014	104507849	-	protein_coding	0.958899	-0.821547	0.999842	-1.25956	0.970031	0.105787	0.999972	0.972491	0.299308	0.587812	0.999878	-0.460545	0.999815	0.187922	0.815943	-0.65384	0.803632	-0.168967	0.226156	1.16399	0.487423	0.790313	0.230216	-1.61518	0.933339	1.057	0.458928	-0.814942	0.789358	-0.272574	0.781048	0.184792	0.926925	-0.713395	0.755953
Ifi27	ENSMUSG00000064215	6	BECN1,CSNK1A1,CSNK2A1,KIDINS220,NKX21,TRP53	2	BECN1,TRP53	4	CSNK1A1,CSNK2A1,KIDINS220,NKX21	1110013J02Rik,2900026P10Rik,D12Ertd647e,Ifi27l1	interferon, alpha-inducible protein 27 [Source:MGI Symbol;Acc:MGI:1277180]	chr12	103434211	103440239	+	protein_coding	0.968054	-0.0358702	0.999842	-0.119118	0.957967	-0.066218	0.926362	0.424692	0.254691	-0.266651	0.999878	0.26027	0.0275494	-0.536722	0.815943	0.209988	0.109054	0.297794	0.86746	0.229937	0.763264	-0.127949	0.161771	-0.522714	0.992354	0.00798817	0.202956	-0.669618	0.689411	-0.100584	2.44286E-05	0.541959	0.926925	-0.163146	0.755953
Atox1	ENSMUSG00000018585	6	ATF6,CSNK2A1,ERBB3,KIDINS220,NKX21,RAD21	4	ATF6,ERBB3,KIDINS220,RAD21	2	CSNK2A1,NKX21	ATX1	antioxidant 1 copper chaperone [Source:MGI Symbol;Acc:MGI:1333855]	chr11	55446641	55461239	-	protein_coding	0.958899	0.0740534	0.999842	-0.208436	0.957693	-0.222276	0.999972	-0.0702742	0.388358	-0.221256	0.999878	0.00763418	0.347924	-0.242184	0.815943	0.113502	0.00490487	0.380329	0.991445	0.0115078	0.637281	-0.165547	0.99989	0.233191	0.933339	-0.253196	0.945263	0.021432	0.508103	0.20454	0.438298	0.131971	0.926925	-0.213538	0.755953
Tnfsf9	ENSMUSG00000035678	6	CSNK2A1,ERBB3,KIDINS220,NKX21,SOCS2,TGIF1	4	ERBB3,KIDINS220,SOCS2,TGIF1	2	CSNK2A1,NKX21	4-1BB-L,4-1BBL,Cd137l,Ly63l	tumor necrosis factor (ligand) superfamily, member 9 [Source:MGI Symbol;Acc:MGI:1101058]	chr17	57105385	57107757	+	protein_coding	0.958899	-0.253409	0.999842	0.146734	0.957693	-0.366723	0.272281	-0.906268	0.211842	-1.91194	0.999878	-0.00402559	0.0359823	-1.20352	0.899044	-0.109148	0.117723	0.423431	0.0239312	-0.847286	0.429866	0.455892	0.99989	-0.0296608	0.933339	0.477022	0.939592	0.0465143	0.508103	-0.65619	0.0178522	-0.562779	0.926925	-0.0399372	0.911607
Apln	ENSMUSG00000037010	6	CSNK2A1,KEAP1,MECOM,SLC34A2,TRP53,USP6NL	4	KEAP1,MECOM,TRP53,USP6NL	2	CSNK2A1,SLC34A2	6030430G11Rik	apelin [Source:MGI Symbol;Acc:MGI:1353624]	chrX	48025146	48034853	-	protein_coding	0.958899	-0.707799	0.999842	-0.203854	0.959775	-0.19624	0.999972	-0.656246	0.371777	-0.764276	0.999878	0.108705	0.999815	-0.26342	0.815943	0.8963	0.809627	0.0630791	0.991445	0.151698	0.619189	-0.317797	0.99989	-1.32882	0.933339	-0.331444	0.251698	0.629114	0.508103	0.281835	0.130869	0.81222	0.926925	-0.712394	0.755953
Ly6c1	ENSMUSG00000079018	6	CSNK2A1,CTNNB1,ERBB3,ITGB6,KIDINS220,NKX21	2	CSNK2A1,CTNNB1	4	ERBB3,ITGB6,KIDINS220,NKX21	Ly-6C,Ly6c	lymphocyte antigen 6 complex, locus C1 [Source:MGI Symbol;Acc:MGI:96882]	chr15	75044018	75048830	-	protein_coding	0.958899	0.279832	0.999842	-0.403117	0.957693	0.439163	0.999972	0.283091	0.211842	0.886744	0.999878	-0.34898	0.999815	-0.210668	0.815943	-0.316274	0.779149	-0.079568	0.05632	0.735475	0.469464	0.465172	0.99989	-0.198608	0.933339	0.273618	0.392944	-0.569762	0.508103	0.235303	0.426974	-0.241817	0.926925	-0.237156	0.922579
Kng2	ENSMUSG00000060459	6	CTNNB1,ERBB3,KEAP1,KIDINS220,NKX21,RAD21	5	CTNNB1,ERBB3,KEAP1,KIDINS220,RAD21	1	NKX21	Kininogen-II	kininogen 2 [Source:MGI Symbol;Acc:MGI:3027157]	chr16	22985854	23029101	-	protein_coding	0.958899	0.166223	0.999842	0.0506749	0.997642	0.00475586	0.999972	-0.344824	0.211842	-0.71337	0.999878	0.0713774	0.999815	0.0379916	0.928249	-0.0707496	0.0267748	0.487619	0.592768	0.337368	0.429866	-0.579389	0.99989	-0.236748	0.933339	0.150252	0.509567	0.319267	0.422436	0.38831	0.637298	0.106496	0.303861	-0.669718	0.755953
Wdr1	ENSMUSG00000005103	6	ERBB3,MET,RAD21,SLC34A2,SOX4,TTF1	1	SLC34A2	5	ERBB3,MET,RAD21,SOX4,TTF1	Aip1,D5Wsu185e,rede	WD repeat domain 1 [Source:MGI Symbol;Acc:MGI:1337100]	chr5	38526813	38561806	-	protein_coding	0.958899	0.0443967	0.999842	-0.214576	0.957693	-0.181936	0.999972	-0.0606596	0.211842	-0.473586	0.999878	-0.251521	0.0774917	-0.264689	0.815943	-0.209874	0.109054	0.208617	0.991445	-0.0370283	0.749839	0.0774013	0.99989	-0.303117	0.933339	-0.0646124	0.333936	-0.258325	0.508103	-0.196671	0.396501	-0.0833506	0.926925	0.156569	0.755953
Hsp90b1	ENSMUSG00000020048	6	BECN1,ERBB3,KIDINS220,NKX21,RAD21,XBP1	2	ERBB3,KIDINS220	4	BECN1,NKX21,RAD21,XBP1	endoplasmin,ERp99,gp96,GRP94,Targ2,Tra-1,Tra1	heat shock protein 90, beta (Grp94), member 1 [Source:MGI Symbol;Acc:MGI:98817]	chr10	86690840	86705509	-	protein_coding	0.978373	-0.0163064	0.999842	0.148443	0.990545	-0.0132036	0.472846	-0.364413	0.211842	-0.402277	0.999878	-0.0968153	0.0539319	-0.319663	0.815943	0.103866	0.571171	0.0494143	0.0234503	-0.377316	0.931781	0.0261554	0.086727	0.526222	0.993407	0.00463339	0.955458	0.01593	0.276915	-0.312543	0.000316585	-0.354981	0.926925	0.0972098	0.755953
Ddx47	ENSMUSG00000030204	6	ERBB3,KEAP1,KIDINS220,MET,NKX21,RAD21	0		6	ERBB3,KEAP1,KIDINS220,MET,NKX21,RAD21	4930588A18Rik	DEAD (Asp-Glu-Ala-Asp) box polypeptide 47 [Source:MGI Symbol;Acc:MGI:1915005]	chr6	135011612	135023776	+	protein_coding	0.958899	-0.177746	0.999842	-0.0821782	0.976658	0.0322395	0.999972	0.197314	0.925029	-0.0283187	0.999878	-0.287254	0.698448	-0.207706	0.815943	-0.279612	0.333512	0.113522	0.991445	0.0872462	0.964643	-0.0168852	0.24777	-0.615201	0.933339	0.106599	0.419281	-0.324649	0.914731	-0.0211735	0.704773	0.0511543	0.926925	0.155851	0.927829
Msn	ENSMUSG00000031207	6	APC,BECN1,ERBB3,NKX21,SLC34A2,TRP53	3	BECN1,SLC34A2,TRP53	3	APC,ERBB3,NKX21		moesin [Source:MGI Symbol;Acc:MGI:97167]	chrX	96096042	96168552	+	protein_coding	0.958899	-0.455817	0.999842	0.000435645	0.957693	0.119549	0.999972	0.171172	0.587872	-0.159556	0.999878	-0.0463457	0.000167843	-0.5312	0.821537	0.0921185	0.109054	-0.210849	0.991445	0.0272752	0.585495	0.240363	0.99989	-0.322517	0.933339	0.0926538	0.511643	-0.247804	0.508103	-0.10714	0.00366462	0.296105	0.926925	0.159449	0.755953
Tmprss4	ENSMUSG00000032091	6	ERBB3,KEAP1,KIDINS220,NKX21,RAD21,RNF43	4	ERBB3,KEAP1,KIDINS220,RAD21	2	NKX21,RNF43		transmembrane protease, serine 4 [Source:MGI Symbol;Acc:MGI:2384877]	chr9	45172726	45204092	-	protein_coding	0.958899	-0.192172	0.999842	-0.14616	0.957693	-0.251536	0.999972	-0.413344	0.211842	-0.790065	0.999878	0.387827	0.380837	-0.391778	0.815943	0.287857	0.109054	0.312268	0.991445	-0.0528695	0.480234	0.30249	0.99989	-0.133675	0.933339	0.133292	0.418448	0.292836	0.849806	0.0559633	0.832098	0.049978	0.834633	-0.479264	0.755953
F11r	ENSMUSG00000038235	6	APC,BECN1,ERBB3,NKX21,SLC34A2,TRP53	5	APC,BECN1,NKX21,SLC34A2,TRP53	1	ERBB3	ESTM33,JAM-1,JAM-A,Jcam1,Ly106	F11 receptor [Source:MGI Symbol;Acc:MGI:1321398]	chr1	171437535	171464603	+	protein_coding	0.958899	-0.161095	0.999842	-0.155921	0.96679	0.0411999	0.999972	0.241734	0.970414	0.0101037	0.999878	-0.102273	0.00194192	0.313799	0.973475	0.0193041	0.464003	-0.0487213	0.124274	0.271305	0.884395	-0.0392665	0.99989	-0.270393	0.933339	-0.0734979	0.202956	-0.430317	0.508103	0.0981865	4.96551E-09	0.563099	0.991042	0.00289183	0.755953
Actn1	ENSMUSG00000015143	6	BECN1,KEAP1,MET,NKX21,RAD21,SLC34A2	2	NKX21,SLC34A2	4	BECN1,KEAP1,MET,RAD21	3110023F10Rik	actinin, alpha 1 [Source:MGI Symbol;Acc:MGI:2137706]	chr12	80167547	80260371	-	protein_coding	0.958899	-0.108582	0.999842	-0.20486	0.978432	-0.0519042	0.999972	0.35901	0.985437	-0.0102206	0.999878	0.106467	0.999815	-0.127308	0.976615	0.0354304	0.663269	0.0624119	0.993994	0.00604628	0.998655	0.00092048	0.99989	-0.22074	0.933339	-0.469869	0.529076	0.301477	0.918898	0.0246571	0.00357632	-0.544891	0.532603	0.380007	0.755953
Slc44a2	ENSMUSG00000057193	6	APC,BECN1,KEAP1,MET,NKX21,RAD21	1	BECN1	5	APC,KEAP1,MET,NKX21,RAD21	1110028E10Rik,CTL2	solute carrier family 44, member 2 [Source:MGI Symbol;Acc:MGI:1915932]	chr9	21320698	21355028	+	protein_coding	0.958899	-0.433403	0.999842	-0.0575162	0.957693	0.142134	0.999972	-0.0534135	0.535129	-0.220123	0.999878	0.0609093	0.000179864	-0.464531	0.815943	0.225691	0.109054	-0.149102	0.991445	-0.101578	0.597081	0.29572	0.99989	-0.295181	0.933339	0.159725	0.645227	-0.228775	0.508103	-0.102187	1.06454E-06	0.305139	0.926925	0.0753615	0.755953
Map1lc3b	ENSMUSG00000031812	6	ATG16L1,BDNF,LGR5,NKX21,NR1D1,TRP53	6	ATG16L1,BDNF,LGR5,NKX21,NR1D1,TRP53	0		1010001C15Rik,Atg8,LC3b,Map1lc3	microtubule-associated protein 1 light chain 3 beta [Source:MGI Symbol;Acc:MGI:1914693]	chr8	121590361	121598760	+	protein_coding	0.958899	0.184783	0.999842	0.00876266	0.959066	0.0855103	0.999972	0.018448	0.504634	0.216821	0.999878	0.0759567	0.999815	0.120626	0.815943	0.114539	0.0510151	0.247182	0.00864622	0.512497	0.429866	-0.520242	0.99989	0.141779	0.984675	-0.0113238	0.583797	0.123195	0.00109236	0.546167	0.0150596	0.402711	0.926925	-0.293014	0.755953
Cldn2	ENSMUSG00000047230	6	NKX21,PORCN,RNF43,SLC34A2,TRP53,USP6NL	4	NKX21,PORCN,TRP53,USP6NL	2	RNF43,SLC34A2		claudin 2 [Source:MGI Symbol;Acc:MGI:1276110]	chrX	139800828	139811386	+	protein_coding	0.958899	1.25127	0.999842	0.129863	0.957967	-0.296655	0.999972	-0.699013	0.276009	-1.04649	0.999878	-0.027576	0.999815	0.163781	0.815943	0.565261	0.765668	-0.0751291	0.991445	-0.362537	0.812247	-0.252244	0.99989	-0.0452706	0.933339	-0.244223	0.216767	0.934852	0.709592	0.127047	0.470289	0.270085	0.926925	-0.523852	0.755953
Atpif1	ENSMUSG00000054428	6	ATG16L1,BDNF,BECN1,KEAP1,NKX21,TRP53	6	ATG16L1,BDNF,BECN1,KEAP1,NKX21,TRP53	0		If1	ATPase inhibitory factor 1 [Source:MGI Symbol;Acc:MGI:1196457]	chr4	132530555	132533659	-	protein_coding	0.958899	0.046918	0.999842	-0.0888369	0.972641	-0.0415371	0.999972	-0.00416007	0.401371	0.224358	0.999878	-0.111688	0.999815	0.123448	0.815943	0.167305	0.0217401	0.299141	0.00102827	0.537898	0.429866	-0.447935	0.99989	-0.13017	0.933339	-0.0649952	0.202956	0.415126	0.00273023	0.489596	0.000205131	0.491664	0.737519	-0.330287	0.755953
Vsig2	ENSMUSG00000001943	5	APC,BECN1,KEAP1,NKX21,TRP53	5	APC,BECN1,KEAP1,NKX21,TRP53	0		1190004B15Rik,2210413P10Rik,CTM,CTX	V-set and immunoglobulin domain containing 2 [Source:MGI Symbol;Acc:MGI:1928009]	chr9	37539255	37544205	+	protein_coding	0.958899	0.414718	0.999842	0.4476	0.957693	0.446128	0.999972	0.354369	0.499864	0.322676	0.999878	-0.56454	0.00215328	1.06743	0.815943	0.382816	0.57361	-0.188764	0.665337	0.592576	0.608275	0.44778	0.99989	-0.0266327	0.933339	-1.08783	0.454907	0.551018	0.508103	-0.329866	1.66381E-17	2.9416	0.926925	0.179514	0.755953
Syce2	ENSMUSG00000003824	5	APC,BECN1,CTNNB1,NKX21,TRP53	5	APC,BECN1,CTNNB1,NKX21,TRP53	0		1700013H19Rik	synaptonemal complex central element protein 2 [Source:MGI Symbol;Acc:MGI:1919096]	chr8	84872111	84888221	+	protein_coding	0.958899	0.265451	0.999842	0.0504115	0.962106	0.151489	0.999972	0.60299	0.890116	0.0946822	0.999878	0.0253926	0.000202441	1.5455	0.864042	0.19302	0.860756	0.0586092	0.255786	0.871442	0.528966	-0.41224	0.99989	-0.180496	0.933518	-0.129391	0.821448	0.122807	0.20733	0.791474	1.95519E-05	1.52058	0.926925	-0.392185	0.755953
Clcn5	ENSMUSG00000004317	5	APC,BECN1,KEAP1,NKX21,RAD21	0		5	APC,BECN1,KEAP1,NKX21,RAD21	5430408K11Rik,ClC-5,Clc4-1,Clc5,Clcn4-1,D930009B12Rik,DXImx42e,Sfc13	chloride channel, voltage-sensitive 5 [Source:MGI Symbol;Acc:MGI:99486]	chrX	7153810	7188714	-	protein_coding	0.958899	-0.409787	0.999842	-0.156776	0.957693	0.144722	0.999972	0.0255513	0.708808	-0.160883	0.999878	-0.148882	0.00331368	-0.658686	0.979973	0.0245875	0.158899	0.197864	0.991445	-0.193756	0.882462	0.120428	0.99989	-0.578323	0.941886	0.129347	0.718803	0.291405	0.614566	0.118876	0.000340629	-0.565414	0.899869	0.298281	0.755953
Klf5	ENSMUSG00000005148	5	APC,BECN1,CDKN2B,NKX21,TRP53	5	APC,BECN1,CDKN2B,NKX21,TRP53	0		4930520J07Rik,Bteb2,CKLF,IKLF	Kruppel-like factor 5 [Source:MGI Symbol;Acc:MGI:1338056]	chr14	99298691	99313405	+	protein_coding	0.958899	0.391233	0.999842	-0.136758	0.970202	-0.0879299	0.999972	0.34023	0.680227	0.218927	0.999878	0.167633	0.00136346	1.03426	0.815943	0.211303	0.648758	0.0925774	0.557053	0.376472	0.56728	-0.399094	0.99989	-0.533994	0.933339	-0.414517	0.752547	0.197981	0.102554	0.569177	1.43556E-12	1.4029	0.926925	-0.190627	0.899414
Por	ENSMUSG00000005514	5	APC,BECN1,KEAP1,NKX21,PID1	5	APC,BECN1,KEAP1,NKX21,PID1	0		4933424M13Rik,CPR,CYPOR	P450 (cytochrome) oxidoreductase [Source:MGI Symbol;Acc:MGI:97744]	chr5	135689036	135735326	+	protein_coding	0.958899	0.792429	0.999842	-0.24626	0.97191	0.0650879	0.999972	-0.154317	0.288791	-0.506349	0.999878	-0.00763407	1.32668E-09	1.93701	0.815943	0.481927	0.129257	0.181902	0.991445	-0.0575205	0.503857	-0.673842	0.99989	0.0603924	0.933339	-0.439448	0.586752	-0.460172	0.950365	-0.0131409	7.36835E-17	1.47813	0.926925	0.113428	0.889172
Mthfd2	ENSMUSG00000005667	5	APC,HUWE1,MANF,MET,TRP53	2	MANF,TRP53	3	APC,HUWE1,MET	NMDMC	methylenetetrahydrofolate dehydrogenase (NAD+ dependent), methenyltetrahydrofolate cyclohydrolase [Source:MGI Symbol;Acc:MGI:1338850]	chr6	83305691	83317606	-	protein_coding	0.995923	-0.00552922	0.999842	-0.188207	0.957693	-0.327761	0.999972	-0.066061	0.482583	-0.283086	0.999878	-0.525956	0.000175246	-0.894039	0.815943	-0.320151	0.188232	0.190604	0.991445	0.0870703	0.804321	-0.126734	0.99989	0.0262752	0.992354	-0.0115926	0.925295	0.0525196	0.770875	-0.0682439	0.0977949	-0.305632	0.994716	-0.00213391	0.768501
Adam19	ENSMUSG00000011256	5	APC,ERBB3,KIDINS220,NKX21,TRP53	3	ERBB3,KIDINS220,TRP53	2	APC,NKX21	Mltnb	a disintegrin and metallopeptidase domain 19 (meltrin beta) [Source:MGI Symbol;Acc:MGI:105377]	chr11	46055992	46147343	+	protein_coding	0.958899	-0.871582	0.999842	0.0701397	0.957693	-0.224338	0.999972	-0.218381	0.339918	-0.485228	0.999878	0.0706819	0.000383738	-0.9633	0.815943	0.439899	0.115576	0.207171	0.991445	-0.113398	0.577656	0.400322	0.99989	0.609676	0.933339	0.37238	0.647528	0.275646	0.965037	0.010179	0.978713	0.00545099	0.926925	-0.159813	0.755953
Ehf	ENSMUSG00000012350	5	APC,BECN1,ERBB3,KIDINS220,NKX21	5	APC,BECN1,ERBB3,KIDINS220,NKX21	0		9030625L19Rik	ets homologous factor [Source:MGI Symbol;Acc:MGI:1270840]	chr2	103263433	103303278	-	protein_coding	0.958899	0.836768	0.999842	0.105627	0.977508	0.0525195	0.844566	-0.872748	0.358393	-0.438893	0.999878	-0.429778	0.000188773	1.54785	0.950068	0.0699356	0.961996	-0.0136732	0.991445	-0.1268	0.904953	0.0851562	0.99989	0.482022	0.933465	-0.15302	0.202956	-1.08911	0.508103	-0.462826	0.00215871	0.692698	0.926925	0.122858	0.755953
Etv5	ENSMUSG00000013089	5	APC,CTNNB1,ERBB3,NKX21,TRP53	3	CTNNB1,ERBB3,TRP53	2	APC,NKX21	1110005E01Rik,8430401F14Rik,erm	ets variant 5 [Source:MGI Symbol;Acc:MGI:1096867]	chr16	22381309	22439719	-	protein_coding	0.958899	-0.526422	0.999842	0.198421	0.976422	-0.0539148	0.999972	-0.0164977	0.538075	-0.273603	0.999878	0.422615	0.00896515	-0.773516	0.815943	0.592633	0.109054	0.29713	0.991445	-0.119288	0.945701	0.0439331	0.99989	0.365924	0.940456	0.0926779	0.498724	-0.377713	0.822227	-0.0642255	0.385909	0.166852	0.926925	-0.0786508	0.922579
Adss	ENSMUSG00000015961	5	APC,BECN1,CTNNB1,NKX21,TRP53	5	APC,BECN1,CTNNB1,NKX21,TRP53	0		AS	adenylosuccinate synthetase, non muscle [Source:MGI Symbol;Acc:MGI:87948]	chr1	177762962	177796511	-	protein_coding	0.958899	1.00889	0.999842	0.0420024	0.957693	-0.164406	0.999972	-0.190626	0.276338	-0.380055	0.999878	-0.241615	2.64847E-08	1.39734	0.815943	-0.216479	0.196534	0.145281	0.618658	0.283515	0.430078	-0.579202	0.99989	-0.442703	0.933339	-0.383947	0.64527	-0.271306	0.904607	-0.0241901	3.54286E-09	0.745098	0.926925	-0.110033	0.755953
Matn4	ENSMUSG00000016995	5	APC,BECN1,KEAP1,NKX21,RBPJL	0		5	APC,BECN1,KEAP1,NKX21,RBPJL	matrilin-4	matrilin 4 [Source:MGI Symbol;Acc:MGI:1328314]	chr2	164389393	164405160	-	protein_coding	0.978349	-0.0533577	0.999842	-0.00683304	0.970886	0.0553045	0.999972	-0.143827	0.258981	-0.479922	0.999878	0.244654	8.3103E-06	-1.37335	0.977545	0.0250581	0.925849	-0.015379	0.360789	-0.306748	0.446256	0.584706	0.99989	0.231332	0.933339	0.277678	0.394259	-0.723188	0.302394	-0.43919	0.00273338	-0.446565	0.926925	0.25669	0.755953
H13	ENSMUSG00000019188	5	APC,BECN1,CTNNB1,KEAP1,NKX21	0		5	APC,BECN1,CTNNB1,KEAP1,NKX21	1200006O09Rik,4930443L17Rik,5031424B04Rik,H-13,Spp	histocompatibility 13 [Source:MGI Symbol;Acc:MGI:95886]	chr2	152669461	152708670	+	protein_coding	0.958899	-0.237642	0.999842	-0.128993	0.957693	-0.155659	0.999972	-0.280632	0.659607	-0.101096	0.999878	-0.0423201	6.85415E-05	-0.626828	0.970315	-0.0201869	0.0128769	0.287607	0.991445	0.0924503	0.44174	-0.324894	0.99989	0.0802111	0.964755	-0.0339752	0.371475	0.272681	0.262934	0.281423	6.67168E-06	-0.628066	0.926925	-0.222917	0.805221
Arfgef3	ENSMUSG00000019852	5	APC,ATG16L1,BECN1,KEAP1,NKX21	0		5	APC,ATG16L1,BECN1,KEAP1,NKX21	B930094H20Rik,BIG3,D10Bwg1379e	ARFGEF family member 3 [Source:MGI Symbol;Acc:MGI:106387]	chr10	18581839	18743949	-	protein_coding	0.958899	-0.215756	0.999842	0.158082	0.972727	-0.0501033	0.999972	-0.163503	0.211842	-0.632007	0.999878	0.146122	4.17215E-05	-0.833566	0.962753	0.0401806	0.620113	0.0604028	4.10557E-05	-0.805102	0.642931	0.320974	0.99989	-0.145484	0.933339	0.249517	0.760439	-0.220079	0.508103	-0.155651	1.01525E-05	-0.608668	0.503366	0.329555	0.755953
Hkdc1	ENSMUSG00000020080	5	APC,ERBB3,KIDINS220,NKX21,TRP53	2	ERBB3,KIDINS220	3	APC,NKX21,TRP53		hexokinase domain containing 1 [Source:MGI Symbol;Acc:MGI:2384910]	chr10	62383137	62422491	-	protein_coding	0.958899	-0.310071	0.999842	-0.0594023	0.957693	-0.44815	0.582269	-0.711654	0.211842	-0.84866	0.999878	0.464707	0.000111478	-1.95555	0.864081	-0.178561	0.109054	0.425334	0.0131699	-0.788855	0.48108	0.536717	0.333469	1.13089	0.933339	0.500303	0.578796	-0.490286	0.0987044	-0.806836	0.0110844	-0.571042	0.926925	0.0461835	0.953348
Gabrp	ENSMUSG00000020159	5	APC,BECN1,KEAP1,NFE2L2,NKX21	5	APC,BECN1,KEAP1,NFE2L2,NKX21	0			gamma-aminobutyric acid (GABA) A receptor, pi [Source:MGI Symbol;Acc:MGI:2387597]	chr11	33550781	33578957	-	protein_coding	0.958899	4.15209	0.999842	-0.178865	0.984938	-0.0917302	0.999972	0.610363	0.360873	0.853538	0.999878	-0.509504	2.89556E-06	6.38158	0.815943	-0.542279	0.453389	0.569421	0.991445	-0.385111	0.793774	-0.956892	0.99989	0.00839721	0.933339	-1.9517	0.503449	1.73122	0.508103	-0.83816	6.22224E-07	3.24581	0.926925	-0.487162	0.755953
Slc26a4	ENSMUSG00000020651	5	APC,BECN1,KEAP1,NKX21,RAD21	0		5	APC,BECN1,KEAP1,NKX21,RAD21	Pds,pendrin	solute carrier family 26, member 4 [Source:MGI Symbol;Acc:MGI:1346029]	chr12	31519827	31559969	-	protein_coding	0.958899	-0.530086	0.999842	0.0282629	0.957693	-0.136696	0.999972	-0.25269	0.211842	-0.629904	0.999878	-0.16043	1.55156E-05	-1.8048	0.935716	-0.0618099	0.109054	0.323745	0.0679249	0.495653	0.936784	0.0748736	0.99989	-0.391988	0.983052	-0.0419558	0.702778	-0.352372	0.723869	-0.100819	1.07037E-09	-1.28297	0.926925	-0.110306	0.960698
Nr1d1	ENSMUSG00000020889	5	APC,BECN1,CDKN2B,NKX21,TRP53	5	APC,BECN1,CDKN2B,NKX21,TRP53	0		A530070C09Rik,rev-erbA(alpha),REV-ERBalpha	nuclear receptor subfamily 1, group D, member 1 [Source:MGI Symbol;Acc:MGI:2444210]	chr11	98767932	98775333	-	protein_coding	0.958899	0.0992044	0.999842	-0.407443	0.97067	-0.0782148	0.999972	0.0337052	0.492973	-0.394844	0.999878	-0.140346	1.03972E-06	1.71236	0.815943	0.210275	0.256427	0.248704	0.991445	0.372621	0.481232	-0.297346	0.99989	-0.468016	0.933339	0.171513	0.854711	-0.0813214	0.275829	0.539787	4.65702E-17	2.43724	0.926925	-0.455194	0.755953
Fos	ENSMUSG00000021250	5	APC,BECN1,MET,NKX21,TRP53	4	APC,BECN1,NKX21,TRP53	1	MET	c-fos,cFos,D12Rfj1	FBJ osteosarcoma oncogene [Source:MGI Symbol;Acc:MGI:95574]	chr12	85473890	85477273	+	protein_coding	0.958899	0.298748	0.999842	-0.146739	0.957693	-0.204225	0.999972	-0.289411	0.211842	-0.862577	0.999878	0.425017	0.00995768	0.770065	0.815943	0.369662	0.41044	0.150046	0.991445	-0.171741	0.94326	0.0594172	0.99989	-0.24015	0.933339	0.508373	0.531582	-0.366673	0.508103	0.264401	6.34898E-08	1.00505	0.946516	0.0279953	0.755953
Trim27	ENSMUSG00000021326	5	APC,BECN1,NKX21,RAD21,TRP53	5	APC,BECN1,NKX21,RAD21,TRP53	0		Rfp	tripartite motif-containing 27 [Source:MGI Symbol;Acc:MGI:97904]	chr13	21179445	21194724	+	protein_coding	0.958899	-0.35346	0.999842	-0.335397	0.963953	-0.100439	0.999972	0.532693	0.475639	-0.352044	0.999878	0.334805	4.76158E-06	1.03655	0.878978	0.120565	0.272706	0.21418	0.991445	0.207621	0.454676	-0.379327	0.99989	-0.63154	0.933339	-1.02122	0.552757	0.251898	0.602732	0.136668	5.9265E-12	1.56056	0.639799	-0.685039	0.916938
Lpcat1	ENSMUSG00000021608	5	APC,BECN1,CSNK2A1,ERBB3,NKX21	1	ERBB3	4	APC,BECN1,CSNK2A1,NKX21	2900035H07Rik,Aytl2,LPCAT,rd11	lysophosphatidylcholine acyltransferase 1 [Source:MGI Symbol;Acc:MGI:2384812]	chr13	73467197	73516422	+	protein_coding	0.958899	-0.308399	0.999842	0.196107	0.957693	-0.162534	0.999972	-0.284426	0.220072	-0.340961	0.999878	0.203409	8.08114E-07	-1.02069	0.815943	0.128568	0.228199	0.11872	0.0333857	-0.363041	0.962918	0.0407275	0.073709	0.538836	0.935017	0.133321	0.929229	0.0552865	0.508103	-0.189016	0.00103788	-0.348902	0.941675	-0.0173098	0.755953
Trim35	ENSMUSG00000022043	5	APC,BECN1,NKX21,RAD21,TRP53	1	TRP53	4	APC,BECN1,NKX21,RAD21	0710005M05Rik,A430106H13Rik,Hls5,Mair	tripartite motif-containing 35 [Source:MGI Symbol;Acc:MGI:1914104]	chr14	66297031	66311424	+	protein_coding	0.958899	-0.504905	0.999842	0.200478	0.957693	-0.365468	0.999972	-0.476937	0.211842	-0.787257	0.999878	-0.0847378	0.000513648	-1.03614	0.815943	-0.184999	0.109054	0.255465	0.991445	-0.264343	0.978965	0.0189844	0.99989	-0.0968089	0.933339	-0.544227	0.41902	-0.451158	0.508103	-0.362643	0.00404144	-0.558891	0.926925	0.215108	0.755953
Cmbl	ENSMUSG00000022235	5	APC,BECN1,KEAP1,NKX21,TRP53	5	APC,BECN1,KEAP1,NKX21,TRP53	0		2310016A09Rik	carboxymethylenebutenolidase-like (Pseudomonas) [Source:MGI Symbol;Acc:MGI:1916824]	chr15	31568905	31590119	+	protein_coding	0.958899	1.35599	0.999842	-0.063785	0.957693	0.387005	0.999972	-0.510653	0.661521	0.387905	0.999878	-0.0228035	9.54719E-05	2.60434	0.934506	-0.176306	0.769305	0.14335	0.991445	-0.328795	0.821489	-0.471077	0.99989	-0.826848	0.933339	-1.62679	0.911086	-0.225095	0.508103	0.756322	1.8735E-09	3.22848	0.926925	-0.291624	0.755953
Wnt7b	ENSMUSG00000022382	5	APC,BECN1,CSNK2A1,KEAP1,NKX21	5	APC,BECN1,CSNK2A1,KEAP1,NKX21	0		Wnt-7b	wingless-type MMTV integration site family, member 7B [Source:MGI Symbol;Acc:MGI:98962]	chr15	85535439	85581821	-	protein_coding	0.958899	0.244852	0.999842	-0.365555	0.96715	-0.162202	0.999972	0.314837	0.497311	0.536455	0.999878	0.63115	1.4011E-06	2.39038	0.815943	0.621131	0.889039	0.0582951	0.526506	0.671475	0.476716	-0.888467	0.99989	0.601143	0.933339	-1.07498	0.277401	0.88495	0.634456	0.25558	6.68635E-05	1.18648	0.926925	0.269063	0.755953
Srebf2	ENSMUSG00000022463	5	APC,BECN1,CDKN2B,NKX21,TRP53	5	APC,BECN1,CDKN2B,NKX21,TRP53	0		bHLHd2,lop13,nuc,SREBP-2,SREBP2,SREBP2gc	sterol regulatory element binding factor 2 [Source:MGI Symbol;Acc:MGI:107585]	chr15	82147266	82205376	+	protein_coding	0.958899	-0.207394	0.999842	0.010619	0.957967	0.119596	0.999972	0.110063	0.924975	0.0506964	0.999878	0.199026	0.000154669	0.676293	0.815943	0.492417	0.205149	0.163788	0.991445	0.011215	0.528181	-0.207558	0.99989	0.17062	0.933339	-0.164399	0.49186	0.196203	0.38928	0.306596	1.24361E-07	0.662714	0.926925	-0.0649221	0.755953
Lztr1	ENSMUSG00000022761	5	APC,BECN1,ERBB3,KIDINS220,NKX21	2	ERBB3,KIDINS220	3	APC,BECN1,NKX21	1200003E21Rik,TCFL2	leucine-zipper-like transcriptional regulator, 1 [Source:MGI Symbol;Acc:MGI:1914113]	chr16	17508688	17526333	+	protein_coding	0.958899	-0.171884	0.999842	-0.121975	0.957693	-0.205594	0.999972	-0.358773	0.211842	-0.717185	0.999878	0.0140228	7.51062E-05	-1.08752	0.815943	0.195335	0.158102	0.184557	0.415674	-0.324796	0.440052	0.369848	0.99989	0.122944	0.933339	0.237322	0.937437	-0.0394166	0.342409	-0.376822	0.00421068	-0.471789	0.926925	0.122727	0.755953
Fhl1	ENSMUSG00000023092	5	APC,BECN1,KEAP1,NKX21,TRP53	5	APC,BECN1,KEAP1,NKX21,TRP53	0		KyoT,KyoT1,KyoT2	four and a half LIM domains 1 [Source:MGI Symbol;Acc:MGI:1298387]	chrX	56731787	56793346	+	protein_coding	0.991905	-0.0274984	0.999842	-0.0459856	0.957967	0.280397	0.999972	0.523934	0.997817	-0.00330733	0.999878	0.356944	0.00233913	1.12807	0.815943	0.745421	0.109054	-0.739117	0.991445	0.585766	0.673148	-0.400697	0.99989	-1.18705	0.933339	-0.560581	0.202956	-1.56297	0.508103	0.406679	2.00533E-06	1.60765	0.939823	0.0735883	0.755953
Serinc2	ENSMUSG00000023232	5	APC,CTNNB1,ERBB3,KEAP1,NKX21	3	APC,CTNNB1,NKX21	2	ERBB3,KEAP1	2310004K20Rik,FKSG84,TDE2,Tde2l	serine incorporator 2 [Source:MGI Symbol;Acc:MGI:1919132]	chr4	130253495	130279205	-	protein_coding	0.958899	0.489944	0.999842	-0.225596	0.96159	0.058264	0.999972	0.021566	0.958512	0.0160462	0.999878	-0.0646559	0.000480913	0.595212	0.815943	0.212336	0.109054	0.221255	0.722085	0.236174	0.888395	-0.0748945	0.99989	0.0820467	0.933339	-0.195461	0.783071	-0.118422	0.178556	0.287142	0.116094	0.289232	0.926925	-0.157737	0.922579
Qpct	ENSMUSG00000024084	5	APC,BECN1,FBXW11,NKX21,TRP53	4	APC,BECN1,FBXW11,TRP53	1	NKX21	5730422A13Rik	glutaminyl-peptide cyclotransferase (glutaminyl cyclase) [Source:MGI Symbol;Acc:MGI:1917786]	chr17	79051906	79090243	+	protein_coding	0.958899	-0.285219	0.999842	-0.0170438	0.963953	-0.126315	0.999972	-0.167526	0.241878	-0.759869	0.999878	0.359404	0.000115751	0.886723	0.815943	0.602878	0.297716	0.201652	0.991445	0.243564	0.454129	-0.596226	0.99989	-0.93434	0.933339	-0.73436	0.983593	-0.0191409	0.508103	0.235176	1.70707E-07	1.23118	0.926925	-0.337296	0.755953
Acsl5	ENSMUSG00000024981	5	APC,BECN1,ERBB3,KIDINS220,NKX21	2	ERBB3,KIDINS220	3	APC,BECN1,NKX21	1700030F05Rik,Facl5	acyl-CoA synthetase long-chain family member 5 [Source:MGI Symbol;Acc:MGI:1919129]	chr19	55253369	55297720	+	protein_coding	0.958899	-0.0763742	0.999842	0.0578344	0.973116	-0.0324663	0.16264	-0.447975	0.211842	-0.379254	0.999878	0.172015	2.26222E-05	-0.768118	0.815943	0.0849271	0.109054	0.22896	0.991445	-0.0247723	0.942785	0.0482243	0.99989	0.302145	0.933339	0.300401	0.695062	0.16867	0.622323	-0.078864	0.00303513	-0.338486	0.926925	-0.104448	0.755953
Prdx4	ENSMUSG00000025289	5	APC,BECN1,CSNK2A1,KEAP1,NKX21	0		5	APC,BECN1,CSNK2A1,KEAP1,NKX21	AOE372,Prx-iv,Prx4	peroxiredoxin 4 [Source:MGI Symbol;Acc:MGI:1859815]	chrX	155323918	155338467	-	protein_coding	0.958899	-0.280794	0.999842	-0.105547	0.963953	0.0459146	0.999972	0.0985263	0.33016	-0.219537	0.999878	-0.0413591	2.97806E-05	-0.862067	0.930697	-0.038997	0.109054	0.283895	0.991445	-0.0410507	0.812745	0.109331	0.99989	-0.0914992	0.933339	-0.118049	0.476727	0.26234	0.508103	0.220141	0.00263195	-0.4125	0.926925	-0.167219	0.755953
Taldo1	ENSMUSG00000025503	5	APC,ATG16L1,KEAP1,MET,NFE2L2	3	ATG16L1,KEAP1,NFE2L2	2	APC,MET		transaldolase 1 [Source:MGI Symbol;Acc:MGI:1274789]	chr7	141392199	141402968	+	protein_coding	0.968815	0.0240799	0.999842	-0.182444	0.986999	-0.0134848	0.999972	-0.0357744	0.917734	-0.0236207	0.999878	-0.346031	8.2211E-05	-0.591593	0.815943	-0.17071	0.109054	0.232303	1.18572E-15	1.15254	0.88221	-0.0403973	0.99989	-0.189502	0.933339	-0.193689	0.877337	-0.0450101	0.508103	0.197041	0.16461	0.177465	0.926925	-0.117266	0.806912
Mlph	ENSMUSG00000026303	5	APC,BECN1,KEAP1,NKX21,TRP53	5	APC,BECN1,KEAP1,NKX21,TRP53	0		D1Wsu84e,l(1)-3Rk,l1Rk3,Slac-2a	melanophilin [Source:MGI Symbol;Acc:MGI:2176380]	chr1	90915085	90951142	+	protein_coding	0.958899	0.289351	0.999842	-0.254622	0.968262	-0.10544	0.999972	-0.079701	0.764251	-0.196685	0.999878	-0.0054931	0.00105822	0.932589	0.815943	0.301514	0.632857	0.111877	0.991445	-0.216696	0.754396	-0.211012	0.99989	0.447832	0.983924	-0.0284654	0.875835	-0.111948	0.742475	0.112031	1.63475E-18	2.01003	0.956764	0.0252304	0.922579
Glul	ENSMUSG00000026473	5	APC,BECN1,KEAP1,NKX21,TRP53	5	APC,BECN1,KEAP1,NKX21,TRP53	0		Glns,GS	glutamate-ammonia ligase (glutamine synthetase) [Source:MGI Symbol;Acc:MGI:95739]	chr1	153899944	153909723	+	protein_coding	0.958899	1.82347	0.999842	-0.199006	0.957693	-0.459602	0.999972	0.266951	0.263041	-0.803373	0.999878	-0.177998	4.70303E-08	2.96466	0.815943	-0.319666	0.733449	-0.129073	0.287755	1.17829	0.429866	-2.95274	0.99989	0.488087	0.933339	-1.08163	0.630164	-0.876623	0.690355	-0.202565	1.40392E-10	3.15468	0.943922	0.0872958	0.755953
Capn2	ENSMUSG00000026509	5	APC,ERBB3,KEAP1,MET,SLC34A2	1	SLC34A2	4	APC,ERBB3,KEAP1,MET	Capa-2,Capa2,m-calpain	calpain 2 [Source:MGI Symbol;Acc:MGI:88264]	chr1	182467260	182517524	-	protein_coding	0.958899	-0.379234	0.999842	0.105086	0.96679	-0.0521912	0.999972	-0.151533	0.211842	-0.517134	0.999878	-0.0886427	8.00138E-05	-0.826498	0.891669	-0.0676666	0.566097	0.0628425	0.958582	-0.210235	0.529269	0.202957	0.99989	-0.417311	0.933339	-0.277655	0.879115	-0.0543098	0.508103	-0.235844	0.978776	0.00423803	0.466695	0.310516	0.755953
Mpzl1	ENSMUSG00000026566	5	APC,BECN1,NKX21,RAD21,TRP53	5	APC,BECN1,NKX21,RAD21,TRP53	0		1110007A10Rik	myelin protein zero-like 1 [Source:MGI Symbol;Acc:MGI:1915731]	chr1	165592240	165634529	-	protein_coding	0.958899	0.533534	0.999842	0.0866307	0.996036	0.00713336	0.999972	0.0653175	0.997115	0.00160562	0.999878	-0.0157611	4.9768E-09	1.35196	0.815943	0.152726	0.127663	0.176151	0.805032	0.279236	0.429866	-0.745659	0.99989	-0.00165889	0.933339	-0.521618	0.396542	-0.39795	0.211948	0.319953	9.119E-09	0.907344	0.926925	-0.383016	0.755953
Slc25a25	ENSMUSG00000026819	5	APC,BECN1,KEAP1,NKX21,SLC34A2	1	SLC34A2	4	APC,BECN1,KEAP1,NKX21	1110030N17Rik	solute carrier family 25 (mitochondrial carrier, phosphate carrier), member 25 [Source:MGI Symbol;Acc:MGI:1915913]	chr2	32414487	32451445	-	protein_coding	0.958899	-0.248531	0.999842	-0.144111	0.969127	0.0868176	0.999972	-0.180614	0.253219	-0.679219	0.999878	-0.159325	0.00612767	-0.916788	0.891606	-0.137017	0.779039	0.0632685	0.592633	-0.379949	0.686748	0.224155	0.99989	-0.464783	0.933339	0.346462	0.276498	-0.615107	0.508103	-0.46598	0.00565699	-0.570427	0.926925	0.307787	0.755953
Grin1	ENSMUSG00000026959	5	APC,BECN1,FBXW11,NKX21,TRP53	5	APC,BECN1,FBXW11,NKX21,TRP53	0		GluRzeta1,M100174,Nmdar,NMDAR1,NR1,Rgsc174	glutamate receptor, ionotropic, NMDA1 (zeta 1) [Source:MGI Symbol;Acc:MGI:95819]	chr2	25291181	25319187	-	protein_coding	0.958899	0.81674	0.999842	0.396266	0.967123	-0.207264	0.999972	0.242196	0.300222	0.993355	0.999878	-0.282677	7.02245E-06	2.45644	0.815943	0.858109	0.514214	-0.351326	0.991445	0.316934	0.799343	-0.457272	0.482033	-2.62473	0.933339	-0.592544	0.494291	0.875136	0.508103	0.581257	1.41443E-09	3.99184	0.926925	0.298133	0.755953
Lrrc26	ENSMUSG00000026961	5	APC,BECN1,KEAP1,NKX21,TRP53	5	APC,BECN1,KEAP1,NKX21,TRP53	0			leucine rich repeat containing 26 [Source:MGI Symbol;Acc:MGI:2385129]	chr2	25289915	25291180	+	protein_coding	0.958899	2.19786	0.999842	0.155249	0.963953	-0.284453	0.999972	0.474088	0.756327	-0.371238	0.999878	1.18466	1.97184E-09	4.3322	0.815943	0.479116	0.616695	-0.350926	0.991445	-0.533187	0.755004	-0.859331	0.99989	-1.43832	0.933339	-2.02405	0.202956	2.34577	0.701675	0.364196	4.61311E-15	5.545	0.926925	-0.484429	0.755953
Fabp5	ENSMUSG00000027533	5	APC,CSNK1A1,ERBB3,KIDINS220,NKX21	3	CSNK1A1,ERBB3,KIDINS220	2	APC,NKX21	Klbp,mal1	fatty acid binding protein 5, epidermal [Source:MGI Symbol;Acc:MGI:101790]	chr3	10012548	10016607	+	protein_coding	0.958899	0.485877	0.999842	-0.395547	0.957693	-0.554289	0.999972	-0.548119	0.211842	-1.30567	0.999878	0.0535525	0.00697696	-1.17653	0.815943	0.345899	0.109054	0.448478	0.435995	-0.740733	0.429866	1.27255	0.99989	0.16974	0.933339	0.494348	0.915383	-0.100801	0.508103	-0.282972	0.617264	0.167321	0.926925	0.228996	0.755953
Gss	ENSMUSG00000027610	5	APC,ATG16L1,BECN1,KEAP1,NKX21	4	ATG16L1,BECN1,KEAP1,NKX21	1	APC	GS-A/GS-B	glutathione synthetase [Source:MGI Symbol;Acc:MGI:95852]	chr2	155563181	155592810	-	protein_coding	0.958899	-0.388641	0.999842	-0.170842	0.957967	-0.072503	0.999972	-0.179268	0.538468	-0.175909	0.999878	0.0242406	0.00604928	-0.633034	0.853963	-0.0810745	0.109054	0.252756	3.80017E-12	1.25657	0.683284	-0.152537	0.99989	-0.363265	0.933339	-0.122253	0.99443	0.00273382	0.601282	0.109248	0.00347942	0.454111	0.969867	-0.0143773	0.861817
Casp6	ENSMUSG00000027997	5	APC,BECN1,KEAP1,NKX21,TRP53	5	APC,BECN1,KEAP1,NKX21,TRP53	0		mCASP-6,Mch2	caspase 6 [Source:MGI Symbol;Acc:MGI:1312921]	chr3	129901425	129914103	+	protein_coding	0.958899	0.691989	0.999842	0.0731376	0.957693	0.182547	0.999972	-0.01605	0.21238	0.462913	0.999878	0.0454988	0.000214022	0.923453	0.815943	0.16166	0.339569	0.170484	0.0200204	0.672667	0.429866	-0.888053	0.99989	-0.0548637	0.933339	-0.285417	0.773375	0.167274	0.175024	0.522546	6.07692E-07	0.938346	0.926925	-0.303172	0.755953
Plin2	ENSMUSG00000028494	5	APC,ATF6,ATG16L1,NKX21,TRP53	3	ATF6,ATG16L1,TRP53	2	APC,NKX21	Adfp,adipophilin,ADPH,Adrp	perilipin 2 [Source:MGI Symbol;Acc:MGI:87920]	chr4	86656565	86670060	-	protein_coding	0.958899	-0.391511	0.999842	-0.193789	0.957693	-0.206344	0.999972	-0.15935	0.211842	-0.395225	0.999878	-0.0487762	2.221E-07	-1.214	0.815943	-0.0756374	0.00171716	0.358611	0.00426642	0.442025	0.895885	-0.0724538	0.99989	-0.229936	0.93516	-0.0888102	0.963558	0.0198203	0.508103	0.136569	0.213128	-0.181071	0.42734	-0.41364	0.755953
Nfia	ENSMUSG00000028565	5	APC,BECN1,NKX21,NR1D1,TRP53	5	APC,BECN1,NKX21,NR1D1,TRP53	0		1110047K16Rik,9430022M17Rik,NF1-A,NF1A	nuclear factor I/A [Source:MGI Symbol;Acc:MGI:108056]	chr4	97777608	98118874	+	protein_coding	0.958899	0.612595	0.999842	0.32373	0.989902	-0.0216623	0.999972	-0.278574	0.618316	-0.209689	0.999878	0.201188	0.000175751	0.708518	0.983136	-0.0145227	0.109054	0.282125	0.991445	0.0964649	0.429866	-0.546383	0.99989	0.0981318	0.933339	0.324288	0.415225	0.290481	0.508103	0.204341	0.00197917	0.534139	0.926925	-0.146823	0.786643
Tspan1	ENSMUSG00000028699	5	APC,BECN1,KEAP1,NKX21,TRP53	5	APC,BECN1,KEAP1,NKX21,TRP53	0		9030418M05Rik	tetraspanin 1 [Source:MGI Symbol;Acc:MGI:1914055]	chr4	116161869	116167600	-	protein_coding	0.958899	0.86122	0.999842	0.0519449	0.960977	0.129737	0.999972	0.00755265	0.622893	-0.268099	0.999878	-0.334952	8.26505E-08	2.15962	0.815943	-0.222602	0.707781	-0.091519	0.991445	-0.235617	0.684058	-0.617795	0.99989	0.631315	0.933339	-0.862499	0.882587	-0.182343	0.728925	0.122224	1.81889E-07	1.22836	0.926925	0.123825	0.856317
Srrm1	ENSMUSG00000028809	5	APC,BECN1,CDKN2B,NKX21,TRP53	5	APC,BECN1,CDKN2B,NKX21,TRP53	0		SRm160	serine/arginine repetitive matrix 1 [Source:MGI Symbol;Acc:MGI:1858303]	chr4	135320484	135353321	-	protein_coding	0.958899	0.338391	0.999842	0.0366128	0.957693	0.178314	0.999972	0.406131	0.43914	0.269377	0.999878	0.0713597	0.000111478	0.819324	0.815943	0.183486	0.512959	0.0849888	0.145207	0.395956	0.429866	-0.380356	0.99989	0.0242688	0.947594	-0.0528192	0.411543	0.262282	0.0446761	0.461646	1.64777E-08	0.778951	0.967414	-0.0142427	0.755953
Inpp5b	ENSMUSG00000028894	5	APC,BECN1,CSNK2A1,NKX21,TRP53	2	BECN1,TRP53	3	APC,CSNK2A1,NKX21	75kDa	inositol polyphosphate-5-phosphatase B [Source:MGI Symbol;Acc:MGI:103257]	chr4	124741850	124801511	+	protein_coding	0.958899	-0.452216	0.999842	0.174709	0.957693	-0.15207	0.999972	-0.271042	0.211842	-0.872243	0.999878	0.0729616	0.000978988	-0.723889	0.987286	-0.00762107	0.58002	0.0740623	0.991445	-0.0600953	0.571268	-0.316845	0.99989	-0.382264	0.933339	-0.139362	0.696193	-0.180748	0.163537	-0.509509	0.00177993	0.465848	0.998519	0.000584985	0.975385
Espn	ENSMUSG00000028943	5	APC,BECN1,CTNNB1,NKX21,TRP53	5	APC,BECN1,CTNNB1,NKX21,TRP53	0			espin [Source:MGI Symbol;Acc:MGI:1861630]	chr4	152120331	152152371	-	protein_coding	0.958899	-0.251668	0.999842	0.526136	0.957693	-0.610335	0.999972	0.766776	0.766319	-0.32882	0.999878	-0.34351	0.000485645	2.1361	0.891164	0.298997	0.300124	-0.617832	0.991445	0.861221	0.435389	-1.27821	0.99989	-1.90288	0.933339	-1.58542	0.91951	-0.135267	0.508103	0.526538	1.0288E-06	2.90375	0.926925	-1.22384	0.755953
Errfi1	ENSMUSG00000028967	5	APC,BECN1,ITGB6,KEAP1,TRP53	3	BECN1,ITGB6,TRP53	2	APC,KEAP1	1300002F13Rik,Mig-6,RALT	ERBB receptor feedback inhibitor 1 [Source:MGI Symbol;Acc:MGI:1921405]	chr4	150853919	150868892	+	protein_coding	0.958899	-0.420662	0.999842	-0.0237137	0.957693	-0.346147	0.746014	-0.359391	0.211842	-0.78114	0.999878	0.0159691	0.000617557	-0.605576	0.970915	0.026551	0.596196	0.0618779	0.507513	-0.22075	0.947558	0.0388124	0.99989	-0.294414	0.933339	0.241654	0.817713	-0.10936	0.887917	-0.02616	5.54665E-12	0.709524	0.926925	0.0464234	0.755953
Tspan12	ENSMUSG00000029669	5	APC,KEAP1,NKX21,TRP53,TTF1	4	APC,KEAP1,TRP53,TTF1	1	NKX21	Tm4sf12	tetraspanin 12 [Source:MGI Symbol;Acc:MGI:1889818]	chr6	21771395	21852515	-	protein_coding	0.958899	1.20896	0.999842	0.314815	0.957693	-0.444601	0.999972	-0.402733	0.211842	-0.900216	0.999878	0.110471	0.000308625	0.819473	0.815943	0.287507	0.198988	0.177527	0.991445	0.207417	0.671561	-0.237628	0.99989	0.00396879	0.933339	0.662867	0.696225	0.202208	0.202201	0.37982	0.0588886	-0.517358	0.926925	-0.357665	0.755953
Mettl9	ENSMUSG00000030876	5	APC,BECN1,NKX21,NR1D1,TRP53	5	APC,BECN1,NKX21,NR1D1,TRP53	0		0610012D09Rik,Drev	methyltransferase like 9 [Source:MGI Symbol;Acc:MGI:1914862]	chr7	121034445	121076835	+	protein_coding	0.958899	-0.248712	0.999842	-0.18556	0.970379	-0.110345	0.999972	0.531788	0.211842	1.04831	0.999878	0.054242	1.25589E-05	1.273	0.815943	0.550433	0.650629	-0.121929	0.0118914	0.976247	0.565368	-0.501823	0.99989	-0.905143	0.933339	-0.587835	0.993783	-0.00706677	0.0261724	0.839362	1.97327E-12	1.96698	0.926925	-0.490091	0.755953
Col4a2	ENSMUSG00000031503	5	APC,BECN1,KEAP1,NKX21,TRP53	0		5	APC,BECN1,KEAP1,NKX21,TRP53	Col4a-2	collagen, type IV, alpha 2 [Source:MGI Symbol;Acc:MGI:88455]	chr8	11312805	11449287	+	protein_coding	0.958899	-0.40687	0.999842	-0.286139	0.957693	0.240055	0.999972	-0.262485	0.456971	-0.283059	0.999878	-0.19512	3.78482E-05	-1.23609	0.815943	0.368445	0.173583	-0.231307	0.14318	-0.578614	0.429866	0.604722	0.99989	0.386989	0.933339	0.623418	0.763601	-0.2066	0.508103	-0.262882	0.000240947	-0.819088	0.926925	0.283141	0.773217
Tmem184c	ENSMUSG00000031617	5	APC,BECN1,ERBB3,NKX21,RAD21	0		5	APC,BECN1,ERBB3,NKX21,RAD21	8430433H16Rik,Tmem34	transmembrane protein 184C [Source:MGI Symbol;Acc:MGI:2384562]	chr8	77595982	77610653	-	protein_coding	0.958899	-0.426443	0.999842	0.0298224	0.977851	0.0336356	0.999972	-0.364792	0.211842	-0.457415	0.999878	0.167515	8.72705E-07	-1.39797	0.855929	-0.0873831	0.109054	0.273184	0.88361	-0.226782	0.581552	-0.35741	0.99989	-0.294966	0.966368	0.0497571	0.725892	-0.208786	0.508103	-0.189072	7.58999E-08	-0.857826	0.926925	-0.0622325	0.992579
B3gnt3	ENSMUSG00000031803	5	APC,BECN1,CTNNB1,NKX21,TRP53	5	APC,BECN1,CTNNB1,NKX21,TRP53	0		2210008L19Rik	UDP-GlcNAc:betaGal beta-1,3-N-acetylglucosaminyltransferase 3 [Source:MGI Symbol;Acc:MGI:2152535]	chr8	71690756	71701789	-	protein_coding	0.958899	-0.361541	0.999842	-0.0149951	0.957693	0.210898	0.999972	0.488994	0.605639	-0.285851	0.999878	-0.170775	4.61026E-06	1.09055	0.815943	0.291694	0.399614	-0.177019	0.65023	0.473345	0.519601	-0.638213	0.99989	-0.583145	0.933339	-0.447176	0.662378	-0.379282	0.508103	0.199176	5.10714E-17	2.35767	0.996899	0.00217469	0.755953
Ifi30	ENSMUSG00000031838	5	APC,ERBB3,HUWE1,KIDINS220,NKX21	3	ERBB3,HUWE1,KIDINS220	2	APC,NKX21	GILT,IP30	interferon gamma inducible protein 30 [Source:MGI Symbol;Acc:MGI:2137648]	chr8	70762774	70766663	-	processed_transcript	0.974585	-0.0403027	0.999842	-0.142478	0.957693	-0.283974	0.999972	-0.181575	0.359695	-0.373642	0.999878	-0.525084	0.00810811	-0.730937	0.988171	0.00907317	0.337586	0.160058	0.991445	-0.0121259	0.536597	0.311969	0.99989	0.0861168	0.933339	0.304672	0.968631	-0.0237314	0.745186	-0.0933578	0.205362	-0.332987	0.926925	0.0858426	0.755953
Cadm1	ENSMUSG00000032076	5	APC,ERBB3,KEAP1,NKX21,TRP53	1	TRP53	4	APC,ERBB3,KEAP1,NKX21	2900073G06Rik,3100001I08Rik,Igsf4,Igsf4a,Necl2,RA175A,RA175B,RA175C,RA175N,SgIGSF,SynCam,Tslc1	cell adhesion molecule 1 [Source:MGI Symbol;Acc:MGI:1889272]	chr9	47530173	47857637	+	protein_coding	0.958899	-0.292071	0.999842	-0.117021	0.957693	0.184822	0.999972	0.258502	0.941705	0.0160174	0.999878	-0.0282803	2.21606E-05	-0.754962	0.930927	0.033722	0.987623	0.0016464	0.991445	0.134534	0.720801	0.176953	0.879549	-0.320367	0.965777	0.0416956	0.208701	-0.660404	0.508103	0.101992	0.740239	0.0460008	0.944639	-0.0193673	0.917639
Alas1	ENSMUSG00000032786	5	APC,ATF6,ATG16L1,BECN1,KEAP1	4	ATF6,ATG16L1,BECN1,KEAP1	1	APC	Alas-1,ALAS-N	aminolevulinic acid synthase 1 [Source:MGI Symbol;Acc:MGI:87989]	chr9	106233455	106248654	-	protein_coding	0.958899	0.175164	0.999842	0.00909943	0.957693	-0.357258	0.999972	-0.348634	0.211842	-0.583557	0.999878	-0.122129	7.00715E-05	-0.790813	0.815943	-0.317889	0.00339467	0.388356	0.000772657	0.591202	0.429866	-0.706596	0.99989	-0.23252	0.933339	-0.127004	0.244668	-0.314957	0.714206	-0.0692085	0.000290981	0.537191	0.926925	-0.355572	0.755953
Lss	ENSMUSG00000033105	5	APC,BECN1,ERBB3,KIDINS220,NKX21	3	BECN1,ERBB3,KIDINS220	2	APC,NKX21	2810025N20Rik,D10Ertd116e,Osc	lanosterol synthase [Source:MGI Symbol;Acc:MGI:1336155]	chr10	76531607	76555479	+	protein_coding	0.958899	-0.411329	0.999842	0.075281	0.957693	-0.383594	0.999972	-0.383387	0.211842	-0.724683	0.999878	0.402727	9.15718E-05	-0.96887	0.815943	0.240074	0.114389	0.197792	0.991445	-0.117792	0.951078	-0.0241396	0.99989	0.524701	0.948376	-0.0480539	0.610571	-0.175375	0.508103	-0.283436	0.00776482	0.346436	0.951693	-0.0179458	0.755953
BC016579	ENSMUSG00000033187	5	APC,BECN1,ERBB3,KEAP1,RAD21	0		5	APC,BECN1,ERBB3,KEAP1,RAD21		cDNA sequence, BC016579 [Source:MGI Symbol;Acc:MGI:2384848]	chr16	45626848	45654118	-	protein_coding	0.958899	-0.895592	0.999842	-0.0785549	0.957693	-0.282408	0.999972	-0.0190274	0.484335	-0.522547	0.999878	-0.892829	0.00558339	-2.37906	0.815943	-0.408054	0.294031	0.448678	0.368674	-0.92985	0.843917	-0.230076	0.99989	-0.264807	0.933339	0.592867	0.556175	-0.678887	0.508103	-1.04122	0.000220422	-1.55112	0.926925	0.471502	0.867012
Lgi3	ENSMUSG00000033595	5	APC,CSNK1A1,ERBB3,KIDINS220,NKX21	3	CSNK1A1,ERBB3,KIDINS220	2	APC,NKX21		leucine-rich repeat LGI family, member 3 [Source:MGI Symbol;Acc:MGI:2182619]	chr14	70530821	70538323	+	protein_coding	0.958899	-0.21853	0.999842	-0.154938	0.968085	-0.073326	0.999972	-0.119577	0.481315	-0.302163	0.999878	0.317513	2.92597E-05	-0.997179	0.815943	0.447161	0.188439	0.152545	0.991445	-0.143194	0.888428	0.132572	0.11555	0.927631	0.973824	-0.0531208	0.86235	-0.121269	0.93712	0.0164218	0.213128	0.216045	0.926925	-0.347671	0.755953
Mgarp	ENSMUSG00000037161	5	APC,BECN1,CTNNB1,NKX21,TRP53	5	APC,BECN1,CTNNB1,NKX21,TRP53	0		4930583H14Rik,Osap	mitochondria localized glutamic acid rich protein [Source:MGI Symbol;Acc:MGI:1914999]	chr3	51388412	51396738	-	protein_coding	0.980465	-0.120938	0.999842	-0.538357	0.977295	-0.118297	0.999972	0.909733	0.427529	0.65257	0.999878	0.403382	1.63941E-05	2.54358	0.815943	1.03331	0.691817	-0.213525	0.991445	0.492369	0.982322	-0.0457376	0.873211	-1.91378	0.933339	-1.52302	0.857491	0.355405	0.508103	0.674669	3.87224E-18	5.38642	0.926925	0.699519	0.755953
Icam1	ENSMUSG00000037405	5	APC,BECN1,KEAP1,NKX21,SLC34A2	2	BECN1,SLC34A2	3	APC,KEAP1,NKX21	CD54,Icam-1,Ly-47,MALA-2	intercellular adhesion molecule 1 [Source:MGI Symbol;Acc:MGI:96392]	chr9	21015985	21028817	+	protein_coding	0.958899	-0.246753	0.999842	-0.154137	0.957693	0.157248	0.999972	0.0211829	0.297742	-0.307545	0.999878	-0.0584727	1.5002E-05	-0.737936	0.9702	-0.0247053	0.431776	0.0542914	0.991445	-0.10553	0.517284	0.346339	0.33101	-0.61155	0.995361	-0.00620583	0.393716	-0.395704	0.124235	-0.29629	0.00948732	0.200846	0.926925	0.114998	0.755953
Rtkn2	ENSMUSG00000037846	5	APC,CSNK2A1,ERBB3,KEAP1,NKX21	0		5	APC,CSNK2A1,ERBB3,KEAP1,NKX21	B130039D23Rik,Mbf,Plekhk1,RTKN2	rhotekin 2 [Source:MGI Symbol;Acc:MGI:2158417]	chr10	67979570	68043868	+	protein_coding	0.958899	-0.130193	0.999842	0.214922	0.957693	0.303245	0.999972	-0.22421	0.660865	-0.163844	0.999878	-0.0493674	0.000285651	-1.20817	0.941363	-0.0559774	0.0910569	-0.554255	0.49609	-0.300491	0.429866	0.641826	0.0136461	-1.11179	0.949536	0.0945485	0.215898	-0.922141	0.316925	-0.579363	0.0339705	-0.353837	0.331466	0.432103	0.755953
Vill	ENSMUSG00000038775	5	APC,BECN1,ERBB3,KEAP1,NKX21	3	APC,BECN1,NKX21	2	ERBB3,KEAP1	Villp	villin-like [Source:MGI Symbol;Acc:MGI:1201781]	chr9	119052778	119071519	+	protein_coding	0.958899	0.336213	0.999842	-0.0890023	0.959066	-0.134265	0.999972	-0.051258	0.834731	-0.12666	0.999878	0.0612445	0.00964994	0.920872	0.909711	0.120843	0.431595	0.149286	0.827038	-0.28854	0.94725	-0.0457337	0.99989	0.546432	0.933339	-0.340505	0.269441	-0.74639	0.562921	-0.165105	0.0012716	0.514604	0.926925	0.265009	0.755953
5330417C22Rik	ENSMUSG00000040412	5	APC,ERBB3,KEAP1,KIDINS220,NKX21	5	APC,ERBB3,KEAP1,KIDINS220,NKX21	0			RIKEN cDNA 5330417C22 gene [Source:MGI Symbol;Acc:MGI:1923930]	chr3	108455694	108536536	-	protein_coding	0.958899	0.853001	0.999842	0.131416	0.957693	-0.75963	0.999972	-0.340083	0.211842	-1.48398	0.999878	-1.03045	2.12727E-08	2.25049	0.815943	-0.882007	0.109054	0.471873	0.991445	-0.280079	0.578909	-0.495994	0.99989	-0.0181309	0.995731	0.0113374	0.384871	-0.744811	0.508103	-0.576942	0.192261	0.603309	0.926925	-0.145154	0.755953
Spns2	ENSMUSG00000040447	5	APC,BECN1,CTNNB1,KEAP1,NKX21	5	APC,BECN1,CTNNB1,KEAP1,NKX21	0			spinster homolog 2 [Source:MGI Symbol;Acc:MGI:2384936]	chr11	72451638	72489904	-	protein_coding	0.958899	1.23256	0.999842	-0.792539	0.971808	-0.122037	0.999972	0.270444	0.664579	-0.353461	0.999878	0.24828	0.00501273	2.15654	0.815943	0.400152	0.968077	-0.0229447	0.991445	-0.0945129	0.921701	0.140333	0.967628	1.28024	0.933339	-0.382087	0.879178	-0.212413	0.783641	0.222338	4.24717E-09	2.48396	0.926925	0.140134	0.755953
Chrnb1	ENSMUSG00000041189	5	APC,BECN1,ERBB3,KEAP1,RAD21	0		5	APC,BECN1,ERBB3,KEAP1,RAD21	Achr-2,Acrb	cholinergic receptor, nicotinic, beta polypeptide 1 (muscle) [Source:MGI Symbol;Acc:MGI:87890]	chr11	69784036	69795943	-	protein_coding	0.97248	-0.0458005	0.999842	-0.158006	0.957693	0.388713	0.999972	0.076856	0.732632	0.130573	0.999878	-0.194159	1.33253E-05	-1.25184	0.887018	0.0962222	0.95655	0.0106236	0.742241	-0.3367	0.884367	0.0992737	0.99989	0.22829	0.933339	0.223804	0.792876	0.142494	0.632681	-0.119031	0.000180918	-0.757516	0.926925	0.236136	0.755953
Hilpda	ENSMUSG00000043421	5	APC,BECN1,KEAP1,NKX21,TRP53	5	APC,BECN1,KEAP1,NKX21,TRP53	0		2310016C08Rik	hypoxia inducible lipid droplet associated [Source:MGI Symbol;Acc:MGI:1916823]	chr6	29272488	29275446	+	protein_coding	0.958899	-0.289162	0.999842	-0.0945881	0.963953	-0.197767	0.999972	0.0261203	0.737684	-0.299458	0.999878	0.191731	0.00736469	0.874338	0.815943	0.342976	0.80651	0.0698364	0.991445	0.205803	0.938873	-0.0497913	0.99989	-0.37542	0.993327	-0.011568	0.663913	0.270921	0.508103	0.273388	1.00732E-24	3.35412	0.926925	0.137758	0.922579
Zbtb7c	ENSMUSG00000044646	5	APC,BECN1,KEAP1,NKX21,TRP53	5	APC,BECN1,KEAP1,NKX21,TRP53	0		B230208J24Rik,Kr-pok,Zbtb36	zinc finger and BTB domain containing 7C [Source:MGI Symbol;Acc:MGI:2443302]	chr18	75820178	76148561	+	protein_coding	0.958899	-1.29088	0.999842	-0.253036	0.973502	0.168472	0.999972	0.393757	0.254583	1.17375	0.999878	-0.404874	0.00403405	1.90559	0.815943	1.49926	0.34565	-0.620292	0.991445	0.872094	0.938801	-0.132946	0.99989	0.0813842	0.933339	-0.868167	0.893008	0.199477	0.779482	0.260087	1.4524E-11	4.23594	0.926925	-0.325514	0.755953
Ankrd34b	ENSMUSG00000045034	5	APC,BECN1,CDKN2B,ITGB6,NKX21	0		5	APC,BECN1,CDKN2B,ITGB6,NKX21	6430502M16Rik	ankyrin repeat domain 34B [Source:MGI Symbol;Acc:MGI:2443245]	chr13	92425896	92441658	+	protein_coding	0.958899	-0.216936	0.999842	0.233069	0.985151	0.0469494	0.999972	-1.00045	0.656168	0.251794	0.999878	0.02408	0.00712375	-1.07741	0.981282	0.0346605	0.109054	-0.626913	0.991445	0.154052	0.970196	0.048357	0.99989	-0.505568	0.947866	0.168546	0.791195	0.322343	0.508103	-0.433859	6.33288E-05	-1.65441	0.962772	0.0327724	0.922579
Smtnl2	ENSMUSG00000045667	5	APC,BECN1,NKX21,RAD21,TRP53	5	APC,BECN1,NKX21,RAD21,TRP53	0		D130058I21Rik	smoothelin-like 2 [Source:MGI Symbol;Acc:MGI:2442764]	chr11	72389164	72411713	-	protein_coding	0.958899	-0.291891	0.999842	-0.109571	0.976885	0.0832412	0.999972	0.0776413	0.794805	-0.188999	0.999878	0.466682	2.86569E-05	1.12235	0.815943	0.609788	0.442554	0.185847	0.991445	0.198017	0.568714	-0.525211	0.99989	-0.433602	0.933339	-1.09402	0.437264	0.523341	0.689518	0.142372	9.56155E-11	2.25914	0.926925	-0.690334	0.93637
Trim16	ENSMUSG00000047821	5	APC,ERBB3,KEAP1,MET,SLC34A2	1	SLC34A2	4	APC,ERBB3,KEAP1,MET	9130006M08Rik,EBBP	tripartite motif-containing 16 [Source:MGI Symbol;Acc:MGI:2137356]	chr11	62820231	62850808	+	protein_coding	0.958899	-0.497125	0.999842	-0.171095	0.963953	-0.0765882	0.999972	0.117892	0.211842	-0.611292	0.999878	-0.163403	1.56298E-05	-1.07704	0.815943	-0.184766	0.342816	-0.142115	0.991445	-0.0310752	0.531658	0.251012	0.65074	-0.706124	0.933339	-0.335028	0.202956	-0.698727	0.508103	-0.279644	0.373693	-0.166332	0.343464	0.445446	0.755953
Entpd1	ENSMUSG00000048120	5	APC,BECN1,CSNK1A1,ERBB3,NKX21	2	CSNK1A1,ERBB3	3	APC,BECN1,NKX21	2610206B08Rik,Cd39,ectoapyrase,NTPDase-1	ectonucleoside triphosphate diphosphohydrolase 1 [Source:MGI Symbol;Acc:MGI:102805]	chr19	40612397	40741602	+	protein_coding	0.958899	-0.0921964	0.999842	0.192673	0.961001	0.0895129	0.999972	-0.243522	0.577328	-0.22593	0.999878	0.213633	0.00141023	-0.908269	0.815943	0.343371	0.109054	0.249018	0.886779	-0.237224	0.570627	0.366833	0.99989	0.380084	0.933339	0.415341	0.771471	-0.204356	0.575555	0.111674	9.15545E-09	-0.963561	0.926925	-0.0492503	0.895654
Map1b	ENSMUSG00000052727	5	APC,BECN1,KEAP1,NKX21,RAD21	2	KEAP1,NKX21	3	APC,BECN1,RAD21	LC1,MAP5,Mtap-5,Mtap1b,Mtap5	microtubule-associated protein 1B [Source:MGI Symbol;Acc:MGI:1306778]	chr13	99421446	99516540	-	protein_coding	0.985345	-0.0319074	0.999842	0.538658	0.957693	-0.216471	0.999972	-0.46991	0.211842	-1.58402	0.999878	0.165085	0.00453324	-0.972316	0.815943	-0.19612	0.109054	0.423743	0.120828	0.554815	0.5783	-0.442136	0.99989	0.325315	0.933339	0.224964	0.202956	0.84367	0.952182	0.0211219	0.00767905	-0.698031	0.926925	0.260733	0.755953
Junb	ENSMUSG00000052837	5	APC,BECN1,KEAP1,NKX21,SLC34A2	4	APC,BECN1,NKX21,SLC34A2	1	KEAP1		jun B proto-oncogene [Source:MGI Symbol;Acc:MGI:96647]	chr8	84976910	84978718	-	protein_coding	0.981494	0.0206105	0.999842	0.0226506	0.957693	-0.261553	0.999972	-0.120328	0.243054	-0.579545	0.999878	0.140479	0.00428136	0.681291	0.824412	-0.164649	0.663546	0.0660897	0.960675	-0.186046	0.951205	0.025539	0.99989	0.218285	0.933339	0.156809	0.306246	-0.404454	0.413065	-0.403529	4.41918E-06	0.523408	0.926925	0.169818	0.755953
Fam83e	ENSMUSG00000054161	5	APC,BECN1,KEAP1,NKX21,TRP53	5	APC,BECN1,KEAP1,NKX21,TRP53	0		4930403C10Rik	family with sequence similarity 83, member E [Source:MGI Symbol;Acc:MGI:1921063]	chr7	45721212	45729492	+	protein_coding	0.958899	0.704121	0.999842	-0.536084	0.957693	-0.913519	0.999972	0.0286923	0.825224	-0.191342	0.999878	0.578385	3.27356E-08	2.69604	0.815943	0.457089	0.409428	-0.360525	0.991445	-0.381525	0.662129	-0.779578	0.99989	-0.528061	0.94798	-0.243414	0.774564	0.425032	0.508103	0.624092	2.35685E-17	3.68277	0.926925	0.160794	0.755953
Tns1	ENSMUSG00000055322	5	APC,CDKN2B,ITGB6,NKX21,TRP53	3	CDKN2B,ITGB6,TRP53	2	APC,NKX21	1110018I21Rik,1200014E20Rik,E030018G17Rik,E030037J05Rik,Tns	tensin 1 [Source:MGI Symbol;Acc:MGI:104552]	chr1	73910231	74124449	-	protein_coding	0.958899	-0.599069	0.999842	0.0131796	0.96679	0.0860229	0.999972	0.243693	0.974103	0.0177864	0.999878	0.308336	0.00241603	-0.623609	0.815943	0.374776	0.114284	-0.198324	0.934881	-0.205273	0.804895	0.147645	0.99989	-0.427932	0.966133	0.0477139	0.840871	0.10441	0.508103	0.11858	0.0135516	0.294424	0.926925	0.171898	0.755953
Cd47	ENSMUSG00000055447	5	APC,BECN1,KEAP1,NR1D1,TRP53	4	APC,BECN1,NR1D1,TRP53	1	KEAP1	9130415E20Rik,B430305P08Rik,IAP,Itgp	CD47 antigen (Rh-related antigen, integrin-associated signal transducer) [Source:MGI Symbol;Acc:MGI:96617]	chr16	49855618	49915010	+	protein_coding	0.958899	0.70994	0.999842	0.0356157	0.983046	-0.0245593	0.999972	-0.160182	0.659943	0.123841	0.999878	-0.045532	8.12539E-07	1.0351	0.957886	0.0351608	0.109054	0.136877	0.267699	0.216392	0.801344	-0.0963249	0.99989	0.0247819	0.933339	0.383523	0.690875	0.125002	0.508103	0.199095	4.52791E-05	0.383365	0.926925	-0.131567	0.755953
Slc4a4	ENSMUSG00000060961	5	APC,BECN1,KEAP1,NKX21,TRP53	5	APC,BECN1,KEAP1,NKX21,TRP53	0		NBC,NBC1	solute carrier family 4 (anion exchanger), member 4 [Source:MGI Symbol;Acc:MGI:1927555]	chr5	88886818	89239653	+	protein_coding	0.958899	0.40924	0.999842	0.120747	0.992089	-0.0282361	0.999972	-0.160348	0.693648	0.23054	0.999878	0.252681	0.000153687	1.26933	0.815943	0.255211	0.438741	0.204621	0.991445	0.0544571	0.964821	0.0294956	0.99989	-0.291514	0.933339	-0.278604	0.414803	0.505255	0.508103	0.493863	0.000169546	0.952194	0.930508	-0.0490247	0.755953
mt-Tq	ENSMUSG00000064343	5	APC,NKD1,NKX21,NR1D1,RYK	4	NKD1,NKX21,NR1D1,RYK	1	APC	tRNA,tRNA-Gln	mitochondrially encoded tRNA glutamine [Source:MGI Symbol;Acc:MGI:102477]	chrMT	3772	3842	-	Mt_tRNA	0.998841	0.00178768	0.999842	0.451229	0.957693	0.211744	0.999972	-0.0428129	0.986659	-0.00835792	0.999878	0.471055	0.00408373	-0.647775	0.815943	0.293025	0.189288	-0.190449	0.991445	0.0488411	0.510949	-0.311313	0.99989	0.287496	0.933339	-0.3251	0.956639	0.0289691	0.831821	0.0503544	0.213128	-0.383349	0.904902	-0.602475	0.803781
Selenop	ENSMUSG00000064373	5	APC,CSNK1A1,CSNK2A1,ERBB3,KIDINS220	3	CSNK1A1,ERBB3,KIDINS220	2	APC,CSNK2A1	D15Ucla1,Se-P,selp,Sepp1	selenoprotein P [Source:MGI Symbol;Acc:MGI:894288]	chr15	3270767	3280508	+	protein_coding	0.991004	0.0170574	0.999842	0.00224143	0.957693	-0.210882	0.999972	-0.263251	0.211842	-0.604796	0.999878	0.128379	0.000158542	-0.77422	0.815943	0.187918	0.109054	0.188024	0.991445	-0.0174284	0.77043	0.211626	0.99989	0.0590552	0.933339	0.206174	0.900088	0.0794322	0.508103	0.141488	0.213128	0.240512	0.926925	-0.245178	0.755953
Nnat	ENSMUSG00000067786	5	APC,BECN1,CDKN2B,NKX21,TRP53	3	BECN1,CDKN2B,TRP53	2	APC,NKX21	5730414I02Rik,Peg5	neuronatin [Source:MGI Symbol;Acc:MGI:104716]	chr2	157560078	157562522	+	protein_coding	0.958899	-0.326612	0.999842	-0.0883961	0.993624	-0.0187114	0.999972	0.36695	0.357867	-0.478916	0.999878	0.0232859	0.000159616	-0.963711	0.815943	0.182382	0.109054	-0.290421	0.991445	0.155267	0.925545	-0.0505665	0.99989	-0.403393	0.970881	-0.0336965	0.0421845	1.48412	0.922136	0.0241336	5.30956E-05	0.707761	0.970707	0.0156527	0.755953
Akr1c19	ENSMUSG00000071551	5	APC,ATG16L1,ERBB3,KEAP1,NKX21	4	ATG16L1,ERBB3,KEAP1,NKX21	1	APC	1810010N06Rik	aldo-keto reductase family 1, member C19 [Source:MGI Symbol;Acc:MGI:2653678]	chr13	4228700	4252843	+	protein_coding	0.958899	-0.332847	0.999842	0.127941	0.97005	0.0807582	0.999972	-0.267686	0.265289	-0.552582	0.999878	-0.127068	0.0030616	-0.843282	0.971872	-0.0432023	0.109054	0.38995	2.68922E-10	1.56825	0.876331	-0.1124	0.99989	-0.0342618	0.933339	0.181854	0.202956	0.956972	0.508103	0.350067	0.213128	0.350832	0.926925	-0.483278	0.755953
Slfn2	ENSMUSG00000072620	5	APC,BECN1,CSNK2A1,CTNNB1,NKX21	5	APC,BECN1,CSNK2A1,CTNNB1,NKX21	0		Shlf2	schlafen 2 [Source:MGI Symbol;Acc:MGI:1313258]	chr11	83065112	83070678	+	protein_coding	0.958899	1.00736	0.999842	0.162506	0.957693	-0.788234	0.999972	0.433658	0.280335	0.849237	0.999878	-0.902051	2.6823E-08	4.00687	0.815943	-0.508297	0.75699	-0.260273	0.265793	1.73742	0.564486	-1.21431	0.700642	-1.87322	0.933339	-2.26739	0.231969	-2.29109	0.889598	-0.149229	6.97275E-05	2.70792	0.926925	-1.42596	0.755953
Sprr2a3	ENSMUSG00000074445	5	APC,BECN1,KEAP1,NKX21,TRP53	5	APC,BECN1,KEAP1,NKX21,TRP53	0			small proline-rich protein 2A3 [Source:MGI Symbol;Acc:MGI:3845028]	chr3	92285417	92291405	+	protein_coding	0.958899	1.92998	0.999842	-0.0639928	0.957693	0.890715	0.999972	-0.616792	0.614655	-0.377659	0.999878	0.504859	0.000340018	1.76112	0.815943	0.590804	0.391676	0.362747	0.991445	-0.177574	0.789937	-0.563917	0.99989	-0.849733	0.933339	-1.32072	0.202956	2.40297	0.508103	0.488391	0.000426631	2.16109	0.926925	-0.608375	0.755953
Mgst2	ENSMUSG00000074604	5	APC,BECN1,KEAP1,NKX21,TRP53	5	APC,BECN1,KEAP1,NKX21,TRP53	0		GST2,MGST-II	microsomal glutathione S-transferase 2 [Source:MGI Symbol;Acc:MGI:2448481]	chr3	51661179	51682675	+	protein_coding	0.958899	1.24829	0.999842	-0.00124161	0.97431	-0.14274	0.999972	-0.267975	0.589085	0.503337	0.999878	-0.890717	0.000340018	1.67443	0.815943	0.404639	0.740492	0.125702	0.626518	1.02059	0.429866	-1.8528	0.99989	-0.760058	0.933339	-1.45871	0.621426	-0.638473	0.939402	0.0489072	7.63128E-09	3.34749	0.926925	-0.453537	0.755953
Ccdc47	ENSMUSG00000078622	5	APC,BECN1,KEAP1,NKX21,RAD21	0		5	APC,BECN1,KEAP1,NKX21,RAD21	2610204L23Rik,asp4,calumin	coiled-coil domain containing 47 [Source:MGI Symbol;Acc:MGI:1914413]	chr11	106197408	106216344	-	protein_coding	0.958899	-0.0751022	0.999842	0.200998	0.957693	-0.108998	0.262897	-0.508337	0.211842	-0.654015	0.999878	0.00562785	0.000375639	-0.887728	0.815943	-0.0992789	0.109054	0.224087	0.876336	-0.195821	0.924931	-0.0420352	0.99989	0.0459152	0.933339	0.163992	0.326873	-0.367542	0.508103	-0.347875	0.000949697	-0.395017	0.926925	0.0980333	0.995046
Aldh3a1	ENSMUSG00000019102	5	ATG16L1,BECN1,KEAP1,NFE2L2,NKX21	5	ATG16L1,BECN1,KEAP1,NFE2L2,NKX21	0		Ahd-4,Ahd4,Aldh,Aldh3	aldehyde dehydrogenase family 3, subfamily A1 [Source:MGI Symbol;Acc:MGI:1353451]	chr11	61208621	61218421	+	protein_coding	0.958899	0.390829	0.999842	-0.739259	0.957693	1.23036	0.999972	0.0289353	0.840057	-0.194356	0.999878	-0.129815	0.195516	1.41815	0.996629	-0.00650125	0.175587	0.82448	0.000945144	2.41797	0.79209	-0.513747	0.99989	0.247116	0.933339	-0.828425	0.987405	-0.030208	0.991976	0.0108922	2.68668E-07	3.11209	0.926925	-0.705753	0.914738
Pttg1	ENSMUSG00000020415	5	ATG16L1,CSNK2A1,CTNNB1,ERBB3,TRP53	4	ATG16L1,CSNK2A1,CTNNB1,TRP53	1	ERBB3	PTTG,securin	pituitary tumor-transforming gene 1 [Source:MGI Symbol;Acc:MGI:1353578]	chr11	43420250	43426251	-	protein_coding	0.958899	0.589546	0.999842	-0.0740583	0.981758	0.0320193	0.999972	0.14443	0.216155	0.41905	0.999878	-0.38789	0.0396749	0.549999	0.909711	-0.0756283	0.454833	0.102999	0.000495975	0.848105	0.916793	-0.0582289	0.971894	-0.593024	0.968395	-0.0455409	0.729662	-0.181928	0.166981	0.442214	0.0609548	0.431058	0.926925	-0.343091	0.838998
Nampt	ENSMUSG00000020572	5	ATG16L1,BECN1,KEAP1,NFE2L2,TRP53	5	ATG16L1,BECN1,KEAP1,NFE2L2,TRP53	0		1110035O14Rik,Pbef1,Visfatin	nicotinamide phosphoribosyltransferase [Source:MGI Symbol;Acc:MGI:1929865]	chr12	32820335	32853349	+	protein_coding	0.958899	0.151898	0.999842	-0.0829675	0.957693	-0.177185	0.999972	0.091205	0.406112	-0.34262	0.999878	-0.432765	0.999815	0.193205	0.983136	-0.0183232	0.66534	0.0829282	0.000292189	0.849914	0.54638	0.278333	0.99989	-0.577962	0.933339	0.179928	0.372755	-0.478105	0.508103	-0.172878	2.92835E-08	0.978268	0.926925	-0.190598	0.755953
Dhrs7	ENSMUSG00000021094	5	ATG16L1,BDNF,BECN1,KEAP1,TRP53	5	ATG16L1,BDNF,BECN1,KEAP1,TRP53	0		2310016E22Rik,5730564L20Rik,retDSR4,retSDR4	dehydrogenase/reductase (SDR family) member 7 [Source:MGI Symbol;Acc:MGI:1913625]	chr12	72650353	72664909	-	protein_coding	0.994357	-0.00602667	0.999842	-0.00454606	0.957693	-0.4631	0.999972	-0.0510092	0.993082	0.00572459	0.999878	-0.0729654	0.999815	0.00527523	0.815943	0.236256	0.109054	0.323294	8.16356E-05	0.763895	0.429866	-0.800867	0.99989	-0.192719	0.933339	-0.207407	0.483996	0.247615	0.00868985	0.631355	1.64992E-10	1.03686	0.872988	-0.42422	0.755953
Acox2	ENSMUSG00000021751	5	ATG16L1,BECN1,KEAP1,NFE2L2,NKX21	5	ATG16L1,BECN1,KEAP1,NFE2L2,NKX21	0			acyl-Coenzyme A oxidase 2, branched chain [Source:MGI Symbol;Acc:MGI:1934852]	chr14	8225511	8259353	-	protein_coding	0.958899	0.334028	0.999842	0.0140019	0.974551	0.107769	0.999972	0.0125509	0.633248	-0.395976	0.999878	0.487013	0.766703	0.514539	0.815943	-0.386825	0.302185	0.32423	3.11213E-07	2.19195	0.644497	-0.800349	0.99989	-0.327432	0.993418	0.0253666	0.535107	0.769409	0.508103	-0.347216	3.78474E-05	1.55925	0.970292	-0.037407	0.755953
Brix1	ENSMUSG00000022247	5	ATG16L1,CTNNB1,NKX21,NR1D1,TRP53	5	ATG16L1,CTNNB1,NKX21,NR1D1,TRP53	0		1110064N10Rik,Bxdc2	BRX1, biogenesis of ribosomes [Source:MGI Symbol;Acc:MGI:1915082]	chr15	10474779	10485947	-	protein_coding	0.958899	0.161382	0.999842	0.0565667	0.970437	0.0583908	0.999972	0.188498	0.621999	0.184688	0.999878	-0.144889	0.999815	0.145137	0.815943	-0.293335	0.17002	0.159264	0.00140746	0.784458	0.436708	-0.377148	0.99989	-0.566593	0.936232	0.0901882	0.246634	0.445182	0.113628	0.411591	0.655098	0.106376	0.926925	-0.294171	0.788834
Ly6i	ENSMUSG00000022586	5	ATG16L1,CSNK2A1,CTNNB1,IRX1,MAP3K7	4	ATG16L1,CSNK2A1,CTNNB1,IRX1	1	MAP3K7	Ly-6I,Ly-6M	lymphocyte antigen 6 complex, locus I [Source:MGI Symbol;Acc:MGI:1888480]	chr15	74979534	74983430	-	protein_coding	0.961559	0.135431	0.999842	-0.254263	0.993753	0.0280254	0.999972	0.914787	0.512301	0.454304	0.999878	-1.05647	0.999815	0.577018	0.815943	-0.782745	0.287398	0.53284	0.000147795	2.57031	0.914236	-0.134986	0.180545	-2.07648	0.933339	0.792022	0.370141	-0.876126	0.84343	-0.1759	0.0350622	1.43884	0.926925	-1.01076	0.755953
Gbe1	ENSMUSG00000022707	5	ATG16L1,BECN1,KEAP1,NFE2L2,TRP53	5	ATG16L1,BECN1,KEAP1,NFE2L2,TRP53	0		2310045H19Rik,2810426P10Rik,D16Ertd536e	glucan (1,4-alpha-), branching enzyme 1 [Source:MGI Symbol;Acc:MGI:1921435]	chr16	70313949	70569716	+	protein_coding	0.958899	0.105527	0.999842	0.156668	0.957693	-0.19638	0.999972	-0.462772	0.211842	-0.76037	0.999878	-0.365896	0.0746199	0.502609	0.8848	-0.116516	0.287609	0.198123	0.00137667	1.00113	0.482604	-0.413748	0.99989	-0.335212	0.933339	-0.240856	0.546471	-0.330167	0.556676	-0.203889	1.34368E-10	1.49138	0.987884	-0.00805185	0.755953
Cbr3	ENSMUSG00000022947	5	ATG16L1,BECN1,KEAP1,NFE2L2,NKX21	5	ATG16L1,BECN1,KEAP1,NFE2L2,NKX21	0		1110001J05Rik	carbonyl reductase 3 [Source:MGI Symbol;Acc:MGI:1309992]	chr16	93683215	93690990	+	protein_coding	0.995599	-0.00554622	0.999842	-0.25773	0.957693	-0.409961	0.999972	-0.362588	0.503369	-0.316415	0.999878	-0.331046	0.999815	-0.20767	0.924341	0.0892353	0.109054	0.269268	9.57321E-18	2.37776	0.458642	-0.346976	0.99989	-0.202228	0.933339	-0.252873	0.204437	0.517265	0.508103	0.182038	2.85608E-13	1.6352	0.926925	-0.0840335	0.755953
Uqcrc1	ENSMUSG00000025651	5	ATF6,ATG16L1,BDNF,CDKN2B,TRP53	5	ATF6,ATG16L1,BDNF,CDKN2B,TRP53	0		1110032G10Rik	ubiquinol-cytochrome c reductase core protein 1 [Source:MGI Symbol;Acc:MGI:107876]	chr9	108936633	108949623	+	protein_coding	0.958899	-0.0978788	0.999842	-0.138551	0.979087	0.0239885	0.999972	-0.00786149	0.652321	0.107609	0.999878	-0.100539	0.999815	-0.0947132	0.815943	-0.13839	0.000322496	0.37181	0.000146253	0.636031	0.429866	-0.577086	0.99989	-0.311683	0.933339	-0.226262	0.819667	0.054853	0.00115734	0.511978	0.323517	0.149308	0.904902	-0.409055	0.886493
Adipor1	ENSMUSG00000026457	5	ATG16L1,BECN1,NKX21,NR1D1,TRP53	5	ATG16L1,BECN1,NKX21,NR1D1,TRP53	0		2810031L11Rik	adiponectin receptor 1 [Source:MGI Symbol;Acc:MGI:1919924]	chr1	134415378	134433351	+	protein_coding	0.993428	-0.00772557	0.999842	-0.321718	0.957693	0.142878	0.999972	0.323201	0.305224	0.283017	0.999878	-0.112815	0.048019	0.372402	0.869841	0.079707	0.109054	0.191962	0.00756702	0.618422	0.429866	-0.733744	0.962649	-0.485875	0.933339	-0.572946	0.662226	0.148685	0.0432499	0.422646	0.000601153	0.598626	0.926925	-0.485911	0.863064
Gstm4	ENSMUSG00000027890	5	ATG16L1,BECN1,KEAP1,NKX21,TRP53	5	ATG16L1,BECN1,KEAP1,NKX21,TRP53	0		1110004G14Rik,Gstb-4,Gstb4	glutathione S-transferase, mu 4 [Source:MGI Symbol;Acc:MGI:95862]	chr3	108040408	108044894	-	protein_coding	0.958899	0.0981935	0.999842	-0.123661	0.957693	0.276509	0.999972	0.345938	0.540254	0.290139	0.999878	-0.177201	0.999815	0.286201	0.962432	0.0576348	0.453455	0.172612	0.000175208	1.2761	0.56577	0.298921	0.99989	0.189731	0.933339	-0.344537	0.534198	-0.356404	0.440407	0.515412	0.000221396	1.06655	0.926925	-0.373607	0.76739
Gclm	ENSMUSG00000028124	5	ATG16L1,KEAP1,NFE2L2,NKX21,NR1D1	5	ATG16L1,KEAP1,NFE2L2,NKX21,NR1D1	0		Gcmc,Glclr	glutamate-cysteine ligase, modifier subunit [Source:MGI Symbol;Acc:MGI:104995]	chr3	122245557	122270732	+	protein_coding	0.958899	0.401916	0.999842	-0.120033	0.957693	0.386734	0.999972	0.545545	0.211842	1.12482	0.999878	0.239502	0.999815	0.179983	0.815943	0.426034	0.630092	-0.116173	2.78891E-17	2.55914	0.62533	-0.39421	0.99989	0.27566	0.933339	-0.339271	0.786054	0.203995	0.0603426	0.749759	0.213128	0.37081	0.926925	-0.122357	0.94257
Ugdh	ENSMUSG00000029201	5	ATG16L1,BECN1,KEAP1,NKX21,TRP53	5	ATG16L1,BECN1,KEAP1,NKX21,TRP53	0		Udpgdh	UDP-glucose dehydrogenase [Source:MGI Symbol;Acc:MGI:1306785]	chr5	65413221	65435949	-	protein_coding	0.958899	-0.210774	0.999842	0.134277	0.957693	-0.378778	0.999972	-0.363046	0.21714	-0.533002	0.999878	0.0941045	0.0279657	-0.68386	0.861162	-0.113612	0.109054	0.357636	8.5372E-11	1.62247	0.755915	-0.173323	0.99989	0.305057	0.988892	-0.0182073	0.726814	-0.19682	0.65001	0.125087	1.3747E-08	1.2474	0.926925	-0.110146	0.992759
Zfand6	ENSMUSG00000030629	5	ATG16L1,BDNF,NKX21,NR1D1,TRP53	5	ATG16L1,BDNF,NKX21,NR1D1,TRP53	0		3110005P07Rik,Awp1,Za20d3	zinc finger, AN1-type domain 6 [Source:MGI Symbol;Acc:MGI:1929510]	chr7	84613766	84689957	-	protein_coding	0.958899	-0.0524885	0.999842	-0.0623619	0.957693	0.282293	0.999972	0.295189	0.211842	0.538408	0.999878	0.120387	0.0503053	0.430506	0.815943	0.148948	0.834179	0.0280618	0.000179277	0.759808	0.429866	-0.548808	0.99989	-0.197635	0.97264	-0.0278741	0.689648	0.146606	0.00776389	0.532108	0.0139155	0.43677	0.926925	-0.315501	0.817098
Gsr	ENSMUSG00000031584	5	ATG16L1,BECN1,KEAP1,NKX21,TRP53	5	ATG16L1,BECN1,KEAP1,NKX21,TRP53	0		D8Ertd238e,Gr-1,Gr1	glutathione reductase [Source:MGI Symbol;Acc:MGI:95804]	chr8	33653238	33698163	+	protein_coding	0.958899	0.866236	0.999842	-0.387883	0.957967	-0.136948	0.999972	0.124781	0.255712	-0.635312	0.999878	-0.0265235	0.999815	-0.124705	0.992975	0.00672335	0.637653	0.103322	2.2551E-06	1.29869	0.69706	-0.246947	0.99989	-0.483733	0.973381	-0.0430968	0.53843	0.316358	0.867983	-0.0633354	0.00324926	0.665015	0.926925	-0.170607	0.755953
Blvrb	ENSMUSG00000040466	5	ATG16L1,BECN1,CTNNB1,KEAP1,NFE2L2	5	ATG16L1,BECN1,CTNNB1,KEAP1,NFE2L2	0			biliverdin reductase B (flavin reductase (NADPH)) [Source:MGI Symbol;Acc:MGI:2385271]	chr7	27447978	27466144	+	protein_coding	0.958899	0.215569	0.999842	-0.206312	0.962106	-0.101751	0.999972	0.0147888	0.58177	0.231884	0.999878	-0.104994	0.433296	0.353712	0.815943	0.177388	0.109054	0.378914	1.27284E-12	1.9534	0.650059	0.214302	0.99989	-0.341789	0.933339	-0.199206	0.560232	-0.281668	0.508103	0.224781	1.25042E-08	1.2823	0.926925	-0.057629	0.755953
Creg1	ENSMUSG00000040713	5	ATG16L1,BECN1,KEAP1,NFE2L2,TRP53	5	ATG16L1,BECN1,KEAP1,NFE2L2,TRP53	0		Creg	cellular repressor of E1A-stimulated genes 1 [Source:MGI Symbol;Acc:MGI:1344382]	chr1	165763746	165775308	+	protein_coding	0.958899	-0.200857	0.999842	0.0556643	0.957693	-0.235396	0.999972	-0.249191	0.425361	-0.298812	0.999878	0.0136147	0.015209	-0.461506	0.815943	0.132513	0.0128769	0.339259	5.21552E-15	1.23476	0.429866	-0.470032	0.99989	0.0556726	0.933339	0.181436	0.564184	0.204066	0.0353176	0.428402	3.97276E-22	1.29963	0.592516	-0.369301	0.755953
Fam25c	ENSMUSG00000043681	5	ATG16L1,BECN1,KEAP1,NKX21,TRP53	5	ATG16L1,BECN1,KEAP1,NKX21,TRP53	0		2200001I15Rik	family with sequence similarity 25, member C [Source:MGI Symbol;Acc:MGI:1916384]	chr14	34351881	34355433	-	protein_coding	0.958899	-1.0563	0.999842	0.0242838	0.982203	0.0701258	0.999972	-0.0423783	0.892233	0.103514	0.999878	0.177856	0.316054	-0.505637	0.815943	0.598814	0.939738	0.0198582	0.00998837	1.02937	0.851485	-0.19458	0.99989	0.338696	0.933339	-0.697246	0.685417	-0.370039	0.508103	0.221625	2.94078E-23	3.63022	0.926925	0.0824679	0.755953
Lxn	ENSMUSG00000047557	5	ATG16L1,BECN1,KEAP1,NKX21,TRP53	5	ATG16L1,BECN1,KEAP1,NKX21,TRP53	0			latexin [Source:MGI Symbol;Acc:MGI:107633]	chr3	67457998	67463926	-	protein_coding	0.988668	-0.015151	0.999842	-0.121148	0.957693	0.232184	0.999972	0.230356	0.211842	0.557365	0.999878	0.0528677	0.999815	0.0453804	0.815943	0.159257	0.704554	0.0587721	0.00494706	0.815736	0.544701	-0.267969	0.99989	-0.276236	0.933339	-0.326139	0.738136	0.154082	0.253657	0.410625	4.69268E-05	0.835857	0.926925	-0.188362	0.755953
Cbr1	ENSMUSG00000051483	5	ATG16L1,BECN1,KEAP1,NFE2L2,NKX21	5	ATG16L1,BECN1,KEAP1,NFE2L2,NKX21	0		CR	carbonyl reductase 1 [Source:MGI Symbol;Acc:MGI:88284]	chr16	93607837	93610505	+	protein_coding	0.958899	0.30186	0.999842	-0.121699	0.957693	-0.227503	0.999972	-0.253723	0.590403	-0.171678	0.999878	-0.0694417	0.423254	0.223707	0.834757	0.0998424	0.0303933	0.329095	4.10802E-13	1.43392	0.527525	-0.221707	0.99989	-0.185328	0.933339	-0.140877	0.326523	0.290444	0.508103	0.197117	1.50712E-19	1.61037	0.926925	-0.27929	0.755953
Iigp1	ENSMUSG00000054072	5	ATG16L1,CSNK2A1,ERBB3,ITGB6,NKX21	2	ATG16L1,CSNK2A1	3	ERBB3,ITGB6,NKX21	2900074L10Rik,Irga6	interferon inducible GTPase 1 [Source:MGI Symbol;Acc:MGI:1926259]	chr18	60376029	60392627	+	protein_coding	0.958899	1.36336	0.999842	-0.360324	0.957693	-0.472346	0.999972	0.839329	0.971237	0.0256281	0.999878	-0.634221	0.0643395	1.28484	0.815943	-0.819555	0.229318	-0.761762	0.00702831	1.75669	0.880127	0.220785	0.99989	-0.890651	0.933339	0.863594	0.202956	-3.1664	0.739216	-0.324236	0.457791	-0.536657	0.926925	-0.63261	0.755953
Spcs3	ENSMUSG00000054408	5	ATG16L1,BECN1,KEAP1,NKX21,RAD21	0		5	ATG16L1,BECN1,KEAP1,NKX21,RAD21	1810011E08Rik	signal peptidase complex subunit 3 homolog (S. cerevisiae) [Source:MGI Symbol;Acc:MGI:1923937]	chr8	54520433	54529998	-	protein_coding	0.958899	-0.38207	0.999842	0.486214	0.957693	-0.242886	0.287118	-0.915728	0.211842	-1.07859	0.999878	-0.0838961	0.184252	-0.66723	0.815943	-0.192414	0.338446	0.197347	0.00751218	-0.960761	0.758284	-0.152598	0.574305	0.681043	0.954382	0.059892	0.457887	-0.362199	0.294379	-0.602153	1.48659E-05	-1.07253	0.926925	0.220591	0.755953
H2-T22	ENSMUSG00000056116	5	ATG16L1,CSNK2A1,ERBB3,ITGB6,NKX21	2	ATG16L1,CSNK2A1	3	ERBB3,ITGB6,NKX21	H-2T17,H-2T22,H2-T17	histocompatibility 2, T region locus 22 [Source:MGI Symbol;Acc:MGI:95956]	chr17	36038407	36042747	-	protein_coding	0.958899	0.517855	0.999842	-0.455402	0.985568	-0.0394075	0.999972	0.459561	0.211842	0.746962	0.999878	-0.345756	0.763933	-0.585194	0.815943	-0.216949	0.46445	0.256824	8.4301E-05	1.50809	0.976064	0.0287314	0.165245	-1.3598	0.933339	0.554774	0.307135	-0.906635	0.882305	0.0859418	0.804228	0.112867	0.926925	-0.590983	0.755953
Ifi47	ENSMUSG00000078920	5	ATG16L1,CSNK2A1,ERBB3,ITGB6,MAP3K7	2	ATG16L1,CSNK2A1	3	ERBB3,ITGB6,MAP3K7	47kDa,Igrd,Iigp4,IRG-47	interferon gamma inducible protein 47 [Source:MGI Symbol;Acc:MGI:99448]	chr11	49076587	49096974	+	protein_coding	0.958899	0.446606	0.999842	-0.553368	0.963953	-0.0878579	0.999972	0.818304	0.211842	0.718301	0.999878	-0.386818	0.938701	0.428194	0.815943	-0.47725	0.109054	-0.631064	0.000328183	1.65082	0.862625	0.171799	0.0528164	-1.2407	0.933339	0.51677	0.207378	-1.09604	0.908508	-0.0623245	0.333464	0.414024	0.926925	-0.784816	0.854746
Slc5a3	ENSMUSG00000089774	5	ATG16L1,BECN1,CCBE1,KEAP1,RAD21	1	CCBE1	4	ATG16L1,BECN1,KEAP1,RAD21	Smit1	solute carrier family 5 (inositol transporters), member 3 [Source:MGI Symbol;Acc:MGI:1858226]	chr16	92058322	92087473	+	protein_coding	0.958899	0.246745	0.7752	0.662837	0.957967	-0.177447	0.926362	-0.784979	0.211842	-1.12123	0.999878	0.182507	0.999815	0.272542	0.815943	-0.425651	0.243827	0.277698	0.00771947	-1.05655	0.604824	-0.387811	0.99989	0.297264	0.933339	0.498243	0.202956	-1.06301	0.508103	-0.474792	5.54069E-06	-1.34449	0.307202	0.621822	0.755953
H60c	ENSMUSG00000091618	5	ATG16L1,BECN1,ELOVL1,KEAP1,NFE2L2	5	ATG16L1,BECN1,ELOVL1,KEAP1,NFE2L2	0		4632413I24Rik,Gm9491	histocompatibility 60c [Source:MGI Symbol;Acc:MGI:3774845]	chr10	3256208	3267771	-	protein_coding	0.958899	-0.58775	0.999842	0.95064	0.993655	-0.0378777	0.999972	0.0819354	0.612933	0.448839	0.999878	0.815116	0.331036	-1.05066	0.815943	1.29568	0.381591	0.387513	0.000772657	1.85179	0.493801	0.601212	0.99989	0.206754	0.978041	0.0579051	0.881758	-0.147082	0.79422	0.196927	5.1438E-12	2.97514	0.926925	-0.347032	0.755953
St3gal4	ENSMUSG00000032038	5	ATP6V0E,BECN1,ITGB6,KEAP1,NKX21	4	BECN1,ITGB6,KEAP1,NKX21	1	ATP6V0E	Siat4c	ST3 beta-galactoside alpha-2,3-sialyltransferase 4 [Source:MGI Symbol;Acc:MGI:1316743]	chr9	35046576	35116873	-	protein_coding	0.958899	-0.0979085	0.999842	-0.286929	0.957693	0.181516	0.999972	0.0192383	0.248478	-0.341801	0.999878	-0.0727004	0.620233	0.254436	0.944975	0.0430606	0.109054	0.322432	0.991445	0.116297	0.578908	-0.180063	0.00759207	-0.951963	0.933339	-0.12989	0.397603	0.232485	0.508103	0.162859	0.007969	0.381413	0.926925	-0.151121	0.755953
Nkx2-1	ENSMUSG00000001496	5	BECN1,NKD1,NKX21,SLC6A14,TRP53	3	BECN1,NKX21,TRP53	2	NKD1,SLC6A14	T/EBP,tinman,Titf1,Ttf-1	NK2 homeobox 1 [Source:MGI Symbol;Acc:MGI:108067]	chr12	56531958	56536908	-	protein_coding	0.958899	-0.477599	0.999842	-0.222019	0.957693	0.150117	0.418289	0.760607	0.252577	0.394906	0.999878	0.311417	0.264171	0.354992	0.815943	0.149821	0.95655	0.0118359	0.189757	0.596432	0.842851	-0.165031	0.315246	-0.801468	0.933339	-1.19342	0.678125	0.280995	0.508103	0.350746	6.1312E-05	0.837493	0.926925	-0.457267	0.755953
Clic3	ENSMUSG00000015093	5	BECN1,CSNK2A1,ERBB3,ITGB6,NKX21	2	BECN1,ITGB6	3	CSNK2A1,ERBB3,NKX21	2300003G24Rik	chloride intracellular channel 3 [Source:MGI Symbol;Acc:MGI:1916704]	chr2	25456838	25458776	+	protein_coding	0.958899	-0.422041	0.999842	-0.137446	0.957693	0.154078	0.999972	0.300232	0.59849	0.134671	0.999878	-0.0675543	0.999815	-0.127478	0.815943	0.155725	0.191429	-0.180401	0.991445	-0.1391	0.937054	-0.0417402	0.0519901	-0.698288	0.933339	-0.407536	0.377665	-0.435496	0.870452	-0.0396873	2.52609E-14	1.20945	0.926925	0.258159	0.755953
Tgfb3	ENSMUSG00000021253	5	BECN1,CTNNB1,KEAP1,NKX21,RNF43	2	CTNNB1,RNF43	3	BECN1,KEAP1,NKX21	Tgfb-3	transforming growth factor, beta 3 [Source:MGI Symbol;Acc:MGI:98727]	chr12	86056745	86079041	-	protein_coding	0.958899	0.188364	0.999842	0.173636	0.957693	0.256518	0.999972	0.268404	0.979444	-0.0202047	0.999878	0.175625	0.999815	-0.0333131	0.821783	0.239716	0.682968	-0.120876	0.991445	-0.326505	0.605989	0.275417	0.99989	0.0423797	0.933339	0.325773	0.202956	-0.860789	0.508103	-0.587656	0.000265965	-1.03199	0.926925	0.215306	0.755953
Cap2	ENSMUSG00000021373	5	BECN1,ERBB3,KEAP1,KIDINS220,NKX21	0		5	BECN1,ERBB3,KEAP1,KIDINS220,NKX21	2810452G09Rik	CAP, adenylate cyclase-associated protein, 2 (yeast) [Source:MGI Symbol;Acc:MGI:1914502]	chr13	46501848	46650281	+	protein_coding	0.958899	-0.161986	0.999842	0.262336	0.957693	0.299284	0.999972	0.488552	0.949459	0.0474543	0.999878	0.0329573	0.999815	-0.421074	0.815943	-0.452089	0.756565	0.165447	0.991445	-0.285177	0.659886	0.335519	0.99989	-0.443425	0.954917	-0.106629	0.823097	0.168858	0.728463	0.256829	3.80497E-05	-1.47296	0.926925	0.260707	0.755953
Pgm2	ENSMUSG00000025791	5	ATG16L1,BECN1,CTNNB1,KEAP1,TRP53	5	ATG16L1,BECN1,CTNNB1,KEAP1,TRP53	0		2610020G18Rik,Pgm-2	phosphoglucomutase 2 [Source:MGI Symbol;Acc:MGI:97565]	chr4	99929414	99987294	+	protein_coding	0.958899	-0.348165	0.999842	-0.119884	0.959066	-0.0616428	0.999972	-0.0425268	0.342685	-0.246703	0.999878	0.050859	0.999815	0.0298893	0.815943	0.165012	0.172026	0.131323	0.00194467	0.411318	0.654602	-0.17279	0.99989	-0.301273	0.933339	-0.109412	0.345886	-0.297553	0.882305	0.0248576	4.04273E-15	0.830542	0.926925	-0.114388	0.755953
Rgs16	ENSMUSG00000026475	5	BECN1,CTNNB1,KEAP1,NKX21,RNF43	2	CTNNB1,RNF43	3	BECN1,KEAP1,NKX21	Rgsr	regulator of G-protein signaling 16 [Source:MGI Symbol;Acc:MGI:108407]	chr1	153740349	153745468	+	protein_coding	0.958899	-2.38063	0.999842	-1.00052	0.957693	0.405068	0.999972	0.207875	0.324198	0.711432	0.999878	-0.0470907	0.999815	-0.418512	0.815943	0.377505	0.976656	0.0195167	0.991445	-0.43943	0.429866	-1.63421	0.99989	0.0224969	0.933339	-0.594665	0.785578	-0.307537	0.875266	-0.136563	0.00622686	-1.43392	0.926925	0.38546	0.755953
Bub1	ENSMUSG00000027379	5	BECN1,CSNK1A1,ERBB3,KIDINS220,NKX21	3	CSNK1A1,ERBB3,KIDINS220	2	BECN1,NKX21	Bub1a,D2Xrf87	BUB1, mitotic checkpoint serine/threonine kinase [Source:MGI Symbol;Acc:MGI:1100510]	chr2	127801122	127831865	-	protein_coding	0.965658	-0.0874464	0.999842	0.232983	0.992999	-0.0330959	0.999972	-0.691237	0.264299	-0.909863	0.999878	-0.296551	0.623571	-0.791932	0.947107	0.125112	0.755151	-0.129964	0.991445	-0.34631	0.429866	0.700741	0.429349	1.42934	0.950394	0.125067	0.413447	-0.744931	0.508103	-0.589041	0.00153815	-1.08657	0.926925	-0.219666	0.843406
Npr1	ENSMUSG00000027931	5	BECN1,ERBB3,KEAP1,NKX21,TRP53	1	ERBB3	4	BECN1,KEAP1,NKX21,TRP53	GC-A,NPR-A,NPRA	natriuretic peptide receptor 1 [Source:MGI Symbol;Acc:MGI:97371]	chr3	90450591	90465866	-	protein_coding	0.958899	-0.157647	0.999842	-0.027623	0.982975	0.0503751	0.999972	-0.234993	0.418538	-0.454914	0.999878	0.15644	0.0101339	-1.12405	0.815943	0.402589	0.424007	0.187064	0.237621	-0.602225	0.429866	0.688593	0.99989	-0.272834	0.933339	0.402974	0.316849	-0.792851	0.508103	-0.536373	0.000127923	-0.99282	0.926925	0.0764693	0.755953
Pmvk	ENSMUSG00000027952	5	APC,BECN1,ERBB3,NKX21,TRP53	1	ERBB3	4	APC,BECN1,NKX21,TRP53	1110011E12Rik,2900002L22Rik	phosphomevalonate kinase [Source:MGI Symbol;Acc:MGI:1915853]	chr3	89454541	89469013	+	protein_coding	0.961643	0.0597005	0.999842	-0.202746	0.972657	-0.0373948	0.999972	-0.16222	0.252845	-0.315094	0.999878	-0.0429013	0.0066471	-0.50762	0.815943	-0.14108	0.109054	0.25939	0.148815	-0.450014	0.485026	0.367028	0.99989	-0.0468266	0.933339	0.389288	0.954134	0.0305816	0.987467	-0.00316036	2.67692E-06	-0.86841	0.926925	0.0612512	0.770399
Ecm1	ENSMUSG00000028108	5	BECN1,ERBB3,KEAP1,NKX21,PID1	4	BECN1,KEAP1,NKX21,PID1	1	ERBB3	p85	extracellular matrix protein 1 [Source:MGI Symbol;Acc:MGI:103060]	chr3	95734147	95739569	-	protein_coding	0.958899	1.48353	0.999842	-0.0571466	0.996874	0.00720984	0.999972	0.061931	0.762644	-0.166431	0.999878	0.214752	0.857354	0.448601	0.981294	0.0256001	0.887503	-0.0524161	0.256244	0.837224	0.836547	-0.411529	0.99989	0.517518	0.970789	-0.121083	0.590476	0.691059	0.508103	0.393541	2.06223E-13	2.74184	0.926925	-0.534286	0.759598
Ociad2	ENSMUSG00000029153	5	BECN1,CDKN2B,CTNNB1,NKX21,TRP53	5	BECN1,CDKN2B,CTNNB1,NKX21,TRP53	0		1810027I20Rik	OCIA domain containing 2 [Source:MGI Symbol;Acc:MGI:1916377]	chr5	73322199	73338992	-	protein_coding	0.958899	0.06228	0.999842	0.211456	0.957693	0.213382	0.999972	-0.124587	0.397183	0.339188	0.999878	0.267194	0.0134622	-0.386473	0.815943	0.372762	0.660674	0.0416505	0.172779	0.403973	0.448355	-0.309548	0.99989	0.316169	0.933339	0.091757	0.471159	0.247186	0.430934	0.230347	4.25272E-07	0.764947	0.926925	-0.210086	0.755953
Alb	ENSMUSG00000029368	5	BECN1,ERBB3,KIDINS220,NKX21,RNF43	2	ERBB3,KIDINS220	3	BECN1,NKX21,RNF43	Alb-1,Alb1	albumin [Source:MGI Symbol;Acc:MGI:87991]	chr5	90460897	90476602	+	protein_coding	0.985345	0.0431762	0.999842	0.0566458	0.957693	-1.42987	0.999972	-0.598703	0.211842	-1.54389	0.999878	-0.912161	0.281254	-0.851582	0.973423	0.0661034	0.29	0.34797	0.991445	-0.0196601	0.723373	0.326652	0.99989	0.161733	0.933339	0.649286	0.654325	0.409211	0.617934	0.2557	0.0069291	-1.20252	0.926925	-0.355002	0.755953
Cd9	ENSMUSG00000030342	5	BECN1,KEAP1,NKX21,RAD21,TRP53	5	BECN1,KEAP1,NKX21,RAD21,TRP53	0		Tspan29	CD9 antigen [Source:MGI Symbol;Acc:MGI:88348]	chr6	125460266	125494791	-	protein_coding	0.98948	-0.0137893	0.999842	-0.099318	0.970437	-0.0344445	0.999972	0.00599812	0.835903	-0.0478951	0.999878	0.0590711	0.675107	0.13771	0.987501	-0.00524641	0.109054	0.112587	0.483091	0.206302	0.444592	-0.413596	0.99989	-0.0625885	0.933339	-0.190962	0.57114	0.208047	0.436648	0.185405	1.15732E-11	0.758624	0.926925	0.0433665	0.755953
Manf	ENSMUSG00000032575	5	BECN1,CTNNB1,DRAM1,ERBB3,NKX21	2	DRAM1,ERBB3	3	BECN1,CTNNB1,NKX21	3230402M22Rik,Armet	mesencephalic astrocyte-derived neurotrophic factor [Source:MGI Symbol;Acc:MGI:1922090]	chr9	106887415	106891979	-	protein_coding	0.958899	-0.121324	0.999842	0.220017	0.957967	0.117653	0.999972	-0.139022	0.928168	0.0367879	0.999878	-0.217156	0.292223	-0.332281	0.928948	-0.0700468	0.558672	0.0847018	0.991445	-0.111559	0.554519	-0.225557	0.16326	0.762037	0.933339	0.198236	0.202956	0.456917	0.508103	0.193389	5.55038E-06	-0.924903	0.926925	-0.0733139	0.755953
Gstt2	ENSMUSG00000033318	5	BECN1,CTNNB1,KEAP1,NKX21,TRP53	5	BECN1,CTNNB1,KEAP1,NKX21,TRP53	0		mGSTT2,Yrs	glutathione S-transferase, theta 2 [Source:MGI Symbol;Acc:MGI:106188]	chr10	75831114	75837367	-	protein_coding	0.958899	-0.629758	0.999842	0.0162979	0.957693	-0.155082	0.999972	0.147759	0.994747	-0.00253687	0.999878	-0.2344	0.0251516	-0.519565	0.988171	-0.00737038	0.12996	0.206398	0.0207253	0.544343	0.515082	-0.331741	0.99989	-0.00637953	0.933339	-0.333419	0.951681	-0.0308522	0.508103	0.264958	5.43513E-05	0.615157	0.926925	-0.246745	0.755953
Arl6ip5	ENSMUSG00000035199	5	APC,BECN1,CSNK2A1,NKX21,TRP53	4	APC,BECN1,NKX21,TRP53	1	CSNK2A1	5930404D22Rik,addiscin,Aip-5,Gtrap3-18	ADP-ribosylation factor-like 6 interacting protein 5 [Source:MGI Symbol;Acc:MGI:1929501]	chr6	97210689	97233315	+	protein_coding	0.958899	0.191992	0.999842	0.0722409	0.97197	0.0377458	0.999972	0.0573611	0.942346	0.0208773	0.999878	0.150415	0.000648556	0.529144	0.815943	0.140231	0.270315	0.105734	0.861916	0.214167	0.429866	-0.640734	0.99989	-0.139779	0.933339	-0.244534	0.993534	-0.00409577	0.361085	0.242057	1.05493E-10	0.874169	0.926925	-0.115518	0.755953
Tgm2	ENSMUSG00000037820	5	BECN1,KEAP1,RAD21,SLC34A2,TRP53	1	SLC34A2	4	BECN1,KEAP1,RAD21,TRP53	G[a]h,TG2,TGase2,tTG,tTGas	transglutaminase 2, C polypeptide [Source:MGI Symbol;Acc:MGI:98731]	chr2	158116402	158146436	-	protein_coding	0.958899	0.241359	0.999842	-0.231804	0.963953	-0.103697	0.999972	-0.289847	0.755329	-0.151121	0.999878	-0.132325	0.999815	-0.148607	0.976615	-0.0326047	0.890901	-0.023407	0.891764	-0.286494	0.638664	0.439162	0.99989	-0.226523	0.950422	-0.142674	0.529109	-0.572906	0.508103	-0.269112	0.000163298	-0.674417	0.501625	0.397654	0.755953
Prss23	ENSMUSG00000039405	5	BECN1,KIDINS220,NKX21,RAD21,SLC34A2	1	SLC34A2	4	BECN1,KIDINS220,NKX21,RAD21	2310046G15Rik	protease, serine 23 [Source:MGI Symbol;Acc:MGI:1923703]	chr7	89507783	89527187	-	protein_coding	0.958899	0.258296	0.999842	-0.40338	0.957693	0.221598	0.999972	0.534385	0.850173	-0.126926	0.999878	-0.0163298	0.45695	-0.829234	0.953316	-0.0912987	0.550191	-0.286239	0.991445	0.0923508	0.969589	0.038074	0.99989	0.2407	0.990859	-0.024292	0.206259	0.94275	0.973836	0.0218647	0.00058848	-1.56885	0.926925	0.602642	0.755953
Muc1	ENSMUSG00000042784	5	BECN1,ERBB3,NKD1,NKX21,SLC6A14	4	BECN1,ERBB3,NKX21,SLC6A14	1	NKD1	CD227,EMA,Muc-1	mucin 1, transmembrane [Source:MGI Symbol;Acc:MGI:97231]	chr3	89229057	89233381	+	protein_coding	0.958899	0.131707	0.999842	-0.0852571	0.957967	0.0899118	0.648288	-0.402339	0.516177	-0.216185	0.999878	0.0856054	0.343883	0.165448	0.815943	0.306003	0.0320009	0.183127	0.991445	-0.118284	0.889863	-0.0539906	0.0587898	0.701447	0.933339	0.446489	0.202956	-0.262191	0.134822	0.264965	2.27333E-07	0.830406	0.737519	-0.379464	0.755953
Liph	ENSMUSG00000044626	5	BECN1,CSNK2A1,CTNNB1,KEAP1,RNF43	2	BECN1,KEAP1	3	CSNK2A1,CTNNB1,RNF43	C130037N08Rik,D16Wsu119e,LPDLR,mPA-PLA1,PLA1B	lipase, member H [Source:MGI Symbol;Acc:MGI:2388029]	chr16	21953826	21995542	-	protein_coding	0.958899	-0.188933	0.999842	-0.0298849	0.957693	-0.225147	0.999972	-0.132828	0.211842	-0.474579	0.999878	0.0562899	0.999815	0.0282681	0.976615	0.023111	0.551332	0.0784872	0.991445	0.202259	0.779648	-0.0966543	0.99989	-0.428302	0.933339	-0.200429	0.951681	0.0221986	0.508103	-0.200269	3.1328E-14	1.04833	0.926925	0.039176	0.755953
Rnf150	ENSMUSG00000047747	5	BECN1,CSNK2A1,CTNNB1,NKX21,RNF43	1	BECN1	4	CSNK2A1,CTNNB1,NKX21,RNF43	A630007N06Rik,C030044C12Rik,Greul5	ring finger protein 150 [Source:MGI Symbol;Acc:MGI:2443860]	chr8	82863356	83091268	+	protein_coding	0.958899	-0.451087	0.999842	-0.0181497	0.957693	-0.257941	0.999972	-0.0871841	0.242912	-0.696092	0.999878	0.187836	0.274806	-0.511541	0.970315	0.0522695	0.92454	-0.0239552	0.991445	-0.286283	0.567001	-0.378911	0.99989	-0.300151	0.933339	-0.201678	0.414114	0.483896	0.940607	-0.026622	0.000924301	0.754662	0.926925	0.165037	0.755953
Serpinb2	ENSMUSG00000062345	5	BECN1,ERBB3,KIDINS220,NKX21,SPRY2	1	SPRY2	4	BECN1,ERBB3,KIDINS220,NKX21	ovalbumin,PAI-2,Planh2	serine (or cysteine) peptidase inhibitor, clade B, member 2 [Source:MGI Symbol;Acc:MGI:97609]	chr1	107511423	107525598	+	protein_coding	0.958899	-1.22215	0.999842	-0.05297	0.968397	0.151783	0.999972	-0.30517	0.211842	-2.20272	0.999878	-0.897698	0.999815	-0.238702	0.815943	-0.593768	0.979223	-0.0212153	0.830144	-1.25721	0.446011	0.954849	0.216979	-2.40114	0.963023	-0.160325	0.297804	1.19893	0.560829	-0.612167	0.00236987	-3.01711	0.926925	0.590313	0.755953
Kcnj15	ENSMUSG00000062609	5	BECN1,ITGB6,KEAP1,MET,NKX21	3	ITGB6,KEAP1,MET	2	BECN1,NKX21	4930414N08Rik,IRKK,Kir4.2	potassium inwardly-rectifying channel, subfamily J, member 15 [Source:MGI Symbol;Acc:MGI:1310000]	chr16	95257558	95300260	+	protein_coding	0.958899	-0.415221	0.999842	0.168776	0.986999	-0.0325755	0.999972	-0.169211	0.211895	-0.672835	0.999878	0.27376	0.869868	-0.320063	0.829342	0.166395	0.109054	0.476949	0.991445	0.0903299	0.943082	0.0451107	0.99989	-0.55093	0.933339	0.494669	0.364873	-0.518386	0.83462	0.0756921	0.000746803	-0.868152	0.926925	-0.334408	0.939297
Lyz1	ENSMUSG00000069515	5	BECN1,CTNNB1,ERBB3,NKX21,RAD21	4	BECN1,CTNNB1,ERBB3,RAD21	1	NKX21	Lyz,Lzp-s	lysozyme 1 [Source:MGI Symbol;Acc:MGI:96902]	chr10	117287797	117292868	-	protein_coding	0.958899	-0.410773	0.999842	-0.105017	0.957693	-0.665505	0.999972	-0.277429	0.387113	-0.573457	0.999878	-0.361872	0.0159311	0.721596	0.839489	0.224164	0.35782	0.221531	0.991445	-0.192216	0.832442	-0.149067	0.99989	-1.14224	0.933339	-1.18636	0.333818	-0.635761	0.985537	0.00721277	4.38938E-11	2.3701	0.578261	-0.864145	0.805138
Smim6	ENSMUSG00000075420	5	BECN1,ERBB3,KIDINS220,NKX21,RAD21	5	BECN1,ERBB3,KIDINS220,NKX21,RAD21	0		1110017F19Rik	small integral membrane protein 6 [Source:MGI Symbol;Acc:MGI:1915778]	chr11	115912017	115913920	+	protein_coding	0.958899	-0.209622	0.999842	-0.0648358	0.957693	0.321616	0.999972	-0.0908176	0.236354	-0.837887	0.999878	0.0793619	0.345902	0.414663	0.815943	0.423106	0.169765	0.291617	0.991445	-0.13487	0.925197	-0.0566302	0.99989	0.517525	0.956095	-0.0618392	0.264572	0.564233	0.508103	0.315623	2.54052E-08	1.25806	0.926925	-0.317789	0.755953
Gm379	ENSMUSG00000093916	5	BECN1,CSNK2A1,ERBB3,ITGB6,KIDINS220	1	CSNK2A1	4	BECN1,ERBB3,ITGB6,KIDINS220	LOC236954	predicted gene 379 [Source:MGI Symbol;Acc:MGI:2685225]	chrX	108664004	108664891	-	protein_coding	0.990191	0.0283282	0.999842	-0.352448	0.957693	0.254549	0.999972	0.357059	0.66952	0.247205	0.999878	-0.238715	0.0637431	-1.04459	0.815943	-0.222576	0.302185	0.33432	0.991445	-0.0334327	0.866924	-0.172283	0.99989	-0.527016	0.933339	-0.221824	0.904229	-0.10872	0.897262	-0.0691781	3.41098E-05	-1.31656	0.926925	-0.114001	0.755953
Neat1	ENSMUSG00000092274	5	BMP10,NFE2L2,NKX21,SOX4,TWIST1	5	BMP10,NFE2L2,NKX21,SOX4,TWIST1	0		2310043N10Rik	nuclear paraspeckle assembly transcript 1 (non-protein coding) [Source:MGI Symbol;Acc:MGI:1914211]	chr19	5824708	5845478	-	lincRNA	0.958899	-0.104004	0.89177	0.563469	0.957693	-0.245457	0.999972	0.0851051	0.950756	0.0351129	0.999878	0.106259	0.999815	0.280216	0.815943	-0.289016	0.13739	-0.807475	0.991445	-0.240083	0.429866	0.759623	0.99989	-0.259276	0.938325	-0.128616	0.21184	-0.904736	0.508103	-0.817023	0.213128	0.280284	9.87044E-12	1.40499	0.755953
Hmgcr	ENSMUSG00000021670	5	CDKN2B,ERBB3,KIDINS220,NKX21,TRP53	2	ERBB3,KIDINS220	3	CDKN2B,NKX21,TRP53	HMG-CoAR,Red	3-hydroxy-3-methylglutaryl-Coenzyme A reductase [Source:MGI Symbol;Acc:MGI:96159]	chr13	96648967	96670936	-	protein_coding	0.958899	-0.220976	0.999842	0.0542476	0.986252	-0.0267836	0.786155	-0.650485	0.211842	-0.700714	0.999878	-0.104107	0.0123099	-0.801388	0.815943	0.313544	0.502084	-0.129608	0.279885	-0.53499	0.429866	0.706917	0.99989	0.449609	0.933339	0.492127	0.221349	-0.861634	0.28857	-0.486673	0.158938	-0.360571	0.926925	0.289361	0.755953
Lig1	ENSMUSG00000056394	5	CDKN2B,CSNK1A1,CTNNB1,ERBB3,RNF43	5	CDKN2B,CSNK1A1,CTNNB1,ERBB3,RNF43	0		LigI,mLigI	ligase I, DNA, ATP-dependent [Source:MGI Symbol;Acc:MGI:101789]	chr7	13277313	13311425	+	protein_coding	0.979372	0.0325413	0.999842	0.0667338	0.988699	-0.0331805	0.999972	0.0757228	0.944848	-0.0445112	0.999878	-0.1165	0.0603439	0.719352	0.99765	-0.00261875	0.983614	-0.00684106	0.991445	-0.185032	0.945571	-0.0377904	0.980079	0.855926	0.963482	-0.0493688	0.78054	-0.134504	0.508103	0.495271	0.662928	0.13114	0.926925	-0.0853794	0.86247
Ube2c	ENSMUSG00000001403	5	CSNK1A1,CTNNB1,ERBB3,NKX21,RNF43	4	CSNK1A1,CTNNB1,ERBB3,RNF43	1	NKX21	1110015A16Rik,D2Ertd695e	ubiquitin-conjugating enzyme E2C [Source:MGI Symbol;Acc:MGI:1915862]	chr2	164769898	164778822	+	protein_coding	0.958899	0.101279	0.999842	0.128187	0.957693	0.484516	0.999972	0.544306	0.267995	0.651311	0.999878	0.00889189	0.999815	0.20071	0.83411	0.231345	0.983237	0.00677639	0.991445	0.0438775	0.952171	0.0282523	0.0266568	1.55021	0.981204	0.022776	0.757124	0.156918	0.508103	0.333043	0.715549	-0.128749	0.995902	0.00330653	0.965114
Gcat	ENSMUSG00000006378	5	CSNK1A1,ERBB3,KIDINS220,NKX21,RAD21	4	CSNK1A1,ERBB3,KIDINS220,RAD21	1	NKX21	Kbl	glycine C-acetyltransferase (2-amino-3-ketobutyrate-coenzyme A ligase) [Source:MGI Symbol;Acc:MGI:1349389]	chr15	79030874	79042531	+	protein_coding	0.958899	0.145693	0.999842	0.0139894	0.992291	0.0242443	0.999972	-0.136017	0.496605	-0.363445	0.999878	-0.0808866	0.999815	-0.0553375	0.815943	-0.354975	0.130917	0.357575	0.991445	0.0602232	0.933532	-0.0512736	0.99989	0.634896	0.933339	-0.376537	0.825061	0.126486	0.508103	0.372335	0.613685	0.154891	0.950561	-0.035128	0.960476
Sulf2	ENSMUSG00000006800	5	CSNK1A1,ERBB3,KEAP1,KIDINS220,NKX21	5	CSNK1A1,ERBB3,KEAP1,KIDINS220,NKX21	0		2010004N24Rik	sulfatase 2 [Source:MGI Symbol;Acc:MGI:1919293]	chr2	166073089	166155663	-	protein_coding	0.958899	-0.391348	0.999842	-0.329975	0.957693	-0.508552	0.999972	0.00148616	0.286167	-0.661414	0.999878	0.0657587	0.0215881	-0.831438	0.980114	0.0359086	0.140248	0.306332	0.991445	0.222004	0.650308	-0.31354	0.99989	0.226803	0.988948	0.0170751	0.202956	0.748997	0.655275	0.155363	0.433143	-0.260611	0.926925	-0.295174	0.909138
Fbxo5	ENSMUSG00000019773	5	CSNK1A1,CTNNB1,NKX21,RNF43,TRP53	4	CSNK1A1,CTNNB1,RNF43,TRP53	1	NKX21	2510044I10Rik,Emi1,Fbxo31	F-box protein 5 [Source:MGI Symbol;Acc:MGI:1914391]	chr10	5799160	5805600	-	protein_coding	0.961638	-0.0826333	0.999842	0.467029	0.979102	0.0810175	0.999972	0.264994	0.479817	0.491063	0.999878	-0.237465	0.597482	0.621575	0.870863	0.217847	0.317668	0.408157	0.991445	0.405417	0.754394	-0.199093	0.833895	1.18748	0.962836	-0.0633294	0.905571	-0.0731765	0.508103	0.466948	0.464263	-0.281091	0.926925	0.150257	0.847266
Cmpk2	ENSMUSG00000020638	5	CSNK1A1,CSNK2A1,ERBB3,ITGB6,NKX21	1	CSNK2A1	4	CSNK1A1,ERBB3,ITGB6,NKX21	1200004E04Rik,TDKI,Tyki	cytidine monophosphate (UMP-CMP) kinase 2, mitochondrial [Source:MGI Symbol;Acc:MGI:99830]	chr12	26469204	26479837	+	protein_coding	0.992132	0.0244567	0.999842	-0.461883	0.957693	-0.528389	0.999972	0.504738	0.328255	-0.551921	0.999878	-0.519268	0.999815	-0.478855	0.815943	-0.902875	0.202754	-0.747613	0.387226	0.9799	0.429866	1.28269	0.99989	-0.533223	0.933339	0.799483	0.202956	-1.86709	0.906162	-0.0982621	0.381942	-0.598082	0.926925	-0.45207	0.755953
Rsad2	ENSMUSG00000020641	5	CSNK1A1,CSNK2A1,ERBB3,ITGB6,NKX21	1	CSNK2A1	4	CSNK1A1,ERBB3,ITGB6,NKX21	2510004L01Rik,cig5,Vig1,viperin	radical S-adenosyl methionine domain containing 2 [Source:MGI Symbol;Acc:MGI:1929628]	chr12	26442746	26456452	-	protein_coding	0.958899	0.70314	0.999842	-0.548375	0.957693	-0.503362	0.999972	1.06708	0.925972	0.059628	0.999878	-0.611777	0.999815	-0.411394	0.815943	-0.765831	0.261675	-0.764323	0.167552	1.22284	0.429866	1.58008	0.99989	-0.501621	0.933339	0.760021	0.242653	-1.72583	0.838424	0.199532	0.422867	-0.629612	0.926925	0.183518	0.755953
Top2a	ENSMUSG00000020914	5	CSNK1A1,ERBB3,KIDINS220,NKX21,RNF43	4	CSNK1A1,ERBB3,KIDINS220,RNF43	1	NKX21	Top-2	topoisomerase (DNA) II alpha [Source:MGI Symbol;Acc:MGI:98790]	chr11	98992943	99024189	-	protein_coding	0.958899	0.0846869	0.999842	0.291448	0.957693	0.710137	0.999972	-0.190975	0.493253	0.421523	0.999878	-0.380981	0.047605	0.842373	0.815943	0.543909	0.569825	-0.148794	0.296424	-0.648775	0.715826	0.192349	0.0272517	1.67463	0.933339	0.196036	0.250003	-0.651424	0.624242	-0.177208	0.213128	-0.43686	0.926925	0.253186	0.959721
Sftpd	ENSMUSG00000021795	5	CSNK1A1,CTNNB1,ERBB3,KIDINS220,NKX21	4	CSNK1A1,CTNNB1,ERBB3,KIDINS220	1	NKX21	Sfpd,Sftp4,SP-D	surfactant associated protein D [Source:MGI Symbol;Acc:MGI:109515]	chr14	41172214	41185149	-	protein_coding	0.958899	0.211379	0.999842	-0.0388977	0.957693	0.0693281	0.999972	-0.16432	0.211842	-0.249825	0.999878	0.0125939	0.793917	-0.153265	0.815943	0.116968	0.0140223	0.241151	0.805032	-0.182415	0.703368	0.373496	0.99989	-0.108076	0.933339	0.19099	0.936866	0.0441623	0.847551	0.0302543	0.119593	0.210385	0.926925	-0.170706	0.755953
Mcm6	ENSMUSG00000026355	5	CSNK1A1,CTNNB1,NKX21,RNF43,TRP53	5	CSNK1A1,CTNNB1,NKX21,RNF43,TRP53	0		D1Wsu22e,Mcmd6	minichromosome maintenance complex component 6 [Source:MGI Symbol;Acc:MGI:1298227]	chr1	128331590	128359664	-	protein_coding	0.958899	0.13989	0.999842	0.258588	0.957693	0.280763	0.999972	-0.034373	0.923345	0.0420736	0.999878	-0.16739	0.0156546	0.600662	0.948246	0.0583978	0.99351	0.00195167	0.991445	0.180914	0.924022	0.0514289	0.333469	0.712777	0.933339	-0.118199	0.587806	-0.238178	0.796394	-0.091827	0.579631	0.119119	0.926925	-0.0628095	0.755953
Elf5	ENSMUSG00000027186	5	CSNK1A1,ERBB3,KIDINS220,NKX21,RAD21	4	CSNK1A1,ERBB3,KIDINS220,RAD21	1	NKX21	ESE-2	E74-like factor 5 [Source:MGI Symbol;Acc:MGI:1335079]	chr2	103411688	103450989	+	protein_coding	0.96111	-0.0969488	0.999842	0.104583	0.957693	-0.65731	0.999972	-0.534518	0.211842	-1.06927	0.999878	0.0723318	0.0504975	0.440948	0.971704	0.0526903	0.440529	0.122521	0.991445	-0.171256	0.60168	0.38529	0.99989	0.289525	0.933339	0.262593	0.921112	-0.0808476	0.508103	0.162905	0.0109471	0.559452	0.922242	-0.538942	0.755953
Knstrn	ENSMUSG00000027331	5	CSNK1A1,CTNNB1,ERBB3,NKX21,RNF43	4	CSNK1A1,CTNNB1,ERBB3,RNF43	1	NKX21	1700025D04Rik,D2Ertd750e	kinetochore-localized astrin/SPAG5 binding [Source:MGI Symbol;Acc:MGI:1289298]	chr2	118814003	118837696	+	protein_coding	0.958899	-0.404105	0.999842	0.3914	0.963118	0.149676	0.999972	-0.00936759	0.660972	-0.306958	0.999878	-0.186455	0.508934	0.414085	0.973647	0.0592676	0.435329	0.198125	0.991445	0.191176	0.457439	-0.384903	0.082487	1.48202	0.97722	-0.0263311	0.880996	0.0654101	0.508103	0.360178	0.848066	-0.0620907	0.989235	-0.0079456	0.919157
Tpx2	ENSMUSG00000027469	5	CSNK1A1,CTNNB1,NKX21,RNF43,TRP53	4	CSNK1A1,CTNNB1,RNF43,TRP53	1	NKX21	2610005B21Rik,DIL2,p100,REPP86	TPX2, microtubule-associated [Source:MGI Symbol;Acc:MGI:1919369]	chr2	152847964	152895321	+	protein_coding	0.98233	-0.0270521	0.999842	0.136598	0.957693	0.247288	0.999972	0.110233	0.888513	0.0759837	0.999878	-0.352188	0.945364	0.37228	0.901932	-0.117961	0.686812	0.119515	0.991445	0.023557	0.508694	-0.329522	0.168268	0.968123	0.933339	-0.112175	0.626583	-0.216783	0.689186	0.163126	0.388802	-0.227158	0.926925	-0.11167	0.972314
Ccna2	ENSMUSG00000027715	5	CSNK1A1,ERBB3,NKX21,RNF43,TRP53	4	CSNK1A1,ERBB3,RNF43,TRP53	1	NKX21	Ccn-1,Ccn1,Ccna,Cyca,CycA2	cyclin A2 [Source:MGI Symbol;Acc:MGI:108069]	chr3	36564865	36572150	-	protein_coding	0.969051	0.0499663	0.999842	0.300045	0.957693	0.485797	0.999972	0.109368	0.35894	-0.677868	0.999878	-0.604826	0.999815	0.403228	0.815943	0.380523	0.954895	0.0260643	0.991445	0.146139	0.75458	-0.175504	0.258427	1.4243	0.953954	-0.0701664	0.895795	0.072039	0.836299	0.12403	0.778343	0.0817788	0.941154	-0.0400279	0.8703
Gbp2	ENSMUSG00000028270	5	CSNK1A1,CSNK2A1,ERBB3,ITGB6,NKX21	1	CSNK2A1	4	CSNK1A1,ERBB3,ITGB6,NKX21		guanylate binding protein 2 [Source:MGI Symbol;Acc:MGI:102772]	chr3	142620602	142638008	+	protein_coding	0.958899	1.4301	0.999842	-0.680179	0.957693	-0.624921	0.999972	1.08794	0.875077	0.104108	0.999878	-0.440548	0.999815	0.617766	0.815943	-0.895325	0.944614	-0.0483609	0.0236635	1.53572	0.486428	0.794936	0.429349	-1.46598	0.933339	0.512579	0.525975	-0.705655	0.81699	-0.223762	0.213128	-0.913979	0.926925	-0.940967	0.755953
H6pd	ENSMUSG00000028980	5	CSNK1A1,ERBB3,KEAP1,KIDINS220,NKX21	4	CSNK1A1,ERBB3,KEAP1,KIDINS220	1	NKX21	G6pd1,Gpd-1,Gpd1	hexose-6-phosphate dehydrogenase (glucose 1-dehydrogenase) [Source:MGI Symbol;Acc:MGI:2140356]	chr4	149979475	150009023	-	protein_coding	0.989616	-0.0168944	0.999842	-0.128377	0.964406	-0.0850511	0.999972	-0.183448	0.528656	-0.30316	0.999878	0.141053	0.999815	-0.137137	0.815943	0.564969	0.109054	0.280621	0.991445	0.183638	0.642691	0.260316	0.98279	0.668336	0.933339	0.241671	0.737214	0.160949	0.563156	0.123012	0.269506	0.15178	0.926925	-0.157654	0.809062
Plk1	ENSMUSG00000030867	5	CSNK1A1,CTNNB1,ERBB3,NKX21,TRP53	4	CSNK1A1,CTNNB1,ERBB3,TRP53	1	NKX21	Plk,STPK13	polo-like kinase 1 [Source:MGI Symbol;Acc:MGI:97621]	chr7	122159439	122169873	+	protein_coding	0.958899	-0.2027	0.999842	0.0477051	0.957693	0.642735	0.999972	0.344993	0.721702	0.211439	0.999878	-0.0656888	0.710551	0.440195	0.815943	0.591795	0.124263	0.434429	0.885366	0.470138	0.429866	-0.731868	0.0961625	1.3214	0.933339	0.141234	0.465834	0.284907	0.508103	0.559235	0.967628	0.0177298	0.926925	-0.167317	0.879185
S100a10	ENSMUSG00000041959	5	CSNK1A1,ERBB3,KIDINS220,MET,NKX21	1	NKX21	4	CSNK1A1,ERBB3,KIDINS220,MET	42C,CAL12,Cal1l,CLP11,p10	S100 calcium binding protein A10 (calpactin) [Source:MGI Symbol;Acc:MGI:1339468]	chr3	93555080	93564643	+	protein_coding	0.958899	-0.417407	0.999842	-0.156195	0.970208	0.0527616	0.999972	0.209582	0.844053	-0.0662881	0.999878	-0.168195	0.105759	-0.403378	0.983136	-0.0125103	0.320996	-0.141302	0.991445	0.057688	0.681257	0.213961	0.99989	-0.485799	0.933339	-0.412582	0.588078	-0.328946	0.900892	0.0279763	0.801335	-0.0579823	0.829494	0.401411	0.755953
Nudt18	ENSMUSG00000045211	5	CSNK1A1,ERBB3,KEAP1,MET,NKX21	0		5	CSNK1A1,ERBB3,KEAP1,MET,NKX21		nudix (nucleoside diphosphate linked moiety X)-type motif 18 [Source:MGI Symbol;Acc:MGI:2385853]	chr14	70577847	70582571	+	protein_coding	0.985585	-0.0177569	0.999842	-0.273438	0.976422	0.0336367	0.999972	0.117691	0.414516	-0.231338	0.999878	-0.0825637	0.40512	-0.273885	0.944784	-0.0413653	0.145092	0.178861	0.991445	-0.0827937	0.723928	-0.136866	0.507397	-0.526463	0.933339	-0.291228	0.802616	0.093078	0.508103	0.172001	0.213128	-0.175615	0.97808	-0.00764498	0.940036
Arl4c	ENSMUSG00000049866	5	CSNK1A1,ERBB3,KEAP1,NKX21,RAD21	0		5	CSNK1A1,ERBB3,KEAP1,NKX21,RAD21	A630084M22Rik,Arl7	ADP-ribosylation factor-like 4C [Source:MGI Symbol;Acc:MGI:2445172]	chr1	88673127	88702221	-	protein_coding	0.958899	0.0896066	0.999842	-0.134649	0.957693	-0.173297	0.999972	0.0522698	0.913646	-0.0461226	0.999878	-0.287536	0.0811536	-0.480545	0.815943	-0.281498	0.770355	-0.0509625	0.358155	-0.376874	0.429866	0.486186	0.99989	-0.436404	0.933339	0.2651	0.211027	-0.571067	0.508103	-0.278046	0.0146994	-0.453451	0.623727	0.363839	0.755953
St6galnac3	ENSMUSG00000052544	5	CSNK1A1,CSNK2A1,ERBB3,KIDINS220,NKX21	3	CSNK1A1,ERBB3,KIDINS220	2	CSNK2A1,NKX21	Siat7c	ST6 (alpha-N-acetyl-neuraminyl-2,3-beta-galactosyl-1,3)-N-acetylgalactosaminide alpha-2,6-sialyltransferase 3 [Source:MGI Symbol;Acc:MGI:1341828]	chr3	153198266	153725174	-	protein_coding	0.958899	-0.831446	0.999842	0.386238	0.957693	-0.724675	0.999972	-0.454131	0.211842	-1.26606	0.999878	-0.539897	0.0413371	-1.2709	0.947703	-0.103493	0.109054	0.624556	0.822025	-0.643711	0.429866	0.682392	0.99989	-0.652471	0.947554	-0.105669	0.785259	0.16856	0.508103	-0.479887	0.0337753	-0.932249	0.926925	-0.289991	0.755953
Irgm2	ENSMUSG00000069874	5	CSNK1A1,CSNK2A1,ERBB3,ITGB6,NKX21	1	CSNK2A1	4	CSNK1A1,ERBB3,ITGB6,NKX21	Gtpi,Iigp2	immunity-related GTPase family M member 2 [Source:MGI Symbol;Acc:MGI:1926262]	chr11	58199618	58222782	+	protein_coding	0.958899	-0.142847	0.999842	-0.176503	0.984817	-0.0387958	0.999972	0.352767	0.896224	0.0689107	0.999878	-0.192319	0.999815	-0.420421	0.815943	-0.472303	0.780542	-0.124301	0.0438134	0.951882	0.897626	0.111345	0.22723	-1.19971	0.933339	0.77392	0.202956	-1.42942	0.762454	-0.197632	0.579652	0.223953	0.926925	-0.799662	0.755953
Spc24	ENSMUSG00000074476	5	CSNK1A1,CTNNB1,ERBB3,NKX21,TRP53	4	CSNK1A1,CTNNB1,ERBB3,TRP53	1	NKX21	2410030K01Rik,Spbc24	SPC24, NDC80 kinetochore complex component, homolog (S. cerevisiae) [Source:MGI Symbol;Acc:MGI:1914879]	chr9	21755442	21760303	-	protein_coding	0.97924	-0.0285057	0.999842	0.0769681	0.957693	0.329338	0.999972	0.404667	0.660622	-0.290779	0.999878	-0.61879	0.79746	0.364826	0.844045	0.217028	0.820774	-0.0678422	0.778587	0.42422	0.429866	-0.80281	0.189911	1.33441	0.936232	0.0817594	0.847283	0.0867447	0.508103	0.360783	0.295006	0.312374	0.926925	-0.16144	0.755953
Nectin4	ENSMUSG00000006411	5	CSNK2A1,KEAP1,RAD21,SLC34A2,TRP53	2	CSNK2A1,SLC34A2	3	KEAP1,RAD21,TRP53	1200017F15Rik,Prr4,Pvrl4	nectin cell adhesion molecule 4 [Source:MGI Symbol;Acc:MGI:1918990]	chr1	171370099	171388598	+	protein_coding	0.958899	-0.588238	0.999842	-0.198555	0.957693	-0.164771	0.999972	-0.334457	0.610663	-0.247049	0.999878	-0.215291	0.999815	-0.126623	0.967537	-0.0512981	0.109054	0.415388	0.245876	-0.610619	0.490026	0.308315	0.99989	0.166607	0.997627	0.00354825	0.241376	-0.739345	0.508103	-0.464504	0.405213	-0.209115	0.926925	0.220197	0.755953
Zfyve21	ENSMUSG00000021286	5	CDKN2B,CSNK2A1,ERBB3,NKX21,TRP53	2	CDKN2B,TRP53	3	CSNK2A1,ERBB3,NKX21	1110013H04Rik,C85416	zinc finger, FYVE domain containing 21 [Source:MGI Symbol;Acc:MGI:1915770]	chr12	111814170	111832192	+	protein_coding	0.958899	-0.448014	0.999842	0.0254368	0.957967	-0.0954555	0.999972	0.142926	0.485558	0.212564	0.999878	0.0430524	0.127122	-0.31128	0.815943	0.137963	0.538797	-0.0705389	0.991445	0.163949	0.741812	0.141144	0.0166054	-0.990778	0.933339	-0.261943	0.880297	0.0667564	0.508103	0.155342	0.0202826	0.373167	0.926925	0.194657	0.755953
Scd2	ENSMUSG00000025203	5	CSNK2A1,ERBB3,KIDINS220,NKX21,SPRY4	3	ERBB3,KIDINS220,SPRY4	2	CSNK2A1,NKX21	Scd-2	stearoyl-Coenzyme A desaturase 2 [Source:MGI Symbol;Acc:MGI:98240]	chr19	44293676	44306864	+	protein_coding	0.958899	0.189483	0.999842	-0.00896421	0.957693	0.212798	0.999972	-0.277593	0.233502	-0.274706	0.999878	-0.0209621	0.0526977	-0.337219	0.815943	0.443509	0.109054	-0.152716	0.0826297	-0.507655	0.429866	0.687453	0.99989	0.00524294	0.933339	0.740605	0.759713	-0.163298	0.997178	-0.000560069	0.398453	-0.135367	0.926925	0.279437	0.755953
Gbp3	ENSMUSG00000028268	5	CSNK2A1,ERBB3,ITGB6,KIDINS220,NKX21	1	CSNK2A1	4	ERBB3,ITGB6,KIDINS220,NKX21		guanylate binding protein 3 [Source:MGI Symbol;Acc:MGI:1926263]	chr3	142560052	142573209	+	protein_coding	0.958899	2.29658	0.999842	-0.260403	0.957693	-0.886188	0.999972	0.877315	0.32931	0.572941	0.999878	-0.992089	0.999815	-0.476463	0.815943	-0.875459	0.75325	0.21373	0.011238	1.77172	0.524584	0.876949	0.682506	-1.33463	0.933339	1.96795	0.398249	-1.07662	0.508103	-0.659995	0.213128	-0.921733	0.926925	-0.453411	0.755953
Tspan8	ENSMUSG00000034127	5	APC,BECN1,CSNK2A1,NKX21,TRP53	3	BECN1,NKX21,TRP53	2	APC,CSNK2A1	E330007O21Rik,Tm4sf3	tetraspanin 8 [Source:MGI Symbol;Acc:MGI:2384918]	chr10	115817271	115849893	+	protein_coding	0.958899	-0.0597681	0.999842	-0.0766567	0.957967	0.0647703	0.999972	0.100805	0.921013	0.0275804	0.999878	-0.0175195	0.000247317	-0.454002	0.979317	0.0148821	0.68025	0.0337361	0.386682	0.199108	0.772808	0.0821857	0.99989	-0.390307	0.933339	-0.206507	0.623385	0.125441	0.498537	0.182134	3.66151E-08	0.537795	0.926925	0.106745	0.755953
Tap1	ENSMUSG00000037321	5	CSNK2A1,ERBB3,ITGB6,KEAP1,NKX21	1	CSNK2A1	4	ERBB3,ITGB6,KEAP1,NKX21	Abcb2,Ham-1,Ham1,MTP1,PSF-1,RING4,TAP,Tap-1	transporter 1, ATP-binding cassette, sub-family B (MDR/TAP) [Source:MGI Symbol;Acc:MGI:98483]	chr17	34187553	34197225	+	protein_coding	0.958899	-0.142826	0.999842	-0.365253	0.992999	-0.0163287	0.999972	0.548723	0.797937	0.113238	0.999878	-0.0675541	0.999815	-0.302687	0.815943	-0.182552	0.852896	-0.0524302	0.052517	0.758331	0.939154	-0.0695858	0.0494562	-1.19924	0.933339	0.503685	0.202956	-1.05426	0.508103	-0.270466	0.957148	-0.0188709	0.926925	-0.410968	0.755953
Spats2l	ENSMUSG00000038305	5	CSNK2A1,CTNNB1,ERBB3,NKX21,RNF43	3	CSNK2A1,CTNNB1,RNF43	2	ERBB3,NKX21	2810022L02Rik,A230104H11Rik	spermatogenesis associated, serine-rich 2-like [Source:MGI Symbol;Acc:MGI:1914448]	chr1	57774365	57948394	+	protein_coding	0.958899	-0.347037	0.999842	-0.0439805	0.984817	0.0479039	0.999972	0.079334	0.589126	-0.322929	0.999878	-0.602002	0.209997	-0.765131	0.815943	-0.394921	0.89956	-0.0424454	0.991445	0.205559	0.882593	-0.147414	0.99989	-0.423258	0.933339	0.342277	0.202956	-1.36197	0.508103	-0.669317	0.277631	-0.482619	0.926925	0.0913585	0.755953
H2afj	ENSMUSG00000060032	5	APC,ATF6,BDNF,CSNK2A1,NKX21	2	ATF6,BDNF	3	APC,CSNK2A1,NKX21		H2A histone family, member J [Source:MGI Symbol;Acc:MGI:3606192]	chr6	136808244	136810074	+	protein_coding	0.958899	-0.150174	0.999842	-0.0527807	0.957693	-0.366817	0.999972	-0.148566	0.532219	-0.181975	0.999878	-0.0303121	0.00474532	-0.487793	0.921693	-0.055485	0.000608625	0.40149	0.991445	0.179755	0.682946	-0.209676	0.99989	-0.00953799	0.933339	-0.105875	0.363607	0.329268	0.00776389	0.504075	0.213128	-0.218102	0.926925	-0.32255	0.755953
Oas1g	ENSMUSG00000066861	5	CSNK2A1,ERBB3,ITGB6,KIDINS220,NKX21	1	CSNK2A1	4	ERBB3,ITGB6,KIDINS220,NKX21	L2,Mmu-L,Mmu-L2,Oas1a,Oias-1,Oias1	2'-5' oligoadenylate synthetase 1G [Source:MGI Symbol;Acc:MGI:97429]	chr5	120876142	120887582	-	protein_coding	0.958899	0.281868	0.999842	-0.686507	0.957693	0.323701	0.999972	0.778289	0.550439	0.417354	0.999878	-0.746526	0.999815	-0.76998	0.815943	-0.521759	0.915655	-0.0790744	0.0281931	1.56594	0.986314	0.0261126	0.200839	-2.02487	0.968681	0.0983028	0.202956	-2.32083	0.54452	-0.543488	0.213128	0.760864	0.926925	-1.24802	0.755953
Apol9b	ENSMUSG00000068246	5	CSNK2A1,ERBB3,ITGB6,NKX21,TGIF1	1	CSNK2A1	4	ERBB3,ITGB6,NKX21,TGIF1	2310016F22Rik	apolipoprotein L 9b [Source:MGI Symbol;Acc:MGI:1919148]	chr15	77729121	77736381	+	protein_coding	0.958899	0.92511	0.999842	-1.55873	0.959066	-0.208695	0.999972	1.31862	0.272325	0.797489	0.999878	-1.0147	0.999815	0.102972	0.815943	-0.70406	0.825855	0.193551	0.0561635	1.8409	0.430078	1.14159	0.01741	-2.98906	0.933339	0.501463	0.483482	-0.937027	0.508103	-0.75367	0.213128	1.05357	0.926925	-1.25644	0.755953
Dnajc3	ENSMUSG00000022136	5	BECN1,CTNNB1,KEAP1,NKX21,RAD21	0		5	BECN1,CTNNB1,KEAP1,NKX21,RAD21	Dnajc3,Dnajc3a,Dnajc3b,mp58,p58IPK,Prkri	DnaJ heat shock protein family (Hsp40) member C3 [Source:MGI Symbol;Acc:MGI:107373]	chr14	118937932	118981702	+	protein_coding	0.958899	-0.0832827	0.999842	0.139738	0.96679	-0.0515541	0.999972	-0.36338	0.385002	-0.245743	0.999878	-0.100911	0.146508	-0.320741	0.852355	-0.0837913	0.373955	0.10073	0.542759	-0.259441	0.921504	0.0331818	0.99989	0.120059	0.933339	0.143501	0.811947	0.0752301	0.697197	-0.0742196	4.32462E-05	-0.564105	0.926925	0.0285382	0.755953
Pycr1	ENSMUSG00000025140	5	CTNNB1,ERBB3,NKX21,RNF43,TRP53	4	CTNNB1,NKX21,RNF43,TRP53	1	ERBB3		pyrroline-5-carboxylate reductase 1 [Source:MGI Symbol;Acc:MGI:2384795]	chr11	120635712	120643748	-	protein_coding	0.958899	0.344919	0.999842	0.147283	0.957693	0.231523	0.999972	-0.360366	0.969577	0.0202797	0.999878	-0.58059	0.225572	-0.485865	0.996347	-0.00336115	0.509475	0.135234	0.991445	0.19795	0.786118	-0.205489	0.99989	-0.00720375	0.935458	-0.161867	0.202956	-1.27055	0.508103	0.396033	0.8038	-0.0849306	0.993229	0.00573875	0.908268
Irx1	ENSMUSG00000060969	5	CTNNB1,KEAP1,NKX21,RNF43,SLC34A2	3	CTNNB1,RNF43,SLC34A2	2	KEAP1,NKX21		Iroquois related homeobox 1 (Drosophila) [Source:MGI Symbol;Acc:MGI:1197515]	chr13	71957921	71963723	-	protein_coding	0.958899	0.139714	0.999842	0.0643608	0.957693	0.320491	0.999972	0.117998	0.87429	0.0786694	0.999878	0.152734	0.538653	-0.350605	0.815943	0.267196	0.769305	0.0566864	0.572615	-0.42627	0.44359	0.495855	0.99989	-0.234466	0.933339	0.354959	0.335379	-0.570885	0.532832	0.152411	0.0142197	-0.644511	0.926925	0.303502	0.755953
Gm5398	ENSMUSG00000084202	5	CTNNB1,CTSH,KEAP1,NKX21,RNF43	2	CTNNB1,RNF43	3	CTSH,KEAP1,NKX21		predicted gene 5398 [Source:MGI Symbol;Acc:MGI:3646383]	chrX	77289832	77290815	-	processed_pseudogene	0.958899	-0.156543	0.999842	0.222244	0.957693	0.222499	0.999972	-0.131528	0.656168	-0.177798	0.999878	-0.24734	0.935576	-0.290203	0.815943	0.415007	0.109054	0.378878	0.991445	-0.0174274	0.694695	-0.264118	0.99989	-0.3525	0.933339	-0.347095	0.570157	-0.377989	0.508103	0.376229	0.213128	0.349443	0.926925	-0.154094	0.917726
Mvd	ENSMUSG00000006517	5	BECN1,ERBB3,KIDINS220,NKX21,RAD21	4	BECN1,ERBB3,KIDINS220,RAD21	1	NKX21		mevalonate (diphospho) decarboxylase [Source:MGI Symbol;Acc:MGI:2179327]	chr8	122433601	122443422	-	protein_coding	0.958899	0.130151	0.999842	0.0709995	0.957693	-0.284293	0.999972	-0.1041	0.21238	-0.509328	0.999878	0.0279063	0.139956	-0.360035	0.815943	0.249636	0.631087	0.0606028	0.991445	-0.15455	0.663445	0.213687	0.99989	0.291666	0.945055	-0.0689222	0.568788	-0.238689	0.508103	-0.144553	0.00322483	0.451943	0.926925	0.167435	0.922579
Fosl2	ENSMUSG00000029135	5	APC,BECN1,ERBB3,KEAP1,TRP53	3	APC,BECN1,TRP53	2	ERBB3,KEAP1	Fra-2	fos-like antigen 2 [Source:MGI Symbol;Acc:MGI:102858]	chr5	32135801	32157842	+	protein_coding	0.958899	-0.222097	0.999842	-0.0669485	0.957693	-0.169025	0.999972	0.247939	0.35366	-0.401785	0.999878	0.150417	0.00355409	0.559878	0.978167	0.0270048	0.932726	0.0130871	0.991445	-0.0739219	0.948999	-0.0274249	0.99989	-0.482506	0.994157	0.00639768	0.309496	-0.368452	0.827609	-0.0504691	0.00152004	0.535054	0.926925	0.287325	0.755953
Aldh2	ENSMUSG00000029455	5	ERBB3,KEAP1,KIDINS220,NKX21,TRP53	4	ERBB3,KEAP1,KIDINS220,NKX21	1	TRP53	Ahd-5,Ahd5	aldehyde dehydrogenase 2, mitochondrial [Source:MGI Symbol;Acc:MGI:99600]	chr5	121566027	121593824	-	protein_coding	0.958899	0.276915	0.999842	-0.122694	0.957693	-0.237474	0.999972	-0.263468	0.211842	-0.441418	0.999878	0.00915774	0.0304454	-0.445398	0.815943	0.183491	0.109054	0.238261	0.991445	0.0865106	0.808399	0.0866536	0.99989	0.408651	0.933339	0.220847	0.606494	-0.158115	0.866699	-0.0322711	0.0121913	0.299639	0.960433	-0.0126793	0.755953
Arid5a	ENSMUSG00000037447	5	ERBB3,KEAP1,MET,NKX21,SLC34A2	1	SLC34A2	4	ERBB3,KEAP1,MET,NKX21	D430024K22Rik,Mrf1	AT rich interactive domain 5A (MRF1-like) [Source:MGI Symbol;Acc:MGI:2443039]	chr1	36307754	36324029	+	protein_coding	0.958899	-0.551444	0.999842	-0.0467042	0.974591	0.061167	0.999972	0.175851	0.332759	-0.487644	0.999878	0.111012	0.0416347	-0.81127	0.815943	-0.180726	0.617265	0.121717	0.991445	0.0573703	0.429866	0.485145	0.99989	-0.419999	0.933339	0.13064	0.513412	-0.333699	0.99649	0.00164879	0.114005	-0.514864	0.959893	0.025158	0.755953
Gjb6	ENSMUSG00000040055	5	ERBB3,KEAP1,KIDINS220,RNF43,SLC34A2	3	ERBB3,KEAP1,KIDINS220	2	RNF43,SLC34A2	Cx30,D14Bwg0506e	gap junction protein, beta 6 [Source:MGI Symbol;Acc:MGI:107588]	chr14	57123303	57133611	-	protein_coding	0.958899	-0.719702	0.999842	0.0552589	0.99813	-0.00798541	0.999972	-1.0269	0.211842	-1.14526	0.999878	-0.525917	0.541669	-0.453168	0.868391	0.213995	0.29077	0.237751	0.991445	0.170306	0.888396	0.107583	0.99989	0.0510717	0.938409	-0.147836	0.279114	0.725887	0.38928	0.525503	0.456798	0.30106	0.926925	-0.555856	0.755953
Emp3	ENSMUSG00000040212	5	ERBB3,KIDINS220,NKX21,TGIF1,TRP53	2	NKX21,TRP53	3	ERBB3,KIDINS220,TGIF1	H-4,H4,HNMP-1,MI-35,Ymp	epithelial membrane protein 3 [Source:MGI Symbol;Acc:MGI:1098729]	chr7	45918023	45921404	-	protein_coding	0.958899	-0.484776	0.999842	-0.824058	0.957693	0.431937	0.999972	0.480348	0.624464	0.265665	0.999878	-0.353794	0.883938	-0.825814	0.902447	0.134581	0.190758	0.604864	0.97137	0.756496	0.772932	-0.349359	0.99989	-0.0201147	0.966002	0.100339	0.323914	0.867809	0.508103	0.580164	0.0356871	1.16231	0.926925	-0.580278	0.919324
Hmgn1	ENSMUSG00000040681	5	BECN1,CDKN2B,ERBB3,NKX21,TRP53	3	BECN1,CDKN2B,TRP53	2	ERBB3,NKX21	HMG-14,Hmg14	high mobility group nucleosomal binding domain 1 [Source:MGI Symbol;Acc:MGI:96120]	chr16	96120618	96127729	-	protein_coding	0.974215	-0.0267196	0.999842	-0.168784	0.995641	0.00626112	0.999972	-0.0387646	0.342817	0.226829	0.999878	0.102114	0.874229	-0.178977	0.874471	0.0661226	0.109054	0.22166	0.991445	0.182554	0.478457	-0.249758	0.99989	-0.21229	0.933339	-0.243785	0.700049	-0.130157	0.0987044	0.359591	0.00956529	0.384545	0.926925	-0.0889889	0.755953
Ptgs1	ENSMUSG00000047250	5	APC,CTNNB1,ERBB3,KEAP1,NKX21	2	CTNNB1,ERBB3	3	APC,KEAP1,NKX21	Cox-1,Cox-3,COX1,Pghs1	prostaglandin-endoperoxide synthase 1 [Source:MGI Symbol;Acc:MGI:97797]	chr2	36230426	36252272	+	protein_coding	0.958899	-0.135295	0.999842	0.026597	0.957693	0.24088	0.999972	-0.103127	0.851823	-0.0637366	0.999878	0.172637	7.56058E-05	-0.547404	0.815943	0.311064	0.475925	0.0580132	0.991445	-0.125108	0.660306	0.353308	0.99989	0.370089	0.933339	0.445527	0.601418	-0.395625	0.930831	0.0126326	0.213128	-0.149456	0.93571	-0.0176324	0.755953
Ptk2b	ENSMUSG00000059456	5	ERBB3,KIDINS220,MET,NKX21,SLC34A2	2	NKX21,SLC34A2	3	ERBB3,KIDINS220,MET	CAKbeta,E430023O05Rik,PYK2,Raftk	PTK2 protein tyrosine kinase 2 beta [Source:MGI Symbol;Acc:MGI:104908]	chr14	66153257	66281052	-	protein_coding	0.958899	-0.463543	0.999842	-0.387335	0.984938	0.0560556	0.999972	0.125512	0.704329	-0.278791	0.999878	0.135387	0.999815	0.0738965	0.976615	0.0537143	0.995173	0.00216012	0.991445	-0.390086	0.466008	-0.562834	0.99989	0.084447	0.933339	-0.647473	0.996451	-0.00399585	0.710839	-0.174476	0.0105881	-1.12621	0.926925	0.217336	0.755953
Ppp1r3c	ENSMUSG00000067279	5	ERBB3,KEAP1,KIDINS220,NKX21,RNF43	3	ERBB3,KEAP1,KIDINS220	2	NKX21,RNF43	Ppp1r5,PTG	protein phosphatase 1, regulatory (inhibitor) subunit 3C [Source:MGI Symbol;Acc:MGI:1858229]	chr19	36731737	36736653	-	protein_coding	0.958899	-0.423982	0.999842	-0.0522828	0.998136	-0.00700481	0.999972	-0.421747	0.220572	-0.908429	0.999878	-0.0538254	0.999815	-0.0352585	0.815943	0.481659	0.448155	0.13523	0.991445	0.0787434	0.848596	-0.159841	0.99989	0.697637	0.933339	0.335733	0.956599	0.0442545	0.643365	-0.126418	0.379479	0.260676	0.926925	-0.241319	0.755953
Col6a1	ENSMUSG00000001119	5	KEAP1,MET,NFE2L2,NKX21,TRP53	3	KEAP1,MET,NFE2L2	2	NKX21,TRP53	Col6a-1	collagen, type VI, alpha 1 [Source:MGI Symbol;Acc:MGI:88459]	chr10	76708792	76726168	-	protein_coding	0.958899	0.0874654	0.999842	-0.245107	0.988699	-0.0337392	0.999972	-0.543808	0.508695	-0.363245	0.999878	-0.131473	0.226857	-0.547104	0.815943	0.389508	0.446924	0.147089	0.462003	-0.522141	0.429866	0.608102	0.99989	-0.308411	0.980702	0.041193	0.202956	-1.15096	0.602316	-0.146724	0.711904	-0.0954767	0.926925	-0.37536	0.810433
Glrx	ENSMUSG00000021591	5	APC,BECN1,KEAP1,NKX21,RAD21	3	BECN1,KEAP1,RAD21	2	APC,NKX21	D13Wsu156e,Grx1,TTase	glutaredoxin [Source:MGI Symbol;Acc:MGI:2135625]	chr13	75839868	75850154	+	protein_coding	0.958899	-0.123185	0.999842	0.00321019	0.959137	-0.0910017	0.999972	-0.163379	0.478156	-0.265528	0.999878	0.0156533	0.00494818	-0.572993	0.815943	0.165788	0.224319	0.150318	0.289132	0.288528	0.90844	0.0637962	0.99989	0.44899	0.933339	0.127822	0.969287	0.0200351	0.508103	0.150937	0.000847297	0.423628	0.926925	-0.157692	0.755953
Stt3a	ENSMUSG00000032116	5	APC,BECN1,KEAP1,NKX21,RAD21	0		5	APC,BECN1,KEAP1,NKX21,RAD21	Itm1	STT3, subunit of the oligosaccharyltransferase complex, homolog A (S. cerevisiae) [Source:MGI Symbol;Acc:MGI:105124]	chr9	36729344	36767679	-	protein_coding	0.958899	-0.0751715	0.999842	0.128755	0.957693	-0.236654	0.0105438	-0.615263	0.211842	-0.366239	0.999878	0.0559877	0.00509024	-0.540806	0.898381	0.0577062	0.109054	0.217286	0.26134	-0.258201	0.598463	-0.15587	0.99989	0.373525	0.933339	0.124985	0.56848	-0.162986	0.179869	-0.412432	4.7587E-05	-0.435187	0.926925	0.0769982	0.960565
Abhd4	ENSMUSG00000040997	5	ATG16L1,BECN1,CDKN2B,KEAP1,NKX21	5	ATG16L1,BECN1,CDKN2B,KEAP1,NKX21	0		1110035H23Rik	abhydrolase domain containing 4 [Source:MGI Symbol;Acc:MGI:1915938]	chr14	54254188	54269164	+	protein_coding	0.97849	0.0174542	0.999842	-0.0557805	0.957693	-0.234837	0.999972	0.0105962	0.694467	-0.126457	0.999878	-0.104379	0.999815	-0.000332636	0.974247	0.0256067	0.309464	0.0903861	0.000329781	0.575305	0.967252	0.0121303	0.99989	-0.226765	0.933339	-0.271278	0.202956	-0.553776	0.508103	0.102774	0.00153046	0.41867	0.926925	-0.0942254	0.755953
mt-Nd5	ENSMUSG00000064367	5	KEAP1,MET,NKX21,TRP53,TTF1	4	KEAP1,MET,NKX21,TTF1	1	TRP53	0610010I05Rik,URF5	mitochondrially encoded NADH dehydrogenase 5 [Source:MGI Symbol;Acc:MGI:102496]	chrMT	11742	13565	+	protein_coding	0.958899	0.320416	0.999842	0.0107711	0.957693	0.429841	0.999972	-0.117276	0.902389	0.059313	0.999878	0.341071	0.999815	-0.196513	0.815943	0.27741	0.109054	0.361059	0.991445	-0.0657228	0.919381	0.0589927	0.306797	0.828737	0.933339	0.261035	0.460666	0.286848	0.342409	0.370541	0.395855	-0.138387	0.926925	-0.129912	0.755953
Vmp1	ENSMUSG00000018171	5	ATG16L1,HHIP,NKX21,NR1D1,TRP53	5	ATG16L1,HHIP,NKX21,NR1D1,TRP53	0		3110098I04Rik,4930579A11Rik,Tango5,Tmem49	vacuole membrane protein 1 [Source:MGI Symbol;Acc:MGI:1923159]	chr11	86583865	86683836	-	protein_coding	0.958899	-0.165349	0.999842	0.202118	0.957693	0.145175	0.999972	0.0819398	0.811095	0.0572119	0.999878	0.027758	0.154381	-0.221846	0.815943	-0.0986502	0.109054	0.131859	0.000800052	0.374358	0.429866	-0.307703	0.99989	-0.188565	0.933339	-0.0681734	0.367092	0.216685	0.137056	0.280449	0.288347	-0.10496	0.926925	0.0859267	0.755953
Ndfip1	ENSMUSG00000024425	5	APC,BECN1,NKX21,NR1D1,TRP53	2	NR1D1,TRP53	3	APC,BECN1,NKX21	0610010M22Rik	Nedd4 family interacting protein 1 [Source:MGI Symbol;Acc:MGI:1929601]	chr18	38418975	38464399	+	protein_coding	0.958899	0.0674693	0.999842	0.0577059	0.957693	0.102171	0.999972	0.0324163	0.849651	0.0508217	0.999878	0.00980791	0.00165013	-0.481247	0.930256	-0.043926	0.370722	0.0861988	0.684453	0.203943	0.653965	-0.18857	0.99989	-0.0157599	0.937551	0.0732409	0.937221	-0.0314297	0.508103	0.111029	0.00376721	-0.379474	0.926925	-0.0648908	0.982754
mt-Nd4	ENSMUSG00000064363	5	LGR4,LGR5,NKX21,SLC6A14,TRP53	4	LGR4,LGR5,NKX21,SLC6A14	1	TRP53	URF4	mitochondrially encoded NADH dehydrogenase 4 [Source:MGI Symbol;Acc:MGI:102498]	chrMT	10167	11544	+	protein_coding	0.958899	0.622447	0.999842	-0.0273792	0.957693	0.312054	0.999972	-0.335182	0.915517	0.0541427	0.999878	0.218674	0.479905	-0.253811	0.815943	0.328282	0.109054	0.330904	0.991445	-0.159136	0.616264	0.301618	0.833445	0.687059	0.933339	0.276322	0.996812	-0.00228712	0.0771814	0.404731	0.325561	-0.200275	0.926925	-0.0743377	0.755953
Spcs2	ENSMUSG00000035227	5	BDNF,GSK3B,LGR4,NR1D1,TRP53	5	BDNF,GSK3B,LGR4,NR1D1,TRP53	0		5730406I15Rik	signal peptidase complex subunit 2 homolog (S. cerevisiae) [Source:MGI Symbol;Acc:MGI:1913874]	chr7	99837569	99863371	-	protein_coding	0.965903	0.0345158	0.999842	0.082555	0.957693	0.131551	0.999972	-0.129365	0.50767	0.224477	0.999878	-0.0251954	0.999815	-0.0361171	0.999263	-0.000533714	0.0549047	0.211711	0.558535	0.279058	0.429866	-0.656181	0.99989	-0.0702768	0.972861	0.0248769	0.202956	0.38155	0.000578737	0.534648	0.981803	0.00448657	0.721291	-0.449472	0.755953
Gmpr	ENSMUSG00000000253	4	APC,BECN1,ERBB3,NKX21	3	APC,BECN1,NKX21	1	ERBB3	2310004P21Rik	guanosine monophosphate reductase [Source:MGI Symbol;Acc:MGI:1913605]	chr13	45507444	45546382	+	protein_coding	0.958899	1.27408	0.999842	0.168482	0.959066	-0.122575	0.999972	0.541514	0.211842	0.746553	0.999878	-0.237405	1.3288E-05	1.59622	0.906083	-0.116206	0.225645	-0.350685	0.991445	0.192783	0.521431	-0.690017	0.99989	0.467816	0.933339	-0.850162	0.555362	-0.577747	0.508103	-0.2631	0.000142786	1.16004	0.926925	0.404104	0.998078
Gm2a	ENSMUSG00000000594	4	APC,BECN1,NKX21,TRP53	4	APC,BECN1,NKX21,TRP53	0			GM2 ganglioside activator protein [Source:MGI Symbol;Acc:MGI:95762]	chr11	55098115	55113029	+	protein_coding	0.958899	1.02646	0.999842	0.192065	0.957693	0.128656	0.999972	-0.132989	0.432807	-0.289892	0.999878	-0.0730819	3.75508E-10	1.58629	0.815943	0.275858	0.718134	0.0523102	0.17458	0.471267	0.856778	-0.0763306	0.99989	-0.456685	0.965777	-0.0371719	0.761437	-0.120444	0.508103	0.238285	1.21523E-10	1.38535	0.926925	-0.320473	0.755953
Hk2	ENSMUSG00000000628	4	APC,BECN1,NKX21,TRP53	4	APC,BECN1,NKX21,TRP53	0		HKII	hexokinase 2 [Source:MGI Symbol;Acc:MGI:1315197]	chr6	82725025	82774454	-	protein_coding	0.958899	0.264101	0.999842	-0.151029	0.959066	-0.138507	0.999972	0.189549	0.536777	-0.336561	0.999878	-0.250108	2.40269E-06	1.18152	0.815943	0.259629	0.934252	-0.0175414	0.991445	0.187233	0.86868	0.0986949	0.99989	-0.312619	0.933339	0.30513	0.620614	-0.299754	0.845774	-0.06076	2.22131E-13	1.5558	0.926925	0.187025	0.755953
Serpinf1	ENSMUSG00000000753	4	APC,KEAP1,MET,NKX21	0		4	APC,KEAP1,MET,NKX21	EPC-1,Pedf,Pedfl,Sdf3	serine (or cysteine) peptidase inhibitor, clade F, member 1 [Source:MGI Symbol;Acc:MGI:108080]	chr11	75409769	75422701	-	protein_coding	0.961643	-0.0684335	0.999842	-0.144274	0.957693	-0.319387	0.999972	-0.00814314	0.84941	-0.0918323	0.999878	-0.202429	0.00348235	-0.673492	0.94197	0.0718592	0.106826	0.399362	0.0186271	0.682139	0.429866	-0.595049	0.99989	-0.437134	0.933339	-0.478166	0.700876	-0.223138	0.508103	0.189868	0.213128	-0.310408	0.926925	-0.261775	0.755953
Ppard	ENSMUSG00000002250	4	APC,BECN1,NKX21,TRP53	4	APC,BECN1,NKX21,TRP53	0		Nr1c2,NUC1,PPAR-delta,Pparb,Pparb/d,PPARdelta/beta	peroxisome proliferator activator receptor delta [Source:MGI Symbol;Acc:MGI:101884]	chr17	28232754	28301469	+	protein_coding	0.958899	-0.294775	0.999842	-0.203735	0.963953	-0.113257	0.999972	0.370212	0.635503	0.247495	0.999878	0.244927	0.000253259	1.0463	0.815943	0.38028	0.109054	0.399644	0.205235	0.646975	0.744111	-0.206446	0.99989	-0.528667	0.959925	-0.0656745	0.566942	0.301166	0.508103	0.373095	3.08355E-08	1.35615	0.926925	0.0579116	0.895681
Cp	ENSMUSG00000003617	4	APC,ERBB3,NKX21,PID1	4	APC,ERBB3,NKX21,PID1	0		D3Ertd555e	ceruloplasmin [Source:MGI Symbol;Acc:MGI:88476]	chr3	19957054	20009145	+	protein_coding	0.958899	4.23839	0.999842	0.333838	0.962073	-0.227249	0.999972	-0.472095	0.856018	0.175753	0.999878	0.670829	6.57269E-08	5.19779	0.815943	0.820504	0.81097	-0.130652	0.991445	0.349204	0.827236	-0.510544	0.99989	0.794524	0.933339	-1.73696	0.397784	-1.87252	0.727908	-0.267602	0.11282	0.93993	0.926925	-0.180228	0.755953
Gstm5	ENSMUSG00000004032	4	APC,CTNNB1,KEAP1,NKX21	4	APC,CTNNB1,KEAP1,NKX21	0			glutathione S-transferase, mu 5 [Source:MGI Symbol;Acc:MGI:1309466]	chr3	107895821	107898686	+	protein_coding	0.958899	1.22722	0.999842	-0.342175	0.957693	-0.292297	0.999972	0.586056	0.660431	0.260947	0.999878	-0.806922	0.000694431	1.51704	0.815943	-0.668622	0.328704	0.352732	0.213575	1.07139	0.884729	-0.19139	0.99989	0.127952	0.933339	-0.437388	0.929815	0.103792	0.508103	0.621504	0.023727	1.12044	0.926925	-1.30788	0.755953
[truncated: 4,458 more rows]
[truncated: 365 more columns]
