# Supplementary material for: Mapping the dialogue: Decoding alveolar stem–niche interactions
Source: Proc Natl Acad Sci U S A. 2026 Jul 8;123(28):e2606113123. doi: 10.1073/pnas.2606113123 (PMC13367804; doi:10.1073/pnas.2606113123)
Supplement: Supplementary file 6 — Dataset S05 (XLSX) [file pnas.2606113123.sd05.xlsx]

## Sheet: Table S5 human_DiffExpr_padj0.0
symbol	gene	nbKOs	whichKOs	nbKOs_up	whichKOs_up	nbKOs_down	whichKOs_down	aliases	desc	seqnames	start	end	strand	type	MET_padj	MET_logFC	GLIS3_padj	GLIS3_logFC	TRP53_padj	TRP53_logFC	ACP6_padj	ACP6_logFC	PINK1_padj	PINK1_logFC	EIF2AK3_padj	EIF2AK3_logFC	CCBE1_padj	CCBE1_logFC	GDF2_padj	GDF2_logFC	TEAD1_padj	TEAD1_logFC	MECOM_padj	MECOM_logFC	HUWE1_padj	HUWE1_logFC	SFTPD_padj	SFTPD_logFC	TRP63_padj	TRP63_logFC	IL1A_padj	IL1A_logFC	PRKN_padj	PRKN_logFC	BMP10_padj	BMP10_logFC	PLA2G15_padj	PLA2G15_logFC	ROR1_padj
RGS5	ENSG00000143248	67	ANK3,ANTXR1,ATP6V0E,CCN2,CELSR1,CHAT,CHRNA3,CISH,CRELD1,CSNK1A1,CSNK2A1,CTSH,DRAM1,DSP,EGFL6,ELF5,ELOVL1,ERBB2,ERBB3,ERBB4,ERN1,FGFR2,FZD1,FZD4,FZD7,GNAI2,GSK3B,HHIP,HIF1A,HLF,IRF4,ITGB6,KIDINS220,LGR4,LGR5,LIPH,LNX2,LRP6,MAP2K1,MAP2K4,MAP3K2,MAP3K7,MAP4K3,MAP4K4,MYRF,NKD2,NKX21,NPR1,NR1D1,NR1D2,OCIAD2,PI4K2B,RBPJL,SDC1,SLC22A3,SLC6A14,SNX30,SOAT1,SPNS1,SPRY2,TLN1,TRIB3,TRP53,TTF1,USP6NL,VANGL1,V…	42	ANTXR1,CHAT,CHRNA3,CISH,CRELD1,CSNK1A1,ELF5,ERBB2,ERN1,FGFR2,FZD1,FZD4,FZD7,GSK3B,HHIP,HIF1A,IRF4,ITGB6,LGR4,LGR5,LIPH,LNX2,LRP6,MAP2K4,MAP3K2,MAP3K7,MAP4K3,MAP4K4,MYRF,NKD2,NR1D1,NR1D2,SDC1,SNX30,SPNS1,SPRY2,TLN1,TRIB3,TRP53,TTF1,USP6NL,VANGL2	25	ANK3,ATP6V0E,CCN2,CELSR1,CSNK2A1,CTSH,DRAM1,DSP,EGFL6,ELOVL1,ERBB3,ERBB4,GNAI2,HLF,KIDINS220,MAP2K1,NKX21,NPR1,OCIAD2,PI4K2B,RBPJL,SLC22A3,SLC6A14,SOAT1,VANGL1	MST092,MST106,MST129,MSTP032,MSTP092,MSTP106,MSTP129	regulator of G protein signaling 5 [Source:HGNC Symbol;Acc:HGNC:10001]	chr1	163142299	163321791	-	protein_coding	0.405508	-1.07599	0.98004	0.0849015	3.83213E-11	1.09006	0.989517	-0.131836	0.776263	-0.248877	0.661853	-0.39122	0.335972	0.121002	0.635555	0.154722	0.905986	-0.544693	0.999893	-0.301416	0.30745	-0.989485	0.743489	-0.771579	0.581243	-0.444368	0.922517	-0.178334	0.999298	-0.235087	0.610724	-0.461166	0.849866	-0.311177	0.532179
MMP3	ENSG00000149968	66	ANK3,ANTXR1,APC,ATF6,ATP6V0E,BDNF,BMP2,CD81,CDKN2B,CELSR2,CHAT,CISH,CRELD1,CSNK1A1,CSNK2A1,CTCF,CTSH,CXADR,DRAM1,EGFL6,ELF5,ELOVL1,ERBB3,ERBB4,ERN1,FGFR2,FZD4,GNAI1,GNAI2,HBEGF,HHIP,HLF,HOPX,ITGB6,KIDINS220,LGR4,LGR5,LIPH,LRG1,MAP2K1,MAP2K2,MAP2K3,MAP3K2,MAP3K5,MAP3K7,MAP4K3,MYO5C,NR1D2,OCIAD2,PI4K2B,RAD21,RBPJL,RYK,SDC1,SLC22A3,SLC6A14,SPNS1,SPRY1,SPRY2,SPRY4,TLN1,TRIB3,TRP53,USP6NL,VANGL1,VANGL2	39	ANTXR1,ATF6,BMP2,CD81,CHAT,CISH,CRELD1,CSNK1A1,CSNK2A1,CTCF,CXADR,ELF5,ERN1,FGFR2,FZD4,HHIP,ITGB6,KIDINS220,LGR4,LGR5,LIPH,LRG1,MAP2K1,MAP2K2,MAP3K2,MAP3K5,MAP3K7,MAP4K3,NR1D2,RAD21,RYK,SDC1,SPNS1,SPRY2,TLN1,TRIB3,TRP53,USP6NL,VANGL2	27	ANK3,APC,ATP6V0E,BDNF,CDKN2B,CELSR2,CTSH,DRAM1,EGFL6,ELOVL1,ERBB3,ERBB4,GNAI1,GNAI2,HBEGF,HLF,HOPX,MAP2K3,MYO5C,OCIAD2,PI4K2B,RBPJL,SLC22A3,SLC6A14,SPRY1,SPRY4,VANGL1	STMY,STMY1	matrix metallopeptidase 3 [Source:HGNC Symbol;Acc:HGNC:7173]	chr11	102835801	102843803	-	protein_coding	0.853424	0.833524	0.98004	0.70645	1.59517E-05	-0.505087	0.989517	0.587512	0.776263	0.0800171	0.661853	0.125612	0.335972	0.601239	0.635555	-0.0491669	0.905986	-0.0971429	0.999893	-0.803962	0.491996	1.09579	0.867558	0.233713	0.701143	-0.000810178	0.887333	-0.0470139	0.999298	0.530382	0.762151	-0.267794	0.849866	-0.183243	0.868184
CCL2	ENSG00000108691	65	ANK3,ATF6,ATP6V0E,BMP2,CCN2,CD81,CDKN2B,CELSR2,CHRNA3,CHRNA5,CISH,CRELD1,CRISPLD2,CSNK1A1,CTNNB1,CTSH,DRAM1,DSP,EGFL6,ELF5,ELOVL1,ERBB2,ERBB3,ERBB4,FGFR2,FZD4,GNAI1,GNAI2,HHIP,HLF,ITGB6,KIDINS220,LAMP2,LGR4,LGR5,LIPH,LNX2,LRG1,MAP2K3,MAP3K2,MAP3K7,MAP4K3,MYO5C,NKD2,NR1D1,NR1D2,OCIAD2,PI4K2B,RAD21,RBPJL,RYK,SDC1,SLC22A3,SLC6A14,SNX30,SPNS1,SPRY1,SPRY2,SPRY4,TLN1,TRP53,TSPAN11,USP6NL,VANGL1,VANGL2	38	ATF6,BMP2,CD81,CDKN2B,CHRNA3,CISH,CRELD1,CRISPLD2,CSNK1A1,CTNNB1,ELF5,FGFR2,FZD4,HHIP,ITGB6,KIDINS220,LAMP2,LGR4,LGR5,LIPH,LNX2,LRG1,MAP3K2,MAP3K7,MAP4K3,NKD2,NR1D1,NR1D2,RAD21,RYK,SDC1,SNX30,SPNS1,SPRY2,TLN1,TRP53,USP6NL,VANGL2	27	ANK3,ATP6V0E,CCN2,CELSR2,CHRNA5,CTSH,DRAM1,DSP,EGFL6,ELOVL1,ERBB2,ERBB3,ERBB4,GNAI1,GNAI2,HLF,MAP2K3,MYO5C,OCIAD2,PI4K2B,RBPJL,SLC22A3,SLC6A14,SPRY1,SPRY4,TSPAN11,VANGL1	GDCF-2,HC11,MCAF,MCP-1,MCP1,MGC9434,SCYA2,SMC-CF	C-C motif chemokine ligand 2 [Source:HGNC Symbol;Acc:HGNC:10618]	chr17	34255285	34257203	+	protein_coding	0.852754	1.03655	0.98004	0.113669	5.20572E-06	0.335615	0.989517	0.332081	0.776263	0.213747	0.661853	0.469142	0.335972	0.0104306	0.680498	-0.0641242	0.905986	0.388034	0.999893	-0.0737785	0.458373	0.783407	0.672451	0.346575	0.998798	0.370545	0.688009	0.216927	0.999298	0.273272	0.633845	0.470369	0.849866	0.180819	0.797197
B2M	ENSG00000166710	64	ACP6,ATF6,ATG16L1,ATP6V0E,BDNF,BMP2,CAPN1,CCN2,CDKN2B,CELSR2,CHRNA5,CISH,CRISPLD2,CSNK1A1,CTNNB1,DRAM1,EGFL6,ELOVL1,ERBB2,ERBB3,ERBB4,FAM13A,FGFR2,FZD1,FZD4,FZD7,GNAI1,GNAI2,GSK3B,HHIP,IRF4,ITGB6,IVD,LGR4,LGR5,LIPH,LNX2,MAP2K1,MAP2K3,MAP2K4,MAP3K5,MAP4K3,MAP4K4,MYO5C,NAV2,NKD2,NPR1,NR1D1,OCIAD2,RAD21,SLC22A3,SLC6A14,SNX30,SOAT1,SPNS1,SPRY1,TLN1,TLR2,TNS1,TOLLIP,TRP53,TTF1,VANGL1,ZNRF3	41	ACP6,ATF6,ATG16L1,BDNF,CDKN2B,CELSR2,CHRNA5,CRISPLD2,CTNNB1,DRAM1,EGFL6,ERBB2,FAM13A,FGFR2,FZD1,FZD4,FZD7,GSK3B,HHIP,LGR4,LGR5,LIPH,LNX2,MAP2K3,MAP4K3,MAP4K4,MYO5C,NKD2,NPR1,NR1D1,RAD21,SLC6A14,SNX30,SPNS1,TLN1,TNS1,TOLLIP,TRP53,TTF1,VANGL1,ZNRF3	23	ATP6V0E,BMP2,CAPN1,CCN2,CISH,CSNK1A1,ELOVL1,ERBB3,ERBB4,GNAI1,GNAI2,IRF4,ITGB6,IVD,MAP2K1,MAP2K4,MAP3K5,NAV2,OCIAD2,SLC22A3,SOAT1,SPRY1,TLR2		beta-2-microglobulin [Source:HGNC Symbol;Acc:HGNC:914]	chr15	44711477	44718877	+	protein_coding	0.853424	1.2606	0.98004	0.112056	1.65026E-14	-0.384678	0.0177633	0.740937	0.776263	0.263692	0.661853	0.421076	0.335972	0.429965	0.924788	-0.10963	0.905986	0.115881	0.999893	-0.211246	0.491996	0.725263	0.591811	0.600981	0.382295	-0.120988	0.839864	0.173568	0.999298	0.219384	0.610724	-0.122417	0.849866	-0.642978	0.498791
CXCL8	ENSG00000169429	61	ANK3,ATF6,ATP6V0E,BMP2,CAPN1,CD36,CD81,CELSR2,CHRNA5,CISH,CSNK1A1,CTSH,CXADR,DRAM1,DSP,EGFL6,EGFR,ELF5,ELOVL1,ERBB2,ERBB3,ERBB4,FGFR2,FZD1,FZD4,GNAI1,GNAI2,GSK3B,HHIP,HLF,ITGB6,KIDINS220,LGR5,LIPH,LNX2,LRG1,MAP2K3,MAP3K2,MAP3K7,MAP4K3,MAP4K4,MAPK1,MYO5C,NKD1,NPR1,NR1D2,OCIAD2,PI4K2B,RYK,SDC1,SLC22A3,SNX30,SOAT1,SPNS1,SPRY4,TLN1,TRIB3,TRP53,TSPAN11,VANGL1,VANGL2	32	ATF6,BMP2,CAPN1,CD36,CD81,CISH,CSNK1A1,CXADR,ELF5,FGFR2,FZD1,FZD4,HHIP,ITGB6,KIDINS220,LGR5,LIPH,LNX2,LRG1,MAP3K2,MAP3K7,NKD1,NR1D2,RYK,SDC1,SNX30,SOAT1,SPNS1,TLN1,TRIB3,TRP53,VANGL2	29	ANK3,ATP6V0E,CELSR2,CHRNA5,CTSH,DRAM1,DSP,EGFL6,EGFR,ELOVL1,ERBB2,ERBB3,ERBB4,GNAI1,GNAI2,GSK3B,HLF,MAP2K3,MAP4K3,MAP4K4,MAPK1,MYO5C,NPR1,OCIAD2,PI4K2B,SLC22A3,SPRY4,TSPAN11,VANGL1	3-10C,AMCF-I,b-ENAP,GCP-1,GCP1,IL-8,IL8,K60,LECT,LUCT,LYNAP,MDNCF,MONAP,NAF,NAP-1,NAP1,SCYB8,TSG-1	C-X-C motif chemokine ligand 8 [Source:HGNC Symbol;Acc:HGNC:6025]	chr4	73740506	73743716	+	protein_coding	0.853424	1.44047	0.98004	0.600618	7.86938E-10	-1.56002	0.989517	0.591072	0.776263	-0.54789	0.961355	0.42836	0.335972	0.68719	0.773062	-1.12881	0.998046	0.201902	0.999893	-0.165511	0.571646	0.744762	0.816213	0.672314	0.641296	0.416901	0.682601	0.496696	0.999298	0.332794	0.614851	0.290159	0.982546	0.169248	0.726149
CXCL6	ENSG00000124875	60	ANK3,ATF6,BMP2,CCN2,CDKN2B,CHAT,CHRNA3,CISH,CRELD1,CSNK1A1,CTSH,CXADR,DSP,EGFL6,ELF5,ELOVL1,ERBB3,ERBB4,FGFR2,FZD1,FZD4,FZD7,GNAI2,HHIP,HIF1A,HLF,ITGB6,KIDINS220,LGR5,LIPH,LNX2,LRG1,LRP6,MAP2K3,MAP3K2,MAP3K7,MAP4K3,MYO5C,NKX21,NPR1,NR1D1,NR1D2,OCIAD2,PI4K2B,RAD21,RBPJL,SDC1,SLC22A3,SLC6A14,SNX30,SPNS1,SPRY1,SPRY2,SPRY4,TLN1,TRIB3,TRP53,USP6NL,VANGL1,VANGL2	38	ATF6,BMP2,CDKN2B,CHAT,CHRNA3,CISH,CRELD1,CSNK1A1,CXADR,ELF5,FGFR2,FZD1,FZD4,FZD7,HHIP,HIF1A,ITGB6,KIDINS220,LGR5,LIPH,LNX2,LRG1,LRP6,MAP3K2,MAP3K7,MAP4K3,NR1D1,NR1D2,RAD21,SDC1,SNX30,SPNS1,SPRY2,TLN1,TRIB3,TRP53,USP6NL,VANGL2	22	ANK3,CCN2,CTSH,DSP,EGFL6,ELOVL1,ERBB3,ERBB4,GNAI2,HLF,MAP2K3,MYO5C,NKX21,NPR1,OCIAD2,PI4K2B,RBPJL,SLC22A3,SLC6A14,SPRY1,SPRY4,VANGL1	CKA-3,GCP-2,SCYB6	C-X-C motif chemokine ligand 6 [Source:HGNC Symbol;Acc:HGNC:10643]	chr4	73836497	73838760	+	protein_coding	0.430105	0.663879	0.98004	0.447575	7.83766E-05	-0.205317	0.989517	0.441121	0.776263	0.0656739	0.661853	0.200522	0.335972	0.50589	0.635555	0.0272059	0.905986	-0.123892	0.999893	-0.358553	0.436986	0.748068	0.958417	-0.0770028	0.618154	0.232396	0.771929	0.0647284	0.999298	0.542854	0.953785	-0.194847	0.849866	-0.0811487	0.792812
CXCL1	ENSG00000163739	60	ANK3,ATF6,ATP6V0E,BMP2,CAPN1,CD81,CDKN2B,CELSR2,CHAT,CHRNA3,CISH,CRELD1,CSNK1A1,CSNK2A1,CTSH,CXADR,DRAM1,DSP,EGFL6,EGFR,ELF5,ELOVL1,ERBB4,FGFR2,FZD1,FZD4,GNAI2,HHIP,HLF,ITGB6,KIDINS220,LGR5,LIPH,LNX2,LRG1,MAP2K3,MAP3K2,MAP3K7,MAP4K3,MYO5C,NKD2,NR1D1,NR1D2,OCIAD2,PI4K2B,RAD21,RYK,SDC1,SLC22A3,SLC6A14,SNX30,SPNS1,SPRY4,TLN1,TRIB3,TRP53,TSPAN11,USP6NL,VANGL1,VANGL2	38	ATF6,BMP2,CAPN1,CD81,CDKN2B,CHAT,CHRNA3,CISH,CRELD1,CSNK1A1,CXADR,ELF5,FGFR2,FZD1,FZD4,HHIP,ITGB6,KIDINS220,LGR5,LIPH,LNX2,LRG1,MAP3K2,MAP3K7,MAP4K3,NKD2,NR1D1,NR1D2,RAD21,RYK,SDC1,SNX30,SPNS1,TLN1,TRIB3,TRP53,USP6NL,VANGL2	22	ANK3,ATP6V0E,CELSR2,CSNK2A1,CTSH,DRAM1,DSP,EGFL6,EGFR,ELOVL1,ERBB4,GNAI2,HLF,MAP2K3,MYO5C,OCIAD2,PI4K2B,SLC22A3,SLC6A14,SPRY4,TSPAN11,VANGL1	FSP,GRO1,GROa,MGSA,MGSA-a,NAP-3,SCYB1	C-X-C motif chemokine ligand 1 [Source:HGNC Symbol;Acc:HGNC:4602]	chr4	73869404	73871242	+	protein_coding	0.763041	1.16014	0.98004	0.791985	3.03858E-05	-0.328414	0.989517	0.394843	0.776263	0.0624095	0.661853	0.892286	0.335972	0.68227	0.656194	-0.0238315	0.905986	0.167736	0.999893	-0.516432	0.491996	1.33787	0.70141	0.610698	0.942903	-0.121332	0.70137	0.163597	0.999298	0.831239	0.853693	0.479399	0.849866	-0.447151	0.972646
CXCL3	ENSG00000163734	58	ANK3,ATF6,ATP6V0E,BMP2,CELSR2,CHAT,CHRNA3,CISH,CRELD1,CSNK1A1,CSNK2A1,CTSH,CXADR,DSP,EGFL6,ELF5,ELOVL1,ERBB4,ERN1,FGFR2,FZD4,GNAI1,GNAI2,HHIP,HLF,ITGB6,KIDINS220,LGR5,LIPH,LNX2,LRG1,MAP2K3,MAP3K2,MAP3K5,MAP3K7,MAP4K3,MYO5C,NKD2,NKX21,NR1D2,OCIAD2,PI4K2B,RYK,SDC1,SLC22A3,SLC6A14,SNX30,SPNS1,SPRY1,SPRY4,TLN1,TLR2,TRIB3,TRP53,TSPAN11,USP6NL,VANGL1,VANGL2	34	ATF6,BMP2,CHAT,CHRNA3,CISH,CRELD1,CSNK1A1,CXADR,ELF5,ERN1,FGFR2,FZD4,HHIP,ITGB6,KIDINS220,LGR5,LIPH,LNX2,LRG1,MAP3K2,MAP3K7,MAP4K3,NKD2,NR1D2,RYK,SDC1,SNX30,SPNS1,TLN1,TLR2,TRIB3,TRP53,USP6NL,VANGL2	24	ANK3,ATP6V0E,CELSR2,CSNK2A1,CTSH,DSP,EGFL6,ELOVL1,ERBB4,GNAI1,GNAI2,HLF,MAP2K3,MAP3K5,MYO5C,NKX21,OCIAD2,PI4K2B,SLC22A3,SLC6A14,SPRY1,SPRY4,TSPAN11,VANGL1	CINC-2b,GRO3,GROg,MIP-2b,SCYB3	C-X-C motif chemokine ligand 3 [Source:HGNC Symbol;Acc:HGNC:4604]	chr4	74036589	74038689	-	protein_coding	0.489745	-0.690423	0.98004	-0.362354	0.000101785	0.274505	0.989517	-0.186461	0.776263	0.113922	0.661853	-0.163736	0.335972	-0.19998	0.808075	-0.0109888	0.905986	0.00301	0.999893	0.0405911	0.491996	-0.686535	0.591811	-0.0307004	0.566518	-0.1106	0.98122	-0.273618	0.999298	-0.137432	0.689626	-0.167097	0.849866	-0.231322	0.899834
TNFRSF11B	ENSG00000164761	58	ANK3,APC,AREG,ATF6,ATP6V0E,BDNF,CCN2,CELSR2,CISH,CSNK1A1,CSNK2A1,CTCF,CTNNB1,CTSH,DRAM1,DSP,EGFL6,EGFR,ELOVL1,ERBB2,ERBB3,ERBB4,FGFR2,FZD1,FZD4,GNAI1,GNAI2,HBEGF,HHIP,HLF,HOPX,LIPH,LNX2,LRG1,MAP2K3,MAP3K1,MAP3K5,MAP4K3,MAPK1,MYO5C,NKD1,NKX21,NPR1,OCIAD2,SDC1,SEMA3E,SH3RF1,SLC22A3,SNX30,SPNS1,SPRY1,SPRY4,TLR2,TRIB3,TRP53,TSPAN11,VANGL1,ZFP385B	17	ATF6,CISH,CTCF,CTNNB1,FGFR2,FZD1,FZD4,HHIP,LIPH,LNX2,LRG1,NKD1,SDC1,SNX30,SPNS1,TRIB3,TRP53	41	ANK3,APC,AREG,ATP6V0E,BDNF,CCN2,CELSR2,CSNK1A1,CSNK2A1,CTSH,DRAM1,DSP,EGFL6,EGFR,ELOVL1,ERBB2,ERBB3,ERBB4,GNAI1,GNAI2,HBEGF,HLF,HOPX,MAP2K3,MAP3K1,MAP3K5,MAP4K3,MAPK1,MYO5C,NKX21,NPR1,OCIAD2,SEMA3E,SH3RF1,SLC22A3,SPRY1,SPRY4,TLR2,TSPAN11,VANGL1,ZFP385B	OCIF,OPG,TR1	TNF receptor superfamily member 11b [Source:HGNC Symbol;Acc:HGNC:11909]	chr8	118923557	118952200	-	protein_coding	0.36766	-0.775639	0.98004	-0.384995	0.00399292	0.206352	0.982507	-0.196213	0.776263	-0.30326	0.754985	-0.23906	0.398176	-0.295975	0.932147	-0.179368	0.905986	-0.236554	0.999893	0.216538	0.491996	-0.352824	0.591811	-0.0130081	0.373407	-0.132038	0.682601	-0.0931193	0.999298	-0.280394	0.697348	-0.231481	0.888259	0.136372	0.670286
PLAT	ENSG00000104368	57	ACOXL,ANK3,ANTXR1,ATF6,ATP6V0E,BECN1,CCBE1,CD81,CDKN2B,CHAT,CHRNA5,CISH,CTCF,CTNNB1,CTSH,DRAM1,DSP,ELF5,ELOVL1,ERBB3,ERBB4,FBXW11,FGFR2,GNAI1,GNAI2,HLF,HOPX,IL4RA,ITGB6,KIDINS220,LGR4,LNX2,LRG1,MAP2K2,MAP3K1,MAP3K5,MAP3K7,MAP4K3,MET,MYO5C,NKD2,NKX21,NPR1,PI4K2B,RAD21,SDC1,SH2B1,SLC22A3,SNX30,SOAT1,SOCS2,SPRY1,SPRY4,SYT4,TRP53,VANGL2,XBP1	27	ANTXR1,ATF6,BECN1,CD81,CDKN2B,CISH,CTCF,CTNNB1,ELF5,FBXW11,ITGB6,KIDINS220,LGR4,LRG1,MAP2K2,MAP3K1,MAP3K5,MAP3K7,PI4K2B,RAD21,SDC1,SLC22A3,SOAT1,SOCS2,TRP53,VANGL2,XBP1	30	ACOXL,ANK3,ATP6V0E,CCBE1,CHAT,CHRNA5,CTSH,DRAM1,DSP,ELOVL1,ERBB3,ERBB4,FGFR2,GNAI1,GNAI2,HLF,HOPX,IL4RA,LNX2,MAP4K3,MET,MYO5C,NKD2,NKX21,NPR1,SH2B1,SNX30,SPRY1,SPRY4,SYT4		plasminogen activator, tissue type [Source:HGNC Symbol;Acc:HGNC:9051]	chr8	42175233	42207724	-	protein_coding	0.00829599	1.17795	0.98004	0.755759	5.93094E-10	-2.0341	0.982507	0.0168575	0.776263	0.0677096	0.661853	0.694593	0.00232502	0.426352	0.499913	0.238572	0.905986	0.312473	0.999893	-0.215828	0.491996	1.94425	0.591811	0.183178	0.42308	-0.00187743	0.688899	0.102151	0.999298	0.624164	0.610724	-0.117737	0.853383	-0.174554	0.498791
DCN	ENSG00000011465	56	ATG16L1,BDNF,BMP2,CAPN1,CCN2,CD81,CDKN2B,CELSR2,CELSR3,CHRNA5,CISH,CSNK1A1,CTCF,CTSH,DRAM1,DVL1,EGFL6,ELF5,FGFR2,FZD7,HBEGF,HUWE1,IRF4,ITGB6,KIDINS220,LGR4,LGR5,MAP2K1,MAP2K3,MAP3K1,MAP3K2,MAP3K5,MAP4K3,MET,MYO5C,MYRF,NAV2,NKD1,NKD2,NKX21,NR1D1,PDE7B,SDC1,SH3RF1,SLC22A3,SLC39A8,SOAT1,SPNS1,TERT,TLR2,TTF1,VANGL1,VANGL2,WNT9B,ZFP385B,ZNRF3	32	ATG16L1,BDNF,CDKN2B,CELSR2,CELSR3,CHRNA5,CTSH,DRAM1,DVL1,EGFL6,FGFR2,FZD7,HBEGF,HUWE1,LGR4,LGR5,MAP2K3,MAP4K3,MET,MYO5C,MYRF,NKD2,NKX21,NR1D1,PDE7B,SH3RF1,SLC39A8,TTF1,VANGL1,WNT9B,ZFP385B,ZNRF3	24	BMP2,CAPN1,CCN2,CD81,CISH,CSNK1A1,CTCF,ELF5,IRF4,ITGB6,KIDINS220,MAP2K1,MAP3K1,MAP3K2,MAP3K5,NAV2,NKD1,SDC1,SLC22A3,SOAT1,SPNS1,TERT,TLR2,VANGL2	DSPG2,SLRR1B	decorin [Source:HGNC Symbol;Acc:HGNC:2705]	chr12	91140484	91183123	-	protein_coding	0.000118872	-1.08523	0.434433	-0.396876	0.0568989	0.304324	0.0839902	-0.274578	0.843149	0.0383951	0.661853	-0.15613	0.244632	-0.030723	0.916736	-0.197002	0.905986	-0.200648	0.30033	-0.103604	5.88715E-06	-1.04288	0.591811	0.0165663	0.998003	-0.136442	0.855712	0.186544	0.197806	-0.145546	0.610724	0.156933	0.849866	0.00020895	0.498791
IL13RA2	ENSG00000123496	56	ANK3,ATF6,ATP6V0E,CELSR1,CELSR2,CHRNA3,CISH,CRELD1,CRISPLD2,CSNK2A1,CTNNB1,CTSH,DSP,ELF5,ELOVL1,ERBB3,ERBB4,ERN1,FGFR2,FZD1,FZD4,FZD7,GNAI2,HBEGF,HHIP,HLF,IL4RA,ITGB6,LGR5,LIPH,LNX2,LRG1,LRP6,MAP3K7,MAP4K3,MET,MYO5C,MYRF,NKD2,NKX21,NR1D1,NR1D2,OCIAD2,RBPJL,SDC1,SLC22A3,SLC6A14,SNX30,SOAT1,SPNS1,SPRY1,SPRY2,SPRY4,TLN1,TRP53,USP6NL	32	ATF6,CHRNA3,CISH,CRELD1,CRISPLD2,CTNNB1,ELF5,ERN1,FGFR2,FZD1,FZD4,FZD7,HHIP,ITGB6,LGR5,LIPH,LNX2,LRG1,LRP6,MAP3K7,MAP4K3,MYRF,NKD2,NR1D1,NR1D2,SDC1,SNX30,SPNS1,SPRY2,TLN1,TRP53,USP6NL	24	ANK3,ATP6V0E,CELSR1,CELSR2,CSNK2A1,CTSH,DSP,ELOVL1,ERBB3,ERBB4,GNAI2,HBEGF,HLF,IL4RA,MET,MYO5C,NKX21,OCIAD2,RBPJL,SLC22A3,SLC6A14,SOAT1,SPRY1,SPRY4	CD213a2,CT19,IL-13R,IL13BP	interleukin 13 receptor subunit alpha 2 [Source:HGNC Symbol;Acc:HGNC:5975]	chrX	115003975	115018973	-	protein_coding	0.0383879	-0.781612	0.98004	-0.276258	1.68664E-08	0.840441	0.989517	-0.258906	0.776263	-0.208786	0.661853	-0.270163	0.335972	-0.169143	0.920708	-0.0727354	0.905986	-0.420659	0.999893	-0.247824	0.134476	-0.764202	0.591811	-0.125691	0.378796	-0.135912	0.988874	-0.301611	0.999298	-0.111384	0.610724	-0.421985	0.849866	-0.27862	0.498791
MALAT1	ENSG00000251562	56	ANK3,ANTXR1,APC,ATP6V0E,BMP2,CAPN1,CCN2,CD81,CELSR1,CHRNA5,CISH,CSNK1A1,CTSH,DRAM1,EGFR,ELF5,ELOVL1,ERBB2,ERBB3,ERBB4,FBXW11,GNAI1,GNAI2,HLF,IRF4,ITGB6,KIDINS220,LNX2,MAP2K1,MAP2K2,MAP2K3,MAP2K4,MAP3K1,MAP3K5,MAP4K4,MAPK1,MTUS1,MYO5C,OCIAD2,PDE7B,PI4K2B,RBPJL,RYK,SDC1,SLC22A3,SOAT1,SOCS2,TGIF1,TINAG,TLR2,TRP63,TSPAN11,TTF1,USP6NL,VANGL1,VANGL2	36	ANK3,ANTXR1,APC,BMP2,CCN2,CHRNA5,CSNK1A1,CTSH,EGFR,ELF5,ELOVL1,ERBB4,FBXW11,GNAI1,GNAI2,HLF,IRF4,LNX2,MAP2K1,MAP2K4,MAP3K1,MAP4K4,MYO5C,OCIAD2,PDE7B,PI4K2B,RBPJL,RYK,SLC22A3,TGIF1,TINAG,TLR2,TRP63,TSPAN11,TTF1,USP6NL	20	ATP6V0E,CAPN1,CD81,CELSR1,CISH,DRAM1,ERBB2,ERBB3,ITGB6,KIDINS220,MAP2K2,MAP2K3,MAP3K5,MAPK1,MTUS1,SDC1,SOAT1,SOCS2,VANGL1,VANGL2	HCN,LINC00047,MALAT-1,mascRNA,NCRNA00047,NEAT2,PRO1073	metastasis associated lung adenocarcinoma transcript 1 (non-protein coding) [Source:HGNC Symbol;Acc:HGNC:29665]	chr11	65497762	65506516	+	lincRNA	0.101574	2.0473	0.98004	1.11512	0.625995	-0.973107	0.149369	0.328031	0.776263	0.0272017	0.661853	0.884962	0.573111	0.858562	0.854898	0.885524	0.400027	0.986375	0.999893	0.327829	0.0562903	0.788695	0.591811	0.0916267	0.00172127	-0.0274644	0.682601	0.236411	0.999298	0.849396	0.610724	0.0887011	0.965689	-0.574423	0.774307
C1S	ENSG00000182326	55	ACP6,ATF6,ATG16L1,BMP2,CAPN1,CCBE1,CCN2,CDKN2B,CELSR2,CHRNA5,CISH,CRISPLD2,CSNK1A1,DVL1,ELF5,ELOVL1,ERBB2,FAM13A,FGFR2,FZD4,FZD7,GNAI2,HBEGF,HUWE1,ITGB6,IVD,LGR4,LNX2,LRP2,MAP2K3,MAP2K4,MAP3K5,MAP4K3,MET,MTUS1,MYO5C,MYRF,NAV2,NPR1,NR1D1,SH3RF1,SLC22A3,SLC6A14,SPNS1,SPRY1,SPRY4,TERT,TGIF1,TINAG,TLR2,TOLLIP,TTF1,WNT9B,ZFP385B,ZNRF3	29	ACP6,ATF6,ATG16L1,CCBE1,CDKN2B,CELSR2,CHRNA5,DVL1,ERBB2,FAM13A,FGFR2,FZD4,FZD7,HBEGF,HUWE1,LGR4,LNX2,LRP2,MAP2K3,MET,MTUS1,MYO5C,MYRF,NR1D1,SLC6A14,TOLLIP,TTF1,WNT9B,ZNRF3	26	BMP2,CAPN1,CCN2,CISH,CRISPLD2,CSNK1A1,ELF5,ELOVL1,GNAI2,ITGB6,IVD,MAP2K4,MAP3K5,MAP4K3,NAV2,NPR1,SH3RF1,SLC22A3,SPNS1,SPRY1,SPRY4,TERT,TGIF1,TINAG,TLR2,ZFP385B		complement C1s [Source:HGNC Symbol;Acc:HGNC:1247]	chr12	6988259	7071032	+	protein_coding	0.0339791	-0.797381	0.944523	-0.445131	0.687102	0.185984	0.000870407	-0.388577	0.776263	0.0827068	0.661853	-0.136656	0.00232502	-0.311281	0.97307	-0.128317	0.905986	-0.12467	0.999893	0.322612	8.37627E-05	-0.735056	0.771105	-0.130659	0.388789	-0.169466	0.723311	0.0958945	0.0705022	-0.0880436	0.610724	-0.000771051	0.849866	0.0772106	0.498791
STC1	ENSG00000159167	54	ANK3,ANTXR1,APC,ATF6,ATP6V0E,BDNF,BMP2,CD36,CD81,CDKN2B,CELSR2,CISH,CRELD1,CTSH,DRAM1,DSP,ELF5,ELOVL1,ERBB3,ERBB4,FZD4,GNAI2,HBEGF,HHIP,HLF,HOPX,ITGB6,JUP,LAMP2,LGR5,LIPH,MAP2K3,MAP2K4,MAP3K1,MAP3K2,MAP3K7,MAP4K3,MYO5C,NPR1,NR1D1,NR1D2,OCIAD2,RBPJL,SDC1,SLC22A3,SLC6A14,SNX30,SPNS1,SPRY1,SPRY4,TLN1,TRP53,VANGL1,VANGL2	27	ANTXR1,ATF6,BMP2,CD36,CD81,CDKN2B,CISH,CRELD1,ELF5,FZD4,HHIP,ITGB6,LGR5,LIPH,MAP2K4,MAP3K1,MAP3K2,MAP3K7,MAP4K3,NR1D1,NR1D2,SDC1,SNX30,SPNS1,TLN1,TRP53,VANGL2	27	ANK3,APC,ATP6V0E,BDNF,CELSR2,CTSH,DRAM1,DSP,ELOVL1,ERBB3,ERBB4,GNAI2,HBEGF,HLF,HOPX,JUP,LAMP2,MAP2K3,MYO5C,NPR1,OCIAD2,RBPJL,SLC22A3,SLC6A14,SPRY1,SPRY4,VANGL1	STC	stanniocalcin 1 [Source:HGNC Symbol;Acc:HGNC:11373]	chr8	23841915	23854807	-	protein_coding	0.435787	-0.880855	0.98004	-0.219112	4.46875E-17	0.246734	0.989517	-0.147214	0.776263	0.216656	0.661853	-0.112856	0.335972	0.0237453	0.635555	0.132518	0.905986	0.145386	0.999893	0.126428	0.491996	-0.505849	0.591811	-0.154646	0.615126	-0.244004	0.97482	0.185252	0.999298	-0.163571	0.623501	0.0949326	0.849866	0.00912806	0.711619
FTH1	ENSG00000167996	52	ANK3,APC,ATF6,BDNF,BMP2,CAPN1,CCN2,CD81,CDKN2B,CHRNA5,CISH,CRISPLD2,CSNK1A1,CTSH,CXADR,DSP,EGFL6,ELF5,ELOVL1,ERBB2,ERBB4,GNAI1,GNAI2,HBEGF,HLF,HOPX,ITGB6,KIDINS220,LGR4,LGR5,LRG1,MAP2K1,MAP2K2,MAP2K3,MAP3K5,MAP3K7,MYO5C,MYRF,OCIAD2,RAD21,SDC1,SLC22A3,SOAT1,SPNS1,SPRY1,SPRY4,TLN1,TRP53,TSPAN11,VANGL1,VANGL2,ZNRF3	26	ATF6,BDNF,BMP2,CAPN1,CD81,CDKN2B,CISH,CRISPLD2,CSNK1A1,CXADR,ELF5,ERBB2,ITGB6,KIDINS220,LGR4,LGR5,MAP2K2,MAP3K7,RAD21,SDC1,SOAT1,SPNS1,TLN1,TRP53,VANGL2,ZNRF3	26	ANK3,APC,CCN2,CHRNA5,CTSH,DSP,EGFL6,ELOVL1,ERBB4,GNAI1,GNAI2,HBEGF,HLF,HOPX,LRG1,MAP2K1,MAP2K3,MAP3K5,MYO5C,MYRF,OCIAD2,SLC22A3,SPRY1,SPRY4,TSPAN11,VANGL1	FHC,FTH,FTHL6,PIG15,PLIF	ferritin heavy chain 1 [Source:HGNC Symbol;Acc:HGNC:3976]	chr11	61959718	61967660	-	protein_coding	0.407698	0.911442	0.998715	0.413135	0.00478724	-1.0658	0.989517	-0.01326	0.776263	-0.173774	0.661853	0.12782	0.783994	0.826216	0.911544	-0.239927	0.905986	-0.262252	0.999893	-0.539689	0.382944	0.313343	0.591811	0.0705282	0.373407	0.100103	0.682601	-0.0777787	0.999298	0.297454	0.610724	-0.0761225	0.849866	0.0186655	0.532608
LUM	ENSG00000139329	52	ACP6,ATG16L1,BDNF,BMP2,CAPN1,CCN2,CD81,CELSR2,CHRNA5,CISH,CSNK1A1,DRAM1,ELF5,FAM13A,FGFR2,FZD4,FZD7,HBEGF,HUWE1,IRF4,ITGB6,IVD,LGR4,LGR5,LNX2,LRP5,LRP6,MAP2K1,MAP2K3,MAP3K2,MAP3K5,MET,MYO5C,MYRF,NAV2,NKX21,NPR1,NR1D1,PRKN,SDC1,SH3RF1,SLC22A3,SLC39A8,SNX30,SOAT1,SPNS1,SPRY1,SPRY4,TERT,TLR2,TRP53,TTF1	27	ACP6,ATG16L1,BDNF,CELSR2,CHRNA5,DRAM1,FAM13A,FGFR2,FZD4,FZD7,HBEGF,HUWE1,LGR4,LGR5,LNX2,LRP6,MAP2K3,MET,MYO5C,MYRF,NKX21,NR1D1,PRKN,SH3RF1,SLC39A8,SNX30,TTF1	25	BMP2,CAPN1,CCN2,CD81,CISH,CSNK1A1,ELF5,IRF4,ITGB6,IVD,LRP5,MAP2K1,MAP3K2,MAP3K5,NAV2,NPR1,SDC1,SLC22A3,SOAT1,SPNS1,SPRY1,SPRY4,TERT,TLR2,TRP53	LDC,SLRR2D	lumican [Source:HGNC Symbol;Acc:HGNC:6724]	chr12	91102629	91111831	-	protein_coding	0.000655258	-0.816876	0.886668	-0.363019	0.0349999	0.797504	1.07186E-05	-0.153557	0.870799	-0.108573	0.661853	-0.472962	0.154113	-0.511838	0.635555	-0.0355949	0.905986	-0.457569	0.651918	-0.0622509	0.00305891	-0.773692	0.930584	-0.334546	0.93701	-0.232632	0.828047	0.00363751	0.0348954	-0.424258	0.610724	-0.599678	0.849866	-0.320689	0.498791
A2M	ENSG00000175899	51	ANK3,ATF6,BDNF,CCN2,CD81,CDKN2B,CELSR2,CHRNA5,CISH,CSNK1A1,CSNK2A1,DRAM1,DVL1,ELF5,ELOVL1,ERBB4,FGFR2,FZD1,GNAI1,GNAI2,GSK3B,HBEGF,IL4RA,ITGB6,KIDINS220,LGR4,LGR5,LIPH,LNX2,MAP2K2,MAP2K3,MAP2K4,MAP3K2,MAP4K3,MARCKS,MYO5C,NKD1,NKX21,NPR1,PDE7B,RBPJL,SH3RF1,SLC6A14,SNX30,SOAT1,SPNS1,TLR2,TRIB3,TRP53,TSPAN11,VANGL1	14	ATF6,CD81,CHRNA5,DVL1,IL4RA,KIDINS220,LGR4,MAP2K2,MARCKS,NKD1,RBPJL,SLC6A14,SOAT1,TRIB3	37	ANK3,BDNF,CCN2,CDKN2B,CELSR2,CISH,CSNK1A1,CSNK2A1,DRAM1,ELF5,ELOVL1,ERBB4,FGFR2,FZD1,GNAI1,GNAI2,GSK3B,HBEGF,ITGB6,LGR5,LIPH,LNX2,MAP2K3,MAP2K4,MAP3K2,MAP4K3,MYO5C,NKX21,NPR1,PDE7B,SH3RF1,SNX30,SPNS1,TLR2,TRP53,TSPAN11,VANGL1	CPAMD5,FWP007,S863-7	alpha-2-macroglobulin [Source:HGNC Symbol;Acc:HGNC:7]	chr12	9067712	9116157	-	protein_coding	0.801345	-2.12096	0.98004	-0.706389	0.00901073	1.27529	0.989517	-0.353484	0.776263	-0.00409306	0.661853	-0.0216419	0.335972	-0.41344	0.635555	-0.211203	0.905986	-0.119739	0.999893	-0.181244	0.188528	-1.94658	0.830254	-0.576052	0.725068	-0.225021	0.805982	-0.344418	0.999298	-1.06121	0.999865	-0.285724	0.980376	-0.747341	0.712287
MT-CO2	ENSG00000198712	51	ANK3,ATF6,ATP6V0E,BDNF,CAPN1,CELSR3,CISH,CRISPLD2,CSNK1A1,CTSH,DRAM1,EGFR,ELF5,ELOVL1,ERBB3,ERBB4,GNAI1,GNAI2,KIDINS220,LGR5,LIPH,LRG1,MAP2K1,MAP2K4,MAP3K1,MAP3K2,MAP3K7,MAP4K3,MAP4K4,MAPK1,MYO5C,NAV2,NKD1,OCIAD2,PDE7B,PI4K2B,RBPJL,SH3RF1,SLC6A14,SOAT1,SPNS1,SPRY4,TGIF1,TINAG,TLN1,TLR2,TRP53,TSPAN11,USP6NL,VANGL1,ZNRF3	36	ANK3,ATF6,BDNF,CRISPLD2,CSNK1A1,DRAM1,EGFR,ELF5,ELOVL1,ERBB4,GNAI1,GNAI2,KIDINS220,LGR5,LIPH,MAP2K1,MAP2K4,MAP3K1,MAP3K2,MAP3K7,MAP4K3,MAP4K4,MAPK1,RBPJL,SH3RF1,SLC6A14,SPNS1,TGIF1,TINAG,TLN1,TLR2,TRP53,TSPAN11,USP6NL,VANGL1,ZNRF3	15	ATP6V0E,CAPN1,CELSR3,CISH,CTSH,ERBB3,LRG1,MYO5C,NAV2,NKD1,OCIAD2,PDE7B,PI4K2B,SOAT1,SPRY4	CO2,COX2,MTCO2	mitochondrially encoded cytochrome c oxidase II [Source:HGNC Symbol;Acc:HGNC:7421]	chrMT	7586	8269	+	protein_coding	0.78673	-0.615427	0.98004	-0.213985	0.00435095	0.744129	0.974126	-0.184119	0.916573	-0.148701	0.668592	-0.0708252	0.335972	-0.157965	0.644584	0.0388919	0.905986	-0.294296	0.999893	-0.101545	0.491996	-0.307233	0.972513	0.178987	0.373407	0.196472	0.855542	-0.179818	0.999298	-0.0899917	0.82185	-0.242866	0.853391	-0.173405	0.650601
ESR1	ENSG00000091831	50	ADK,ANK3,APC,ATF6,BDNF,BECN1,CDKN2B,CHRNA5,CRISPLD2,CSNK1A1,CSNK2A1,CTNNB1,DRAM1,DVL1,ELF5,ELOVL1,ERBB3,ERBB4,GNAI2,GSK3B,HBEGF,HHIP,HLF,HOPX,ITGB6,JUP,KIDINS220,LAMP2,LGR5,LRG1,MAP2K1,MAP2K4,MAP3K1,MAP3K2,MAP3K5,MAP3K7,MAP4K3,MAPK1,MYO5C,NKD2,NKX21,NPR1,PI4K2B,SH3RF1,SLC22A3,SLC34A2,SPRY4,TLR2,TRP53,ZFP385B	18	BECN1,CHRNA5,CTNNB1,ELOVL1,ERBB4,GNAI2,HHIP,ITGB6,MAP2K1,MAP2K4,MAP3K1,MAP3K5,MAP3K7,MYO5C,PI4K2B,SLC22A3,TLR2,TRP53	32	ADK,ANK3,APC,ATF6,BDNF,CDKN2B,CRISPLD2,CSNK1A1,CSNK2A1,DRAM1,DVL1,ELF5,ERBB3,GSK3B,HBEGF,HLF,HOPX,JUP,KIDINS220,LAMP2,LGR5,LRG1,MAP3K2,MAP4K3,MAPK1,NKD2,NKX21,NPR1,SH3RF1,SLC34A2,SPRY4,ZFP385B	Era,ESR,NR3A1	estrogen receptor 1 [Source:HGNC Symbol;Acc:HGNC:3467]	chr6	151690496	152129619	+	protein_coding	0.853424	0.594211	0.98004	0.0684933	2.96226E-31	-0.756387	0.989517	0.303794	0.776263	0.0805874	0.661853	0.194079	0.335972	0.111369	0.94309	-0.0922447	0.905986	0.267411	0.568651	-0.109432	0.475686	0.86187	0.591811	0.238696	0.394445	0.0794939	0.712063	-0.072708	0.999298	0.138458	0.713011	0.0766412	0.916687	-0.109392	0.744284
TIMP1	ENSG00000102265	50	ACOXL,ACP6,ANTXR1,ATF6,BMP2,CAPN1,CD36,CDKN2B,CRISPLD2,CSNK1A1,CTNNB1,CTSH,EGFR,ELF5,ELOVL1,ERBB2,ERBB3,FGFR2,FZD4,GNAI1,GNAI2,IRF4,ITGB6,KIDINS220,LGR5,LRG1,LRP2,MAP2K1,MAP2K4,MAP3K7,MAP4K3,MAP4K4,MYO5C,NAV2,NPR1,OCIAD2,PATJ,PI4K2B,ROS1,SNX30,SOAT1,SOCS2,TGIF1,TINAG,TLN1,TLR2,TOLLIP,TSPAN11,VANGL2,ZNRF3	20	ACOXL,ATF6,CAPN1,CD36,CDKN2B,CRISPLD2,CTNNB1,LGR5,LRG1,LRP2,MAP4K3,NAV2,NPR1,PATJ,ROS1,SNX30,TLN1,TOLLIP,VANGL2,ZNRF3	30	ACP6,ANTXR1,BMP2,CSNK1A1,CTSH,EGFR,ELF5,ELOVL1,ERBB2,ERBB3,FGFR2,FZD4,GNAI1,GNAI2,IRF4,ITGB6,KIDINS220,MAP2K1,MAP2K4,MAP3K7,MAP4K4,MYO5C,OCIAD2,PI4K2B,SOAT1,SOCS2,TGIF1,TINAG,TLR2,TSPAN11	CLGI,EPO,TIMP	TIMP metallopeptidase inhibitor 1 [Source:HGNC Symbol;Acc:HGNC:11820]	chrX	47582313	47586789	+	protein_coding	0.853424	1.32231	0.98004	0.32449	0.898554	-0.651085	0.00824898	0.283249	0.776263	0.160774	0.661853	0.461646	0.999106	0.998341	0.635555	0.152569	0.905986	-0.402024	0.999893	-0.420839	0.960219	0.638634	0.965903	-0.665403	0.915819	-0.550106	0.682601	-0.183112	0.999298	0.404055	0.804332	0.128514	0.849866	-0.379179	0.668151
QSOX1	ENSG00000116260	49	ANK3,ATF6,ATG16L1,ATP6V1C2,BDNF,CAPN1,CD81,CELSR2,CELSR3,CHRNA5,CISH,CRISPLD2,CTSH,DRAM1,ERBB3,ERBB4,FBXW11,FGFR2,GNAI2,ITGB6,JUP,KIDINS220,LGR4,LIPH,LNX2,LRG1,MAP2K2,MAP4K3,MAP4K4,MARCKS,MYRF,NKD1,NKD2,NKX21,NPR1,NR1D1,PDE7B,RAD21,SH3RF1,SLC22A3,SOAT1,SOCS2,SPNS1,SPRY1,TLN1,TRP53,VANGL1,VANGL2,WIF1	22	ATF6,ATP6V1C2,CAPN1,CD81,CELSR3,CISH,CTSH,ERBB3,FBXW11,ITGB6,KIDINS220,LGR4,LRG1,MAP2K2,MARCKS,NKD1,PDE7B,RAD21,SLC22A3,SOAT1,SOCS2,VANGL2	27	ANK3,ATG16L1,BDNF,CELSR2,CHRNA5,CRISPLD2,DRAM1,ERBB4,FGFR2,GNAI2,JUP,LIPH,LNX2,MAP4K3,MAP4K4,MYRF,NKD2,NKX21,NPR1,NR1D1,SH3RF1,SPNS1,SPRY1,TLN1,TRP53,VANGL1,WIF1	QSCN6	quiescin sulfhydryl oxidase 1 [Source:HGNC Symbol;Acc:HGNC:9756]	chr1	180154834	180204030	+	protein_coding	0.853424	-0.732055	0.98004	-0.208085	0.0201096	0.128498	0.989517	-0.385032	0.776263	-0.122685	0.926435	-0.126372	0.335972	-0.0345473	0.967159	0.051659	0.905986	-0.347226	0.999893	-0.0953102	0.491996	-0.102952	0.626762	0.0472996	0.373407	-0.11954	0.682601	-0.212492	0.999298	0.0747747	0.670485	-0.0407476	0.849866	-0.0564982	0.518669
TFPI2	ENSG00000105825	49	ADK,ANK3,ANTXR1,ATF6,BMP2,CAPN1,CD81,CHRNA5,CISH,CRISPLD2,CSNK1A1,CTSH,DRAM1,DSP,EGFL6,EGFR,ELF5,ERBB2,ERBB4,FGFR2,FZD4,GNAI2,GSK3B,HLF,IL4RA,ITGB6,KIDINS220,LIPH,LRG1,LRP6,MAP2K3,MAP2K4,MAP3K7,MAP4K3,MYO5C,NAV2,NKD1,RAD21,ROS1,SDC1,SIAH1A,SLC22A3,SNX30,SOCS2,SPNS1,TGIF1,VANGL1,VANGL2,WNT9B	29	ADK,ANTXR1,ATF6,BMP2,CAPN1,CD81,CISH,CSNK1A1,ELF5,FGFR2,FZD4,ITGB6,KIDINS220,LIPH,LRG1,LRP6,MAP2K4,MAP3K7,MAP4K3,NAV2,NKD1,RAD21,SDC1,SIAH1A,SNX30,SOCS2,SPNS1,TGIF1,VANGL2	20	ANK3,CHRNA5,CRISPLD2,CTSH,DRAM1,DSP,EGFL6,EGFR,ERBB2,ERBB4,GNAI2,GSK3B,HLF,IL4RA,MAP2K3,MYO5C,ROS1,SLC22A3,VANGL1,WNT9B	PP5,REF1,TFPI-2	tissue factor pathway inhibitor 2 [Source:HGNC Symbol;Acc:HGNC:11761]	chr7	93885397	93890991	-	protein_coding	0.853424	0.682354	0.98004	0.439926	0.423779	-0.233891	0.989517	0.161267	0.776263	-0.0737712	0.80067	0.296794	0.48189	0.334064	0.87952	0.098615	0.974592	-0.0987124	0.999893	-0.488995	0.758819	0.420671	0.972579	0.205104	0.382295	-0.220525	0.682601	-0.183282	0.999298	0.450618	0.849947	-0.146197	0.910559	-0.0980163	0.969424
MMP1	ENSG00000196611	48	ANK3,ATF6,ATP6V0E,BMP2,CD81,CISH,CSNK1A1,CTNNB1,CTSH,DRAM1,DSP,EGFL6,ELF5,ELOVL1,ERBB3,ERBB4,FGFR2,FZD4,GNAI1,GNAI2,GSK3B,HHIP,HLF,ITGB6,KIDINS220,LAMP2,LGR5,LIPH,MAP2K1,MAP2K3,MAP3K2,MAP3K5,MAP3K7,MAP4K3,MYO5C,NKX21,NR1D2,OCIAD2,RAD21,RBPJL,SDC1,SNX30,SPNS1,TLN1,TRIB3,TRP53,VANGL1,VANGL2	30	ATF6,BMP2,CD81,CISH,CSNK1A1,CTNNB1,ELF5,FGFR2,FZD4,GSK3B,HHIP,ITGB6,KIDINS220,LAMP2,LGR5,LIPH,MAP2K1,MAP3K2,MAP3K5,MAP3K7,MAP4K3,NR1D2,RAD21,SDC1,SNX30,SPNS1,TLN1,TRIB3,TRP53,VANGL2	18	ANK3,ATP6V0E,CTSH,DRAM1,DSP,EGFL6,ELOVL1,ERBB3,ERBB4,GNAI1,GNAI2,HLF,MAP2K3,MYO5C,NKX21,OCIAD2,RBPJL,VANGL1	CLG	matrix metallopeptidase 1 [Source:HGNC Symbol;Acc:HGNC:7155]	chr11	102789920	102798160	-	protein_coding	0.450074	-1.01703	0.98004	-0.129743	2.98795E-10	0.0507837	0.989517	-0.738227	0.776263	-0.194605	0.661853	-0.463836	0.335972	-0.352162	0.814091	-0.199665	0.905986	0.0395293	0.999893	0.345384	0.491996	-0.650303	0.700976	0.102506	0.924947	-0.219311	0.74383	-0.167013	0.999298	-0.27283	0.623501	-0.120078	0.849866	-0.383004	0.866633
H3F3B	ENSG00000132475	47	ANK3,APC,ATF6,ATG16L1,BDNF,CAPN1,CDKN2B,CELSR2,CHRNA3,CHRNA5,CRELD1,CRISPLD2,CTNNB1,DRAM1,ERBB3,ERN1,FGFR2,FZD7,GNAI2,GSK3B,HBEGF,JUP,KIDINS220,LAMP2,LGR4,LGR5,LIPH,LNX2,LRG1,MAP2K3,MAP4K3,MAP4K4,NAV2,NKD1,NKD2,NKX21,NR1D1,SH3RF1,SLC22A3,SNX30,SPNS1,TLN1,TLR2,TOLLIP,TRP53,VANGL1,ZNRF3	38	ANK3,APC,ATF6,ATG16L1,BDNF,CDKN2B,CELSR2,CHRNA3,CHRNA5,CRELD1,CRISPLD2,CTNNB1,DRAM1,ERN1,FGFR2,FZD7,GSK3B,HBEGF,JUP,LAMP2,LGR4,LGR5,LIPH,LNX2,MAP2K3,MAP4K3,MAP4K4,NKD2,NKX21,NR1D1,SH3RF1,SNX30,SPNS1,TLN1,TOLLIP,TRP53,VANGL1,ZNRF3	9	CAPN1,ERBB3,GNAI2,KIDINS220,LRG1,NAV2,NKD1,SLC22A3,TLR2	H3.3B	H3 histone family member 3B [Source:HGNC Symbol;Acc:HGNC:4765]	chr17	75776434	75785486	-	protein_coding	0.532623	-1.02883	0.98004	-0.156463	2.32942E-08	0.97493	0.989517	-0.124075	0.776263	-0.0930315	0.661853	-0.250945	0.335972	0.00346923	0.635555	0.00534116	0.905986	-0.164467	0.999893	-0.367249	0.775926	-1.12326	0.591811	-0.0868394	0.948889	-0.191858	0.682601	0.0596074	0.999298	-0.032103	0.610724	0.0302543	0.849866	-0.289136	0.498791
CCL7	ENSG00000108688	46	ANK3,ATF6,CHRNA3,CISH,CRELD1,CSNK1A1,CSNK2A1,CTSH,CXADR,DSP,EGFL6,ELF5,ELOVL1,ERBB3,ERBB4,FGFR2,FZD1,FZD4,GNAI2,HHIP,ITGB6,KIDINS220,LGR5,LIPH,LNX2,LRG1,MAP2K3,MAP3K7,MAP4K3,MYO5C,NKX21,NPNT,NR1D1,NR1D2,OCIAD2,PI4K2B,RAD21,SDC1,SLC22A3,SLC6A14,SNX30,SPNS1,TLN1,TRIB3,USP6NL,VANGL1	28	ATF6,CHRNA3,CISH,CRELD1,CSNK1A1,CXADR,ELF5,FGFR2,FZD1,FZD4,HHIP,ITGB6,KIDINS220,LGR5,LIPH,LNX2,LRG1,MAP3K7,MAP4K3,NR1D1,NR1D2,RAD21,SDC1,SNX30,SPNS1,TLN1,TRIB3,USP6NL	18	ANK3,CSNK2A1,CTSH,DSP,EGFL6,ELOVL1,ERBB3,ERBB4,GNAI2,MAP2K3,MYO5C,NKX21,NPNT,OCIAD2,PI4K2B,SLC22A3,SLC6A14,VANGL1	FIC,MARC,MCP-3,MCP3,NC28,SCYA6,SCYA7	C-C motif chemokine ligand 7 [Source:HGNC Symbol;Acc:HGNC:10634]	chr17	34270221	34272242	+	protein_coding	0.299743	-0.740669	0.98004	-0.194234	0.177164	0.568859	0.989517	-0.0665286	0.776263	-0.196458	0.661853	-0.286456	0.335972	-0.0830191	0.635555	0.0533029	0.905986	-0.32025	0.999893	-0.177492	0.123433	-0.521846	0.909568	-0.350978	0.917818	0.0255736	0.960477	0.0250266	0.999298	-0.108295	0.610724	-0.256912	0.849866	-0.00494373	0.552333
IGFBP5	ENSG00000115461	46	ANK3,ANTXR1,ATF6,BECN1,BMP2,CD81,CDKN2B,CELSR3,CHAT,CISH,CRISPLD2,CTNNB1,DRAM1,DSP,ELF5,ELOVL1,ERBB2,ERBB4,FZD4,GNAI1,IRF4,ITGB6,KIDINS220,LNX2,MAP2K1,MAP2K2,MAP2K3,MAP2K4,MAP3K1,MAP3K2,MAP3K5,MAP4K4,MAPK1,MYO5C,NR1D1,OCIAD2,PI4K2B,RBPJL,SLC22A3,SOAT1,SOCS2,SPRY2,TLR2,TSPAN11,VANGL1,VANGL2	36	ANTXR1,ATF6,BECN1,BMP2,CD81,CDKN2B,CELSR3,CISH,CTNNB1,ELF5,ERBB2,FZD4,GNAI1,IRF4,ITGB6,KIDINS220,MAP2K1,MAP2K2,MAP2K3,MAP2K4,MAP3K1,MAP3K2,MAP3K5,MAPK1,MYO5C,NR1D1,OCIAD2,PI4K2B,SLC22A3,SOAT1,SOCS2,SPRY2,TLR2,TSPAN11,VANGL1,VANGL2	10	ANK3,CHAT,CRISPLD2,DRAM1,DSP,ELOVL1,ERBB4,LNX2,MAP4K4,RBPJL		insulin like growth factor binding protein 5 [Source:HGNC Symbol;Acc:HGNC:5474]	chr2	216672105	216695525	-	protein_coding	0.853424	-0.901483	0.98004	0.0301686	0.196503	0.283703	0.989517	-0.312367	0.776263	-0.198359	0.661853	-0.357113	0.335972	-0.153846	0.712771	-0.212019	0.905986	-0.705931	0.999893	-0.133996	0.960388	-0.449759	0.591811	-0.0977466	0.378796	-0.267818	0.984503	-0.0440858	0.999298	0.0489511	0.610724	-0.363189	0.849866	0.0108898	0.794548
EEF2	ENSG00000167658	46	ANK3,ATF6,BDNF,CAPN1,CD81,CELSR2,CELSR3,CHRNA5,DRAM1,ERBB3,FGFR2,FZD1,FZD4,FZD7,GNAI2,GSK3B,HBEGF,ITGB6,KIDINS220,LGR4,LGR5,LIPH,LNX2,LRG1,LRP6,MAP2K3,MAP4K3,MYRF,NAV2,NKD1,NKD2,NKX21,NPR1,NR1D1,PDE7B,SH3RF1,SLC22A3,SNX30,SOAT1,SOCS2,TRIB3,TSPAN11,VANGL1,VANGL2,WNT9B,ZFP385B	14	ATF6,CAPN1,CD81,ERBB3,ITGB6,KIDINS220,LRG1,NAV2,NKD1,SLC22A3,SOAT1,SOCS2,TRIB3,VANGL2	32	ANK3,BDNF,CELSR2,CELSR3,CHRNA5,DRAM1,FGFR2,FZD1,FZD4,FZD7,GNAI2,GSK3B,HBEGF,LGR4,LGR5,LIPH,LNX2,LRP6,MAP2K3,MAP4K3,MYRF,NKD2,NKX21,NPR1,NR1D1,PDE7B,SH3RF1,SNX30,TSPAN11,VANGL1,WNT9B,ZFP385B	EEF-2,EF2	eukaryotic translation elongation factor 2 [Source:HGNC Symbol;Acc:HGNC:3214]	chr19	3976056	3985469	-	protein_coding	0.860818	-0.819991	0.98004	-0.174845	0.746509	0.379926	0.191875	-0.241092	0.953895	-0.0644901	0.661853	-0.081375	0.748457	-0.113253	0.635555	0.149616	0.905986	-0.341311	0.999893	-0.131326	0.675859	-0.0734752	0.591811	0.0803966	0.373407	0.159962	0.682601	-0.0238607	0.999298	0.160061	0.610724	-0.00791459	0.849866	-0.121361	0.702785
IGFBP3	ENSG00000146674	45	ANTXR1,ATF6,ATP6V0E,BDNF,BECN1,CD81,CHRNA5,CTCF,EGFL6,ERBB3,FGFR2,FZD4,HHIP,HLF,HOPX,ITGB6,JUP,KIDINS220,LAMP2,LRG1,LRP6,MAP2K1,MAP2K2,MAP2K4,MAP3K2,MAP3K7,MAP4K4,MARCKS,NKD1,NKX21,NPR1,PDE7B,RAD21,SLC22A3,SLC39A8,SLC6A14,SOAT1,SPRY1,SPRY4,TERF1,TLR2,TRIB3,TTF1,USP6NL,ZFP385B	22	ANTXR1,ATF6,BECN1,CD81,EGFL6,FGFR2,HHIP,ITGB6,KIDINS220,LRP6,MAP2K2,MAP2K4,MAP3K7,MAP4K4,NKX21,RAD21,SLC22A3,SLC39A8,TERF1,TLR2,TTF1,USP6NL	23	ATP6V0E,BDNF,CHRNA5,CTCF,ERBB3,FZD4,HLF,HOPX,JUP,LAMP2,LRG1,MAP2K1,MAP3K2,MARCKS,NKD1,NPR1,PDE7B,SLC6A14,SOAT1,SPRY1,SPRY4,TRIB3,ZFP385B	BP-53,IBP3	insulin like growth factor binding protein 3 [Source:HGNC Symbol;Acc:HGNC:5472]	chr7	45912245	45921274	-	protein_coding	0.0769256	0.877721	0.98004	0.259953	0.873639	-0.374297	0.989517	-0.0261038	0.776263	0.00469852	0.661853	-0.232841	0.862473	0.236337	0.635555	0.0166732	0.905986	0.00117298	0.999893	-0.0897529	0.123433	0.658774	0.591811	0.304305	0.382295	0.0354614	0.682601	0.178856	0.999298	-0.269783	0.610724	0.017956	0.849866	0.440295	0.576281
LGALS1	ENSG00000100097	43	APC,ATF6,ATP6V0E,BDNF,CDKN2B,CELSR2,CRISPLD2,CSNK1A1,CTNNB1,DRAM1,EGFL6,ELOVL1,ERBB3,FZD4,GNAI1,GNAI2,GSK3B,HBEGF,IL4RA,JUP,KIDINS220,LGR4,LGR5,LRG1,MAP2K2,MAP2K3,MAP4K3,MYRF,NKD1,NKD2,NKX21,NPR1,OCIAD2,SH3RF1,SNX30,SPNS1,TGIF1,TLN1,TLR2,TRP53,VANGL2,ZFP385B,ZNRF3	26	APC,ATF6,BDNF,CDKN2B,CELSR2,CRISPLD2,CTNNB1,DRAM1,EGFL6,GSK3B,HBEGF,JUP,LGR4,LGR5,MAP2K2,MAP2K3,MAP4K3,NKD2,NKX21,NPR1,SH3RF1,SPNS1,TLN1,TRP53,ZFP385B,ZNRF3	17	ATP6V0E,CSNK1A1,ELOVL1,ERBB3,FZD4,GNAI1,GNAI2,IL4RA,KIDINS220,LRG1,MYRF,NKD1,OCIAD2,SNX30,TGIF1,TLR2,VANGL2	GBP	galectin 1 [Source:HGNC Symbol;Acc:HGNC:6561]	chr22	37675608	37679806	+	protein_coding	0.473826	2.0142	0.98004	1.05743	8.0115E-06	-0.809048	0.989517	0.269106	0.776263	-0.180526	0.661853	0.537788	0.335972	0.409976	0.821061	-0.397758	0.905986	0.174357	0.999893	-0.207406	0.175241	2.05465	0.591811	-0.0055105	0.526484	-0.0268902	0.682601	-0.41079	0.999298	0.327795	0.610724	0.903666	0.849866	-0.338107	0.498791
COL1A1	ENSG00000108821	42	ACP6,ATP6V0E,CD81,CDKN2B,CELSR2,CHAT,CRISPLD2,CSNK1A1,CTSH,CXADR,DRAM1,EGFL6,ELF5,ERBB4,FGFR2,GNAI2,GSK3B,HOPX,ITGB6,KIDINS220,LGR5,LNX2,LRG1,MAP2K2,MAP2K3,MAP3K1,MAP3K2,MAP3K7,MAP4K4,MAPK1,MTUS1,MYO5C,NKX21,PRKN,SH3RF1,SLC22A3,SPNS1,TGIF1,TLN1,TRIB3,TRP53,USP6NL	20	ACP6,ATP6V0E,CDKN2B,CELSR2,CTSH,CXADR,EGFL6,ERBB4,GNAI2,GSK3B,MAP2K2,MAP2K3,MAP3K1,MAPK1,MTUS1,MYO5C,NKX21,PRKN,SH3RF1,SLC22A3	22	CD81,CHAT,CRISPLD2,CSNK1A1,DRAM1,ELF5,FGFR2,HOPX,ITGB6,KIDINS220,LGR5,LNX2,LRG1,MAP3K2,MAP3K7,MAP4K4,SPNS1,TGIF1,TLN1,TRIB3,TRP53,USP6NL	OI4	collagen type I alpha 1 chain [Source:HGNC Symbol;Acc:HGNC:2197]	chr17	50183289	50201632	-	protein_coding	0.532663	1.5189	0.955694	0.235738	0.00950257	-1.21198	0.000159191	-0.319367	0.776263	0.110488	0.97403	0.436319	0.785491	-0.16807	0.635555	0.133249	0.905986	0.296557	0.999893	-0.527143	0.411462	1.2748	0.591811	-0.347771	0.91229	-0.450578	0.682601	-0.779535	0.000189874	-0.331099	0.819602	-0.801474	0.849866	0.606054	0.991691
CLU	ENSG00000120885	41	ACOXL,ADK,ANTXR1,CELSR3,CISH,CRELD1,CRISPLD2,CSNK1A1,DSP,ELF5,ERBB2,ERBB3,FBXW11,FZD1,FZD4,FZD5,GNAI2,GSK3B,HHIP,ITGB6,KIDINS220,LIPH,LRP5,MAP2K4,MAP3K7,MAP4K4,MET,MYRF,NKD1,NPR1,SDC1,SLC34A2,SLC6A14,SNX30,SPNS1,TGIF1,TINAG,TLN1,TLR2,TRP53,TSPAN11	11	ACOXL,CRISPLD2,DSP,ERBB2,ERBB3,FZD5,KIDINS220,LRP5,MET,NPR1,SLC6A14	30	ADK,ANTXR1,CELSR3,CISH,CRELD1,CSNK1A1,ELF5,FBXW11,FZD1,FZD4,GNAI2,GSK3B,HHIP,ITGB6,LIPH,MAP2K4,MAP3K7,MAP4K4,MYRF,NKD1,SDC1,SLC34A2,SNX30,SPNS1,TGIF1,TINAG,TLN1,TLR2,TRP53,TSPAN11	APOJ,CLI,CLU1,CLU2,KUB1,SGP-2,SP-40,TRPM-2	clusterin [Source:HGNC Symbol;Acc:HGNC:2095]	chr8	27596917	27615031	-	protein_coding	0.00197119	1.35185	0.98004	0.603271	9.27764E-06	-0.705377	0.989517	0.180162	0.776263	-0.292534	0.662412	0.305931	0.0688238	0.605119	0.635555	-0.309529	0.905986	0.270359	0.999893	-0.565994	0.491996	1.39139	0.852018	0.432223	0.691015	-0.162563	0.781219	0.0499259	0.999298	0.480086	0.811431	-0.148851	0.964893	-0.49537	0.498791
RARRES1	ENSG00000118849	40	ADK,AGER,ANK3,APC,ATF6,ATG16L1,BDNF,CD36,CDKN2B,CELSR2,CISH,CRISPLD2,CSNK2A1,CTSH,DRAM1,EGFL6,FAM13A,FGFR2,HBEGF,HUWE1,MAP2K3,MAP4K3,MAPK1,MYO5C,NKD1,NKX21,NPNT,NPR1,NR1D1,PDE7B,RBPJL,SEMA3E,SH3RF1,SLC6A14,SOAT1,TOLLIP,TTF1,VANGL1,ZFP365,ZFP385B	33	ADK,AGER,ANK3,APC,ATG16L1,BDNF,CDKN2B,CELSR2,CRISPLD2,CSNK2A1,CTSH,DRAM1,EGFL6,FAM13A,FGFR2,HBEGF,HUWE1,MAP2K3,MAP4K3,MAPK1,MYO5C,NKX21,NPNT,NPR1,NR1D1,PDE7B,SEMA3E,SH3RF1,TOLLIP,TTF1,VANGL1,ZFP365,ZFP385B	7	ATF6,CD36,CISH,NKD1,RBPJL,SLC6A14,SOAT1	LXNL,TIG1	retinoic acid receptor responder 1 [Source:HGNC Symbol;Acc:HGNC:9867]	chr3	158696892	158732696	-	protein_coding	0.422922	0.83465	0.98004	0.275789	0.150137	-0.785582	0.989517	0.217126	0.776263	0.0626105	0.996062	0.201524	0.8301	0.38202	0.635555	0.229195	0.905986	0.151957	0.999893	0.158752	0.000284031	0.872704	0.591811	-0.0131465	0.373407	-0.116251	0.682601	0.0346494	0.999298	0.539816	0.854141	-0.0670383	0.849866	-0.0915721	0.623622
S100A6	ENSG00000197956	40	ATF6,BDNF,CD36,CDKN2B,CELSR2,CELSR3,CHRNA5,CRISPLD2,CSNK1A1,CTCF,CTNNB1,DRAM1,DSP,EPCAM,FBXW11,FZD1,FZD4,FZD7,GNAI2,GSK3B,HBEGF,HUWE1,IVD,LAMP2,LGR5,LNX2,LRG1,LRP6,MAP3K5,MAP4K3,MYRF,NKD1,NKX21,NPR1,NR1D1,PDE7B,RBPJL,SLC6A14,SNX30,TLR2	22	ATF6,BDNF,CD36,CDKN2B,CELSR2,CHRNA5,CRISPLD2,CTCF,CTNNB1,DRAM1,DSP,GSK3B,HBEGF,IVD,LAMP2,LGR5,LNX2,MAP4K3,NKX21,NPR1,RBPJL,SLC6A14	18	CELSR3,CSNK1A1,EPCAM,FBXW11,FZD1,FZD4,FZD7,GNAI2,HUWE1,LRG1,LRP6,MAP3K5,MYRF,NKD1,NR1D1,PDE7B,SNX30,TLR2	2A9,CABP,CACY,PRA	S100 calcium binding protein A6 [Source:HGNC Symbol;Acc:HGNC:10496]	chr1	153534599	153536244	-	protein_coding	0.845668	0.795854	0.98004	0.858462	0.746509	-0.863534	0.989517	0.305137	0.776263	0.0157294	0.661853	0.33491	0.261511	0.636031	0.635555	0.336146	0.905986	-0.199353	0.999893	-0.586557	0.00960096	0.763803	0.591811	-0.210239	0.895056	-0.255893	0.682601	-0.240167	0.999795	0.285597	0.610724	-0.0494021	0.849866	0.158922	0.518669
SPARC	ENSG00000113140	40	ACP6,ATG16L1,BMP2,CCBE1,CDKN2B,CELSR2,CHRNA5,CISH,CSNK1A1,CTNNB1,CXADR,EGFL6,ELF5,ELOVL1,ERBB2,ERBB3,FAM13A,FBXW11,FGFR2,FZD4,GSK3B,IL4RA,ITGB6,KIDINS220,MAP2K3,MAP2K4,MTUS1,NKD1,NKD2,NKX21,NR1D1,PRKN,RBPJL,ROS1,SLC6A14,SOCS2,TGIF1,TLR2,WNT9B,ZNRF3	22	ACP6,ATG16L1,CCBE1,CDKN2B,CELSR2,CHRNA5,CTNNB1,CXADR,EGFL6,FAM13A,GSK3B,IL4RA,MAP2K3,MTUS1,NKX21,NR1D1,PRKN,RBPJL,ROS1,SLC6A14,WNT9B,ZNRF3	18	BMP2,CISH,CSNK1A1,ELF5,ELOVL1,ERBB2,ERBB3,FBXW11,FGFR2,FZD4,ITGB6,KIDINS220,MAP2K4,NKD1,NKD2,SOCS2,TGIF1,TLR2	ON	secreted protein acidic and cysteine rich [Source:HGNC Symbol;Acc:HGNC:11219]	chr5	151661096	151687165	-	protein_coding	0.72934	-1.20588	0.689519	0.190359	0.382471	0.309163	7.60663E-05	0.0226319	0.776263	-0.036648	0.97723	-0.113295	0.00232502	0.0888054	0.845249	-0.130434	0.920845	-0.0710638	0.999444	-0.749278	0.861293	-1.88604	0.591811	-0.128827	0.95847	-0.0507262	0.682601	-0.0605101	0.000189874	0.357551	0.704969	-0.0775683	0.849866	-0.104532	0.498791
FGL2	ENSG00000127951	39	ANK3,ATF6,ATP6V0E,ATP6V1C2,BDNF,BECN1,CAPN1,CD36,CD81,CDKN2B,CHRNA5,CSNK1A1,CSNK2A1,CTCF,CTNNB1,DRAM1,DSP,DVL1,ERBB2,ERBB3,ERBB4,FBXW11,GNAI2,ITGB6,KIDINS220,LAMP2,LGR4,LGR5,LNX2,LRG1,MAP3K7,MARCKS,NKD2,NKX21,SIAH1A,SLC34A2,SLC6A14,TLR2,TRP53	20	ATF6,ATP6V1C2,BDNF,BECN1,CD81,CDKN2B,CTCF,CTNNB1,DVL1,FBXW11,ITGB6,LAMP2,LGR4,LGR5,LRG1,MAP3K7,MARCKS,NKD2,SIAH1A,TRP53	19	ANK3,ATP6V0E,CAPN1,CD36,CHRNA5,CSNK1A1,CSNK2A1,DRAM1,DSP,ERBB2,ERBB3,ERBB4,GNAI2,KIDINS220,LNX2,NKX21,SLC34A2,SLC6A14,TLR2	pT49,T49	fibrinogen like 2 [Source:HGNC Symbol;Acc:HGNC:3696]	chr7	77193371	77199848	-	protein_coding	0.732039	1.73072	0.98004	0.405772	3.36804E-12	-2.39351	0.989517	0.035458	0.776263	0.0854739	0.721347	0.30775	0.335972	0.232621	0.958453	-0.451848	0.905986	0.0331385	0.999893	-0.0415834	0.491996	1.9558	0.611589	0.931356	0.373407	0.000594209	0.791674	-0.0549629	0.999298	0.658833	0.971285	0.0736001	0.849866	-0.370242	0.498791
COL1A2	ENSG00000164692	39	ANK3,BDNF,CD81,CHRNA5,CSNK1A1,DRAM1,DSP,ELF5,ERBB3,FGFR2,FZD4,GSK3B,HBEGF,HLF,IL4RA,ITGB6,KIDINS220,LAMP2,LGR4,LGR5,LIPH,LNX2,MAP2K2,MAP3K1,MAP3K7,MAP4K4,MARCKS,NKD1,NPR1,OCIAD2,RYK,SH3RF1,SLC22A3,SOAT1,SPNS1,TLN1,TRP53,VANGL1,VANGL2	15	CD81,DSP,ERBB3,FZD4,HLF,IL4RA,KIDINS220,MAP2K2,MAP3K1,MARCKS,NKD1,OCIAD2,SLC22A3,SOAT1,VANGL2	24	ANK3,BDNF,CHRNA5,CSNK1A1,DRAM1,ELF5,FGFR2,GSK3B,HBEGF,ITGB6,LAMP2,LGR4,LGR5,LIPH,LNX2,MAP3K7,MAP4K4,NPR1,RYK,SH3RF1,SPNS1,TLN1,TRP53,VANGL1	OI4	collagen type I alpha 2 chain [Source:HGNC Symbol;Acc:HGNC:2198]	chr7	94394561	94431232	+	protein_coding	0.853424	1.91986	0.98004	-1.35645	1.86447E-05	-0.0262779	0.989517	0.491854	0.776263	0.21089	0.661853	1.12506	0.335972	0.853434	0.635555	0.881942	0.905986	0.829937	0.999893	0.316604	0.491996	1.60362	0.591811	-0.0736897	0.373407	0.498697	0.682601	0.762084	0.999298	-0.699328	0.725736	0.675193	0.956006	0.567341	0.854405
CTGF	ENSG00000118523	39	ATF6,ATP6V0E,BMP2,CDKN2B,CHRNA5,CRELD1,CSNK1A1,CSNK2A1,CTNNB1,CXADR,ERBB3,ERN1,FZD4,GSK3B,HHIP,HLF,KIDINS220,LIPH,LRG1,LRP6,MAP2K1,MAP4K3,MTUS1,NKD1,NKX21,NPR1,PI4K2B,RBPJL,SLC39A8,SLC6A14,SOAT1,SOCS2,SPNS1,SPRY2,SPRY4,TGIF1,TLN1,TRIB3,ZFP385B	18	ATF6,BMP2,CDKN2B,CRELD1,CSNK2A1,CTNNB1,CXADR,ERN1,GSK3B,HHIP,LIPH,LRP6,MTUS1,NKX21,SLC39A8,SPNS1,SPRY2,TLN1	21	ATP6V0E,CHRNA5,CSNK1A1,ERBB3,FZD4,HLF,KIDINS220,LRG1,MAP2K1,MAP4K3,NKD1,NPR1,PI4K2B,RBPJL,SLC6A14,SOAT1,SOCS2,SPRY4,TGIF1,TRIB3,ZFP385B	CCN2,IGFBP8	connective tissue growth factor [Source:HGNC Symbol;Acc:HGNC:2500]	chr6	131948176	131951373	-	protein_coding	0.406208	-1.11419	0.98004	-0.19623	0.746509	0.221909	0.989517	-0.531925	0.776263	-0.0788364	0.661853	-0.157434	0.335972	-0.115412	0.123378	-0.131008	0.905986	-0.267036	0.999893	0.0335385	0.491996	-0.601834	0.591811	0.113487	0.750077	0.204449	0.976288	-0.0184345	0.999298	-0.0261577	0.610724	0.143042	0.9908	-0.185951	0.981222
FN1	ENSG00000115414	39	ANK3,BDNF,CD81,CSNK1A1,CTNNB1,DRAM1,ELF5,ELOVL1,FAM13A,FGFR2,GNAI1,GNAI2,HHIP,HIF1A,HLF,IL4RA,ITGB6,KIDINS220,LIPH,MAP2K1,MAP2K3,MAP2K4,MAP3K1,MAP3K2,MAP3K5,MAP3K7,MAP4K3,MAP4K4,MARCKS,MYO5C,NPR1,NR1D1,ROS1,SOAT1,SPNS1,TGIF1,TLN1,TOLLIP,TRIB3	13	CD81,CTNNB1,HIF1A,HLF,IL4RA,MAP2K1,MAP3K1,MAP3K2,MAP3K5,MARCKS,ROS1,SOAT1,TRIB3	26	ANK3,BDNF,CSNK1A1,DRAM1,ELF5,ELOVL1,FAM13A,FGFR2,GNAI1,GNAI2,HHIP,ITGB6,KIDINS220,LIPH,MAP2K3,MAP2K4,MAP3K7,MAP4K3,MAP4K4,MYO5C,NPR1,NR1D1,SPNS1,TGIF1,TLN1,TOLLIP	CIG,FINC,GFND2,LETS,MSF	fibronectin 1 [Source:HGNC Symbol;Acc:HGNC:3778]	chr2	215360440	215436172	-	protein_coding	0.853424	1.27665	0.98004	0.917229	0.0502712	-0.247804	0.989517	0.47651	0.776263	0.481678	0.775753	0.317044	0.335972	0.073987	0.635555	0.615489	0.905986	-0.158253	0.999893	0.466337	0.802229	0.958415	0.835455	-0.0260386	0.592049	-0.0801009	0.682601	0.173427	0.999298	0.635806	0.711408	-0.768378	0.849866	0.894078	0.513351
FTL	ENSG00000087086	39	ANTXR1,ATF6,ATP6V0E,BDNF,CELSR1,CHRNA5,CISH,CRELD1,CRISPLD2,CTCF,DRAM1,ELOVL1,ERBB2,ERBB3,ERN1,GDF2,GNAI1,HLF,IVD,KIDINS220,LGR4,MAP3K5,MAP4K4,MARCKS,MYO5C,OCIAD2,PORCN,PRKN,SDC1,SLC22A3,SOAT1,SOCS2,SPRY1,SPRY4,TOLLIP,TRIB3,TTF1,VANGL1,ZNRF3	24	ANTXR1,ATF6,ATP6V0E,BDNF,CHRNA5,CISH,CRISPLD2,DRAM1,ERBB2,ERBB3,ERN1,GDF2,KIDINS220,LGR4,MAP4K4,MYO5C,PORCN,PRKN,SOAT1,SOCS2,TOLLIP,TTF1,VANGL1,ZNRF3	15	CELSR1,CRELD1,CTCF,ELOVL1,GNAI1,HLF,IVD,MAP3K5,MARCKS,OCIAD2,SDC1,SLC22A3,SPRY1,SPRY4,TRIB3	MGC71996,NBIA3	ferritin light chain [Source:HGNC Symbol;Acc:HGNC:3999]	chr19	48965301	48966878	+	protein_coding	0.853424	0.989485	0.98004	0.186658	0.746509	0.142577	0.989517	0.53409	0.776263	0.329213	0.725168	0.255626	0.335972	0.297552	0.0204246	0.159891	0.905986	0.22207	0.999893	-0.124166	0.491996	1.08985	0.591811	0.129829	0.741824	0.119433	0.682601	-0.176613	0.0160727	0.0295715	0.610724	-0.251076	0.908277	0.211104	0.498791
TNC	ENSG00000041982	38	ATF6,ATP11A,ATP6V1C2,CD81,CRISPLD2,CTCF,DRAM1,DSP,ERBB2,FGFR2,FZD7,GNAI2,GSK3B,HHIP,HLF,IL4RA,IRF4,ITGB6,LAMP2,LIPH,LRG1,MAP2K1,MAP3K1,MAP3K2,MAP3K5,MAP4K4,MARCKS,MYO5C,MYRF,NKX21,NR1D1,RBPJL,SIAH1A,SOAT1,SPRY4,TRIB3,TRP53,VANGL2	23	ATF6,ATP11A,ATP6V1C2,CD81,CRISPLD2,CTCF,DSP,HLF,IL4RA,IRF4,LAMP2,LRG1,MAP2K1,MAP3K1,MAP3K2,MAP3K5,MARCKS,RBPJL,SIAH1A,SOAT1,SPRY4,TRIB3,VANGL2	15	DRAM1,ERBB2,FGFR2,FZD7,GNAI2,GSK3B,HHIP,ITGB6,LIPH,MAP4K4,MYO5C,MYRF,NKX21,NR1D1,TRP53	DFNA56,HXB,MGC167029,TN	tenascin C [Source:HGNC Symbol;Acc:HGNC:5318]	chr9	115019578	115118257	-	protein_coding	0.957392	0.634385	0.980559	0.429735	0.000950251	0.0174551	0.989517	0.171403	0.776263	0.0754987	0.703474	0.252499	0.335972	0.3099	0.635555	0.0920617	0.905986	0.142035	0.999893	-0.161705	0.982144	0.095354	0.591811	-0.0300121	0.695938	0.110683	0.952887	-0.26903	0.999298	0.425705	0.610724	0.0943484	0.908976	0.11644	0.565225
MT-CYB	ENSG00000198727	38	ATF6,BDNF,CELSR3,CHRNA5,CRISPLD2,CSNK1A1,DRAM1,EGFL6,ELF5,ELOVL1,ERBB2,ERBB3,FZD4,GNAI1,ITGB6,KIDINS220,LGR4,LNX2,LRG1,LRP6,MAP2K3,MAP3K2,MAP3K7,MAP4K3,MAP4K4,NKD1,NKD2,OCIAD2,PDE7B,RBPJL,SLC34A2,SLC39A8,SLC6A14,SNX30,SPNS1,TGIF1,TLR2,USP6NL	22	ATF6,BDNF,CRISPLD2,CSNK1A1,DRAM1,ELF5,ELOVL1,GNAI1,ITGB6,KIDINS220,MAP3K2,MAP3K7,MAP4K3,MAP4K4,NKD2,RBPJL,SLC34A2,SLC6A14,SPNS1,TGIF1,TLR2,USP6NL	16	CELSR3,CHRNA5,EGFL6,ERBB2,ERBB3,FZD4,LGR4,LNX2,LRG1,LRP6,MAP2K3,NKD1,OCIAD2,PDE7B,SLC39A8,SNX30	COB,CYTB,MTCYB,UQCR3	mitochondrially encoded cytochrome b [Source:HGNC Symbol;Acc:HGNC:7427]	chrMT	14747	15887	+	protein_coding	0.173682	0.936602	0.98004	0.27151	0.746509	-0.481198	0.989517	0.298262	0.776263	0.112742	0.778485	0.170683	0.0709327	0.286369	0.981228	-0.0611341	0.905986	0.458748	0.999893	-0.255616	0.960388	0.753368	0.591811	0.386879	0.373407	-0.115282	0.691662	-0.026727	0.999298	0.531641	0.610724	0.18323	0.849866	0.197528	0.573933
ACTB	ENSG00000075624	37	ANK3,ATP6V1C2,BDNF,CAPN1,CDKN2B,CELSR1,CELSR3,CSNK1A1,CTCF,ELF5,ERBB2,FGFR2,FZD1,FZD4,FZD7,GNAI2,GSK3B,IRF4,ITGB6,LAMP2,MAP2K2,MAP2K3,MAP2K4,MAP3K7,MYRF,NAV2,NKD1,NPR1,NR1D1,SLC22A3,SLC6A14,SNX30,SOAT1,SPNS1,TGIF1,TINAG,TLR2	15	ATP6V1C2,BDNF,CAPN1,CDKN2B,CELSR1,CTCF,GSK3B,LAMP2,MAP2K2,MAP2K3,NAV2,NPR1,SLC22A3,SLC6A14,SOAT1	22	ANK3,CELSR3,CSNK1A1,ELF5,ERBB2,FGFR2,FZD1,FZD4,FZD7,GNAI2,IRF4,ITGB6,MAP2K4,MAP3K7,MYRF,NKD1,NR1D1,SNX30,SPNS1,TGIF1,TINAG,TLR2		actin beta [Source:HGNC Symbol;Acc:HGNC:132]	chr7	5527151	5530709	-	protein_coding	0.853424	0.862047	0.98004	0.778717	0.756632	-0.868125	0.998632	0.21342	0.776263	-0.1187	0.812921	0.288501	0.335972	0.480078	0.635555	-0.177747	0.905986	-0.0417435	0.999893	-0.713509	0.491996	0.934201	0.81114	0.141207	0.492987	-0.464028	0.682601	-0.189497	0.999298	0.690183	0.610724	-0.286878	0.849866	-0.123421	0.513351
MT2A	ENSG00000125148	37	ATF6,BDNF,CAPN1,CD36,CDKN2B,CHRNA5,CISH,CTCF,DSP,EGFR,ELOVL1,ERBB2,ERBB3,FGFR2,FZD7,GNAI2,HBEGF,IL4RA,LGR5,LNX2,LRG1,LRP6,MAP2K2,MAP2K3,MARCKS,MYO5C,MYRF,NAV2,NKD1,SDC1,SPNS1,SPRY4,TGIF1,TLN1,TSPAN11,VANGL2,WNT9B	15	ATF6,CAPN1,CD36,CDKN2B,CISH,CTCF,LGR5,LRG1,MAP2K2,NAV2,NKD1,SDC1,SPNS1,TLN1,VANGL2	22	BDNF,CHRNA5,DSP,EGFR,ELOVL1,ERBB2,ERBB3,FGFR2,FZD7,GNAI2,HBEGF,IL4RA,LNX2,LRP6,MAP2K3,MARCKS,MYO5C,MYRF,SPRY4,TGIF1,TSPAN11,WNT9B	MT2	metallothionein 2A [Source:HGNC Symbol;Acc:HGNC:7406]	chr16	56608199	56609497	+	protein_coding	0.392887	-0.818125	0.98004	-0.241487	0.746509	0.557683	0.191875	-0.263073	0.776263	-0.182387	0.661853	-0.0647351	0.335972	-0.414343	0.844018	0.244661	0.905986	-0.117028	0.999893	-0.141067	0.348766	-1.30816	0.870892	0.0188261	0.563807	-0.166118	0.955057	0.02295	0.999298	0.0565792	0.936993	-0.0811175	0.849866	0.31671	0.878565
C6orf62	ENSG00000112308	36	ACP6,CD81,CHAT,CHRNA5,CTSH,DRAM1,EGFL6,ELF5,ERBB3,ERN1,FZD4,KIDINS220,LGR4,LNX2,MAP2K3,MAP2K4,MAP3K1,MAP3K5,MAPK1,MARCKS,MYO5C,NKD1,NKD2,PDE7B,RBPJL,SEMA3E,SLC22A3,SLC6A14,SNX30,SPRY4,TGIF1,TLR2,TRIB3,TRP53,VANGL1,VANGL2	19	ACP6,CD81,CHAT,CHRNA5,DRAM1,ERN1,FZD4,LGR4,LNX2,MARCKS,NKD1,NKD2,RBPJL,SLC6A14,SNX30,SPRY4,TGIF1,TRIB3,TRP53	17	CTSH,EGFL6,ELF5,ERBB3,KIDINS220,MAP2K3,MAP2K4,MAP3K1,MAP3K5,MAPK1,MYO5C,PDE7B,SEMA3E,SLC22A3,TLR2,VANGL1,VANGL2	DKFZP564G182,FLJ12619,XTP12	chromosome 6 open reading frame 62 [Source:HGNC Symbol;Acc:HGNC:20998]	chr6	24704861	24720836	-	protein_coding	0.853424	0.777363	0.98004	0.286785	0.0207921	-1.12178	0.00140187	-0.0221204	0.776263	0.0225994	0.661853	0.160912	0.154113	0.212481	0.635555	-0.342801	0.905986	0.178371	0.999893	-0.27328	0.609028	0.699502	0.591811	0.121888	0.557931	-0.0663082	0.788851	0.0436162	0.999298	0.393998	0.67189	0.403749	0.849866	0.158887	0.503222
RND3	ENSG00000115963	35	ANK3,ATF6,BDNF,CD81,CDKN2B,CHAT,CHRNA5,CTSH,DSP,EGFL6,ELOVL1,FZD4,HBEGF,IL4RA,LNX2,LRG1,MAP2K3,MAP3K1,MAP4K3,MAPK1,MARCKS,MYO5C,NKD1,NKX21,NPR1,PI4K2B,SEMA3E,SH3RF1,SLC22A3,SLC6A14,SNX30,SOAT1,SPRY1,TRIB3,ZFP385B	15	ATF6,CD81,CHAT,CHRNA5,FZD4,IL4RA,LNX2,LRG1,MARCKS,NKD1,PI4K2B,SLC6A14,SNX30,SOAT1,TRIB3	20	ANK3,BDNF,CDKN2B,CTSH,DSP,EGFL6,ELOVL1,HBEGF,MAP2K3,MAP3K1,MAP4K3,MAPK1,MYO5C,NKX21,NPR1,SEMA3E,SH3RF1,SLC22A3,SPRY1,ZFP385B	ARHE,Rho8,RhoE	Rho family GTPase 3 [Source:HGNC Symbol;Acc:HGNC:671]	chr2	150468195	150487694	-	protein_coding	0.853424	1.61787	0.98004	0.585897	0.433096	-1.73094	0.989517	0.493961	0.776263	-0.00328966	0.661853	0.414766	0.335972	0.427093	0.399419	-0.0419109	0.931036	4.33785E-05	0.999893	-0.28822	0.552211	1.82373	0.591811	-0.118539	0.373407	0.0612751	0.70137	-0.101742	0.999298	0.648269	0.985418	-0.761895	0.872495	-0.0835467	0.966848
CCL11	ENSG00000172156	34	ANK3,ATF6,BMP2,CELSR2,CISH,CSNK1A1,CSNK2A1,CTNNB1,CTSH,EGFL6,ELF5,ELOVL1,ERBB3,FBXW11,GNAI1,GNAI2,HHIP,ITGB6,KIDINS220,LRG1,MAP2K3,MAP3K7,MYO5C,NKX21,NPNT,OCIAD2,SLC22A3,SNX30,SOAT1,SOCS2,SPNS1,TRIB3,TRP53,VANGL1	18	ATF6,BMP2,CISH,CSNK1A1,CTNNB1,ELF5,FBXW11,HHIP,ITGB6,KIDINS220,LRG1,MAP3K7,SNX30,SOAT1,SOCS2,SPNS1,TRIB3,TRP53	16	ANK3,CELSR2,CSNK2A1,CTSH,EGFL6,ELOVL1,ERBB3,GNAI1,GNAI2,MAP2K3,MYO5C,NKX21,NPNT,OCIAD2,SLC22A3,VANGL1	eotaxin,MGC22554,SCYA11	C-C motif chemokine ligand 11 [Source:HGNC Symbol;Acc:HGNC:10610]	chr17	34285668	34288334	+	protein_coding	0.267508	1.78517	0.98004	-0.168816	0.0482505	-0.144798	0.989517	-0.371389	0.840487	-0.546001	0.661853	0.980586	0.584605	-0.0866632	0.635555	-0.48225	0.905986	1.22625	0.999893	0.377466	0.491996	0.244208	0.591811	0.271067	0.978229	0.469396	0.682601	0.391048	0.999298	0.366737	0.610724	0.558374	0.849866	-0.213881	0.757424
MT-CO3	ENSG00000198938	34	ANK3,APC,ATF6,BDNF,CAPN1,CELSR1,CELSR2,CHRNA5,CSNK1A1,ELF5,ELOVL1,FBXW11,FGFR2,FZD4,GNAI1,GNAI2,HBEGF,ITGB6,KIDINS220,LIPH,LNX2,LRG1,MAP2K4,MAP3K2,MARCKS,MTUS1,MYRF,NKD1,NKD2,SH3RF1,SOAT1,SPNS1,TGIF1,TLR2	25	ANK3,APC,ATF6,BDNF,CELSR2,CSNK1A1,ELF5,ELOVL1,FBXW11,FGFR2,FZD4,GNAI1,GNAI2,HBEGF,ITGB6,KIDINS220,LIPH,MAP2K4,MAP3K2,MYRF,NKD2,SH3RF1,SPNS1,TGIF1,TLR2	9	CAPN1,CELSR1,CHRNA5,LNX2,LRG1,MARCKS,MTUS1,NKD1,SOAT1	CO3,COIII,COX3,MTCO3	mitochondrially encoded cytochrome c oxidase III [Source:HGNC Symbol;Acc:HGNC:7422]	chrMT	9207	9990	+	protein_coding	0.452923	-1.73103	0.98918	-0.492676	0.746509	0.680371	0.26814	-0.375595	0.776263	0.433257	0.971487	0.597934	0.335972	0.116239	0.635555	0.760124	0.905986	-0.306266	0.999893	-0.623804	0.491996	-0.206472	0.591811	-0.527751	0.373407	-0.111926	0.682601	-0.924321	0.999298	0.131651	0.610724	0.559532	0.849866	0.760246	0.92104
CALU	ENSG00000128595	33	ATF6,BDNF,CD36,CD81,CHRNA5,CSNK1A1,CTCF,CTNNB1,ELF5,ERBB3,FZD4,GNAI2,LGR4,LNX2,LRP6,MAP2K3,MAP2K4,MAP4K3,NKD1,NKX21,NPR1,RBPJL,SEMA3E,SH3RF1,SLC22A3,SLC6A14,SNX30,SOAT1,TLR2,TOLLIP,TRIB3,TRP53,ZFP385B	17	ATF6,CD36,CD81,CHRNA5,CTCF,CTNNB1,FZD4,LGR4,LNX2,NKD1,NKX21,RBPJL,SLC6A14,SNX30,SOAT1,TRIB3,TRP53	16	BDNF,CSNK1A1,ELF5,ERBB3,GNAI2,LRP6,MAP2K3,MAP2K4,MAP4K3,NPR1,SEMA3E,SH3RF1,SLC22A3,TLR2,TOLLIP,ZFP385B		calumenin [Source:HGNC Symbol;Acc:HGNC:1458]	chr7	128739292	128771477	+	protein_coding	0.853424	-2.08349	0.98004	-0.780963	2.50818E-06	-0.817943	0.091772	0.0937913	0.9198	-0.213132	0.661853	-1.89099	0.154113	-0.188412	0.635555	-0.858029	0.905986	-0.026437	0.999893	0.074661	0.491996	-0.138014	0.636297	-1.03857	0.622231	0.062145	0.682601	-0.738483	0.999298	-0.46144	0.656079	-0.3658	0.849866	0.581162	0.845166
THBS1	ENSG00000137801	32	ANK3,ATF6,ATP6V1C2,CD81,CDKN2B,CRISPLD2,CSNK1A1,CTNNB1,DRAM1,ELOVL1,ERBB2,ERBB3,ERN1,FGFR2,HLF,IL4RA,LIPH,LRG1,MAP2K2,MAP3K1,MAP3K2,MAP4K4,MARCKS,MTUS1,NKD1,NKX21,SIAH1A,SLC6A14,SOAT1,TLN1,TOLLIP,TRIB3	17	ATF6,ATP6V1C2,CD81,CDKN2B,CTNNB1,HLF,IL4RA,LRG1,MAP2K2,MAP3K1,MAP3K2,MARCKS,MTUS1,NKD1,SIAH1A,SOAT1,TRIB3	15	ANK3,CRISPLD2,CSNK1A1,DRAM1,ELOVL1,ERBB2,ERBB3,ERN1,FGFR2,LIPH,MAP4K4,NKX21,SLC6A14,TLN1,TOLLIP	THBS,THBS-1,TSP,TSP-1,TSP1	thrombospondin 1 [Source:HGNC Symbol;Acc:HGNC:11785]	chr15	39581093	39599466	+	protein_coding	0.761744	1.59202	0.995625	0.273759	0.894408	0.421276	0.989517	-0.135952	0.776263	0.142936	0.932022	0.538163	0.376634	0.10402	0.635555	-0.190849	0.905986	0.726946	0.999893	0.599937	0.491996	0.877437	0.591811	-0.122701	0.373407	0.479654	0.682601	-0.0922959	0.999298	-0.455298	0.610724	-0.049738	0.849866	0.749678	0.74961
TGFBI	ENSG00000120708	31	ACP6,AREG,ATP6V0E,BMP2,CDKN2B,CHRNA5,CRISPLD2,CSNK1A1,CTNNB1,DRAM1,EGFL6,ELF5,ERBB2,ERBB3,FGFR2,GSK3B,HBEGF,HHIP,HLF,KIDINS220,LNX2,LRG1,MAP3K2,MARCKS,NAV2,NKD1,NKD2,NKX21,NPR1,PDE7B,SLC6A14	12	AREG,CDKN2B,CTNNB1,EGFL6,HLF,LRG1,MARCKS,NAV2,NKD1,NKD2,NKX21,PDE7B	19	ACP6,ATP6V0E,BMP2,CHRNA5,CRISPLD2,CSNK1A1,DRAM1,ELF5,ERBB2,ERBB3,FGFR2,GSK3B,HBEGF,HHIP,KIDINS220,LNX2,MAP3K2,NPR1,SLC6A14	BIGH3,CDB1,CDGG1,CSD1,CSD2,CSD3,LCD1	transforming growth factor beta induced [Source:HGNC Symbol;Acc:HGNC:11771]	chr5	136028895	136063817	+	protein_coding	0.853424	-1.12657	0.98004	-0.00375128	0.746509	0.696039	0.0294854	-0.473985	0.776263	-0.251707	0.661853	-0.262543	0.335972	-0.341111	0.761329	-0.00959613	0.905986	-0.458473	0.999893	-0.000944166	0.495138	-0.877907	0.591811	0.0140081	0.796321	-0.0149089	0.785462	-0.0246048	0.999298	0.00221227	0.744142	-0.0443707	0.907222	-0.037688	0.582773
PLAU	ENSG00000122861	31	ANK3,APC,ATF6,BDNF,BMP2,CAPN1,DSP,FGFR2,FZD7,HBEGF,HHIP,LIPH,LRG1,LRP6,MAP3K5,MAP4K3,MYO5C,MYRF,NAV2,NKX21,NPR1,RAD21,SDC1,SH3RF1,SNX30,SOAT1,SPNS1,TLN1,TRIB3,TRP53,ZFP385B	15	ATF6,BMP2,CAPN1,HHIP,LIPH,LRG1,MAP3K5,NAV2,SDC1,SNX30,SOAT1,SPNS1,TLN1,TRIB3,TRP53	16	ANK3,APC,BDNF,DSP,FGFR2,FZD7,HBEGF,LRP6,MAP4K3,MYO5C,MYRF,NKX21,NPR1,RAD21,SH3RF1,ZFP385B	UPA,URK	plasminogen activator, urokinase [Source:HGNC Symbol;Acc:HGNC:9052]	chr10	73911104	73917497	+	protein_coding	0.0543561	1.76247	0.98004	1.1836	0.000248052	-0.266954	0.989517	1.14416	0.776263	0.203834	0.857704	0.530609	0.335972	0.747211	0.635555	0.0516875	0.905986	0.787803	0.999893	0.87433	0.0782959	1.55763	0.591811	1.31511	0.373407	1.35337	0.801835	0.581144	0.999298	-0.185926	0.887782	1.1043	0.849866	0.158862	0.809536
UBB	ENSG00000170315	31	ATF6,BDNF,CDKN2B,CELSR2,CRISPLD2,DRAM1,ERBB3,GNAI1,GNAI2,GSK3B,HBEGF,KIDINS220,LGR4,LGR5,LIPH,LRG1,MAP2K4,MAP3K5,MAP4K3,MARCKS,NAV2,NKD1,OCIAD2,SH3RF1,SLC22A3,SPNS1,TLN1,TLR2,TOLLIP,TRP53,ZNRF3	18	ATF6,BDNF,CDKN2B,CELSR2,CRISPLD2,DRAM1,GSK3B,HBEGF,LGR4,LGR5,LIPH,MAP4K3,SH3RF1,SPNS1,TLN1,TOLLIP,TRP53,ZNRF3	13	ERBB3,GNAI1,GNAI2,KIDINS220,LRG1,MAP2K4,MAP3K5,MARCKS,NAV2,NKD1,OCIAD2,SLC22A3,TLR2	FLJ25987,MGC8385	ubiquitin B [Source:HGNC Symbol;Acc:HGNC:12463]	chr17	16380799	16382742	+	protein_coding	0.63658	2.26147	0.98004	0.648186	0.00921689	0.625452	0.989517	-0.48564	0.776263	0.140547	0.661853	-0.811568	0.544585	1.11284	0.993549	0.423371	0.905986	-0.438636	0.999893	-0.836991	0.491996	1.54454	0.591811	0.10202	0.41521	1.04482	0.682601	0.530881	0.999298	0.510034	0.610724	-0.571527	0.849866	0.865286	0.498791
TAGLN	ENSG00000149591	30	ATF6,ATG16L1,BECN1,CDKN2B,CELSR2,CSNK1A1,CTNNB1,DRAM1,DVL1,EGFL6,ELF5,ERBB2,ERBB3,FGFR2,FZD4,GSK3B,ITGB6,KIDINS220,LAMP2,LGR5,LIPH,MAP2K3,MAP3K7,NKX21,NPNT,SEMA3E,SFTPD,SPNS1,TGIF1,TLR2	16	ATF6,ATG16L1,BECN1,CDKN2B,CELSR2,CTNNB1,DVL1,EGFL6,GSK3B,LAMP2,LGR5,MAP2K3,NKX21,NPNT,SEMA3E,SFTPD	14	CSNK1A1,DRAM1,ELF5,ERBB2,ERBB3,FGFR2,FZD4,ITGB6,KIDINS220,LIPH,MAP3K7,SPNS1,TGIF1,TLR2	DKFZp686P11128,SM22,SMCC,TAGLN1,WS3-10	transgelin [Source:HGNC Symbol;Acc:HGNC:11553]	chr11	117199321	117204778	+	protein_coding	0.853424	0.91926	0.98004	1.41803	0.746509	-0.756203	0.989517	0.594259	0.873259	-0.148628	0.969342	0.280907	0.335972	1.08562	0.635555	-0.222058	0.905986	-0.110185	0.970795	-0.924978	0.491996	1.08926	0.00718969	0.385651	0.382295	0.0074438	0.896388	0.057738	0.229458	0.766472	0.610724	0.0708859	0.932768	-0.258147	0.58622
LXN	ENSG00000079257	29	ATG16L1,BDNF,BMP2,CAPN1,CHRNA5,CISH,CRISPLD2,CSNK1A1,DRAM1,ELF5,FGFR2,FZD7,HUWE1,ITGB6,KIDINS220,LGR4,MAP2K3,MAP3K5,MAP4K3,MET,MYRF,NKD1,NKX21,NR1D1,SDC1,SH3RF1,SLC22A3,SPNS1,TLR2	16	ATG16L1,BDNF,CHRNA5,CRISPLD2,DRAM1,FGFR2,FZD7,HUWE1,LGR4,MAP2K3,MAP4K3,MET,MYRF,NKX21,NR1D1,SH3RF1	13	BMP2,CAPN1,CISH,CSNK1A1,ELF5,ITGB6,KIDINS220,MAP3K5,NKD1,SDC1,SLC22A3,SPNS1,TLR2		latexin [Source:HGNC Symbol;Acc:HGNC:13347]	chr3	158666414	158672693	-	protein_coding	0.00369937	-0.139089	0.98004	0.240508	0.746509	0.594821	0.28673	0.214673	0.832549	0.0765826	0.661853	-0.0548664	0.261511	0.110581	0.94309	0.0745712	0.905986	-0.288168	0.999893	-0.306567	0.00444078	-0.257795	0.801322	-0.0546327	0.373407	0.00841459	0.779395	0.0268872	0.153517	-0.0767988	0.610724	-0.40126	0.849866	0.202337	0.498791
RARRES2	ENSG00000106538	29	ATF6,ATG16L1,ATP6V0E,BDNF,CDKN2B,CELSR2,CRISPLD2,CSNK1A1,CTNNB1,EIF2B1,ELOVL1,ERBB3,FZD4,GSK3B,IVD,KIDINS220,LGR4,LGR5,LRP5,MAP3K5,MAP4K3,NAV2,NKX21,NR1D1,SH3RF1,SLC6A14,TGIF1,TLR2,ZNRF3	17	ATF6,ATG16L1,BDNF,CDKN2B,CELSR2,CRISPLD2,CTNNB1,EIF2B1,FZD4,GSK3B,LGR4,LGR5,MAP4K3,NKX21,NR1D1,SH3RF1,ZNRF3	12	ATP6V0E,CSNK1A1,ELOVL1,ERBB3,IVD,KIDINS220,LRP5,MAP3K5,NAV2,SLC6A14,TGIF1,TLR2	HP10433,TIG2	retinoic acid receptor responder 2 [Source:HGNC Symbol;Acc:HGNC:9868]	chr7	150338319	150341674	-	protein_coding	0.749839	-0.550194	0.997251	-0.244957	0.277941	0.759059	0.989517	-0.258352	0.776263	-0.162178	0.661853	-0.204935	0.580744	-0.0740139	0.635555	-0.326928	0.905986	-0.300503	0.938305	-0.614088	0.491996	-0.200469	0.605761	0.17403	0.382295	-0.173562	0.682601	-0.119323	0.999298	0.030917	0.610724	-0.455602	0.849866	-0.911591	0.535209
MT-ND4	ENSG00000198886	29	ANK3,ATF6,ATP6V1C2,BDNF,CELSR3,CRELD1,CRISPLD2,CSNK1A1,ELF5,ELOVL1,GNAI1,HOPX,KIDINS220,LGR5,LRG1,MAP3K2,MAP3K7,MAP4K3,MAP4K4,NKD1,NKD2,PDE7B,RBPJL,SH3RF1,SLC6A14,SPNS1,TGIF1,TLR2,ZNRF3	25	ANK3,ATF6,ATP6V1C2,BDNF,CRELD1,CRISPLD2,CSNK1A1,ELF5,ELOVL1,GNAI1,HOPX,KIDINS220,LGR5,MAP3K2,MAP3K7,MAP4K3,MAP4K4,NKD2,RBPJL,SH3RF1,SLC6A14,SPNS1,TGIF1,TLR2,ZNRF3	4	CELSR3,LRG1,NKD1,PDE7B	LHON,MTND4,NAD4,ND4	mitochondrially encoded NADH:ubiquinone oxidoreductase core subunit 4 [Source:HGNC Symbol;Acc:HGNC:7459]	chrMT	10760	12137	+	protein_coding	0.628028	-0.399343	0.98004	-0.403215	0.746509	0.788434	0.989517	0.141065	0.799613	-0.119493	0.886099	-0.122854	0.335972	-0.0333252	0.635555	0.125483	0.905986	-0.418037	0.999893	-0.0125022	0.640796	-0.777944	0.591811	-0.306305	0.373407	0.0311617	0.704852	-0.0355228	0.999298	-0.0783774	0.610724	-0.243177	0.919668	-0.084512	0.541634
CHI3L1	ENSG00000133048	28	ATF6,CCN2,CELSR3,CISH,CSNK1A1,DSP,ELOVL1,ERBB2,ERBB3,FGFR2,FZD4,GSK3B,HLF,ITGB6,IVD,LGR4,LIPH,NKX21,OCIAD2,PI4K2B,RBPJL,SDC1,SNX30,SPNS1,TLN1,TLR2,TRIB3,VANGL1	17	ATF6,CELSR3,CISH,CSNK1A1,ERBB2,FGFR2,FZD4,GSK3B,ITGB6,LGR4,LIPH,RBPJL,SDC1,SNX30,SPNS1,TLN1,TRIB3	11	CCN2,DSP,ELOVL1,ERBB3,HLF,IVD,NKX21,OCIAD2,PI4K2B,TLR2,VANGL1	GP39,YKL40	chitinase 3 like 1 [Source:HGNC Symbol;Acc:HGNC:1932]	chr1	203178931	203186749	-	protein_coding	0.0960273	0.124726	0.98004	-0.24885	0.746509	-0.704226	0.989517	-0.280838	0.776263	-0.226023	0.661853	-0.0912313	0.335972	-0.540767	0.635555	-0.252695	0.905986	0.170859	0.999893	0.332056	0.134476	0.252687	0.974456	0.529722	0.841535	-0.112589	0.682601	-0.0157228	0.999298	-0.0684255	0.610724	0.208288	0.849866	0.0879229	0.498791
MT-ND2	ENSG00000198763	28	ANK3,APC,ATF6,BDNF,CAPN1,CELSR2,CRISPLD2,CSNK1A1,DRAM1,ERBB3,ERN1,FGFR2,LGR5,LRG1,MAP2K2,MAP3K5,MAP4K3,MAP4K4,MTUS1,NAV2,NKD1,NKD2,NR1D1,SLC22A3,SPNS1,SPRY4,TGIF1,TLN1	19	ANK3,APC,ATF6,BDNF,CELSR2,CRISPLD2,CSNK1A1,DRAM1,ERN1,FGFR2,LGR5,MAP4K3,MAP4K4,NKD2,NR1D1,SPNS1,SPRY4,TGIF1,TLN1	9	CAPN1,ERBB3,LRG1,MAP2K2,MAP3K5,MTUS1,NAV2,NKD1,SLC22A3	MTND2,NAD2,ND2	mitochondrially encoded NADH:ubiquinone oxidoreductase core subunit 2 [Source:HGNC Symbol;Acc:HGNC:7456]	chrMT	4470	5511	+	protein_coding	0.853424	-0.95094	0.980559	-0.990877	0.185744	1.31246	0.989517	0.00234023	0.802462	-0.534212	0.661853	-0.253811	0.66892	-0.905438	0.882321	0.160645	0.905986	-0.0760252	0.999893	-0.377547	0.50938	-1.47559	0.591811	-1.4525	0.373407	-0.198658	0.70137	-0.258906	0.999298	-0.852758	0.726346	-1.2987	0.849866	0.405465	0.498791
ITGB1	ENSG00000150093	28	BDNF,CD36,CD81,CDKN2B,CELSR2,CHRNA5,CSNK1A1,ELF5,FGFR2,FZD1,GSK3B,HBEGF,IL4RA,LIPH,LNX2,LRP6,MAP2K2,MARCKS,NKD1,NPR1,RBPJL,SLC6A14,SOAT1,SPNS1,TLN1,TLR2,TOLLIP,TRIB3	12	CD36,CD81,CHRNA5,IL4RA,LNX2,MAP2K2,MARCKS,NKD1,RBPJL,SLC6A14,SOAT1,TRIB3	16	BDNF,CDKN2B,CELSR2,CSNK1A1,ELF5,FGFR2,FZD1,GSK3B,HBEGF,LIPH,LRP6,NPR1,SPNS1,TLN1,TLR2,TOLLIP	CD29,FNRB,GPIIA,MDF2,MSK12	integrin subunit beta 1 [Source:HGNC Symbol;Acc:HGNC:6153]	chr10	32900319	32958209	-	protein_coding	0.853424	-0.0130311	0.98004	-0.0254261	0.746509	-1.18111	0.237024	-0.0459244	0.776263	0.108703	0.661853	0.34586	0.225062	-0.0258401	0.635555	0.0857791	0.905986	-0.364627	0.999893	0.0996882	0.982293	-0.126487	0.643933	-0.332569	0.90459	-0.0931089	0.682601	0.0747899	0.999298	0.270318	0.610724	-0.0841164	0.970181	-0.477377	0.94559
COL3A1	ENSG00000168542	27	ANK3,BDNF,BMP2,CISH,CSNK1A1,DSP,ELF5,ELOVL1,ERBB2,FGFR2,GSK3B,HLF,IL4RA,ITGB6,LIPH,MAP2K1,MAP3K7,MAP4K4,MARCKS,PDE7B,SLC22A3,SLC45A4,SLC6A14,SPNS1,SPRY4,TRP53,VANGL2	10	DSP,HLF,IL4RA,MARCKS,PDE7B,SLC22A3,SLC45A4,SLC6A14,SPRY4,VANGL2	17	ANK3,BDNF,BMP2,CISH,CSNK1A1,ELF5,ELOVL1,ERBB2,FGFR2,GSK3B,ITGB6,LIPH,MAP2K1,MAP3K7,MAP4K4,SPNS1,TRP53	EDS4A	collagen type III alpha 1 chain [Source:HGNC Symbol;Acc:HGNC:2201]	chr2	188974320	189012746	+	protein_coding	0.853424	-0.866903	0.995151	-0.215187	0.00121264	0.717879	0.989517	-0.130891	0.814504	-0.33198	0.991313	-0.557433	0.765347	-0.169539	0.869381	-0.258898	0.905986	-0.175236	0.999893	-0.125487	0.491996	-0.705499	0.112182	-0.415888	0.373407	-0.181438	0.682601	-0.0889765	0.999298	-0.144166	0.777137	-0.53013	0.936746	-0.354711	0.916101
PFN1	ENSG00000108518	27	ATF6,BDNF,CDKN2B,CRISPLD2,CSNK1A1,ERBB3,FZD1,FZD4,GNAI2,GSK3B,HBEGF,HLF,HUWE1,LAMP2,LGR4,LGR5,LRG1,MAP4K3,MYRF,NKD1,NPR1,SH3RF1,SLC34A2,SPNS1,TLN1,TRP53,ZNRF3	17	ATF6,BDNF,CDKN2B,CRISPLD2,GSK3B,HBEGF,LAMP2,LGR4,LGR5,MAP4K3,NPR1,SH3RF1,SLC34A2,SPNS1,TLN1,TRP53,ZNRF3	10	CSNK1A1,ERBB3,FZD1,FZD4,GNAI2,HLF,HUWE1,LRG1,MYRF,NKD1		profilin 1 [Source:HGNC Symbol;Acc:HGNC:8881]	chr17	4945652	4949014	-	protein_coding	0.0871296	-0.415921	0.98004	-1.09823	0.00390114	1.21295	0.989517	0.434472	0.776263	-0.27819	0.661853	-0.219634	0.335972	-0.262994	0.981596	-0.747469	0.905986	-0.487952	0.999893	-0.494704	0.0451309	-1.67243	0.591811	-1.05689	0.373407	0.461061	0.682601	0.0213415	0.999298	-0.815665	0.610724	0.210712	0.849866	-0.870776	0.522899
HIF1A	ENSG00000100644	27	ANK3,ATF6,BDNF,CD36,CD81,CDKN2B,CELSR2,CELSR3,EGFL6,ELF5,FZD4,GSK3B,KIDINS220,LNX2,LRG1,MAP2K3,MARCKS,MYO5C,NKD1,NKX21,RBPJL,SLC39A8,SLC6A14,SOAT1,TRIB3,TSPAN11,WIF1	13	ATF6,CD36,CD81,FZD4,KIDINS220,LNX2,LRG1,MARCKS,NKD1,RBPJL,SLC6A14,SOAT1,TRIB3	14	ANK3,BDNF,CDKN2B,CELSR2,CELSR3,EGFL6,ELF5,GSK3B,MAP2K3,MYO5C,NKX21,SLC39A8,TSPAN11,WIF1	bHLHe78,HIF-1alpha,HIF1,MOP1,PASD8	hypoxia inducible factor 1 alpha subunit [Source:HGNC Symbol;Acc:HGNC:4910]	chr14	61695540	61748259	+	protein_coding	0.853424	-1.86167	0.980559	-0.201335	0.495027	1.60754	0.989517	-0.0181765	0.776263	0.261574	0.661853	-0.873287	0.328566	-0.769141	0.178964	-0.181167	0.905986	0.112607	0.999893	0.469387	0.629881	-1.60456	0.621908	-0.240799	0.378796	-0.0902241	0.938209	0.0915119	0.999298	-0.293691	0.610724	0.110372	0.849866	-0.161789	0.672161
CEMIP	ENSG00000103888	27	ANK3,ATF6,ATP6V1C2,BMP2,CD81,CHRNA5,CISH,CSNK1A1,DSP,ELF5,ERBB3,FZD4,GNAI2,HLF,ITGB6,KIDINS220,LRG1,MYO5C,NKX21,RAD21,SDC1,SOAT1,SPNS1,TLR2,TRIB3,VANGL2,WNT9B	19	ATF6,ATP6V1C2,BMP2,CD81,CISH,CSNK1A1,ELF5,ERBB3,FZD4,ITGB6,KIDINS220,LRG1,RAD21,SDC1,SOAT1,SPNS1,TLR2,TRIB3,VANGL2	8	ANK3,CHRNA5,DSP,GNAI2,HLF,MYO5C,NKX21,WNT9B	HYBID,IR2155535,KIAA1199,TMEM2L	cell migration inducing hyaluronan binding protein [Source:HGNC Symbol;Acc:HGNC:29213]	chr15	80779343	80951776	+	protein_coding	0.180643	-0.683223	0.98004	-0.109451	0.772056	0.625002	0.989517	0.230432	0.776263	-0.0961631	0.661853	-0.195209	0.335972	-0.0146812	0.982906	0.0613752	0.905986	-0.549498	0.938305	-0.154314	0.846054	-0.846815	0.699853	0.0576977	0.382295	0.146052	0.682601	-0.20921	0.999298	0.184608	0.853693	-0.534594	0.849866	-0.402431	0.936798
ARL6IP5	ENSG00000144746	27	ATF6,ATG16L1,BDNF,CAPN1,CDKN2B,CELSR2,CHRNA5,CSNK1A1,CTNNB1,DRAM1,FGFR2,FZD7,GSK3B,HBEGF,KIDINS220,LAMP2,LGR4,LGR5,LNX2,LRG1,MAP3K5,NKD1,NKX21,NR1D1,TLR2,TRP53,TTF1	20	ATF6,ATG16L1,BDNF,CDKN2B,CELSR2,CHRNA5,CTNNB1,DRAM1,FGFR2,FZD7,GSK3B,HBEGF,LAMP2,LGR4,LGR5,LNX2,NKX21,NR1D1,TRP53,TTF1	7	CAPN1,CSNK1A1,KIDINS220,LRG1,MAP3K5,NKD1,TLR2	DERP11,GTRAP3-18,HSPC127,JWA,PRAF3,Yip6b	ADP ribosylation factor like GTPase 6 interacting protein 5 [Source:HGNC Symbol;Acc:HGNC:16937]	chr3	69084944	69106066	+	protein_coding	0.853424	0.444994	0.98004	0.0482854	0.000711305	-0.847701	0.989517	0.164321	0.776263	0.125411	0.995967	0.276977	0.335972	0.140699	0.871814	-0.0490048	0.905986	0.0196257	0.999893	-0.250828	0.960388	0.401494	0.591811	0.120464	0.801844	-0.0795503	0.70137	-0.102871	0.999298	0.283003	0.610724	-0.00714118	0.849866	-0.0912425	0.498791
ALDOA	ENSG00000149925	27	ATF6,ATP6V0E,BDNF,CDKN2B,CHRNA5,CRELD1,CRISPLD2,CSNK1A1,CTCF,CTNNB1,DRAM1,EGFL6,ERBB3,GSK3B,KIDINS220,LGR4,LGR5,MYRF,NKX21,SDC1,SH3RF1,SPNS1,SPRY4,TGIF1,TLN1,TRP53,ZNRF3	18	ATF6,BDNF,CDKN2B,CRELD1,CRISPLD2,CTCF,CTNNB1,EGFL6,GSK3B,LGR4,LGR5,NKX21,SDC1,SH3RF1,SPNS1,TLN1,TRP53,ZNRF3	9	ATP6V0E,CHRNA5,CSNK1A1,DRAM1,ERBB3,KIDINS220,MYRF,SPRY4,TGIF1		aldolase, fructose-bisphosphate A [Source:HGNC Symbol;Acc:HGNC:414]	chr16	30053090	30070420	+	protein_coding	0.290673	0.0155762	0.98004	-0.0440388	5.57789E-07	-0.667591	0.989517	-0.259525	0.776263	0.0890686	0.661853	0.100662	0.781532	0.486442	0.635555	-0.376036	0.905986	-0.111232	0.999893	-0.108833	0.221028	-0.0106771	0.642248	0.46672	0.38276	0.0845666	0.682601	-0.0160733	0.999298	-0.135201	0.610724	0.204318	0.849866	-0.0494294	0.81678
CXCL5	ENSG00000163735	27	ANK3,ATF6,BMP2,CHAT,CHRNA5,CISH,CSNK1A1,DSP,ELF5,ERBB3,ERBB4,FGFR2,FZD4,GSK3B,ITGB6,KIDINS220,LRG1,MAP2K3,NAV2,NKD1,NKX21,NPR1,SDC1,SNX30,SPNS1,TRIB3,VANGL2	19	ATF6,BMP2,CHAT,CISH,CSNK1A1,ELF5,ERBB3,FGFR2,FZD4,ITGB6,KIDINS220,LRG1,NAV2,NKD1,SDC1,SNX30,SPNS1,TRIB3,VANGL2	8	ANK3,CHRNA5,DSP,ERBB4,GSK3B,MAP2K3,NKX21,NPR1	ENA-78,SCYB5	C-X-C motif chemokine ligand 5 [Source:HGNC Symbol;Acc:HGNC:10642]	chr4	73995642	73998779	-	protein_coding	0.853424	0.0661032	0.98004	-0.678942	0.625995	-1.02217	0.989517	-0.635699	0.776263	0.158554	0.819209	0.303629	0.335972	-0.0525081	0.635555	-0.368985	0.917664	0.189316	0.999893	0.349261	0.491996	-0.196769	0.878433	0.462256	0.606236	-0.154611	0.71954	0.055763	0.999298	0.115707	0.825957	0.113919	0.853625	-0.0549763	0.966024
FSTL1	ENSG00000163430	27	BDNF,CD36,CD81,CDKN2B,CELSR2,CHRNA5,ELF5,FGFR2,FZD1,FZD4,GSK3B,HBEGF,IL4RA,LIPH,LNX2,LRG1,LRP6,MAP2K2,MARCKS,MYO5C,MYRF,NKD1,RBPJL,SLC6A14,SOAT1,TLN1,TRIB3	15	CD36,CD81,CHRNA5,FZD4,IL4RA,LNX2,LRG1,MAP2K2,MARCKS,MYRF,NKD1,RBPJL,SLC6A14,SOAT1,TRIB3	12	BDNF,CDKN2B,CELSR2,ELF5,FGFR2,FZD1,GSK3B,HBEGF,LIPH,LRP6,MYO5C,TLN1	FRP,FSL1,OCC-1,OCC1,tsc36	follistatin like 1 [Source:HGNC Symbol;Acc:HGNC:3972]	chr3	120392293	120451253	-	protein_coding	0.960662	0.00456191	0.98004	0.209284	0.746509	0.622155	0.989517	0.384621	0.776263	0.130383	0.661853	0.0545552	0.335972	0.428946	0.635555	0.193984	0.905986	-0.228064	0.999893	-0.278495	0.951528	-0.592051	0.591811	-0.592065	0.522326	-0.119921	0.756507	0.112986	0.999298	0.205652	0.610724	-0.122935	0.849866	0.0776735	0.995897
CD46	ENSG00000117335	26	ANK3,ATG16L1,BDNF,CD81,CDKN2B,CELSR2,FGFR2,FZD4,GSK3B,HBEGF,KIDINS220,LIPH,LRG1,LRP6,MAP2K3,MARCKS,MYO5C,NKD1,NKX21,NR1D1,SOAT1,SOCS2,TGIF1,TLN1,TOLLIP,TRP53	9	CD81,FZD4,KIDINS220,LRG1,MARCKS,NKD1,SOAT1,SOCS2,TGIF1	17	ANK3,ATG16L1,BDNF,CDKN2B,CELSR2,FGFR2,GSK3B,HBEGF,LIPH,LRP6,MAP2K3,MYO5C,NKX21,NR1D1,TLN1,TOLLIP,TRP53	MCP,MGC26544,MIC10,TLX,TRA2.10	CD46 molecule [Source:HGNC Symbol;Acc:HGNC:6953]	chr1	207752057	207795513	+	protein_coding	0.853424	0.301111	0.98004	0.106905	0.0414516	2.7383	0.989517	0.188934	0.776263	-0.339276	0.661853	-0.521162	0.335972	-0.0693538	0.276506	0.227073	0.905986	1.28281	0.999893	-0.302308	0.491996	-1.19834	0.850492	-0.326721	0.944297	0.993279	0.913822	0.357394	0.999298	0.146276	0.610724	-0.473331	0.849866	-0.224421	0.868427
IL1B	ENSG00000125538	26	ANK3,ATF6,BMP2,CAPN1,CHRNA5,CISH,CSNK1A1,CXADR,DSP,EGFL6,ELF5,FZD4,GNAI2,ITGB6,LIPH,LRG1,MAP2K3,NKX21,NPNT,NR1D2,SDC1,SNX30,SPNS1,TLN1,TRIB3,TRP53	18	ATF6,BMP2,CAPN1,CISH,CSNK1A1,CXADR,ELF5,FZD4,ITGB6,LIPH,LRG1,NR1D2,SDC1,SNX30,SPNS1,TLN1,TRIB3,TRP53	8	ANK3,CHRNA5,DSP,EGFL6,GNAI2,MAP2K3,NKX21,NPNT	IL-1B,IL1-BETA,IL1F2	interleukin 1 beta [Source:HGNC Symbol;Acc:HGNC:5992]	chr2	112829751	112836903	-	protein_coding	0.159014	0.39425	0.98004	0.290574	0.0144928	-1.9843	0.989517	-0.252281	0.992793	-0.433449	0.661853	-0.331044	0.335972	0.113115	0.635555	0.188001	0.905986	0.0496449	0.999893	0.423724	0.457954	0.327013	0.673331	0.0144293	0.704996	0.522298	0.733013	0.112512	0.999298	-0.794466	0.610724	-0.262477	0.849866	0.298312	0.921133
HSPA5	ENSG00000044574	26	ATF6,CDKN2B,CHRNA5,EGFL6,ELOVL1,ERN1,FZD4,GNAI1,GSK3B,HHIP,LGR4,LIPH,LNX2,MAP4K3,NKX21,NPR1,SEMA3E,SH3RF1,SLC34A2,SLC6A14,SPNS1,SPRY1,SPRY4,TLR2,TRP53,ZFP385B	14	ATF6,CDKN2B,CHRNA5,ERN1,FZD4,GSK3B,HHIP,LGR4,LIPH,LNX2,SLC34A2,SLC6A14,SPNS1,TRP53	12	EGFL6,ELOVL1,GNAI1,MAP4K3,NKX21,NPR1,SEMA3E,SH3RF1,SPRY1,SPRY4,TLR2,ZFP385B	BiP,GRP78	heat shock protein family A (Hsp70) member 5 [Source:HGNC Symbol;Acc:HGNC:5238]	chr9	125234853	125241330	-	protein_coding	0.338887	0.462832	0.98004	-0.0854584	0.00013037	-1.08592	0.989517	-0.123226	0.776263	0.261229	0.661853	0.582029	0.335972	0.150549	0.635555	0.0724576	0.905986	0.345979	0.999893	0.190201	0.312751	0.143936	0.591811	-0.182569	0.373407	0.124856	0.70137	-0.0392031	0.999298	0.085353	0.610724	0.148904	0.849866	-1.0744	0.498791
NEAT1	ENSG00000245532	25	ATF6,BMP10,BMP2,CCN2,CISH,CSNK1A1,CTSH,DRAM1,ELF5,ELOVL1,ERBB4,GNAI1,GNAI2,GSK3B,IL4RA,IRF4,MAP2K3,MAP2K4,MTUS1,OCIAD2,SLC22A3,SOAT1,TGIF1,TINAG,TLR2	18	BMP10,BMP2,CCN2,CSNK1A1,CTSH,ELF5,ELOVL1,ERBB4,GNAI1,GNAI2,IL4RA,IRF4,MAP2K4,OCIAD2,SLC22A3,TGIF1,TINAG,TLR2	7	ATF6,CISH,DRAM1,GSK3B,MAP2K3,MTUS1,SOAT1	LINC00084,MENepsilon/beta,NCRNA00084,TncRNA,VINC	nuclear paraspeckle assembly transcript 1 (non-protein coding) [Source:HGNC Symbol;Acc:HGNC:30815]	chr11	65422774	65445540	+	lincRNA	0.134807	-0.40223	0.98004	-0.380772	0.746509	-0.779206	0.989517	-0.540194	0.776263	0.291459	0.661853	0.068074	0.991432	-0.17197	0.635555	-0.194572	0.201387	-0.0237319	0.30033	0.502522	0.0655677	-0.161584	0.591811	0.392404	0.373407	0.0696334	0.682601	0.199546	0.999298	-0.115603	0.018447	0.187397	0.849866	-0.15712	0.921505
ACTA2	ENSG00000107796	25	ATG16L1,BECN1,CDKN2B,CELSR2,CISH,CSNK1A1,CTNNB1,DVL1,EGFL6,ELF5,ERBB2,ERBB3,GSK3B,HBEGF,HLF,ITGB6,KIDINS220,MAP2K3,MAP3K7,NKX21,NPNT,SEMA3E,SOCS2,TGIF1,TLR2	14	ATG16L1,BECN1,CDKN2B,CELSR2,CTNNB1,DVL1,EGFL6,GSK3B,HBEGF,HLF,MAP2K3,NKX21,NPNT,SEMA3E	11	CISH,CSNK1A1,ELF5,ERBB2,ERBB3,ITGB6,KIDINS220,MAP3K7,SOCS2,TGIF1,TLR2	ACTSA	actin, alpha 2, smooth muscle, aorta [Source:HGNC Symbol;Acc:HGNC:130]	chr10	88935074	88952773	-	protein_coding	0.943444	0.210697	0.98004	-0.222432	0.906651	0.955134	0.989517	0.553474	0.825317	-0.0701656	0.661853	0.101729	0.335972	0.0794146	0.635555	0.150556	0.905986	0.0456777	0.832829	0.0616009	0.668419	0.0852181	0.243962	-0.494723	0.373407	0.512529	0.789096	-0.0344383	0.999298	0.714961	0.610724	-0.0485626	0.849866	0.379194	0.853949
PTGS2	ENSG00000073756	25	ANK3,CAPN1,CD81,CHAT,CHRNA5,CISH,CSNK1A1,ELF5,FZD4,GNAI2,ITGB6,KIDINS220,LRG1,MAP2K3,MAP3K5,MAP3K7,MARCKS,MYO5C,NAV2,NKX21,SDC1,SPNS1,TRIB3,VANGL1,VANGL2	18	CAPN1,CD81,CHAT,CISH,CSNK1A1,ELF5,FZD4,ITGB6,KIDINS220,LRG1,MAP3K5,MAP3K7,MARCKS,NAV2,SDC1,SPNS1,TRIB3,VANGL2	7	ANK3,CHRNA5,GNAI2,MAP2K3,MYO5C,NKX21,VANGL1	COX2	prostaglandin-endoperoxide synthase 2 [Source:HGNC Symbol;Acc:HGNC:9605]	chr1	186671791	186680427	-	protein_coding	0.853424	-0.34321	0.98004	-0.54266	0.746509	1.44614	0.989517	-0.232327	0.776263	-0.51109	0.753164	-0.506466	0.601809	-0.318895	0.635555	-0.563827	0.905986	-0.494759	0.999893	0.0804793	0.491996	-1.30494	0.832912	-0.619986	0.465743	-0.32507	0.682601	-0.36075	0.999298	-0.77129	0.610724	-0.909668	0.849866	-0.662298	0.646734
SERINC1	ENSG00000111897	25	ANK3,BDNF,CD36,CDKN2B,CELSR2,CHRNA5,ELF5,FGFR2,FZD4,GSK3B,HBEGF,LGR4,LIPH,LNX2,LRP6,MAP2K3,NKX21,NPR1,PDE7B,RBPJL,SLC6A14,SOAT1,VANGL1,WIF1,ZFP385B	8	CD36,CHRNA5,FZD4,LGR4,LNX2,RBPJL,SLC6A14,SOAT1	17	ANK3,BDNF,CDKN2B,CELSR2,ELF5,FGFR2,GSK3B,HBEGF,LIPH,LRP6,MAP2K3,NKX21,NPR1,PDE7B,VANGL1,WIF1,ZFP385B	KIAA1253,TDE1L,TDE2,TMS-2	serine incorporator 1 [Source:HGNC Symbol;Acc:HGNC:13464]	chr6	122443354	122471822	-	protein_coding	0.853424	-0.477168	0.98004	-0.455892	0.746509	0.84963	0.989517	-0.186568	0.776263	-0.257072	0.661853	-0.18634	0.335972	-0.552515	0.635555	-0.296688	0.905986	-0.263246	0.999893	-0.0746427	0.871311	-0.49147	0.773061	0.24537	0.774516	-0.275064	0.711513	-0.0201865	0.999298	-0.0959473	0.614851	-0.231184	0.849866	0.0750202	0.75649
SOD2	ENSG00000112096	25	ANK3,CAPN1,CD81,CHAT,CHRNA5,CSNK1A1,DSP,EGFL6,ERBB3,FZD4,FZD7,GNAI2,GSK3B,KIDINS220,LRG1,LRP6,MAP2K3,MARCKS,MYO5C,NKX21,SOAT1,SPNS1,TRIB3,TSPAN11,VANGL1	12	CAPN1,CD81,CHAT,CSNK1A1,ERBB3,FZD4,KIDINS220,LRG1,MARCKS,SOAT1,SPNS1,TRIB3	13	ANK3,CHRNA5,DSP,EGFL6,FZD7,GNAI2,GSK3B,LRP6,MAP2K3,MYO5C,NKX21,TSPAN11,VANGL1		superoxide dismutase 2 [Source:HGNC Symbol;Acc:HGNC:11180]	chr6	159669057	159762529	-	protein_coding	0.853424	-0.600982	0.98004	-0.256772	0.746509	1.10347	0.989517	-0.873064	0.898306	-0.419562	0.783428	-0.123423	0.335972	-0.173482	0.635555	-0.683534	0.905986	-0.0862643	0.999893	-0.484937	0.491996	-0.665109	0.883769	-0.0766367	0.617964	-0.42027	0.97793	0.0756578	0.999298	0.430852	0.713857	-0.347517	0.849866	-0.976534	0.896448
CALM2	ENSG00000143933	25	ATF6,ATG16L1,BDNF,CELSR2,CHRNA5,CRISPLD2,CTNNB1,FAM13A,FGFR2,FZD7,GSK3B,HHIP,LGR4,LGR5,LIPH,LNX2,LRG1,NKX21,NR1D1,SH3RF1,SNX30,SPRY1,TLR2,TRP53,TTF1	22	ATF6,ATG16L1,BDNF,CELSR2,CHRNA5,CRISPLD2,CTNNB1,FAM13A,FGFR2,FZD7,GSK3B,HHIP,LGR4,LGR5,LIPH,LNX2,NKX21,NR1D1,SH3RF1,SNX30,TRP53,TTF1	3	LRG1,SPRY1,TLR2	CAMII,PHKD	calmodulin 2 [Source:HGNC Symbol;Acc:HGNC:1445]	chr2	47160082	47176601	-	protein_coding	0.853424	-0.739139	0.98004	-0.0716386	6.461E-09	-1.93644	0.472843	0.978251	0.776263	-0.538682	0.661853	-0.682835	0.335972	0.35336	0.647258	-0.0222367	0.905986	-0.508915	0.999893	-0.0225294	0.357378	-0.0113165	0.591811	-0.873357	0.50757	0.635799	0.81884	-0.231976	0.999298	-0.120405	0.610724	0.0654745	0.849866	0.825668	0.498791
P4HA3	ENSG00000149380	25	ATG16L1,ATP6V0E,BECN1,CDKN2B,CHRNA5,CTNNB1,EGFL6,ERBB3,FZD4,HOPX,KIDINS220,LGR5,LIPH,LRG1,MYO5C,NKD1,NKX21,NR1D1,PI4K2B,RBPJL,SLC6A14,SOAT1,SOCS2,SPRY4,TOLLIP	11	ATG16L1,BECN1,CDKN2B,CTNNB1,EGFL6,LGR5,LIPH,MYO5C,NKX21,NR1D1,TOLLIP	14	ATP6V0E,CHRNA5,ERBB3,FZD4,HOPX,KIDINS220,LRG1,NKD1,PI4K2B,RBPJL,SLC6A14,SOAT1,SOCS2,SPRY4	C-P4Halpha(III)	prolyl 4-hydroxylase subunit alpha 3 [Source:HGNC Symbol;Acc:HGNC:30135]	chr11	74266655	74311657	-	protein_coding	0.951662	-0.354818	0.992092	-0.0835574	0.464283	0.722263	0.989517	0.203886	0.776263	0.0185843	0.661853	-0.239041	0.335972	0.0990379	0.202567	0.0510679	0.905986	-0.268648	0.999893	-0.0801644	0.971967	-0.374152	0.958517	-0.275153	0.891252	-0.238908	0.682601	-0.0683106	0.999298	0.067984	0.610724	-0.261281	0.853383	-0.136078	0.896328
F2R	ENSG00000181104	25	ATF6,ATP6V1C2,BDNF,CD36,CDKN2B,CHRNA5,CTCF,FZD4,FZD7,HBEGF,HLF,IVD,LIPH,MARCKS,MYRF,NKD1,NKX21,NPR1,SLC6A14,SOAT1,SPNS1,SPRY4,TLN1,TOLLIP,USP6NL	11	ATF6,CD36,CHRNA5,CTCF,FZD4,FZD7,MYRF,NKD1,SLC6A14,SOAT1,SPRY4	14	ATP6V1C2,BDNF,CDKN2B,HBEGF,HLF,IVD,LIPH,MARCKS,NKX21,NPR1,SPNS1,TLN1,TOLLIP,USP6NL	CF2R,PAR-1,PAR1,TR	coagulation factor II thrombin receptor [Source:HGNC Symbol;Acc:HGNC:3537]	chr5	76716043	76735781	+	protein_coding	0.853424	0.201406	0.98004	0.00021237	0.746509	-0.927702	0.583442	-0.194217	0.875566	0.163878	0.725957	0.337984	0.392369	0.256506	0.635555	0.0844518	0.905986	0.07805	0.999893	-0.0195995	0.867223	0.101228	0.974794	0.0440745	0.965227	-0.123972	0.682601	-0.110365	0.999298	-0.177617	0.623501	-0.0972487	0.849866	-0.146084	0.970402
PLS3	ENSG00000102024	25	ANK3,APC,BDNF,CDKN2B,CHRNA5,CSNK1A1,CTSH,ELF5,ELOVL1,FZD4,HBEGF,ITGB6,LAMP2,LNX2,MAP2K3,MAP2K4,MAP4K3,NPR1,PDE7B,RBPJL,SEMA3E,SH3RF1,SLC6A14,TLR2,ZFP385B	5	CHRNA5,FZD4,LNX2,RBPJL,SLC6A14	20	ANK3,APC,BDNF,CDKN2B,CSNK1A1,CTSH,ELF5,ELOVL1,HBEGF,ITGB6,LAMP2,MAP2K3,MAP2K4,MAP4K3,NPR1,PDE7B,SEMA3E,SH3RF1,TLR2,ZFP385B	T-plastin	plastin 3 [Source:HGNC Symbol;Acc:HGNC:9091]	chrX	115561182	115650861	+	protein_coding	0.853424	-0.347819	0.98004	-0.163888	0.828144	0.627045	0.28673	0.138042	0.780105	-0.0457281	0.661853	-0.118327	0.335972	0.0298677	0.702177	0.138488	0.905986	-0.435298	0.999893	-0.269254	0.740433	-0.359014	0.957381	-0.19596	0.948936	-0.0990948	0.807289	0.00982296	0.999298	0.179898	0.976326	0.0632278	0.849866	0.109441	0.822185
SERF2	ENSG00000140264	25	ATF6,ATG16L1,BDNF,CDKN2B,CRISPLD2,CSNK1A1,CTNNB1,ERBB3,GSK3B,HBEGF,JUP,KIDINS220,LAMP2,LGR4,LGR5,LRG1,MAP3K5,MAP4K3,NPR1,NR1D1,SH3RF1,SLC6A14,TRP53,ZFP385B,ZNRF3	19	ATF6,ATG16L1,BDNF,CDKN2B,CRISPLD2,CTNNB1,GSK3B,HBEGF,JUP,LAMP2,LGR4,LGR5,MAP4K3,NPR1,NR1D1,SH3RF1,TRP53,ZFP385B,ZNRF3	6	CSNK1A1,ERBB3,KIDINS220,LRG1,MAP3K5,SLC6A14	4F5REL,FAM2C,H4F5rel,HsT17089	small EDRK-rich factor 2 [Source:HGNC Symbol;Acc:HGNC:10757]	chr15	43777100	43800279	+	protein_coding	0.853424	-0.701021	0.98004	-0.426121	3.16818E-06	1.15472	0.989517	-0.735277	0.776263	-0.129526	0.661853	-0.638432	0.629082	-0.460282	0.725716	-0.261882	0.905986	-0.511208	0.999893	0.0698806	0.491996	-0.729332	0.591811	0.0338333	0.53598	-0.464932	0.682601	0.0823539	0.999298	-0.349993	0.610724	-0.745914	0.849866	-0.49687	0.498791
WLS	ENSG00000116729	24	ANK3,ATF6,BDNF,CAPN1,CISH,DSP,EGFL6,FZD4,GNAI2,HUWE1,LIPH,LRG1,MET,MYO5C,NAV2,NKD1,NKX21,NPR1,SDC1,SH3RF1,SNX30,SOAT1,SPNS1,TRIB3	13	ATF6,CAPN1,CISH,FZD4,LIPH,LRG1,NAV2,NKD1,SDC1,SNX30,SOAT1,SPNS1,TRIB3	11	ANK3,BDNF,DSP,EGFL6,GNAI2,HUWE1,MET,MYO5C,NKX21,NPR1,SH3RF1	C1orf139,EVI,FLJ23091,GPR177,mig-14,MRP,wls	wntless Wnt ligand secretion mediator [Source:HGNC Symbol;Acc:HGNC:30238]	chr1	68098473	68232553	-	protein_coding	0.0239267	-0.438644	0.98004	-0.216858	0.746509	0.734684	0.104608	-0.173766	0.776263	-0.0983274	0.661853	-0.235316	0.335972	-0.0451123	0.635555	0.108269	0.905986	-0.357915	0.999893	-0.104522	0.0193261	-0.506341	0.650088	-0.284321	0.389776	-0.018002	0.688009	-0.141509	0.999298	-0.161234	0.997302	-0.439332	0.849866	-0.216676	0.998529
CYR61	ENSG00000142871	24	ATF6,BDNF,CDKN2B,CHRNA5,CRELD1,CSNK1A1,CTCF,CTNNB1,ERBB2,ERBB3,FZD4,GSK3B,HHIP,HLF,KIDINS220,LAMP2,LGR5,MARCKS,NAV2,NKX21,NR1D1,SH3RF1,SPRY2,TGIF1	14	ATF6,BDNF,CDKN2B,CRELD1,CTCF,CTNNB1,GSK3B,HHIP,LAMP2,LGR5,NKX21,NR1D1,SH3RF1,SPRY2	10	CHRNA5,CSNK1A1,ERBB2,ERBB3,FZD4,HLF,KIDINS220,MARCKS,NAV2,TGIF1	CCN1,GIG1,IGFBP10	cysteine rich angiogenic inducer 61 [Source:HGNC Symbol;Acc:HGNC:2654]	chr1	85580761	85583962	+	protein_coding	0.853424	0.0506098	0.98004	-0.35541	0.0750764	-1.92507	0.989517	-0.19856	0.776263	-0.314065	0.661853	-0.141674	0.741119	0.146542	0.635555	-0.216653	0.905986	-0.193835	0.999893	0.00849278	0.491996	-0.01207	0.591811	-0.153652	0.373407	0.624426	0.761384	-0.412141	0.999298	0.329265	0.610724	-0.0860762	0.849866	0.14213	0.498791
ARF4	ENSG00000168374	24	ATG16L1,BDNF,CDKN2B,CHRNA5,CRISPLD2,CTNNB1,ERBB3,ERN1,FGFR2,FZD7,HHIP,KIDINS220,LGR4,LGR5,LIPH,LNX2,NKD1,NKX21,NR1D1,SNX30,SPNS1,TLR2,TRP53,TTF1	20	ATG16L1,BDNF,CDKN2B,CHRNA5,CRISPLD2,CTNNB1,ERN1,FGFR2,FZD7,HHIP,LGR4,LGR5,LIPH,LNX2,NKX21,NR1D1,SNX30,SPNS1,TRP53,TTF1	4	ERBB3,KIDINS220,NKD1,TLR2	ARF2	ADP ribosylation factor 4 [Source:HGNC Symbol;Acc:HGNC:655]	chr3	57571363	57597408	-	protein_coding	0.853424	0.302602	0.98004	0.058973	1.03634E-05	-0.766901	0.989517	-0.00105557	0.776263	0.283885	0.661853	0.33959	0.418063	0.0855021	0.967614	0.0598811	0.905986	0.284153	0.999893	0.189586	0.491996	0.588294	0.591811	0.603285	0.495507	-0.0904955	0.70137	0.0785429	0.999298	0.270297	0.610724	0.0871135	0.849866	-0.18384	0.498791
ANXA5	ENSG00000164111	24	ATF6,BDNF,CDKN2B,CHRNA5,CRISPLD2,CSNK1A1,ELOVL1,ERBB3,GNAI2,HHIP,ITGB6,KIDINS220,LGR4,LGR5,LIPH,LNX2,NKX21,NR1D1,SNX30,SPRY1,SPRY4,TGIF1,TLR2,TRP53	14	ATF6,BDNF,CDKN2B,CHRNA5,CRISPLD2,HHIP,LGR4,LGR5,LIPH,LNX2,NKX21,NR1D1,SNX30,TRP53	10	CSNK1A1,ELOVL1,ERBB3,GNAI2,ITGB6,KIDINS220,SPRY1,SPRY4,TGIF1,TLR2	ANX5,ENX2	annexin A5 [Source:HGNC Symbol;Acc:HGNC:543]	chr4	121667955	121697113	-	protein_coding	0.0630838	-0.234499	0.98004	0.172069	5.62398E-07	1.44683	0.989517	-0.0904054	0.776263	-0.157299	0.661853	0.201959	0.335972	-0.299803	0.795191	0.0211301	0.905986	-0.211311	0.999893	-0.785239	0.0562903	-0.699765	0.591811	-0.265347	0.998369	0.220559	0.784667	-0.0941624	0.999298	0.269243	0.670849	0.11289	0.849866	0.0342731	0.498791
CLEC11A	ENSG00000105472	23	ATF6,BDNF,CDKN2B,CHRNA5,CTNNB1,ERBB3,FZD4,GSK3B,KIDINS220,LIPH,LRG1,NKD1,NKX21,NR1D1,PI4K2B,SDC1,SLC6A14,SOAT1,SOCS2,SPNS1,TLN1,TOLLIP,TRP53	13	ATF6,BDNF,CDKN2B,CTNNB1,GSK3B,LIPH,NKX21,NR1D1,SDC1,SPNS1,TLN1,TOLLIP,TRP53	10	CHRNA5,ERBB3,FZD4,KIDINS220,LRG1,NKD1,PI4K2B,SLC6A14,SOAT1,SOCS2	CLECSF3,LSLCL,P47,SCGF	C-type lectin domain containing 11A [Source:HGNC Symbol;Acc:HGNC:10576]	chr19	50723329	50725718	+	protein_coding	0.853424	0.696253	0.98004	0.523137	0.00390114	-0.757373	0.989517	0.235323	0.776263	0.151656	0.661853	0.303389	0.335972	0.314583	0.399419	0.119556	0.905986	0.270131	0.999893	-0.103793	0.669186	1.18657	0.719076	0.887428	0.394445	-0.3357	0.682601	-0.224186	0.999298	0.429066	0.610724	0.197884	0.927264	-0.118308	0.796499
GAPDH	ENSG00000111640	23	ATF6,ATP6V0E,CAPN1,CD36,CDKN2B,CHAT,CHRNA5,CSNK1A1,CTNNB1,DRAM1,ERBB3,FGFR2,GSK3B,HOPX,IL4RA,LGR5,LNX2,NKX21,NPNT,SLC6A14,SNX30,TGIF1,TRP53	9	ATF6,CAPN1,CD36,CDKN2B,CTNNB1,GSK3B,LGR5,NKX21,TRP53	14	ATP6V0E,CHAT,CHRNA5,CSNK1A1,DRAM1,ERBB3,FGFR2,HOPX,IL4RA,LNX2,NPNT,SLC6A14,SNX30,TGIF1	GAPD	glyceraldehyde-3-phosphate dehydrogenase [Source:HGNC Symbol;Acc:HGNC:4141]	chr12	6533927	6538374	+	protein_coding	0.235225	-1.93499	0.98004	-0.537835	0.0107766	1.17438	0.260877	-0.667993	0.776263	0.0547562	0.702413	-0.761547	0.653737	-0.672599	0.635555	-0.10474	0.905986	-0.0272784	0.999893	0.083524	0.31617	-1.68926	0.961257	-0.342693	0.876719	0.0613356	0.682601	0.348276	0.999298	-0.619937	0.610724	0.367842	0.849866	0.00289011	0.674393
ANXA1	ENSG00000135046	23	ATG16L1,BDNF,CAPN1,CDKN2B,CELSR2,CHRNA5,CRISPLD2,CTNNB1,DRAM1,FGFR2,GSK3B,HBEGF,LAMP2,LGR4,LGR5,LIPH,NAV2,NKD1,NKX21,NR1D1,SH3RF1,TLR2,TRP53	19	ATG16L1,BDNF,CDKN2B,CELSR2,CHRNA5,CRISPLD2,CTNNB1,DRAM1,FGFR2,GSK3B,HBEGF,LAMP2,LGR4,LGR5,LIPH,NKX21,NR1D1,SH3RF1,TRP53	4	CAPN1,NAV2,NKD1,TLR2	ANX1,LPC1	annexin A1 [Source:HGNC Symbol;Acc:HGNC:533]	chr9	73151757	73170393	+	protein_coding	0.853424	0.369894	0.98004	-0.515692	0.00348386	-1.983	0.727739	-0.0492359	0.995247	-0.00849793	0.829409	-0.853802	0.335972	0.0228727	0.635555	0.153434	0.905986	-0.0475204	0.80018	-0.12735	0.491996	-0.110871	0.591811	0.472155	0.752256	0.450828	0.682601	0.0863667	0.999298	0.448351	0.610724	0.189691	0.895504	0.283377	0.498791
BGN	ENSG00000182492	23	ATG16L1,BDNF,CDKN2B,CELSR2,CSNK1A1,CTNNB1,DRAM1,ELF5,ERBB3,FGFR2,FZD4,GSK3B,HBEGF,ITGB6,KIDINS220,LRP2,NKD1,NKX21,NPR1,SH3RF1,SYT4,TGIF1,ZFP385B	13	ATG16L1,BDNF,CDKN2B,CELSR2,CTNNB1,GSK3B,HBEGF,LRP2,NKX21,NPR1,SH3RF1,SYT4,ZFP385B	10	CSNK1A1,DRAM1,ELF5,ERBB3,FGFR2,FZD4,ITGB6,KIDINS220,NKD1,TGIF1	DSPG1,SLRR1A	biglycan [Source:HGNC Symbol;Acc:HGNC:1044]	chrX	153494939	153509554	+	protein_coding	0.853424	-0.337529	0.98004	-0.0540393	0.339432	0.609394	0.989517	0.103713	0.776263	-0.0675914	0.661853	-0.297794	0.968827	0.0159171	0.635555	-0.0292043	0.905986	-0.278005	0.0653141	-0.247589	0.513982	-0.125589	0.836947	-0.0963927	0.755012	0.0486986	0.682601	0.00997337	0.999298	0.0632592	0.610724	-0.0403039	0.849866	-0.310043	0.614199
EID1	ENSG00000255302	23	ATG16L1,BDNF,DSP,ERBB3,ERN1,FAM13A,FGFR2,FZD1,FZD7,GNAI2,HHIP,LGR4,LGR5,LIPH,LRP6,NR1D1,RBPJL,SNX30,SPRY1,SPRY4,TLN1,TRP53,TTF1	17	ATG16L1,BDNF,ERN1,FAM13A,FGFR2,FZD1,FZD7,HHIP,LGR4,LGR5,LIPH,LRP6,NR1D1,SNX30,TLN1,TRP53,TTF1	6	DSP,ERBB3,GNAI2,RBPJL,SPRY1,SPRY4	C15orf3,CRI1,EID-1	EP300 interacting inhibitor of differentiation 1 [Source:HGNC Symbol;Acc:HGNC:1191]	chr15	48877886	48880183	+	protein_coding	0.373312	0.0359409	0.98004	-0.147988	1.71079E-10	0.607985	0.989517	-0.236514	0.931466	-0.47341	0.661853	-0.840532	0.562948	-0.37995	0.635555	-0.602619	0.905986	-0.584652	0.999893	0.328479	0.0965671	-0.877569	0.591811	-0.669952	0.689276	-0.194029	0.959941	-0.297623	0.999298	-0.508942	0.610724	-0.89156	0.849866	-0.208098	0.498791
VIM	ENSG00000026025	23	APC,ATF6,BDNF,CD36,CDKN2B,CELSR2,CHRNA5,DSP,EGFL6,ERBB3,FGFR2,GSK3B,HBEGF,HLF,IVD,LNX2,LRG1,MAP2K3,MYO5C,NKX21,NPR1,SH3RF1,USP6NL	19	APC,BDNF,CDKN2B,CELSR2,CHRNA5,DSP,EGFL6,ERBB3,FGFR2,GSK3B,HBEGF,HLF,IVD,LNX2,MAP2K3,MYO5C,NKX21,NPR1,SH3RF1	4	ATF6,CD36,LRG1,USP6NL		vimentin [Source:HGNC Symbol;Acc:HGNC:12692]	chr10	17229278	17237593	+	protein_coding	0.911163	-0.449926	0.98004	0.244708	0.746509	0.587683	0.989517	0.142313	0.776263	-0.34923	0.661853	-0.0388018	0.881114	0.113552	0.796485	0.0172925	0.909193	-0.431884	0.999893	-0.188878	0.491996	-0.330746	0.675424	-0.329093	0.825167	0.0568273	0.682601	-0.0165588	0.999298	0.0327512	0.610724	-0.392631	0.849866	0.124175	0.95251
MYL6	ENSG00000092841	23	ATF6,ATG16L1,BDNF,CDKN2B,CSNK1A1,CTNNB1,FZD4,GSK3B,HBEGF,KIDINS220,LAMP2,LGR5,MAP4K3,NKD1,NKX21,NR1D1,RBPJL,SH3RF1,SLC6A14,TGIF1,TRIB3,TRP53,ZFP385B	15	ATF6,ATG16L1,BDNF,CDKN2B,CTNNB1,GSK3B,HBEGF,LAMP2,LGR5,MAP4K3,NKX21,NR1D1,SH3RF1,TRP53,ZFP385B	8	CSNK1A1,FZD4,KIDINS220,NKD1,RBPJL,SLC6A14,TGIF1,TRIB3	ESMLC,MLC1SM,MLC3NM	myosin light chain 6 [Source:HGNC Symbol;Acc:HGNC:7587]	chr12	56158161	56163008	+	protein_coding	0.440109	-0.373809	0.98004	-0.34659	0.0239003	1.78137	0.989517	-0.331478	0.776263	0.863109	0.661853	-0.303983	0.505335	-0.565452	0.719756	0.470707	0.905986	0.714719	0.999893	-0.388253	0.491996	-1.35376	0.591811	0.699856	0.472992	0.129865	0.682601	0.287804	0.999298	-0.0856289	0.610724	-0.372872	0.849866	0.440864	0.498791
PDK4	ENSG00000004799	22	APC,ATG16L1,BDNF,CD81,CDKN2B,CELSR2,CSNK1A1,FZD4,GDF2,GSK3B,HBEGF,HUWE1,MARCKS,MYO5C,MYRF,NKD1,NKX21,NR1D1,RAD21,SLC6A14,SOCS2,TRIB3	9	CD81,FZD4,GDF2,MARCKS,MYRF,NKD1,SLC6A14,SOCS2,TRIB3	13	APC,ATG16L1,BDNF,CDKN2B,CELSR2,CSNK1A1,GSK3B,HBEGF,HUWE1,MYO5C,NKX21,NR1D1,RAD21		pyruvate dehydrogenase kinase 4 [Source:HGNC Symbol;Acc:HGNC:8812]	chr7	95583499	95596491	-	protein_coding	0.211826	0.167413	0.98004	-0.555987	0.746509	-0.734754	0.989517	-0.348487	0.776263	0.0183307	0.661853	0.149933	0.335972	-0.0162761	0.0204246	0.111443	0.905986	0.410092	0.999893	0.247546	0.0250821	0.0729055	0.591811	0.30442	0.388517	0.111736	0.688552	0.14777	0.999298	-0.217325	0.610724	0.180231	0.849866	0.135291	0.879872
C1R	ENSG00000159403	22	CSNK1A1,DRAM1,DSP,DVL1,EGFL6,ELF5,ERBB3,HUWE1,ITGB6,LIPH,MAP3K7,MET,MTUS1,MYO5C,RYK,SDC1,SNX30,SOAT1,SPNS1,SPRY4,TGIF1,TRP53	9	DSP,DVL1,EGFL6,ERBB3,HUWE1,MET,MTUS1,MYO5C,SOAT1	13	CSNK1A1,DRAM1,ELF5,ITGB6,LIPH,MAP3K7,RYK,SDC1,SNX30,SPNS1,SPRY4,TGIF1,TRP53		complement C1r [Source:HGNC Symbol;Acc:HGNC:1246]	chr12	7080209	7092607	-	protein_coding	0.0107063	-0.496669	0.98004	-0.0745223	0.00200555	0.67044	0.989517	-0.0687945	0.986408	-0.133061	0.661853	0.0909965	0.335972	0.227339	0.88023	-0.106504	0.907748	-0.262234	0.999893	0.0314329	0.00109942	-1.15195	0.757894	-0.430348	0.382295	0.433348	0.70137	-0.229346	0.305627	0.147314	0.738307	-0.162289	0.916035	0.139669	0.559471
ENO1	ENSG00000074800	22	ATF6,ATP6V0E,CD36,CDKN2B,CSNK1A1,DRAM1,ERBB3,GSK3B,HUWE1,KIDINS220,LGR5,LIPH,MET,MYRF,NKX21,PDE7B,SH3RF1,SLC34A2,SPNS1,SPRY4,TGIF1,TRP53	12	ATF6,CD36,CDKN2B,GSK3B,LGR5,LIPH,NKX21,PDE7B,SH3RF1,SLC34A2,SPNS1,TRP53	10	ATP6V0E,CSNK1A1,DRAM1,ERBB3,HUWE1,KIDINS220,MET,MYRF,SPRY4,TGIF1	ENO1L1,MBP-1,MPB1,PPH	enolase 1 [Source:HGNC Symbol;Acc:HGNC:3350]	chr1	8861002	8878690	-	protein_coding	0.0269124	-0.411668	0.98004	-0.221556	4.78536E-06	0.801627	0.96644	-0.247481	0.776263	-0.108339	0.661853	-0.270538	0.867977	-0.154592	0.635555	-0.148591	0.905986	-0.248794	0.999893	-0.00197256	0.0305453	-0.377643	0.591811	0.029199	0.378796	0.157882	0.682601	-0.184115	0.999298	-0.014401	0.610724	-0.175236	0.849866	-0.196626	0.498791
CST3	ENSG00000101439	22	ATF6,ATP6V1C2,BDNF,CDKN2B,CHRNA5,CTNNB1,FZD4,GSK3B,HLF,IL4RA,LGR5,LNX2,LRG1,NKD1,NKX21,NPR1,NR1D1,SH3RF1,SOAT1,TLN1,TRIB3,ZFP385B	12	ATF6,BDNF,CDKN2B,CTNNB1,GSK3B,LGR5,NKX21,NPR1,NR1D1,SH3RF1,TLN1,ZFP385B	10	ATP6V1C2,CHRNA5,FZD4,HLF,IL4RA,LNX2,LRG1,NKD1,SOAT1,TRIB3		cystatin C [Source:HGNC Symbol;Acc:HGNC:2475]	chr20	23626706	23638473	-	protein_coding	0.853424	-0.319878	0.98004	-0.087331	0.604427	0.803087	0.989517	0.0880599	0.776263	-0.220762	0.661853	-0.198977	0.335972	0.324556	0.635555	-0.221465	0.905986	-0.50538	0.999893	-0.154768	0.994054	-0.713866	0.75192	-0.477623	0.378796	0.0665439	0.682601	-0.0682161	0.999298	-0.0287527	0.610724	-0.112914	0.935671	-0.102924	0.994598
IFITM3	ENSG00000142089	22	ATF6,BDNF,BMP2,CDKN2B,CHRNA5,CRISPLD2,CSNK1A1,CTNNB1,ELF5,FGFR2,FZD4,LGR4,LGR5,LNX2,MAP3K5,NKD1,NPR1,SLC6A14,SNX30,TRIB3,ZFP385B,ZNRF3	11	ATF6,BDNF,CDKN2B,CRISPLD2,CTNNB1,LGR4,LGR5,NPR1,SLC6A14,ZFP385B,ZNRF3	11	BMP2,CHRNA5,CSNK1A1,ELF5,FGFR2,FZD4,LNX2,MAP3K5,NKD1,SNX30,TRIB3	1-8U	interferon induced transmembrane protein 3 [Source:HGNC Symbol;Acc:HGNC:5414]	chr11	319669	327537	-	protein_coding	0.899014	-0.501561	0.98004	-0.422899	0.746509	0.888242	0.989517	0.00573789	0.776263	-0.0350184	0.708064	-0.443066	0.403399	-0.149212	0.934627	-0.203306	0.905986	-0.434256	0.999893	-0.00595494	0.491996	-1.03134	0.717303	-0.439792	0.373407	0.131208	0.682601	0.00925605	0.999298	-0.220625	0.610724	-0.324878	0.849866	-0.0167893	0.498791
ASPH	ENSG00000198363	22	ANK3,BDNF,CDKN2B,CELSR2,CHRNA5,CTNNB1,ELF5,FZD4,GSK3B,HBEGF,LNX2,LRG1,MAP2K3,NPR1,SH3RF1,SLC6A14,SOAT1,TRIB3,TSPAN11,VANGL1,WIF1,ZFP385B	8	CHRNA5,CTNNB1,FZD4,LNX2,LRG1,SLC6A14,SOAT1,TRIB3	14	ANK3,BDNF,CDKN2B,CELSR2,ELF5,GSK3B,HBEGF,MAP2K3,NPR1,SH3RF1,TSPAN11,VANGL1,WIF1,ZFP385B	BAH,CASQ2BP1,HAAH,JCTN	aspartate beta-hydroxylase [Source:HGNC Symbol;Acc:HGNC:757]	chr8	61500556	61714640	-	protein_coding	0.981152	-0.280655	0.992263	-0.107867	0.196925	0.664567	0.989517	0.146958	0.776263	-0.0977129	0.661853	-0.245264	0.335972	-0.0671246	0.635555	0.0241457	0.98828	-0.445046	0.999893	-0.0904681	0.531951	-0.128839	0.810323	-0.294094	0.717624	0.112728	0.777442	0.0220284	0.999298	0.010802	0.929403	-0.285094	0.853391	0.00877354	0.767772
HSP90B1	ENSG00000166598	22	APC,ATF6,BDNF,CHRNA5,CTSH,EGFL6,HHIP,LAMP2,LGR4,LIPH,LNX2,MAP4K3,NAV2,NKX21,NPR1,SEMA3E,SH3RF1,SLC6A14,SNX30,SPRY1,TRP53,ZFP385B	10	ATF6,CHRNA5,HHIP,LGR4,LIPH,LNX2,NAV2,SLC6A14,SNX30,TRP53	12	APC,BDNF,CTSH,EGFL6,LAMP2,MAP4K3,NKX21,NPR1,SEMA3E,SH3RF1,SPRY1,ZFP385B	GP96,GRP94,TRA1	heat shock protein 90 beta family member 1 [Source:HGNC Symbol;Acc:HGNC:12028]	chr12	103930334	103947926	+	protein_coding	0.853424	-0.894944	0.98004	-0.280721	0.0328859	1.55658	0.989517	-0.0787547	0.776263	-0.223842	0.829062	-0.206244	0.771067	-1.05948	0.635555	-0.227662	0.905986	-0.0251662	0.999893	0.0428508	0.905444	-0.312989	0.67175	0.289547	0.624968	0.49501	0.754884	-0.286231	0.999298	-0.529658	0.944833	-0.322043	0.849866	-0.012553	0.706764
PSAP	ENSG00000197746	22	ATF6,BDNF,CD81,DRAM1,ERBB3,HLF,KIDINS220,LGR5,LNX2,LRG1,MAP4K3,NAV2,NKD2,NPR1,PDE7B,SH3RF1,SLC6A14,SOAT1,SPRY1,SPRY4,TINAG,ZFP385B	6	ATF6,CD81,ERBB3,KIDINS220,SLC6A14,SOAT1	16	BDNF,DRAM1,HLF,LGR5,LNX2,LRG1,MAP4K3,NAV2,NKD2,NPR1,PDE7B,SH3RF1,SPRY1,SPRY4,TINAG,ZFP385B	GLBA,SAP1	prosaposin [Source:HGNC Symbol;Acc:HGNC:9498]	chr10	71816298	71851375	-	protein_coding	0.853424	-0.238502	0.98004	0.159667	0.407169	0.62999	0.989517	-0.204539	0.776263	-0.169719	0.76443	-0.248277	0.0894879	-0.0799568	0.635555	0.153904	0.905986	-0.443791	0.999893	-0.169802	0.960388	-0.425982	0.591811	-0.339979	0.373407	-0.456664	0.682601	-0.195285	0.999298	0.360112	0.610724	-0.287312	0.849866	0.407555	0.498791
MFAP4	ENSG00000166482	21	APC,ATP6V0E,BDNF,CHRNA5,CISH,DSP,ELF5,FZD1,HUWE1,ITGB6,LAMP2,LIPH,MET,NPR1,PDE7B,SDC1,SH3RF1,SLC6A14,SNX30,SPNS1,TRP53	6	ATP6V0E,CHRNA5,DSP,HUWE1,MET,SLC6A14	15	APC,BDNF,CISH,ELF5,FZD1,ITGB6,LAMP2,LIPH,NPR1,PDE7B,SDC1,SH3RF1,SNX30,SPNS1,TRP53		microfibril associated protein 4 [Source:HGNC Symbol;Acc:HGNC:7035]	chr17	19383442	19387240	-	protein_coding	0.00160541	-0.106437	0.0625757	-0.195292	0.000468947	0.766975	0.989517	-0.316453	0.975387	-0.0564857	0.661853	-0.17664	0.201932	-0.428068	0.635555	-0.112064	0.905986	-0.184129	0.832829	-0.173113	0.0370494	-0.548832	0.599909	-0.518427	0.400093	0.0973611	0.682601	-0.2696	0.999298	-0.23597	0.881756	-0.199103	0.849866	0.000140563	0.625723
ACSL4	ENSG00000068366	21	ANK3,ATP6V1C2,CELSR2,CHRNA5,CSNK1A1,FZD4,GNAI2,GSK3B,KIDINS220,LRG1,MAP2K3,MARCKS,MYO5C,NAV2,NKX21,SLC39A8,TRIB3,TRP53,TSPAN11,VANGL1,VANGL2	9	ATP6V1C2,CSNK1A1,FZD4,KIDINS220,LRG1,MARCKS,NAV2,TRIB3,VANGL2	12	ANK3,CELSR2,CHRNA5,GNAI2,GSK3B,MAP2K3,MYO5C,NKX21,SLC39A8,TRP53,TSPAN11,VANGL1	ACS4,FACL4,LACS4,MRX63,MRX68	acyl-CoA synthetase long chain family member 4 [Source:HGNC Symbol;Acc:HGNC:3571]	chrX	109641337	109733403	-	protein_coding	0.853424	-0.518951	0.98004	-0.590278	0.0113041	-1.50865	0.720289	-0.151389	0.776263	0.190866	0.860768	-0.0460051	0.512248	0.139579	0.635555	-0.354066	0.947233	0.237164	0.999893	0.346984	0.651314	0.00773432	0.591811	0.773614	0.773792	-0.070927	0.682601	-0.0924098	0.999298	-0.357604	0.610724	0.111083	0.849866	-0.598109	0.498791
CSF3	ENSG00000108342	21	ATF6,BMP2,CAPN1,CISH,CSNK1A1,CXADR,ELF5,FGFR2,FZD4,LIPH,LNX2,LRG1,NKX21,NPNT,NR1D2,SDC1,SNX30,SPNS1,TLN1,TRIB3,TRP53	19	ATF6,BMP2,CAPN1,CISH,CSNK1A1,CXADR,ELF5,FGFR2,FZD4,LIPH,LNX2,LRG1,NR1D2,SDC1,SNX30,SPNS1,TLN1,TRIB3,TRP53	2	NKX21,NPNT	C17orf33,G-CSF,GCSF,MGC45931	colony stimulating factor 3 [Source:HGNC Symbol;Acc:HGNC:2438]	chr17	40015361	40017813	+	protein_coding	0.412738	-1.02472	0.98004	-0.0146563	0.0053721	1.59033	0.989517	0.257015	0.971849	-0.189245	0.661853	-2.15682	0.335972	-0.365001	0.635555	-0.796682	0.905986	-0.751088	0.999893	0.172281	0.238324	-1.56856	0.988191	-0.284112	0.994946	-0.161691	0.935638	-0.756021	0.999298	-0.378507	0.778816	0.166491	0.849866	-2.0024	0.621649
PPP3CA	ENSG00000138814	21	ACP6,CHAT,CHRNA5,EGFL6,ELF5,LNX2,MAP2K3,MAP2K4,MAP3K1,MAP4K3,MAPK1,MARCKS,NKD1,RBPJL,SEMA3E,SLC22A3,SLC6A14,TLR2,TRIB3,VANGL1,WNT7B	10	ACP6,CHAT,CHRNA5,LNX2,MARCKS,NKD1,RBPJL,SLC6A14,TRIB3,WNT7B	11	EGFL6,ELF5,MAP2K3,MAP2K4,MAP3K1,MAP4K3,MAPK1,SEMA3E,SLC22A3,TLR2,VANGL1	CALN,CALNA,CNA1,PPP2B	protein phosphatase 3 catalytic subunit alpha [Source:HGNC Symbol;Acc:HGNC:9314]	chr4	101023409	101347480	-	protein_coding	0.864782	-0.240517	0.98004	-0.536576	0.746509	0.801251	0.0231291	-0.430328	0.776263	-0.328298	0.661853	-1.54814	0.335972	-0.803421	0.635555	-1.15403	0.905986	-0.501943	0.999893	0.164364	0.815815	-0.241838	0.591811	-0.177906	0.883169	-0.379369	0.694844	-0.473069	0.999298	-0.556052	0.858311	-1.1372	0.849866	-0.0508258	0.498791
GPM6A	ENSG00000150625	21	ATF6,ATP6V1C2,CHRNA5,CTSH,DRAM1,ERBB4,FGFR2,FZD4,FZD6,GDF2,MAP3K1,MAP4K3,MAP4K4,NKX21,ROR1,SEMA3E,SLC22A3,SNX30,TERF1,TINAG,ULK1	17	ATP6V1C2,CTSH,DRAM1,ERBB4,FGFR2,FZD6,GDF2,MAP3K1,MAP4K3,MAP4K4,NKX21,ROR1,SEMA3E,SLC22A3,TERF1,TINAG,ULK1	4	ATF6,CHRNA5,FZD4,SNX30	GPM6	glycoprotein M6A [Source:HGNC Symbol;Acc:HGNC:4460]	chr4	175632934	176002664	-	protein_coding	0.341559	0.261085	0.98004	0.256253	0.993495	0.659386	0.989517	0.444114	0.776263	-0.0774944	0.661853	-0.0939087	0.335972	0.301676	2.1885E-09	0.0825034	0.905986	-0.0589816	0.999893	-0.135568	0.980243	0.360447	0.956772	-0.14623	0.879565	0.0980687	0.682601	-0.206536	0.999298	0.0714016	0.610724	-0.336598	0.849866	0.0606322	3.19726E-06
HSD11B1	ENSG00000117594	21	ATG16L1,CD81,CELSR2,CHRNA5,ERBB3,FAM13A,FGFR2,FZD4,GSK3B,KIDINS220,LIPH,LRG1,LRP6,NKD1,NKX21,SOAT1,SOCS2,TGIF1,TLN1,TOLLIP,TRIB3	11	CD81,CHRNA5,ERBB3,FZD4,KIDINS220,LRG1,NKD1,SOAT1,SOCS2,TGIF1,TRIB3	10	ATG16L1,CELSR2,FAM13A,FGFR2,GSK3B,LIPH,LRP6,NKX21,TLN1,TOLLIP	HSD11,HSD11B,SDR26C1	hydroxysteroid 11-beta dehydrogenase 1 [Source:HGNC Symbol;Acc:HGNC:5208]	chr1	209686180	209734950	+	protein_coding	0.853424	0.717437	0.98004	0.610193	0.819596	-2.24032	0.989517	0.844942	0.776263	0.142819	0.681691	-0.218726	0.532139	0.47009	0.635555	-0.122273	0.905986	-0.207942	0.999893	-0.783514	0.491996	1.10749	0.626762	0.884596	0.397102	-1.21483	0.682601	0.176761	0.999298	0.678475	0.641942	-0.400062	0.849866	-1.66658	0.602547
HSPB1	ENSG00000106211	21	ATF6,ATG16L1,BDNF,CDKN2B,CELSR2,CRISPLD2,CSNK1A1,CTNNB1,ERBB3,FZD4,GSK3B,KIDINS220,LAMP2,LGR4,LGR5,MAP4K3,NKD1,NPR1,SH3RF1,TGIF1,TRP53	15	ATF6,ATG16L1,BDNF,CDKN2B,CELSR2,CRISPLD2,CTNNB1,GSK3B,LAMP2,LGR4,LGR5,MAP4K3,NPR1,SH3RF1,TRP53	6	CSNK1A1,ERBB3,FZD4,KIDINS220,NKD1,TGIF1	CMT2F,Hs.76067,Hsp25,HSP27,HSP28	heat shock protein family B (small) member 1 [Source:HGNC Symbol;Acc:HGNC:5246]	chr7	76302544	76304295	+	protein_coding	0.853424	-0.283112	0.98004	-0.147618	0.000583327	3.4932	0.989517	0.205198	0.776263	0.0407838	0.834009	-0.981659	0.335972	-0.224606	0.635555	-0.839519	0.905986	-0.236974	0.832829	-0.591451	0.491996	0.075279	0.700976	0.932737	0.780619	1.3676	0.682601	0.128696	0.999298	0.0738743	0.610724	0.822427	0.931644	-1.15113	0.641131
TNFAIP6	ENSG00000123610	20	BMP2,CHRNA5,DSP,ELOVL1,FGFR2,FZD4,HHIP,LIPH,LNX2,NKX21,NPNT,NPR1,NR1D1,SNX30,SPNS1,SPRY1,SPRY4,TLN1,TRP53,USP6NL	13	BMP2,CHRNA5,FGFR2,FZD4,HHIP,LIPH,LNX2,NR1D1,SNX30,SPNS1,TLN1,TRP53,USP6NL	7	DSP,ELOVL1,NKX21,NPNT,NPR1,SPRY1,SPRY4	TSG-6,TSG6	TNF alpha induced protein 6 [Source:HGNC Symbol;Acc:HGNC:11898]	chr2	151357592	151380048	+	protein_coding	0.853424	0.581645	0.983968	-0.109091	0.00478724	1.01739	0.989517	0.381591	0.776263	0.316646	0.661853	-0.1014	0.856561	0.069585	0.954302	-0.00273609	0.905986	-0.164734	0.999893	-0.169911	0.491996	0.168879	0.591811	0.17595	0.888131	-0.574873	0.7175	0.438278	0.999298	0.046629	0.610724	-0.440282	0.849866	-0.209139	0.58522
PID1	ENSG00000153823	20	ATF6,BMP2,CD81,CHRNA5,CISH,CSNK1A1,DSP,EGFL6,ELF5,ERBB4,FZD4,ITGB6,KIDINS220,NKX21,NPNT,SDC1,SPNS1,TLN1,TRIB3,TRP53	14	ATF6,BMP2,CD81,CISH,CSNK1A1,ELF5,FZD4,ITGB6,KIDINS220,SDC1,SPNS1,TLN1,TRIB3,TRP53	6	CHRNA5,DSP,EGFL6,ERBB4,NKX21,NPNT	FLJ20701,NYGGF4	phosphotyrosine interaction domain containing 1 [Source:HGNC Symbol;Acc:HGNC:26084]	chr2	229023974	229271285	-	protein_coding	0.338887	-0.395963	0.98004	-0.146373	0.0331926	1.13959	0.989517	0.161825	0.815433	-0.590534	0.661853	-0.0595981	0.335972	-0.18333	0.952966	0.258623	0.905986	-0.0202872	0.999893	0.07695	0.21913	-0.529778	0.591811	-0.518958	0.395673	0.368702	0.995083	0.168787	0.999298	0.278761	0.696107	-0.24827	0.849866	0.0895167	0.885454
LBH	ENSG00000213626	20	ATF6,ATP6V0E,BECN1,CDKN2B,CSNK1A1,CTNNB1,DRAM1,ELF5,ERBB2,ERBB3,FGFR2,FZD4,GSK3B,KIDINS220,MAP2K3,MTUS1,NKX21,OCIAD2,TGIF1,TRP53	10	ATF6,BECN1,CDKN2B,CTNNB1,GSK3B,MAP2K3,MTUS1,NKX21,OCIAD2,TRP53	10	ATP6V0E,CSNK1A1,DRAM1,ELF5,ERBB2,ERBB3,FGFR2,FZD4,KIDINS220,TGIF1		limb bud and heart development [Source:HGNC Symbol;Acc:HGNC:29532]	chr2	30231531	30323730	+	protein_coding	0.853424	-1.56134	0.98004	-1.19234	0.00453922	1.51358	0.989517	-0.460563	0.966902	0.0384788	0.661853	-1.08989	0.551347	-0.930018	0.94309	-0.509883	0.905986	-0.537755	0.938305	0.481059	0.83256	-2.63842	0.539208	-0.0130675	0.786131	0.00508956	0.723311	-0.0565122	0.999298	-1.12145	0.610724	-0.220224	0.849866	-1.15641	0.902024
MIF	ENSG00000240972	20	ATF6,ATP6V0E,BDNF,BECN1,CDKN2B,CHRNA5,CSNK1A1,CTCF,ERBB3,FGFR2,GSK3B,KIDINS220,LNX2,MAP3K5,NKX21,NPNT,SNX30,TGIF1,TRIB3,TRP53	8	ATF6,BDNF,BECN1,CDKN2B,CTCF,GSK3B,NKX21,TRP53	12	ATP6V0E,CHRNA5,CSNK1A1,ERBB3,FGFR2,KIDINS220,LNX2,MAP3K5,NPNT,SNX30,TGIF1,TRIB3	GIF,GLIF	macrophage migration inhibitory factor (glycosylation-inhibiting factor) [Source:HGNC Symbol;Acc:HGNC:7097]	chr22	23894004	23895226	+	protein_coding	0.07219	-0.637819	0.98004	-1.0586	0.000522948	1.48397	0.850534	0.33516	0.776263	-0.456627	0.661853	-0.741129	0.393212	-0.00592837	0.988577	-0.311457	0.905986	-0.399728	0.999893	-0.39969	0.491996	-1.26051	0.591811	-0.500727	0.373407	-0.39071	0.682601	-0.0652631	0.999298	-0.934476	0.610724	0.149513	0.849866	-0.693397	0.518669
CANX	ENSG00000127022	20	BDNF,CD36,CD81,CDKN2B,CELSR2,FGFR2,GSK3B,HBEGF,KIDINS220,LIPH,LRG1,MYO5C,NKD1,NKX21,NR1D1,RBPJL,SLC6A14,SOAT1,SOCS2,TRIB3	10	CD36,CD81,KIDINS220,LRG1,NKD1,RBPJL,SLC6A14,SOAT1,SOCS2,TRIB3	10	BDNF,CDKN2B,CELSR2,FGFR2,GSK3B,HBEGF,LIPH,MYO5C,NKX21,NR1D1	CNX,IP90,P90	calnexin [Source:HGNC Symbol;Acc:HGNC:1473]	chr5	179698417	179730925	+	protein_coding	0.853424	-0.84281	0.989229	0.0563542	0.635378	0.927654	0.989517	-0.375612	0.776263	-0.0511565	0.661853	-0.298959	0.335972	-0.2305	0.635555	0.194091	0.905986	0.00823174	0.999893	0.15285	0.976101	-0.817073	0.713594	-0.103985	0.658025	0.117897	0.711513	0.0108665	0.999298	0.216964	0.626672	-0.00447732	0.849866	0.247066	0.995342
IL6	ENSG00000136244	20	ANK3,BMP2,CAPN1,CD81,CELSR2,CISH,ELOVL1,FGFR2,FZD4,GSK3B,LNX2,LRG1,MAP2K3,MYO5C,NKD1,NKX21,SOAT1,TRIB3,TSPAN11,VANGL1	10	BMP2,CAPN1,CD81,CISH,FZD4,LNX2,LRG1,NKD1,SOAT1,TRIB3	10	ANK3,CELSR2,ELOVL1,FGFR2,GSK3B,MAP2K3,MYO5C,NKX21,TSPAN11,VANGL1	BSF2,HGF,HSF,IFNB2,IL-6	interleukin 6 [Source:HGNC Symbol;Acc:HGNC:6018]	chr7	22725884	22732002	+	protein_coding	0.647288	-0.790357	0.98004	-0.332246	0.136328	1.00361	0.989517	-0.344388	0.776263	-0.226825	0.716849	-0.632892	0.660292	-0.456012	0.635555	0.147325	0.905986	-0.242784	0.999893	0.728489	0.458373	-1.11692	0.826386	-0.266851	0.701825	0.000673232	0.682601	0.177726	0.999298	-0.509667	0.610724	-0.290389	0.849866	-0.278088	0.8701
ACTG2	ENSG00000163017	20	BECN1,CDKN2B,CSNK1A1,CTNNB1,DVL1,EGFL6,ELF5,ERBB2,ERBB3,FGFR2,GSK3B,HBEGF,ITGB6,KIDINS220,LIPH,MAP2K3,NKX21,SEMA3E,SPNS1,TGIF1	10	BECN1,CDKN2B,CTNNB1,DVL1,EGFL6,GSK3B,HBEGF,MAP2K3,NKX21,SEMA3E	10	CSNK1A1,ELF5,ERBB2,ERBB3,FGFR2,ITGB6,KIDINS220,LIPH,SPNS1,TGIF1	ACTA3,ACTL3,ACTSG	actin, gamma 2, smooth muscle, enteric [Source:HGNC Symbol;Acc:HGNC:145]	chr2	73892967	73919865	+	protein_coding	0.853424	0.425202	0.98004	0.757757	0.415384	-0.600588	0.989517	0.863984	0.776263	-0.136443	0.661853	-0.0202782	0.69038	-0.0639577	0.635555	-0.148928	0.905986	0.103846	0.354979	-0.839914	0.491996	0.520183	0.591811	0.725673	0.455143	-0.0363224	0.979442	-0.477175	0.999298	0.909822	0.811573	0.0923517	0.849866	-0.15856	0.5208
CFH	ENSG00000000971	20	BDNF,CCN2,CD36,CD81,CDKN2B,CHRNA5,ELF5,FZD4,GSK3B,IL4RA,LIPH,MYRF,NKD1,RBPJL,SLC6A14,SOAT1,SPNS1,TLN1,TLR2,TOLLIP	10	CD36,CD81,CHRNA5,FZD4,IL4RA,MYRF,NKD1,RBPJL,SLC6A14,SOAT1	10	BDNF,CCN2,CDKN2B,ELF5,GSK3B,LIPH,SPNS1,TLN1,TLR2,TOLLIP	ARMD4,ARMS1,FHL1,HF,HF1,HF2,HUS	complement factor H [Source:HGNC Symbol;Acc:HGNC:4883]	chr1	196651878	196747504	+	protein_coding	0.176822	-0.498568	0.98004	-0.577357	0.633429	0.8792	0.191875	-0.438117	0.776263	-0.343375	0.661853	-0.443374	0.16338	-0.227336	0.635555	-0.372582	0.980457	-0.494757	0.999893	-0.438556	0.491996	-0.370888	0.977294	0.493433	0.993483	-0.638473	0.708851	-0.242624	0.999298	0.0987314	0.610724	-0.108992	0.849866	0.32203	0.731187
AREG	ENSG00000109321	19	ATP6V0E,BDNF,CHRNA5,CSNK1A1,ELOVL1,ERBB2,ERBB3,FGFR2,GSK3B,HUWE1,ITGB6,KIDINS220,LNX2,MET,MYO5C,NKX21,SOAT1,SOCS2,TGIF1	2	CHRNA5,LNX2	17	ATP6V0E,BDNF,CSNK1A1,ELOVL1,ERBB2,ERBB3,FGFR2,GSK3B,HUWE1,ITGB6,KIDINS220,MET,MYO5C,NKX21,SOAT1,SOCS2,TGIF1	AREGB,SDGF	amphiregulin [Source:HGNC Symbol;Acc:HGNC:651]	chr4	74445134	74455009	+	protein_coding	0.00188308	-0.22708	0.98004	0.148008	0.150137	0.594996	0.989517	0.169323	0.908293	-0.0492227	0.661853	-0.40344	0.886556	0.00771288	0.635555	-0.102945	0.905986	-0.321061	0.999893	-0.181532	0.00388971	-0.255119	0.955628	-0.159393	0.480817	0.199121	0.682601	0.0365136	0.999298	0.0603761	0.610724	-0.319205	0.999602	-0.132771	0.903918
CCL20	ENSG00000115009	19	BMP2,CHAT,CISH,ELF5,ERBB4,FZD4,GNAI2,ITGB6,LIPH,MAP2K3,NKX21,NR1D2,SDC1,SNX30,SPNS1,TLN1,TRIB3,TRP53,VANGL1	14	BMP2,CHAT,CISH,ELF5,FZD4,ITGB6,LIPH,NR1D2,SDC1,SNX30,SPNS1,TLN1,TRIB3,TRP53	5	ERBB4,GNAI2,MAP2K3,NKX21,VANGL1	CKb4,exodus-1,LARC,MIP-3a,SCYA20,ST38	C-C motif chemokine ligand 20 [Source:HGNC Symbol;Acc:HGNC:10619]	chr2	227813842	227817564	+	protein_coding	0.191853	0.0166224	0.98004	-0.126968	5.3004E-06	-0.912962	0.989517	-0.185684	0.862145	0.256218	0.661853	0.304156	0.335972	0.0814328	0.907335	0.253723	0.905986	0.144439	0.999893	0.217792	0.40012	-0.173635	0.632145	0.0308977	0.832287	0.0349223	0.738818	0.0129972	0.999298	0.114406	0.989654	0.390721	0.849866	0.0427915	0.746599
LIF	ENSG00000128342	19	BMP2,CAPN1,CHRNA5,CISH,CSNK1A1,DRAM1,ELF5,FZD4,ITGB6,LRG1,MAP2K3,NAV2,NKX21,NR1D2,SDC1,SLC6A14,SPNS1,TRIB3,TRP53	14	BMP2,CAPN1,CISH,CSNK1A1,ELF5,FZD4,ITGB6,LRG1,NAV2,NR1D2,SDC1,SPNS1,TRIB3,TRP53	5	CHRNA5,DRAM1,MAP2K3,NKX21,SLC6A14	CDF,DIA,HILDA	LIF, interleukin 6 family cytokine [Source:HGNC Symbol;Acc:HGNC:6596]	chr22	30240447	30246851	-	protein_coding	0.0769256	0.0512016	0.98004	-0.141231	0.0171549	0.61133	0.989517	-0.114559	0.776263	0.0233026	0.661853	-0.122259	0.335972	-0.141866	0.635555	-0.429198	0.925508	-0.340443	0.999893	-0.00170831	0.341134	0.00445618	0.884934	-0.298277	0.641415	-0.0400647	0.682601	-0.104663	0.999298	-0.171345	0.610724	-0.492098	0.849866	-0.0173835	0.774327
TMBIM6	ENSG00000139644	19	ATF6,CDKN2B,CHRNA5,CTNNB1,ERN1,GSK3B,HHIP,LGR4,LGR5,LIPH,LNX2,NPR1,NR1D1,SH3RF1,SNX30,SPRY1,TLR2,TRP53,ZFP385B	14	ATF6,CDKN2B,CHRNA5,CTNNB1,ERN1,GSK3B,HHIP,LGR4,LGR5,LIPH,LNX2,NR1D1,SNX30,TRP53	5	NPR1,SH3RF1,SPRY1,TLR2,ZFP385B	BAXI1,BI-1,TEGT	transmembrane BAX inhibitor motif containing 6 [Source:HGNC Symbol;Acc:HGNC:11723]	chr12	49741557	49764934	+	protein_coding	0.853424	-0.679247	0.98004	-0.338248	2.51485E-11	1.07395	0.989517	-0.067365	0.776263	0.108355	0.661853	-0.26474	0.335972	-0.130091	0.635555	0.234475	0.905986	0.0975691	0.999893	0.156642	0.776796	-1.13771	0.591811	-0.810108	0.373407	-0.62258	0.682601	0.270349	0.999298	-0.144066	0.610724	-0.265167	0.849866	-0.114078	0.636912
IL24	ENSG00000162892	19	ATF6,BMP2,CAPN1,CHRNA5,CISH,CSNK1A1,DSP,ELF5,ERBB3,FZD4,ITGB6,LIPH,LRG1,NKX21,SDC1,SPNS1,TLN1,TRIB3,TRP53	15	ATF6,BMP2,CAPN1,CISH,CSNK1A1,ELF5,FZD4,ITGB6,LIPH,LRG1,SDC1,SPNS1,TLN1,TRIB3,TRP53	4	CHRNA5,DSP,ERBB3,NKX21	C49A,FISP,IL-24,IL10B,mda-7,Mob-5,ST16	interleukin 24 [Source:HGNC Symbol;Acc:HGNC:11346]	chr1	206897443	206904139	+	protein_coding	0.148759	-0.118274	0.98004	0.538339	0.000412047	0.91653	0.989517	0.562418	0.776263	-0.00309111	0.661853	0.06599	0.335972	0.149287	0.700278	0.224896	0.905986	-0.169539	0.999893	-0.171157	0.491996	0.380977	0.67091	-0.334458	0.852068	0.519213	0.688009	-0.0823016	0.999298	0.092891	0.873652	0.0895084	0.849866	0.029407	0.699649
TPST1	ENSG00000169902	19	ATG16L1,CHRNA5,CTCF,FAM13A,FGFR2,FZD4,LIPH,LRG1,NKD1,NR1D1,RAD21,RBPJL,SLC6A14,SOAT1,SOCS2,SPRY4,TLN1,TOLLIP,TTF1	9	ATG16L1,FAM13A,FGFR2,LIPH,NR1D1,RAD21,TLN1,TOLLIP,TTF1	10	CHRNA5,CTCF,FZD4,LRG1,NKD1,RBPJL,SLC6A14,SOAT1,SOCS2,SPRY4	TANGO13A	tyrosylprotein sulfotransferase 1 [Source:HGNC Symbol;Acc:HGNC:12020]	chr7	66205199	66360443	+	protein_coding	0.853424	-0.899785	0.98004	-0.0620732	0.746509	1.08627	0.989517	-0.476047	0.898855	-0.219292	0.661853	0.0744238	0.335972	-0.615297	0.635555	-0.134722	0.905986	0.0952535	0.999893	-0.0842374	0.491996	-0.237969	0.79325	0.378707	0.972613	0.22281	0.719157	-0.0266066	0.999298	0.137044	0.610724	0.111042	0.857998	-0.739953	0.509891
PRKAR1A	ENSG00000108946	19	ATF6,CD36,CD81,CHRNA5,FGFR2,FZD1,FZD4,GSK3B,KIDINS220,LIPH,LNX2,LRP6,MARCKS,NKD1,NKX21,RBPJL,SLC6A14,SOAT1,TRIB3	13	ATF6,CD36,CD81,CHRNA5,FZD4,KIDINS220,LNX2,MARCKS,NKD1,RBPJL,SLC6A14,SOAT1,TRIB3	6	FGFR2,FZD1,GSK3B,LIPH,LRP6,NKX21	CNC1,PRKAR1,TSE1	protein kinase cAMP-dependent type I regulatory subunit alpha [Source:HGNC Symbol;Acc:HGNC:9388]	chr17	68512032	68551319	+	protein_coding	0.853424	-0.412721	0.983026	0.00761018	0.830217	0.611478	0.989517	0.360204	0.825351	-0.113506	0.661853	-0.399167	0.335972	-0.108606	0.635555	0.00776965	0.905986	-0.380269	0.999893	-0.426497	0.491996	-0.207912	0.8403	-0.437008	0.38363	-0.292167	0.682601	-0.19828	0.999298	0.0179121	0.891486	-0.660913	0.849866	-0.156916	0.791444
IGFBP6	ENSG00000167779	19	ATG16L1,BDNF,CDKN2B,CHAT,CHRNA5,FZD4,GSK3B,HBEGF,LIPH,LRG1,MYO5C,NKD1,NKX21,NPR1,PI4K2B,RBPJL,SLC6A14,SOAT1,TOLLIP	10	ATG16L1,BDNF,CDKN2B,GSK3B,HBEGF,LIPH,MYO5C,NKX21,NPR1,TOLLIP	9	CHAT,CHRNA5,FZD4,LRG1,NKD1,PI4K2B,RBPJL,SLC6A14,SOAT1		insulin like growth factor binding protein 6 [Source:HGNC Symbol;Acc:HGNC:5475]	chr12	53097436	53102345	+	protein_coding	0.853424	-0.107741	0.98004	0.578603	0.746509	0.821941	0.989517	0.999934	0.776263	0.232599	0.661853	0.371101	0.42347	1.04763	0.635555	0.449476	0.905986	-0.237193	0.999893	-0.679791	0.934578	-0.28642	0.850291	-0.621757	0.493143	0.226384	0.694844	-0.129587	0.999298	0.291392	0.610724	-0.242665	0.849866	-0.459354	0.540444
TMEM59	ENSG00000116209	19	ATG16L1,BDNF,CDKN2B,CHRNA5,CRISPLD2,DRAM1,FAM13A,FGFR2,HBEGF,LGR4,LGR5,LRG1,MAP3K5,MAP4K3,NR1D1,SH3RF1,TLR2,TRP53,TTF1	16	ATG16L1,BDNF,CDKN2B,CHRNA5,CRISPLD2,DRAM1,FAM13A,FGFR2,HBEGF,LGR4,LGR5,MAP4K3,NR1D1,SH3RF1,TRP53,TTF1	3	LRG1,MAP3K5,TLR2	C1orf8,HSPC001	transmembrane protein 59 [Source:HGNC Symbol;Acc:HGNC:1239]	chr1	54026681	54053504	-	protein_coding	0.87621	1.32293	0.98004	0.728168	1.99845E-06	-2.04631	0.989517	0.557865	0.776263	-0.00832969	0.661853	0.55744	0.335972	0.380256	0.975553	-0.377839	0.905986	1.11958	0.999893	0.368813	0.816097	0.656908	0.591811	0.914215	0.670569	0.723438	0.803084	0.0216283	0.999298	0.318814	0.610724	0.161298	0.880765	0.420962	0.498791
MT-CO1	ENSG00000198804	19	ANK3,APC,BDNF,CAPN1,CELSR2,CSNK1A1,FBXW11,FZD4,FZD7,LNX2,MAP3K5,MAP4K3,NAV2,NKD1,NR1D1,RAD21,SLC6A14,SNX30,TLN1	13	ANK3,APC,BDNF,CELSR2,CSNK1A1,FBXW11,FZD4,FZD7,MAP4K3,NR1D1,RAD21,SLC6A14,TLN1	6	CAPN1,LNX2,MAP3K5,NAV2,NKD1,SNX30	COI,COX1,MTCO1	mitochondrially encoded cytochrome c oxidase I [Source:HGNC Symbol;Acc:HGNC:7419]	chrMT	5904	7445	+	protein_coding	0.853424	-0.543484	0.98004	-0.173088	0.746509	0.6141	0.989517	-0.000637026	0.862145	-0.278842	0.705475	-0.315339	0.627991	0.026559	0.986844	-0.140617	0.905986	-0.448584	0.999893	-0.381884	0.491996	-0.457541	0.725863	-0.364254	0.452184	-0.187425	0.821099	-0.157164	0.999298	0.00472944	0.920026	-0.466267	0.849866	-0.130183	0.513351
ACTN1	ENSG00000072110	19	ATF6,BDNF,BMP2,CHAT,CHRNA5,CRISPLD2,DRAM1,FZD4,GSK3B,HOPX,LRG1,MTUS1,NKD1,NKD2,NPR1,SH3RF1,SPRY4,TRIB3,ZFP385B	4	ATF6,BMP2,GSK3B,MTUS1	15	BDNF,CHAT,CHRNA5,CRISPLD2,DRAM1,FZD4,HOPX,LRG1,NKD1,NKD2,NPR1,SH3RF1,SPRY4,TRIB3,ZFP385B		actinin alpha 1 [Source:HGNC Symbol;Acc:HGNC:163]	chr14	68874143	68979440	-	protein_coding	0.954927	-0.122663	0.98004	-0.226754	0.746509	1.20699	0.989517	0.585922	0.776263	0.157563	0.661853	-0.308876	0.335972	-0.012797	0.635555	-0.570632	0.905986	0.770739	0.999893	0.574375	0.980243	-0.154395	0.591811	-0.650853	0.413606	1.04892	0.682601	0.28471	0.999298	-0.301906	0.610724	0.603774	0.849866	0.0700928	0.637311
GPX3	ENSG00000211445	19	ATF6,BDNF,CD81,CHRNA5,DRAM1,ELOVL1,FZD4,GNAI2,HLF,LGR4,LIPH,MYO5C,NKD2,NPR1,SDC1,SPNS1,SPRY4,TOLLIP,TRP53	10	ATF6,BDNF,CD81,LGR4,LIPH,NPR1,SDC1,SPNS1,TOLLIP,TRP53	9	CHRNA5,DRAM1,ELOVL1,FZD4,GNAI2,HLF,MYO5C,NKD2,SPRY4		glutathione peroxidase 3 [Source:HGNC Symbol;Acc:HGNC:4555]	chr5	151020438	151028993	+	protein_coding	0.853424	0.582082	0.98004	0.160753	0.00131039	-0.857001	0.989517	0.05148	0.776263	0.158826	0.661853	0.23574	0.457741	0.422837	0.738692	-0.0499032	0.905986	0.0838166	0.999893	-0.247262	0.524388	0.781982	0.591811	0.506716	0.373407	0.0935324	0.682601	-0.0876527	0.999298	0.40156	0.610724	0.00843904	0.849866	-0.357084	0.518669
MAP1B	ENSG00000131711	19	ATF6,BDNF,CDKN2B,CELSR2,CHRNA5,DRAM1,ELF5,GSK3B,LNX2,LRG1,MAP3K5,MAP4K3,NKD2,RAD21,SEMA3E,SLC22A3,SLC6A14,SPRY4,TLR2	12	ATF6,BDNF,CDKN2B,CELSR2,CHRNA5,DRAM1,GSK3B,LNX2,MAP4K3,NKD2,SLC6A14,SPRY4	7	ELF5,LRG1,MAP3K5,RAD21,SEMA3E,SLC22A3,TLR2	MAP5,PPP1R102	microtubule associated protein 1B [Source:HGNC Symbol;Acc:HGNC:6836]	chr5	72107234	72209570	+	protein_coding	0.853424	0.00646154	0.98004	-0.0411577	0.0822781	0.673146	0.191875	0.0276039	0.776263	-0.161678	0.661853	-0.0897567	0.193302	-0.259136	0.986889	-0.0908299	0.905986	-0.125551	0.30033	-0.203313	0.491996	-0.171058	0.591811	0.0604264	0.382295	0.0432897	0.682601	-0.0624885	0.999298	0.0417696	0.610724	-0.224598	0.849866	-0.269171	0.498791
CTTN	ENSG00000085733	18	ACP6,ATP6V1C2,CD81,CHAT,CHRNA5,FGFR2,FZD4,IL4RA,LIPH,LNX2,MARCKS,NKD1,NKX21,PI4K2B,RBPJL,SLC6A14,SOAT1,TRIB3	15	ACP6,ATP6V1C2,CD81,CHAT,CHRNA5,FZD4,IL4RA,LNX2,MARCKS,NKD1,PI4K2B,RBPJL,SLC6A14,SOAT1,TRIB3	3	FGFR2,LIPH,NKX21	EMS1	cortactin [Source:HGNC Symbol;Acc:HGNC:3338]	chr11	70398404	70436584	+	protein_coding	0.931769	-0.102006	0.98004	-0.019728	0.856753	-0.814044	0.0453583	0.032365	0.927627	0.141759	0.661853	0.391227	0.201932	0.147231	0.399419	0.0920849	0.994854	0.0306684	0.999893	0.11635	0.752797	0.376571	0.616599	0.337696	0.589827	-0.0988637	0.682601	0.174199	0.999298	0.135923	0.716919	0.173095	0.998867	-0.461576	0.498791
GDF15	ENSG00000130513	18	ANK3,ATF6,CAPN1,CELSR2,CHRNA5,CISH,DSP,ELF5,FZD4,ITGB6,LIPH,LRG1,MYO5C,NAV2,NKX21,NPNT,SDC1,SPNS1	11	ATF6,CAPN1,CISH,ELF5,FZD4,ITGB6,LIPH,LRG1,NAV2,SDC1,SPNS1	7	ANK3,CELSR2,CHRNA5,DSP,MYO5C,NKX21,NPNT	MIC-1,MIC1,NAG-1,PDF,PLAB,PTGFB	growth differentiation factor 15 [Source:HGNC Symbol;Acc:HGNC:30142]	chr19	18386158	18389176	+	protein_coding	0.220696	-0.435004	0.98004	-0.0741024	0.746509	0.60786	0.974126	0.170377	0.776263	-0.0547101	0.661853	-0.0426864	0.335972	0.00831841	0.635555	-0.103883	0.905986	-0.229523	0.999893	-0.25548	0.491996	-0.218801	0.671963	-0.438681	0.729719	-0.310316	0.682601	-0.0714398	0.999298	-0.0315394	0.803229	-0.436061	0.849866	-0.215277	0.979881
FGF7	ENSG00000140285	18	ANK3,ATF6,BDNF,CHRNA5,CTNNB1,EGFL6,ERBB3,FZD4,HHIP,LRG1,MAP2K3,NKX21,NPR1,NR1D1,SH3RF1,SNX30,TRP53,ZFP385B	9	ATF6,CHRNA5,CTNNB1,FZD4,HHIP,LRG1,NR1D1,SNX30,TRP53	9	ANK3,BDNF,EGFL6,ERBB3,MAP2K3,NKX21,NPR1,SH3RF1,ZFP385B	KGF	fibroblast growth factor 7 [Source:HGNC Symbol;Acc:HGNC:3685]	chr15	49423096	49488775	+	protein_coding	0.338887	-0.649831	0.98004	-0.446469	0.000521976	0.736213	0.989517	-0.477506	0.978344	0.0655597	0.661853	-0.00502827	0.693868	-0.33274	0.908463	-0.329295	0.905986	-0.0637631	0.999893	0.342601	0.929425	-0.388549	0.609771	0.178141	0.987897	-0.144143	0.781219	-0.15199	0.999298	-0.300888	0.614983	-0.0546789	0.849866	-0.0412485	0.707265
MMP14	ENSG00000157227	18	BDNF,BMP2,CAPN1,CHAT,CHRNA5,ERBB3,ERN1,FGFR2,KIDINS220,LIPH,LNX2,MAP2K2,MAP3K1,MAP3K5,NKX21,SLC22A3,SOAT1,TLN1	9	BMP2,CAPN1,ERBB3,KIDINS220,MAP2K2,MAP3K1,MAP3K5,SLC22A3,SOAT1	9	BDNF,CHAT,CHRNA5,ERN1,FGFR2,LIPH,LNX2,NKX21,TLN1	MT1-MMP	matrix metallopeptidase 14 [Source:HGNC Symbol;Acc:HGNC:7160]	chr14	22836557	22847761	+	protein_coding	0.946509	-0.432516	0.98004	0.0545116	0.746509	0.697532	0.989517	0.146182	0.776263	-0.154095	0.771366	-0.246126	0.335972	-0.0662882	0.635555	0.0125193	0.905986	-0.245482	0.999893	-0.0982847	0.591568	-0.323331	0.591811	-0.510784	0.373407	-0.188677	0.720835	0.0119637	0.999298	-0.0524892	0.761329	-0.141034	0.849866	-0.148512	0.895685
COL6A3	ENSG00000163359	18	BDNF,CDKN2B,CELSR2,CHRNA5,CSNK1A1,CTNNB1,DRAM1,ELF5,FZD4,HLF,IL4RA,ITGB6,KIDINS220,NKX21,PDE7B,SPNS1,SPRY4,TGIF1	11	BDNF,CDKN2B,CELSR2,CHRNA5,CTNNB1,FZD4,HLF,IL4RA,NKX21,PDE7B,SPRY4	7	CSNK1A1,DRAM1,ELF5,ITGB6,KIDINS220,SPNS1,TGIF1		collagen type VI alpha 3 chain [Source:HGNC Symbol;Acc:HGNC:2213]	chr2	237324012	237414375	-	protein_coding	0.853424	-0.236184	0.98004	-0.0280925	0.865996	0.734197	0.989517	0.116459	0.776263	-0.232291	0.661853	-0.0663666	0.517567	-0.244284	0.635555	0.178436	0.905986	-0.288148	0.999893	-0.353211	0.491996	-0.47663	0.591811	-0.440833	0.960828	-0.099707	0.682601	-0.0526528	0.999298	0.159238	0.726958	-0.437135	0.853383	-0.240459	0.507706
SEPT2	ENSG00000168385	18	APC,BDNF,CDKN2B,CHRNA5,FGFR2,FZD4,HBEGF,LIPH,LNX2,MAP4K3,NKX21,NPR1,PDE7B,RBPJL,SH3RF1,SLC6A14,SOAT1,ZFP385B	6	CHRNA5,FZD4,LNX2,RBPJL,SLC6A14,SOAT1	12	APC,BDNF,CDKN2B,FGFR2,HBEGF,LIPH,MAP4K3,NKX21,NPR1,PDE7B,SH3RF1,ZFP385B	DIFF6,hNedd5,KIAA0158,NEDD5,Pnutl3	septin 2 [Source:HGNC Symbol;Acc:HGNC:7729]	chr2	241315100	241354027	+	protein_coding	0.853424	-0.00483151	0.98004	-0.379939	0.746509	-0.949454	0.553533	-0.421896	0.776263	0.234778	0.661853	0.115673	0.335972	-0.000675243	0.635555	0.0480772	0.905986	0.0595855	0.999893	0.28194	0.881811	0.182692	0.616599	0.212635	0.830945	-0.214398	0.706445	-0.0030932	0.999298	0.0180962	0.767802	0.159188	0.849866	-0.281472	0.756421
ATP6V1B2	ENSG00000147416	18	ATF6,CHRNA5,CTSH,DRAM1,EGFL6,ERN1,LGR4,LGR5,LNX2,NKD1,NKD2,NPR1,SEMA3E,SH3RF1,SLC22A3,SLC6A14,TLR2,ZFP385B	9	ATF6,CHRNA5,DRAM1,ERN1,LGR4,LGR5,LNX2,NKD2,SLC6A14	9	CTSH,EGFL6,NKD1,NPR1,SEMA3E,SH3RF1,SLC22A3,TLR2,ZFP385B	ATP6B2,HO57,VATB,Vma2,VPP3	ATPase H+ transporting V1 subunit B2 [Source:HGNC Symbol;Acc:HGNC:854]	chr8	20197367	20221701	+	protein_coding	0.853424	-2.39507	0.98004	-0.839659	0.391466	2.05561	0.989517	-0.237162	0.896157	-0.182713	0.713575	-1.1724	0.296235	-0.958399	0.635555	-0.128406	0.905986	-0.603734	0.999893	0.356071	0.969372	-2.2518	0.591811	-0.468279	0.675983	0.136005	0.887233	0.218743	0.999298	-0.554297	0.610724	-0.0110552	0.990267	-0.55194	0.498791
SPON2	ENSG00000159674	18	ATF6,CD36,CHAT,CHRNA5,DRAM1,EGFL6,FGFR2,HOPX,LIPH,LNX2,MAP2K3,MARCKS,MYRF,NKD2,RBPJL,SLC22A3,SLC6A14,SNX30	4	ATF6,EGFL6,MAP2K3,SLC22A3	14	CD36,CHAT,CHRNA5,DRAM1,FGFR2,HOPX,LIPH,LNX2,MARCKS,MYRF,NKD2,RBPJL,SLC6A14,SNX30	DIL1	spondin 2 [Source:HGNC Symbol;Acc:HGNC:11253]	chr4	1166932	1208962	-	protein_coding	0.853424	0.580445	0.98004	0.523686	0.0537014	-0.919792	0.989517	0.264804	0.776263	0.143592	0.661853	0.233831	0.402174	0.601414	0.917914	0.146569	0.905986	0.0473637	0.999893	-0.487985	0.491996	0.835878	0.591811	0.262419	0.382295	-0.0555369	0.682601	-0.262875	0.999298	0.544147	0.610724	-0.0193909	0.99499	-0.148445	0.654956
ADH1B	ENSG00000196616	17	BMP2,CDKN2B,DVL1,ELF5,FZD4,FZD7,HUWE1,KIDINS220,LGR4,MET,NKX21,SDC1,SLC6A14,SOAT1,SPNS1,TRP53,TTF1	8	DVL1,FZD7,HUWE1,KIDINS220,LGR4,MET,SLC6A14,TTF1	9	BMP2,CDKN2B,ELF5,FZD4,NKX21,SDC1,SOAT1,SPNS1,TRP53	ADH2	alcohol dehydrogenase 1B (class I), beta polypeptide [Source:HGNC Symbol;Acc:HGNC:250]	chr4	99304964	99352760	-	protein_coding	4.16819E-05	-0.322905	0.98004	-0.102705	0.00621202	0.687278	0.989517	0.273635	0.997169	-0.138692	0.661853	-0.145236	0.335972	-0.052052	0.949909	0.243953	0.999949	-0.324118	0.999893	-0.101248	2.13254E-05	-0.0954703	0.849802	-0.036012	0.899025	0.35754	0.834542	0.113608	0.999298	-0.30988	0.610724	0.0137249	0.902478	0.219478	0.837086
TMSB4X	ENSG00000205542	17	ATF6,BDNF,CISH,CRISPLD2,CTCF,CTNNB1,ELOVL1,GSK3B,HHIP,LGR4,LIPH,NKX21,NR1D1,SNX30,SPNS1,SPRY4,TRP53	14	ATF6,BDNF,CISH,CRISPLD2,CTCF,CTNNB1,GSK3B,HHIP,LGR4,LIPH,NR1D1,SNX30,SPNS1,TRP53	3	ELOVL1,NKX21,SPRY4	TB4X,TMSB4	thymosin beta 4, X-linked [Source:HGNC Symbol;Acc:HGNC:11881]	chrX	12975108	12977227	+	protein_coding	0.551181	0.106243	0.98004	-0.142683	3.12399E-08	1.65689	0.989517	0.0058138	0.776263	0.00886988	0.661853	-1.20738	0.45675	-0.919197	0.635555	-0.27262	0.905986	-0.186004	0.999893	0.0965749	0.550939	-0.0747159	0.591811	-0.361782	0.542822	0.567074	0.682601	0.612288	0.999298	-0.100899	0.610724	0.0162558	0.849866	0.710263	0.509891
NUPR1	ENSG00000176046	17	ATF6,ATG16L1,BDNF,CDKN2B,CRISPLD2,ERBB3,FZD4,GSK3B,HBEGF,KIDINS220,LGR4,LGR5,LRG1,MAP4K3,NKD1,NPR1,ZNRF3	12	ATF6,ATG16L1,BDNF,CDKN2B,CRISPLD2,GSK3B,HBEGF,LGR4,LGR5,MAP4K3,NPR1,ZNRF3	5	ERBB3,FZD4,KIDINS220,LRG1,NKD1	COM1,p8	nuclear protein 1, transcriptional regulator [Source:HGNC Symbol;Acc:HGNC:29990]	chr16	28532708	28539174	-	protein_coding	0.853424	-0.814418	0.98004	-0.35352	0.746509	1.22586	0.989517	-0.32741	0.930818	0.252122	0.661853	-0.808777	0.335972	-0.665563	0.690133	-0.866873	0.905986	-0.579586	0.845112	0.233524	0.491996	-1.80545	0.802444	-0.140864	0.806458	-0.169033	0.682601	0.170756	0.999298	-0.733161	0.610724	-0.449069	0.849866	-0.286533	0.498791
PAFAH1B2	ENSG00000168092	16	ACP6,CD81,CHRNA5,FZD4,LNX2,NKD1,NPNT,RBPJL,SLC22A3,SLC6A14,SNX30,SOAT1,TLR2,TRIB3,TRP53,VANGL1	12	ACP6,CD81,CHRNA5,FZD4,LNX2,NKD1,RBPJL,SLC6A14,SNX30,SOAT1,TRIB3,TRP53	4	NPNT,SLC22A3,TLR2,VANGL1		platelet activating factor acetylhydrolase 1b catalytic subunit 2 [Source:HGNC Symbol;Acc:HGNC:8575]	chr11	117144267	117176874	+	protein_coding	0.853424	-0.32505	0.98004	-0.158961	0.0387224	0.765768	0.00961023	-0.0278489	0.89451	-0.00557121	0.661853	-0.121122	0.335972	-0.13884	0.635555	-0.0482691	0.905986	-0.333113	0.999893	-0.163784	0.491996	-0.234486	0.591811	0.0636659	0.403958	-0.0218364	0.70137	-0.0888501	0.999298	0.0859712	0.71126	-0.103427	0.849866	-0.419643	0.498791
COL19A1	ENSG00000082293	16	ACOXL,ATP6V1C2,BECN1,CD81,CELSR3,DRAM1,FGFR2,GDF2,IRF4,IVD,MAP3K1,MAP3K7,MAP4K4,NKX21,PLA2G15,TINAG	16	ACOXL,ATP6V1C2,BECN1,CD81,CELSR3,DRAM1,FGFR2,GDF2,IRF4,IVD,MAP3K1,MAP3K7,MAP4K4,NKX21,PLA2G15,TINAG	0			collagen type XIX alpha 1 chain [Source:HGNC Symbol;Acc:HGNC:2196]	chr6	69866571	70209976	+	protein_coding	0.853424	-0.414195	0.98004	-0.000296943	0.746509	0.804183	0.989517	0.188019	0.896157	-0.0163048	0.661853	-0.481637	0.335972	0.0122784	0.0204246	0.252403	0.905986	-0.382678	0.999893	0.0597824	0.491996	-0.412187	0.591811	-1.00174	0.483718	-0.0302911	0.682601	-0.152864	0.999298	-0.766172	0.610724	-0.189134	1.16632E-07	-0.130542	0.402665
RACK1	ENSG00000204628	16	ACP6,ATF6,BDNF,CAPN1,CDKN2B,CHRNA5,CRISPLD2,FGFR2,FZD4,GNAI2,LNX2,MYRF,NKX21,NPNT,NR1D1,SNX30	5	ATF6,BDNF,CAPN1,CDKN2B,CRISPLD2	11	ACP6,CHRNA5,FGFR2,FZD4,GNAI2,LNX2,MYRF,NKX21,NPNT,NR1D1,SNX30	Gnb2-rs1,GNB2L1,H12.3	receptor for activated C kinase 1 [Source:HGNC Symbol;Acc:HGNC:4399]	chr5	181236928	181244209	-	protein_coding	0.412738	-0.693428	0.98004	-0.362169	0.805214	1.4129	0.0379185	-0.0237628	0.776263	-0.198885	0.861267	-0.64768	0.454233	-0.539379	0.95607	-0.577766	0.905986	-0.214837	0.999893	-0.0618733	0.813081	-0.85454	0.645463	-0.235615	0.378796	0.311693	0.682601	-0.109591	0.999298	0.0820922	0.610724	-0.429762	0.849866	0.144117	0.638681
TPI1	ENSG00000111669	15	ATF6,ATP6V0E,BECN1,CDKN2B,CRISPLD2,CSNK1A1,CTNNB1,ERBB3,KIDINS220,LGR5,MET,NKX21,NPNT,TGIF1,TRP53	8	ATF6,BECN1,CDKN2B,CRISPLD2,CTNNB1,LGR5,NKX21,TRP53	7	ATP6V0E,CSNK1A1,ERBB3,KIDINS220,MET,NPNT,TGIF1		triosephosphate isomerase 1 [Source:HGNC Symbol;Acc:HGNC:12009]	chr12	6867119	6870948	+	protein_coding	0.0142557	-0.0363237	0.98004	0.29065	3.48631E-09	0.587738	0.989517	0.508948	0.776263	0.0166841	0.661853	0.184226	0.342644	0.344566	0.770544	0.492844	0.905986	-0.240997	0.999893	-0.28968	0.0562903	-0.227578	0.663529	-0.408997	0.565205	0.124108	0.682601	0.196987	0.999298	0.15012	0.610724	-0.261547	0.849866	0.0659279	0.552333
PLIN2	ENSG00000147872	15	ATF6,ATP6V0E,CSNK1A1,CSNK2A1,DRAM1,ELOVL1,ERBB3,HUWE1,KEAP1,KIDINS220,MET,NKX21,RAD21,TGIF1,TRP53	2	ATF6,TRP53	13	ATP6V0E,CSNK1A1,CSNK2A1,DRAM1,ELOVL1,ERBB3,HUWE1,KEAP1,KIDINS220,MET,NKX21,RAD21,TGIF1	ADFP,ADRP	perilipin 2 [Source:HGNC Symbol;Acc:HGNC:248]	chr9	19115770	19127576	-	protein_coding	9.62323E-05	0.26332	0.98004	0.271082	3.83213E-11	-0.619044	0.989517	0.0836525	0.776263	0.369255	0.661853	0.528799	0.987356	0.286954	0.982713	0.601634	0.905986	0.177613	0.999893	0.376597	0.000273948	0.356628	0.736369	0.0689291	0.382295	0.0184453	0.777553	0.0294839	0.999298	-0.0549289	0.889401	0.374439	0.849866	-0.187684	0.688341
ANGPTL4	ENSG00000167772	15	ATF6,ATP6V0E,CSNK1A1,DRAM1,ELOVL1,ERBB3,HUWE1,KEAP1,KIDINS220,MET,NKX21,RAD21,SLC34A2,SOCS2,TGIF1	2	ATF6,SLC34A2	13	ATP6V0E,CSNK1A1,DRAM1,ELOVL1,ERBB3,HUWE1,KEAP1,KIDINS220,MET,NKX21,RAD21,SOCS2,TGIF1	ARP4,FIAF,HFARP,NL2,PGAR,pp1158	angiopoietin like 4 [Source:HGNC Symbol;Acc:HGNC:16039]	chr19	8364151	8374373	+	protein_coding	5.45742E-07	-0.465398	0.98004	-0.0294079	0.0750764	1.9012	0.989517	-0.0370389	0.881876	-0.404937	0.661853	-0.43504	0.539775	-0.558353	0.635555	-0.20805	0.905986	-0.250424	0.354979	0.0927736	3.04499E-09	-0.935169	0.607898	0.342137	0.784186	0.392744	0.744651	-0.0808212	0.999298	-0.309691	0.700816	-0.236563	0.849866	-0.663447	0.816161
IER3	ENSG00000137331	15	ATF6,BMP2,CHRNA5,CISH,DRAM1,ELF5,FZD1,FZD4,LIPH,NKX21,NPNT,SDC1,SNX30,SPNS1,TRP53	11	ATF6,BMP2,CISH,ELF5,FZD1,FZD4,LIPH,SDC1,SNX30,SPNS1,TRP53	4	CHRNA5,DRAM1,NKX21,NPNT	DIF-2,IEX-1,IEX-1L,PRG1	immediate early response 3 [Source:HGNC Symbol;Acc:HGNC:5392]	chr6	30743199	30744554	-	protein_coding	0.290956	-0.180688	0.98004	-0.0112646	0.000296134	0.589765	0.989517	0.263614	0.896355	-0.158686	0.661853	-0.0720415	0.335972	0.193714	0.635555	-0.00819464	0.905986	-0.447641	0.999893	-0.145194	0.221901	-0.035063	0.864573	-0.0209206	0.692008	0.317597	0.682601	0.0344644	0.999298	0.063387	0.694503	-0.342585	0.849866	0.112088	0.819927
ADAM9	ENSG00000168615	15	BDNF,CD81,CDKN2B,CELSR2,ELF5,ERBB3,GSK3B,IL4RA,KIDINS220,MARCKS,NKD1,NR1D1,SOAT1,SOCS2,TRP53	8	CD81,ERBB3,IL4RA,KIDINS220,MARCKS,NKD1,SOAT1,SOCS2	7	BDNF,CDKN2B,CELSR2,ELF5,GSK3B,NR1D1,TRP53	CORD9,KIAA0021,MCMP,MDC9,Mltng	ADAM metallopeptidase domain 9 [Source:HGNC Symbol;Acc:HGNC:216]	chr8	38996869	39105001	+	protein_coding	0.853424	-0.199299	0.98004	-0.138267	0.0146784	0.652817	0.989517	-0.0728556	0.776263	0.0331477	0.661853	-0.15872	0.335972	-0.0527236	0.635555	-0.094293	0.905986	-0.292802	0.999893	-0.18217	0.491996	-0.0597724	0.591811	-0.0624241	0.864105	0.0585099	0.860117	-0.0229083	0.999298	-0.00607743	0.610724	-0.32443	0.865714	0.135516	0.894597
FLNA	ENSG00000196924	15	ATP6V1C2,CAPN1,CHRNA5,DRAM1,DSP,ERN1,HHIP,LIPH,LNX2,MAP3K1,NR1D1,SLC22A3,SOAT1,TLN1,TRP53	6	ATP6V1C2,CAPN1,DSP,MAP3K1,SLC22A3,SOAT1	9	CHRNA5,DRAM1,ERN1,HHIP,LIPH,LNX2,NR1D1,TLN1,TRP53	ABP-280,FLN,FLN1,OPD1,OPD2	filamin A [Source:HGNC Symbol;Acc:HGNC:3754]	chrX	154348526	154374638	-	protein_coding	0.853424	0.890034	0.98004	0.438238	1.32642E-05	0.913339	0.989517	0.88806	0.776263	0.041661	0.661853	0.623729	0.483895	0.799166	0.635555	0.397901	0.926453	0.991023	0.999893	-0.0605387	0.901151	0.792318	0.591811	0.190611	0.791036	0.0883193	0.975324	0.329229	0.999298	1.01665	0.610724	0.204579	0.958838	0.464452	0.556781
NDUFA12	ENSG00000184752	15	ANK3,ATF6,ATG16L1,BDNF,CHRNA5,CRISPLD2,DRAM1,ERBB3,KIDINS220,LGR5,MAP4K3,NKX21,NR1D1,TLR2,TRP53	12	ANK3,ATF6,ATG16L1,BDNF,CHRNA5,CRISPLD2,DRAM1,LGR5,MAP4K3,NKX21,NR1D1,TRP53	3	ERBB3,KIDINS220,TLR2	B17.2,DAP13	NADH:ubiquinone oxidoreductase subunit A12 [Source:HGNC Symbol;Acc:HGNC:23987]	chr12	94971332	95003770	-	protein_coding	0.853424	-0.00236863	0.98004	-0.0970416	0.0249879	0.658915	0.989517	0.163949	0.842334	-0.0879923	0.661853	-0.379146	0.335972	-0.198837	0.94309	-0.121109	0.905986	-0.171355	0.999893	-0.206837	0.723941	0.0470425	0.591811	-0.0789905	0.793915	0.0400432	0.770347	0.0268356	0.999298	0.274202	0.610724	-0.460513	0.849866	-0.169047	0.498791
TFPI	ENSG00000003436	15	CHAT,CHRNA5,FGFR2,FZD4,LGR5,LNX2,LRG1,MARCKS,MYRF,NKD2,NR1D1,SLC22A3,SNX30,TRP53,TTF1	14	CHAT,CHRNA5,FGFR2,FZD4,LGR5,LNX2,LRG1,MARCKS,MYRF,NKD2,NR1D1,SNX30,TRP53,TTF1	1	SLC22A3	EPI,LACI,TFI,TFPI1	tissue factor pathway inhibitor [Source:HGNC Symbol;Acc:HGNC:11760]	chr2	187464230	187554492	-	protein_coding	0.853424	-0.164958	0.98004	0.107166	0.000940364	0.687237	0.989517	0.00103021	0.776263	-0.0117302	0.968454	-0.237034	0.592755	-0.0869743	0.635555	-0.0128711	0.905986	-0.22632	0.999893	-0.217456	0.524222	-0.192004	0.983537	-0.330555	0.531305	-0.0147996	0.887788	-0.0833701	0.999298	0.101056	0.610724	-0.208878	0.849866	0.164367	0.685062
APLP2	ENSG00000084234	15	ATF6,BDNF,CD36,CD81,CDKN2B,FGFR2,HBEGF,LIPH,LRP6,NPR1,RBPJL,SH3RF1,SLC6A14,SOAT1,ZFP385B	6	ATF6,CD36,CD81,RBPJL,SLC6A14,SOAT1	9	BDNF,CDKN2B,FGFR2,HBEGF,LIPH,LRP6,NPR1,SH3RF1,ZFP385B	APPH,APPL2	amyloid beta precursor like protein 2 [Source:HGNC Symbol;Acc:HGNC:598]	chr11	130069894	130144811	+	protein_coding	0.853424	-0.559137	0.98004	-0.0135447	0.694937	0.64635	0.989517	0.307351	0.831252	-0.0915899	0.661853	-0.302135	0.261511	-0.0686486	0.635555	0.0645934	0.905986	-0.47177	0.999893	-0.363082	0.85362	-0.375586	0.591811	-0.212162	0.747851	-0.017467	0.682601	0.0443652	0.999298	0.0464266	0.804332	-0.494083	0.849866	-0.132495	0.649611
CXCL12	ENSG00000107562	14	BMP2,CDKN2B,CHRNA5,CISH,DSP,ELF5,ERBB3,FZD7,HUWE1,MET,NKX21,SDC1,SPNS1,TRP53	6	CHRNA5,DSP,ERBB3,FZD7,HUWE1,MET	8	BMP2,CDKN2B,CISH,ELF5,NKX21,SDC1,SPNS1,TRP53	PBSF,SCYB12,SDF-1a,SDF-1b,SDF1,SDF1A,SDF1B,TLSF-a,TLSF-b,TPAR1	C-X-C motif chemokine ligand 12 [Source:HGNC Symbol;Acc:HGNC:10672]	chr10	44370165	44385097	-	protein_coding	0.00457261	0.913603	0.98004	0.818742	3.54756E-05	2.05155	0.989517	0.905922	0.926072	-0.0320128	0.661853	0.0407696	0.335972	0.0335556	0.635555	0.24161	0.905986	0.00395486	0.999893	0.105726	1.25054E-07	0.273541	0.740956	-0.67253	0.996857	-0.318799	0.801958	-0.206177	0.999298	0.399165	0.811419	0.0173357	0.849866	-0.806779	0.686732
VCAN	ENSG00000038427	14	ATF6,CD36,CHRNA5,ELF5,ERBB3,FZD4,FZD7,HLF,IL4RA,MYRF,NKD2,SPNS1,SPRY4,TRP53	11	ATF6,CD36,CHRNA5,ERBB3,FZD4,FZD7,HLF,IL4RA,MYRF,NKD2,SPRY4	3	ELF5,SPNS1,TRP53	CSPG2,PG-M	versican [Source:HGNC Symbol;Acc:HGNC:2464]	chr5	83471465	83582303	+	protein_coding	0.246605	1.58498	0.98004	1.49546	1.80272E-05	2.47306	0.989517	1.23312	0.776263	0.564911	0.661853	0.133456	0.413848	0.480202	0.870404	0.227791	0.943649	0.733649	0.999893	-0.0541062	0.491996	0.900148	0.689658	0.139389	0.705413	-0.250077	0.70137	-0.304894	0.999298	1.4457	0.978584	0.772154	0.849866	-0.271739	0.513351
IL11	ENSG00000095752	14	ATF6,BMP2,CAPN1,CISH,DRAM1,ELF5,ERBB2,ERBB3,FZD4,LRG1,MYO5C,SDC1,SPNS1,TRP53	10	ATF6,BMP2,CAPN1,CISH,ELF5,FZD4,LRG1,SDC1,SPNS1,TRP53	4	DRAM1,ERBB2,ERBB3,MYO5C	AGIF,IL-11	interleukin 11 [Source:HGNC Symbol;Acc:HGNC:5966]	chr19	55364389	55370463	-	protein_coding	0.0900336	-0.680289	0.98004	-0.0412735	0.0012264	1.00018	0.989517	-0.561231	0.948461	-0.268586	0.661853	-0.671397	0.335972	0.185698	0.901152	-0.389023	0.966178	-0.409965	0.999893	0.077086	0.384262	-0.916671	0.652061	-0.648042	0.905011	-0.126087	0.682601	-0.258713	0.999298	-0.595711	0.610724	-0.994438	0.997395	-0.172728	0.712623
COL8A1	ENSG00000144810	14	ATP6V1C2,CELSR2,ERN1,FZD4,GSK3B,HLF,IL4RA,LRG1,MARCKS,MYO5C,NAV2,NKD1,SNX30,TRP53	9	ATP6V1C2,FZD4,HLF,IL4RA,LRG1,MARCKS,NAV2,NKD1,SNX30	5	CELSR2,ERN1,GSK3B,MYO5C,TRP53	C3orf7,MGC9568	collagen type VIII alpha 1 chain [Source:HGNC Symbol;Acc:HGNC:2215]	chr3	99638475	99799226	+	protein_coding	0.853424	0.492799	0.98004	0.0980143	0.000183888	-0.74813	0.989517	0.152822	0.776263	0.0623062	0.661853	0.241763	0.844236	0.169808	0.794405	0.0557216	0.905986	0.215747	0.999893	0.0449254	0.822861	0.680188	0.591811	0.242455	0.501236	-0.122551	0.929443	-0.102172	0.999298	0.410417	0.615385	0.136039	0.849866	-0.0868473	0.963575
RPS14	ENSG00000164587	14	ATF6,BDNF,CDKN2B,CHAT,CTCF,ERBB3,GSK3B,LNX2,LRG1,MARCKS,SNX30,SOAT1,TRIB3,TRP53	7	ATF6,BDNF,CDKN2B,CTCF,GSK3B,SOAT1,TRP53	7	CHAT,ERBB3,LNX2,LRG1,MARCKS,SNX30,TRIB3	EMTB,S14	ribosomal protein S14 [Source:HGNC Symbol;Acc:HGNC:10387]	chr5	150443190	150449756	-	protein_coding	0.429513	-0.591621	0.98004	0.0781867	4.41936E-05	1.06141	0.989517	0.268725	0.776263	0.177832	0.661853	-0.0871554	0.969125	-0.410779	0.635555	-0.244997	0.905986	-0.0255037	0.999893	-0.082999	0.491996	-0.53221	0.591811	-0.313776	0.49686	0.508789	0.682601	0.228183	0.999298	-0.72897	0.610724	0.130044	0.849866	0.185111	0.571149
CARD16	ENSG00000204397	14	ATF6,ATG16L1,BDNF,BECN1,CDKN2B,CRISPLD2,CTNNB1,DSP,ERBB3,MAP4K3,NKX21,NR1D1,SNX30,TRP53	11	ATF6,ATG16L1,BDNF,BECN1,CDKN2B,CRISPLD2,CTNNB1,MAP4K3,NR1D1,SNX30,TRP53	3	DSP,ERBB3,NKX21	COP,COP1,PSEUDO-ICE	caspase recruitment domain family member 16 [Source:HGNC Symbol;Acc:HGNC:33701]	chr11	105041326	105101431	-	protein_coding	0.225333	-1.45316	0.98004	-0.703929	3.43862E-06	1.4062	0.989517	0.156422	0.776263	-0.424059	0.661853	-1.09938	0.742018	-0.94271	0.635555	-0.269823	0.905986	-0.590664	0.999893	0.131737	0.491996	-1.67106	0.591811	-0.0164091	0.932797	-0.178442	0.952262	0.335913	0.999298	-0.520518	0.610724	0.0566559	0.849866	-0.142464	0.509891
IL1R1	ENSG00000115594	14	APC,BDNF,CHRNA5,CTNNB1,ERBB3,FZD4,GSK3B,HUWE1,LAMP2,MYRF,NKX21,NPR1,SPRY1,TRP53	5	CHRNA5,ERBB3,FZD4,HUWE1,MYRF	9	APC,BDNF,CTNNB1,GSK3B,LAMP2,NKX21,NPR1,SPRY1,TRP53	CD121A,D2S1473,IL1R,IL1RA	interleukin 1 receptor type 1 [Source:HGNC Symbol;Acc:HGNC:5993]	chr2	102070376	102179874	+	protein_coding	0.450774	0.0858195	0.98004	0.108836	0.016548	0.642659	0.989517	0.403996	0.936509	-0.0564434	0.661853	0.0722215	0.376854	0.369831	0.999885	0.231645	0.905986	-0.0914121	0.999893	-0.284818	0.00460192	-0.0512232	0.647039	-0.388347	0.445934	0.067284	0.993034	0.100118	0.999298	0.317628	0.817643	-0.0998775	0.849866	0.153123	0.498791
POSTN	ENSG00000133110	14	ATF6,ATP6V0E,BDNF,CHRNA5,DRAM1,ELF5,ERBB3,HUWE1,IL4RA,ITGB6,LNX2,NPR1,SPNS1,SPRY4	8	ATP6V0E,CHRNA5,DRAM1,ERBB3,HUWE1,IL4RA,LNX2,SPRY4	6	ATF6,BDNF,ELF5,ITGB6,NPR1,SPNS1	OSF-2,periostin,PN	periostin [Source:HGNC Symbol;Acc:HGNC:16953]	chr13	37562583	37598844	-	protein_coding	0.853424	-0.663047	0.98004	-0.129177	0.561768	0.818977	0.989517	-0.0739472	0.776263	0.294044	0.661853	-0.0823664	0.335972	-0.232874	0.881565	-0.0122711	0.905986	0.026225	0.999893	0.212808	0.0297319	-0.877645	0.591811	0.0109725	0.817797	-0.096413	0.864763	-0.0680218	0.999298	-0.153277	0.610724	0.0827859	0.849866	-0.037964	0.913625
DBET	ENSG00000281591	14	ATF6,ATP6V1C2,BMP10,CHAT,CHRNA5,GSK3B,MAP3K1,MAP4K4,NKX21,NPNT,TGIF1,TINAG,TLR2,VANGL2	11	ATP6V1C2,BMP10,CHAT,MAP3K1,MAP4K4,NKX21,NPNT,TGIF1,TINAG,TLR2,VANGL2	3	ATF6,CHRNA5,GSK3B	DBE-T,DUX4L30	D4Z4 binding element transcript (non-protein coding) [Source:HGNC Symbol;Acc:HGNC:43904]	chr4	190064502	190067864	+	lincRNA	0.853424	-0.101006	0.98004	0.164481	0.938804	0.76617	0.989517	0.187316	0.776263	0.126313	0.661853	-0.0261168	0.734092	0.203476	0.635555	0.030591	0.733613	-0.188535	0.832829	-0.0660437	0.759806	0.0581655	0.591811	-0.109895	0.373407	0.0353783	0.682601	0.038213	0.999298	-0.0220781	0.00151316	-0.0136243	0.849866	-0.141705	0.313711
MYLK	ENSG00000065534	14	CDKN2B,CSNK1A1,CTNNB1,DVL1,ELF5,GSK3B,ITGB6,KIDINS220,MAP2K3,MYO5C,NPNT,SPRY4,TGIF1,TLR2	8	CDKN2B,CTNNB1,DVL1,GSK3B,MAP2K3,MYO5C,NPNT,SPRY4	6	CSNK1A1,ELF5,ITGB6,KIDINS220,TGIF1,TLR2	MLCK,MLCK1,MYLK1,smMLCK	myosin light chain kinase [Source:HGNC Symbol;Acc:HGNC:7590]	chr3	123610049	123884331	-	protein_coding	0.853424	-0.341466	0.98004	0.0273842	0.746509	0.774492	0.989517	0.196481	0.896157	-0.263408	0.661853	-0.309185	0.352316	-0.0420908	0.635555	-0.0210409	0.905986	-0.335457	0.999893	-0.242076	0.491996	-0.53398	0.591811	-0.554727	0.373407	-0.0345009	0.841797	-0.103061	0.934384	0.0194705	0.610724	-0.274453	0.849866	-0.268476	0.632089
GJA1	ENSG00000152661	14	ANK3,APC,ATF6,BDNF,ELOVL1,FZD4,HBEGF,MARCKS,MYO5C,NKD1,NKX21,NPR1,SH3RF1,SNX30	5	ATF6,FZD4,MARCKS,NKD1,SNX30	9	ANK3,APC,BDNF,ELOVL1,HBEGF,MYO5C,NKX21,NPR1,SH3RF1	CX43,GJAL,ODD,ODDD,ODOD,SDTY3	gap junction protein alpha 1 [Source:HGNC Symbol;Acc:HGNC:4274]	chr6	121435692	121449727	+	protein_coding	0.264309	0.235981	0.98004	-0.373138	0.746509	-1.04831	0.989517	-0.416556	0.90896	0.0555928	0.954942	-0.222252	0.994127	-0.193281	0.635555	-0.253675	0.905986	0.136785	0.999893	0.18419	0.382944	-0.216937	0.78216	0.197278	0.577778	-0.00443535	0.702287	-0.089954	0.999298	0.0950418	0.732739	-0.0542224	0.849866	-0.119061	0.929435
TXNRD1	ENSG00000198431	14	ATG16L1,BDNF,CDKN2B,ERBB3,IL4RA,KIDINS220,LIPH,LRP6,MARCKS,NKX21,NR1D1,SLC6A14,SOAT1,TRIB3	7	ERBB3,IL4RA,KIDINS220,MARCKS,SLC6A14,SOAT1,TRIB3	7	ATG16L1,BDNF,CDKN2B,LIPH,LRP6,NKX21,NR1D1	GRIM-12,Trxr1,TXNR	thioredoxin reductase 1 [Source:HGNC Symbol;Acc:HGNC:12437]	chr12	104215779	104350305	+	protein_coding	0.853424	0.565644	0.98004	0.412176	0.746509	1.61959	0.99882	0.243581	0.776263	-0.996447	0.661853	-0.538868	0.553265	-0.455851	0.635555	-0.468402	0.905986	-0.62742	0.999893	-0.98569	0.528478	0.601351	0.591811	0.777455	0.382295	0.593619	0.682601	-0.639874	0.999298	0.315194	0.610724	-0.201183	0.849866	-1.12661	0.90706
LTBP1	ENSG00000049323	14	BDNF,CD81,ELF5,FGFR2,GSK3B,LRG1,MARCKS,NKD1,NR1D1,RBPJL,SLC6A14,SOAT1,SPRY4,TRIB3	9	CD81,LRG1,MARCKS,NKD1,RBPJL,SLC6A14,SOAT1,SPRY4,TRIB3	5	BDNF,ELF5,FGFR2,GSK3B,NR1D1		latent transforming growth factor beta binding protein 1 [Source:HGNC Symbol;Acc:HGNC:6714]	chr2	32946972	33399509	+	protein_coding	0.957987	-0.131907	0.98004	-0.637529	0.575798	2.41006	0.989517	0.12207	0.776263	-0.835513	0.661853	-0.219383	0.335972	-0.243723	0.678397	-0.0301911	0.905986	-0.569955	0.999893	0.402558	0.491996	0.29062	0.753299	0.575208	0.870165	1.07707	0.682601	0.528052	0.999298	-0.0755616	0.813168	0.32527	0.853383	-0.105649	0.498791
MT-ND5	ENSG00000198786	14	ATF6,ATP6V1C2,CAPN1,CHRNA5,CSNK1A1,FZD4,KIDINS220,LNX2,LRP6,MAP3K7,RBPJL,SLC6A14,SNX30,TGIF1	8	ATF6,ATP6V1C2,CSNK1A1,KIDINS220,MAP3K7,RBPJL,SLC6A14,TGIF1	6	CAPN1,CHRNA5,FZD4,LNX2,LRP6,SNX30	MTND5,NAD5,ND5	mitochondrially encoded NADH:ubiquinone oxidoreductase core subunit 5 [Source:HGNC Symbol;Acc:HGNC:7461]	chrMT	12337	14148	+	protein_coding	0.134807	-0.396526	0.98004	-0.105261	0.369815	0.607023	0.989517	0.0389144	0.776263	-0.0437857	0.850338	-0.0580315	0.335972	-0.0796045	0.961391	-0.193259	0.924498	-0.0386932	0.999893	-0.101672	0.491996	-0.311269	0.591811	0.0874051	0.373407	0.0750227	0.682601	-0.0379858	0.999298	-0.3595	0.610724	-0.0974777	0.999497	0.0987189	0.763439
PXDN	ENSG00000130508	14	CD81,CHRNA5,CISH,CRISPLD2,DRAM1,FZD4,HOPX,LAMP2,LNX2,NKX21,NPR1,RBPJL,SLC6A14,SOAT1	4	CD81,CISH,FZD4,SOAT1	10	CHRNA5,CRISPLD2,DRAM1,HOPX,LAMP2,LNX2,NKX21,NPR1,RBPJL,SLC6A14	D2S448,D2S448E,KIAA0230,MG50,PRG2,PXN	peroxidasin [Source:HGNC Symbol;Acc:HGNC:14966]	chr2	1631887	1744506	-	protein_coding	0.853424	-1.36061	0.996067	-0.616333	0.746509	1.02675	0.989517	-0.214354	0.776263	-0.200137	0.913575	-0.590561	0.335972	-0.735217	0.845125	-0.321576	0.905986	-0.306687	0.999893	0.211841	0.501609	-1.47997	0.591811	-0.0331953	0.373407	0.177603	0.682601	0.115209	0.999298	-0.419051	0.610724	-0.0324074	0.853383	-0.378135	0.66862
IGFBP4	ENSG00000141753	14	BDNF,CDKN2B,CHRNA5,CTNNB1,CTSH,DRAM1,EGFL6,LNX2,MYO5C,RBPJL,SH3RF1,SLC6A14,VANGL1,ZFP385B	9	BDNF,CDKN2B,CTNNB1,CTSH,EGFL6,MYO5C,SH3RF1,VANGL1,ZFP385B	5	CHRNA5,DRAM1,LNX2,RBPJL,SLC6A14	BP-4,HT29-IGFBP,IBP4,IGFBP-4	insulin like growth factor binding protein 4 [Source:HGNC Symbol;Acc:HGNC:5473]	chr17	40443461	40457731	+	protein_coding	0.959812	-2.22249	0.999125	-1.03084	0.501573	1.22576	0.989517	-0.773651	0.776263	0.010989	0.661853	-1.02225	0.666428	-1.23265	0.635555	-0.583777	0.905986	-0.381741	0.999893	0.689814	0.689871	-1.95097	0.885646	-0.35656	0.693339	-0.242632	0.682601	0.207546	0.999298	-0.996362	0.610724	-0.523054	0.849866	-0.33561	0.498791
S100A11	ENSG00000163191	14	ATF6,BDNF,CDKN2B,CELSR2,CRISPLD2,CTNNB1,ERBB3,GSK3B,LGR4,LGR5,MAP4K3,NKD1,NPR1,TRP53	12	ATF6,BDNF,CDKN2B,CELSR2,CRISPLD2,CTNNB1,GSK3B,LGR4,LGR5,MAP4K3,NPR1,TRP53	2	ERBB3,NKD1	S100C	S100 calcium binding protein A11 [Source:HGNC Symbol;Acc:HGNC:10488]	chr1	152032506	152037035	-	protein_coding	0.0904617	-0.0649356	0.98004	0.106452	0.0126934	0.663692	0.989517	0.40955	0.776263	0.142599	0.661853	0.0217728	0.335972	0.481679	0.974189	0.45054	0.905986	-0.0451203	0.999893	-0.291438	0.501609	0.108911	0.624061	-0.351082	0.918437	-0.204589	0.682601	-0.0517148	0.999298	0.023973	0.610724	-0.149452	0.849866	-0.123333	0.879418
SRGN	ENSG00000122862	13	ATG16L1,CHRNA5,FGFR2,HHIP,LGR5,LIPH,LNX2,NKX21,NR1D1,SNX30,SPNS1,TRP53,TTF1	13	ATG16L1,CHRNA5,FGFR2,HHIP,LGR5,LIPH,LNX2,NKX21,NR1D1,SNX30,SPNS1,TRP53,TTF1	0		PPG,PRG,PRG1	serglycin [Source:HGNC Symbol;Acc:HGNC:9361]	chr10	69088118	69104811	+	protein_coding	0.853424	0.195763	0.98004	-0.222824	4.99795E-09	-0.701077	0.989517	-0.489245	0.776263	-0.188228	0.921291	0.0282046	0.335972	-0.274964	0.890908	-0.0488432	0.905986	0.247653	0.999893	0.215612	0.822329	0.499532	0.645676	0.125489	0.841426	-0.199659	0.830288	-0.219406	0.999298	0.0176513	0.944189	-0.0764221	0.849866	0.0102846	0.513351
AXL	ENSG00000167601	13	BDNF,CDKN2B,CHRNA5,CTNNB1,FZD4,GSK3B,LNX2,NKX21,NR1D1,SNX30,TLR2,TRIB3,TRP53	12	BDNF,CDKN2B,CHRNA5,CTNNB1,FZD4,GSK3B,LNX2,NKX21,NR1D1,SNX30,TRIB3,TRP53	1	TLR2	ARK,JTK11,Tyro7,UFO	AXL receptor tyrosine kinase [Source:HGNC Symbol;Acc:HGNC:905]	chr19	41219203	41261766	+	protein_coding	0.853424	-0.298444	0.98004	0.35065	1.4885E-08	0.660064	0.191875	0.0428837	0.776263	-0.132371	0.85921	0.0392894	0.335972	0.174194	0.635555	0.0279945	0.905986	-0.352645	0.999893	-0.081048	0.491996	-0.531618	0.591811	-0.414184	0.710087	-0.374716	0.682601	0.0316655	0.999298	-0.0376947	0.610724	-0.263766	0.849866	0.0703094	0.498791
NDUFA4	ENSG00000189043	13	ATF6,ATG16L1,BDNF,CDKN2B,CHRNA5,CRISPLD2,FZD4,HHIP,NKD1,NR1D1,SNX30,TLR2,TRP53	11	ATF6,ATG16L1,BDNF,CDKN2B,CHRNA5,CRISPLD2,FZD4,HHIP,NR1D1,SNX30,TRP53	2	NKD1,TLR2	CI-9k,MLRQ	NDUFA4, mitochondrial complex associated [Source:HGNC Symbol;Acc:HGNC:7687]	chr7	10931951	10940256	-	protein_coding	0.853424	0.469912	0.98004	0.553811	0.000136442	1.10931	0.989517	0.347241	0.776263	-0.0777393	0.661853	-0.0484751	0.339708	0.243718	0.902554	0.483104	0.905986	-0.109814	0.999893	0.077253	0.687493	0.444249	0.954907	-0.832166	0.415245	-0.338656	0.995975	0.00210194	0.999298	0.310083	0.610724	-0.480029	0.849866	-0.475145	0.509891
CR788268.1	ENSG00000270909	13	ANK3,APC,ATF6,CAPN1,FAM13A,FGFR2,FZD4,MAP4K4,NKX21,SIAH1A,TINAG,TRP63,ZFP365	10	ANK3,APC,FAM13A,FGFR2,MAP4K4,NKX21,SIAH1A,TINAG,TRP63,ZFP365	3	ATF6,CAPN1,FZD4			chr9	41979352	41983753	+	processed_pseudogene	0.853424	-0.0941202	0.98004	-0.223217	0.746509	0.653214	0.989517	-0.236495	0.817178	-0.375677	0.661853	-1.01702	0.395882	-0.0757861	0.635555	-0.705885	0.905986	-0.475003	0.999893	-0.111382	0.838057	-0.183203	0.591811	0.0104067	0.00172127	-0.443386	0.682601	-0.217966	0.999298	-0.316208	0.824187	-1.0008	0.849866	-0.295945	0.963139
MYH11	ENSG00000133392	13	BECN1,CDKN2B,CSNK1A1,DVL1,ERBB3,HLF,KIDINS220,LRP5,MAP2K3,NKX21,NPNT,SEMA3E,TOLLIP	9	BECN1,CDKN2B,DVL1,HLF,LRP5,MAP2K3,NKX21,NPNT,SEMA3E	4	CSNK1A1,ERBB3,KIDINS220,TOLLIP	SMHC,SMMHC	myosin heavy chain 11 [Source:HGNC Symbol;Acc:HGNC:7569]	chr16	15703172	15857033	-	protein_coding	0.853424	-0.418486	0.98004	-0.251613	0.746509	1.00697	0.989517	0.168155	0.776263	0.140391	0.965412	-0.097668	0.554523	-0.344567	0.712064	-0.017072	0.905986	-0.0428181	0.999893	0.00417453	0.793692	-0.466116	0.591811	0.185325	0.45088	0.519892	0.682601	0.0625416	0.999298	-0.184695	0.610724	-0.00979963	0.849866	-0.267466	0.660811
PTGES	ENSG00000148344	13	CHRNA5,CSNK1A1,ELF5,ERBB3,ITGB6,KIDINS220,NKX21,NPNT,RAD21,SDC1,SPNS1,TLN1,TRIB3	10	CSNK1A1,ELF5,ERBB3,ITGB6,KIDINS220,RAD21,SDC1,SPNS1,TLN1,TRIB3	3	CHRNA5,NKX21,NPNT	MGST-IV,MGST1-L1,MGST1L1,PIG12,TP53I12	prostaglandin E synthase [Source:HGNC Symbol;Acc:HGNC:9599]	chr9	129738331	129753047	-	protein_coding	0.853424	-0.276582	0.98004	0.182773	0.466158	0.816441	0.989517	0.0884097	0.776263	0.000908568	0.661853	0.0952946	0.335972	0.330863	0.94309	0.110017	0.905986	0.319746	0.999893	-0.0239064	0.491996	-0.101244	0.626762	-0.0487275	0.540971	0.153756	0.682601	-0.107304	0.999298	0.368666	0.747327	0.209998	0.849866	0.0159661	0.939825
CASP1	ENSG00000137752	13	ATG16L1,BDNF,CHRNA5,CRISPLD2,CTNNB1,ERBB3,FGFR2,LGR5,LIPH,MAP3K5,NR1D1,SNX30,TTF1	11	ATG16L1,BDNF,CHRNA5,CRISPLD2,CTNNB1,FGFR2,LGR5,LIPH,NR1D1,SNX30,TTF1	2	ERBB3,MAP3K5	ICE,IL1BC	caspase 1 [Source:HGNC Symbol;Acc:HGNC:1499]	chr11	105025508	105035250	-	protein_coding	0.853424	-0.257404	0.98004	0.0464498	0.0701386	0.60366	0.989517	0.203536	0.776263	-0.00545336	0.661853	0.000615804	0.752221	0.20474	0.635555	0.0447696	0.905986	-0.142862	0.999893	-0.300738	0.491996	-0.0583388	0.849294	-0.12289	0.465479	-0.0830099	0.682601	0.129002	0.999298	0.272658	0.610724	-0.375621	0.849866	-0.190289	0.498791
THBS2	ENSG00000186340	13	ANK3,ATP6V1C2,CD81,CHRNA5,ERBB2,GNAI2,GSK3B,LRG1,MARCKS,MYO5C,NR1D1,TRIB3,TSPAN11	5	ATP6V1C2,CD81,LRG1,MARCKS,TRIB3	8	ANK3,CHRNA5,ERBB2,GNAI2,GSK3B,MYO5C,NR1D1,TSPAN11	TSP2	thrombospondin 2 [Source:HGNC Symbol;Acc:HGNC:11786]	chr6	169215780	169254044	-	protein_coding	0.853424	-1.37364	0.98004	-0.764789	0.288356	0.693253	0.989517	-0.433261	0.776263	0.20915	0.661853	-0.474028	0.339501	-0.674876	0.855289	-0.293346	0.905986	-0.0432814	0.999893	0.422984	0.491996	-1.12409	0.591811	-0.0758087	0.638092	0.169672	0.704407	0.288251	0.999298	-0.575322	0.646808	0.372601	0.849866	-0.197509	0.725843
SERPINE2	ENSG00000135919	13	ATG16L1,CHRNA5,CSNK1A1,ELOVL1,ITGB6,KIDINS220,LIPH,LNX2,NR1D1,SNX30,SOCS2,SYT4,TGIF1	7	ATG16L1,CHRNA5,LIPH,LNX2,NR1D1,SNX30,SYT4	6	CSNK1A1,ELOVL1,ITGB6,KIDINS220,SOCS2,TGIF1	GDN,nexin,PI7,PN1,PNI	serpin family E member 2 [Source:HGNC Symbol;Acc:HGNC:8951]	chr2	223975112	224039319	-	protein_coding	0.853424	-0.168242	0.98004	0.256869	0.227479	0.589554	0.989517	0.357352	0.849986	0.16093	0.727691	0.237101	0.976739	0.318838	0.635555	0.207942	0.905986	-0.194189	0.832829	-0.498707	0.491996	-0.306681	0.608955	0.118167	0.41166	0.186281	0.736177	-0.0605369	0.999298	0.273051	0.610724	0.0994451	0.849866	0.0712717	0.719816
UQCR10	ENSG00000184076	13	ATF6,ATG16L1,BDNF,CDKN2B,CELSR2,CRISPLD2,CTNNB1,DRAM1,GSK3B,LGR4,LGR5,MAP4K3,NKD1	12	ATF6,ATG16L1,BDNF,CDKN2B,CELSR2,CRISPLD2,CTNNB1,DRAM1,GSK3B,LGR4,LGR5,MAP4K3	1	NKD1	HSPC051,QCR9,UCCR7.2,UCRC	ubiquinol-cytochrome c reductase, complex III subunit X [Source:HGNC Symbol;Acc:HGNC:30863]	chr22	29767369	29770413	+	protein_coding	0.853424	0.398283	0.98004	0.398593	0.0713182	-2.38753	0.989517	-0.0671686	0.776263	-0.517371	0.661853	0.447797	0.545985	0.54593	0.797732	0.287146	0.905986	0.0704722	0.726904	-0.312495	0.596086	0.588406	0.878967	-0.120302	0.573017	-0.451736	0.682601	0.377604	0.999298	0.288477	0.610724	-0.792797	0.849866	0.257415	0.905325
PLAUR	ENSG00000011422	12	ATF6,CDKN2B,CHRNA5,CTNNB1,ERBB3,GSK3B,LGR5,MET,SDC1,SPNS1,TLN1,TRP53	10	ATF6,CDKN2B,CHRNA5,CTNNB1,GSK3B,LGR5,SDC1,SPNS1,TLN1,TRP53	2	ERBB3,MET	CD87,UPAR,URKR	plasminogen activator, urokinase receptor [Source:HGNC Symbol;Acc:HGNC:9053]	chr19	43646095	43670547	-	protein_coding	0.0301974	-0.252184	0.98004	-0.456468	3.30854E-07	-2.66241	0.989517	-0.532756	0.776263	-0.56344	0.661853	0.517029	0.659979	0.217717	0.635555	-0.883272	0.905986	-0.356689	0.999893	-0.688438	0.133568	0.0751776	0.591811	0.58064	0.373407	-0.672038	0.682601	-0.247006	0.999298	-0.145425	0.610724	-0.190177	0.849866	-2.57125	0.660452
RPLP1	ENSG00000137818	12	ATF6,BDNF,CDKN2B,CRISPLD2,CTCF,FGFR2,LNX2,MARCKS,MET,SLC6A14,SNX30,TRIB3	6	ATF6,BDNF,CDKN2B,CRISPLD2,CTCF,SLC6A14	6	FGFR2,LNX2,MARCKS,MET,SNX30,TRIB3	LP1	ribosomal protein lateral stalk subunit P1 [Source:HGNC Symbol;Acc:HGNC:10372]	chr15	69452784	69456194	+	protein_coding	0.0339791	-0.0381912	0.98004	1.15883	0.746509	1.5878	0.688893	-0.507861	0.776263	0.311213	0.661853	-0.489424	0.869866	-0.0580918	0.841573	0.713899	0.905986	0.0495218	0.999893	-0.555076	0.722175	-1.0934	0.880818	0.105653	0.57823	-0.754205	0.682601	0.179152	0.999298	0.280934	0.868158	0.306303	0.858371	-0.920942	0.668093
PODN	ENSG00000174348	12	ATF6,DSP,HBEGF,HUWE1,ITGB6,LGR4,MET,RBPJL,SLC6A14,SPNS1,TGIF1,TRP53	8	ATF6,DSP,HBEGF,HUWE1,LGR4,MET,RBPJL,SLC6A14	4	ITGB6,SPNS1,TGIF1,TRP53	MGC24995,PCAN,PODOCAN,SLRR5A	podocan [Source:HGNC Symbol;Acc:HGNC:23174]	chr1	53062052	53085502	+	protein_coding	0.0144446	0.0360147	0.98004	0.165377	0.0102575	-0.85567	0.989517	-0.227907	0.799613	-0.0224344	0.661853	0.262029	0.335972	-0.0932663	0.635555	0.0769401	0.916836	0.157723	0.832829	0.0987984	0.0446928	0.142422	0.736914	-0.118372	0.373407	-0.0834498	0.682601	-0.159133	0.999298	-0.130576	0.610724	-0.309609	0.849866	0.280039	0.513351
CCNI	ENSG00000118816	12	BDNF,CDKN2B,CTNNB1,FGFR2,GSK3B,LRG1,NKX21,NR1D1,RBPJL,SLC6A14,SNX30,TRP53	9	BDNF,CDKN2B,CTNNB1,FGFR2,GSK3B,NKX21,NR1D1,SNX30,TRP53	3	LRG1,RBPJL,SLC6A14	CCNI1	cyclin I [Source:HGNC Symbol;Acc:HGNC:1595]	chr4	77047158	77076005	-	protein_coding	0.994184	-0.231736	0.98004	0.248153	0.00170676	0.58786	0.989517	0.167895	0.791003	-0.127125	0.661853	0.0143581	0.361634	0.273933	0.662357	0.324169	0.905986	-0.322922	0.999893	-0.219343	0.940066	-0.480984	0.825474	-0.252133	0.887213	-0.201518	0.925853	0.0325603	0.999298	0.263675	0.610724	-0.234454	0.849866	0.0140079	0.646777
ATP5J	ENSG00000154723	12	ATG16L1,BDNF,CHRNA5,CRISPLD2,FGFR2,GSK3B,HBEGF,LGR5,MAP4K3,NR1D1,SNX30,TRP53	12	ATG16L1,BDNF,CHRNA5,CRISPLD2,FGFR2,GSK3B,HBEGF,LGR5,MAP4K3,NR1D1,SNX30,TRP53	0		ATP5,ATP5A,ATPM,CF6	ATP synthase, H+ transporting, mitochondrial Fo complex subunit F6 [Source:HGNC Symbol;Acc:HGNC:847]	chr21	25716503	25735673	-	protein_coding	0.630595	-0.352439	0.98004	0.0858336	0.000932193	0.718946	0.989517	0.185163	0.908293	-0.178686	0.661853	-0.31677	0.78151	0.307477	0.815644	-0.192409	0.905986	-0.510225	0.999893	-0.418568	0.491996	-0.0838905	0.886808	-0.286318	0.799842	-0.0132906	0.890704	-0.114383	0.999298	0.136523	0.610724	-0.474998	0.849866	-0.302075	0.498791
RPL36AL	ENSG00000165502	12	ATF6,BDNF,CDKN2B,CHRNA5,CRISPLD2,ERBB3,LGR5,MAP4K3,NKD1,NR1D1,SLC22A3,TRP53	9	ATF6,BDNF,CDKN2B,CHRNA5,CRISPLD2,LGR5,MAP4K3,NR1D1,TRP53	3	ERBB3,NKD1,SLC22A3	RPL36A	ribosomal protein L36a like [Source:HGNC Symbol;Acc:HGNC:10346]	chr14	49618519	49620685	-	protein_coding	0.41315	-0.343098	0.981703	-0.0264398	1.44872E-05	0.636367	0.989517	0.317556	0.776263	-0.0123507	0.661853	-0.196072	0.537355	0.0362039	0.845265	-0.0301243	0.905986	-0.315717	0.999893	-0.322381	0.491996	-0.34856	0.690846	-0.229928	0.52631	0.220189	0.755356	0.0165503	0.999298	-0.0762719	0.610724	-0.276191	0.849866	-0.367215	0.498791
CAVIN3	ENSG00000170955	12	ATF6,ATG16L1,BDNF,CDKN2B,GSK3B,HBEGF,HLF,LAMP2,MARCKS,NKX21,NPR1,TRP53	10	ATF6,ATG16L1,BDNF,CDKN2B,GSK3B,HBEGF,LAMP2,NKX21,NPR1,TRP53	2	HLF,MARCKS	cavin-3,HSRBC,MGC20400,PRKCDBP,SRBC	caveolae associated protein 3 [Source:HGNC Symbol;Acc:HGNC:9400]	chr11	6318946	6320647	-	protein_coding	0.853424	-0.109234	0.98004	-0.0483696	8.07089E-05	0.911748	0.989517	0.318742	0.776263	0.0963636	0.661853	-0.178777	0.58495	-0.796432	0.635555	0.163613	0.905986	-0.255195	0.999893	0.103241	0.521179	-0.461079	0.591811	0.0304253	0.794417	0.413581	0.682601	-0.155146	0.999298	0.331231	0.610724	0.0221492	0.849866	-0.362568	0.809469
AQP1	ENSG00000240583	12	BDNF,BECN1,CCN2,CHRNA5,CSNK1A1,DRAM1,EGFL6,ERBB3,KIDINS220,NKX21,SLC22A3,TRP53	7	BDNF,BECN1,CCN2,EGFL6,NKX21,SLC22A3,TRP53	5	CHRNA5,CSNK1A1,DRAM1,ERBB3,KIDINS220	CHIP28,CO	aquaporin 1 (Colton blood group) [Source:HGNC Symbol;Acc:HGNC:633]	chr7	30911694	30925516	+	protein_coding	0.562957	-0.209309	0.98004	0.00634355	5.48985E-05	0.730021	0.989517	-0.242359	0.776263	0.0677684	0.661853	0.159423	0.335972	-0.094111	0.635555	0.0905221	0.905986	0.00582256	0.999893	-0.0198637	0.105464	-0.22894	0.804461	0.0525143	0.855283	-0.267751	0.682601	-0.16327	0.999298	0.0763365	0.83	-0.0522595	0.849866	0.142953	0.926519
MT-ND3	ENSG00000198840	12	CELSR2,CHRNA5,CSNK1A1,ELF5,GNAI1,ITGB6,LNX2,LRG1,NKX21,SFTPD,TGIF1,TLR2	8	CSNK1A1,ELF5,GNAI1,ITGB6,LRG1,SFTPD,TGIF1,TLR2	4	CELSR2,CHRNA5,LNX2,NKX21	MTND3,NAD3,ND3	mitochondrially encoded NADH:ubiquinone oxidoreductase core subunit 3 [Source:HGNC Symbol;Acc:HGNC:7458]	chrMT	10059	10404	+	protein_coding	0.853424	-0.340729	0.98004	0.193191	0.202892	0.599632	0.989517	0.081373	0.776263	-0.161076	0.903536	-0.372019	0.61651	-0.134689	0.635555	-0.187162	0.905986	-0.532032	0.999893	-0.436733	0.671214	-0.0724193	0.0343111	-0.405201	0.373407	-0.0941093	0.688009	-0.113231	0.999298	0.222794	0.610724	-0.62208	0.849866	-0.0571063	0.509891
CSDE1	ENSG00000009307	12	BDNF,CD36,CHRNA5,FZD4,GSK3B,LIPH,NKD1,NKX21,RBPJL,SLC6A14,SOAT1,TRIB3	8	CD36,CHRNA5,FZD4,NKD1,RBPJL,SLC6A14,SOAT1,TRIB3	4	BDNF,GSK3B,LIPH,NKX21	D1S155E,UNR	cold shock domain containing E1 [Source:HGNC Symbol;Acc:HGNC:29905]	chr1	114716913	114758050	-	protein_coding	0.853424	-0.107341	0.98004	0.191295	0.763616	0.780288	0.989517	-0.0653272	0.776263	0.0381353	0.661853	0.0389277	0.335972	-0.103713	0.635555	-0.293118	0.927037	-0.0788178	0.999893	-0.174872	0.956423	-0.123394	0.902585	0.0545044	0.997756	-0.225487	0.982364	-0.10209	0.999298	0.105846	0.610724	-0.156607	0.972686	-0.179608	0.847282
CDC42	ENSG00000070831	12	ATP6V1C2,CHAT,CHRNA5,FZD4,LNX2,MARCKS,NKX21,SLC6A14,SNX30,SOAT1,SPRY4,TRIB3	11	ATP6V1C2,CHAT,CHRNA5,FZD4,LNX2,MARCKS,SLC6A14,SNX30,SOAT1,SPRY4,TRIB3	1	NKX21	CDC42Hs,G25K	cell division cycle 42 [Source:HGNC Symbol;Acc:HGNC:1736]	chr1	22052627	22092946	+	protein_coding	0.853424	0.258865	0.98004	-0.232534	0.499186	-1.06381	0.736339	-0.286715	0.852104	0.218532	0.661853	0.325486	0.335972	0.195119	0.635555	-0.0613127	0.905986	0.193325	0.999893	0.417083	0.491996	0.140549	0.876778	0.461275	0.740127	-0.040131	0.682601	0.122843	0.999298	0.0649525	0.9764	0.234044	0.914297	-0.438189	0.791668
KDELR3	ENSG00000100196	12	ATF6,ATG16L1,BDNF,CDKN2B,CHRNA5,CSNK1A1,CTNNB1,ERBB3,LGR5,NKX21,NR1D1,TRP53	10	ATF6,ATG16L1,BDNF,CDKN2B,CHRNA5,CTNNB1,LGR5,NKX21,NR1D1,TRP53	2	CSNK1A1,ERBB3		KDEL endoplasmic reticulum protein retention receptor 3 [Source:HGNC Symbol;Acc:HGNC:6306]	chr22	38468062	38483447	+	protein_coding	0.648435	-0.0940067	0.98004	-0.0781276	0.00124917	0.6258	0.989517	0.00255274	0.786388	0.1106	0.661853	0.0711475	0.335972	-0.300305	0.635555	0.162161	0.905986	0.0547841	0.633644	0.163044	0.491996	-0.202693	0.938343	-0.0541557	0.918092	0.042023	0.682601	0.0530783	0.999298	0.112795	0.610724	0.0429856	0.849866	0.197612	0.498791
CAV1	ENSG00000105974	12	BDNF,CHRNA5,CSNK1A1,FBXW11,FZD4,GSK3B,NKX21,RAD21,RBPJL,SH3RF1,SLC6A14,ZFP385B	5	CHRNA5,GSK3B,NKX21,RBPJL,SLC6A14	7	BDNF,CSNK1A1,FBXW11,FZD4,RAD21,SH3RF1,ZFP385B	CAV	caveolin 1 [Source:HGNC Symbol;Acc:HGNC:1527]	chr7	116524785	116561184	+	protein_coding	0.719267	-0.203924	0.98004	0.127435	0.538972	0.591887	0.508593	-0.14086	0.886986	-0.384492	0.661853	-0.394953	0.193302	-0.30919	0.635555	0.197447	0.905986	-0.495587	0.921642	-0.0567617	0.186183	-0.293666	0.591811	-0.452899	0.67046	-0.129407	0.682601	-0.0959059	0.999298	-0.00381638	0.610724	-0.374738	0.849866	0.174442	0.513351
FILIP1L	ENSG00000168386	12	ANK3,APC,ATF6,BDNF,CDKN2B,HBEGF,LGR4,MAP4K3,NKX21,NPR1,SOAT1,ZFP385B	3	ATF6,LGR4,SOAT1	9	ANK3,APC,BDNF,CDKN2B,HBEGF,MAP4K3,NKX21,NPR1,ZFP385B	DOC-1,GIP130	filamin A interacting protein 1 like [Source:HGNC Symbol;Acc:HGNC:24589]	chr3	99833144	100114513	-	protein_coding	0.94356	-0.378129	0.98004	0.255604	0.746509	0.892882	0.989517	-0.247284	0.913086	0.289459	0.661853	0.0421824	0.881259	-0.0389342	0.635555	0.120677	0.905986	0.0849679	0.999893	-0.0037861	0.594578	-0.588671	0.946685	0.0654945	0.95847	0.186211	0.953827	0.0290182	0.999298	0.0237224	0.749153	-0.22052	0.849866	0.0687386	0.803466
ZFP36L1	ENSG00000185650	12	ATG16L1,BDNF,CDKN2B,CTNNB1,ERBB3,FGFR2,KIDINS220,NKD2,NKX21,NR1D1,SNX30,TRP53	10	ATG16L1,BDNF,CDKN2B,CTNNB1,FGFR2,NKD2,NKX21,NR1D1,SNX30,TRP53	2	ERBB3,KIDINS220	Berg36,BRF1,cMG1,ERF1,RNF162B,TIS11B	ZFP36 ring finger protein like 1 [Source:HGNC Symbol;Acc:HGNC:1107]	chr14	68787660	68794736	-	protein_coding	0.853424	-0.410729	0.98004	-0.0830701	0.0412714	0.593564	0.989517	0.0453928	0.776263	0.163713	0.721839	0.3604	0.335972	0.215888	0.635555	0.40044	0.905986	0.0411805	0.999893	-0.139167	0.797259	-1.12613	0.75598	-0.184059	0.382295	0.210265	0.725326	-0.00339288	0.999298	-0.102748	0.610724	0.140935	0.849866	0.0311777	0.498791
PHLDA1	ENSG00000139289	12	ATG16L1,BDNF,FGFR2,LIPH,NKX21,NR1D1,RBPJL,SLC6A14,SPNS1,TOLLIP,TRP53,TTF1	9	ATG16L1,BDNF,FGFR2,LIPH,NR1D1,SPNS1,TOLLIP,TRP53,TTF1	3	NKX21,RBPJL,SLC6A14	DT1P1B11,PHRIP,TDAG51	pleckstrin homology like domain family A member 1 [Source:HGNC Symbol;Acc:HGNC:8933]	chr12	76025447	76033932	-	protein_coding	0.865279	0.477541	0.98004	-0.244219	0.0012264	2.83683	0.989517	0.224985	0.776263	0.922777	0.661853	0.58243	0.335972	0.0158597	0.635555	0.547052	0.941819	0.493454	0.999893	0.456462	0.960388	-0.363369	0.721096	0.405032	0.563699	1.26114	0.971081	0.738807	0.999298	0.215588	0.610724	1.19443	0.849866	-0.743876	0.498791
ARPC5	ENSG00000162704	12	ATF6,ATG16L1,CHRNA5,CTNNB1,GSK3B,LGR5,LIPH,LNX2,NKX21,NR1D1,SNX30,TRP53	12	ATF6,ATG16L1,CHRNA5,CTNNB1,GSK3B,LGR5,LIPH,LNX2,NKX21,NR1D1,SNX30,TRP53	0		ARC16,dJ127C7.3,p16-Arc	actin related protein 2/3 complex subunit 5 [Source:HGNC Symbol;Acc:HGNC:708]	chr1	183620846	183635757	-	protein_coding	0.853424	0.186392	0.98004	0.217232	0.000273685	-1.88051	0.989517	0.352212	0.790635	-0.0513477	0.661853	0.179907	0.365554	-0.155968	0.914645	-0.292974	0.905986	-0.0758614	0.999893	-0.526982	0.491996	0.766507	0.591811	0.545735	0.501245	-0.121794	0.818255	0.321969	0.999298	0.554977	0.610724	-0.118066	0.849866	0.2492	0.498791
PRDX3	ENSG00000165672	12	ATG16L1,BDNF,CHRNA5,FGFR2,HHIP,LGR5,LIPH,LNX2,NR1D1,SNX30,TRP53,TTF1	12	ATG16L1,BDNF,CHRNA5,FGFR2,HHIP,LGR5,LIPH,LNX2,NR1D1,SNX30,TRP53,TTF1	0		AOP-1,AOP1,MER5,SP-22	peroxiredoxin 3 [Source:HGNC Symbol;Acc:HGNC:9354]	chr10	119167703	119178833	-	protein_coding	0.853424	-0.156962	0.981747	0.25279	8.32162E-05	0.624096	0.989517	0.354617	0.776263	0.0830294	0.661853	0.0587802	0.511741	0.17501	0.889597	0.0926216	0.905986	-0.352914	0.999893	-0.21801	0.491996	-0.311873	0.591811	-0.326813	0.806288	-0.215154	0.940502	0.0798257	0.999298	0.288568	0.610724	0.0585156	0.849866	0.118949	0.509891
SDF4	ENSG00000078808	12	AGER,ANK3,ATG16L1,BDNF,CDKN2B,EGFL6,HBEGF,MAP2K3,MAPK1,NPR1,SLC6A14,TOLLIP	11	AGER,ANK3,ATG16L1,BDNF,CDKN2B,EGFL6,HBEGF,MAP2K3,MAPK1,NPR1,TOLLIP	1	SLC6A14	Cab45	stromal cell derived factor 4 [Source:HGNC Symbol;Acc:HGNC:24188]	chr1	1216908	1232031	-	protein_coding	0.892092	-0.35642	0.98004	-0.0452641	0.746509	0.623514	0.989517	0.0676036	0.956871	-0.0483966	0.94366	-0.14219	0.464322	-0.1019	0.635555	0.14988	0.905986	-0.440949	0.999893	-0.29704	0.919577	-0.468908	0.606262	-0.317897	0.804162	-0.0103098	0.921401	-0.101207	0.999298	-0.00438911	0.610724	-0.412434	0.849866	-0.156963	0.808284
LRP1	ENSG00000123384	12	CHAT,CHRNA5,DRAM1,ERN1,FZD4,LNX2,MAP3K1,SOAT1,SPNS1,TLN1,TRIB3,TRP53	3	FZD4,MAP3K1,SOAT1	9	CHAT,CHRNA5,DRAM1,ERN1,LNX2,SPNS1,TLN1,TRIB3,TRP53	A2MR,APOER,APR,CD91,LRP,LRP1A	LDL receptor related protein 1 [Source:HGNC Symbol;Acc:HGNC:6692]	chr12	57128493	57213351	+	protein_coding	0.264733	-0.260299	0.98004	-0.190331	0.00085746	0.772513	0.989517	-0.00489805	0.841064	-0.275389	0.661853	-0.244764	0.404552	0.23373	0.820889	0.341476	0.961286	-0.346623	0.999893	-0.132727	0.37953	-1.40367	0.591811	-0.896234	0.407984	-0.109909	0.682601	-0.357802	0.999298	-0.300459	0.872605	-0.711105	0.849866	0.0390835	0.509891
IFITM2	ENSG00000185201	12	ATF6,BDNF,BMP2,CDKN2B,CHRNA5,CTNNB1,FGFR2,FZD4,LGR4,LIPH,LNX2,SNX30	5	ATF6,BDNF,CDKN2B,CTNNB1,LGR4	7	BMP2,CHRNA5,FGFR2,FZD4,LIPH,LNX2,SNX30	1-8D	interferon induced transmembrane protein 2 [Source:HGNC Symbol;Acc:HGNC:5413]	chr11	307631	309395	+	protein_coding	0.853424	-0.985721	0.98004	-0.714937	0.124047	0.883257	0.989517	-0.435296	0.824541	0.075096	0.853936	-0.554949	0.381193	-0.441639	0.898554	-0.342907	0.905986	-0.16137	0.999893	0.303244	0.106189	-1.0672	0.760025	-0.0848255	0.373407	0.122768	0.682601	0.20807	0.999298	-0.2431	0.610724	0.158225	0.849866	-0.359264	0.498791
IL5RA	ENSG00000091181	12	ANK3,ATF6,CHRNA5,DRAM1,ITGB6,MAP2K4,MAP3K7,MAP4K4,MAPK1,SOAT1,TGIF1,TINAG	10	ANK3,DRAM1,ITGB6,MAP2K4,MAP3K7,MAP4K4,MAPK1,SOAT1,TGIF1,TINAG	2	ATF6,CHRNA5	CD125,CDw125,IL5R	interleukin 5 receptor subunit alpha [Source:HGNC Symbol;Acc:HGNC:6017]	chr3	3066326	3110374	-	protein_coding	0.853424	-0.133876	0.997272	-0.329815	0.746509	0.919254	0.989517	0.373777	0.776263	0.19722	0.661853	0.220577	0.335972	-0.0914233	0.635555	0.191881	0.905986	-0.0798127	0.999893	-0.180109	0.491996	-0.175974	0.750891	-0.26369	0.497678	0.174243	0.792351	0.0392887	0.999298	0.0573441	0.750629	-0.773585	0.849866	0.221436	0.498791
EIF4G2	ENSG00000110321	12	BDNF,CDKN2B,CHRNA5,FZD4,MARCKS,NKX21,RBPJL,SLC6A14,SOAT1,SPRY4,TRIB3,USP6NL	8	CHRNA5,FZD4,MARCKS,RBPJL,SLC6A14,SOAT1,SPRY4,TRIB3	4	BDNF,CDKN2B,NKX21,USP6NL	DAP5,NAT1,p97	eukaryotic translation initiation factor 4 gamma 2 [Source:HGNC Symbol;Acc:HGNC:3297]	chr11	10797050	10809110	-	protein_coding	0.853424	0.354265	0.98004	0.0384728	0.989588	1.15527	0.989517	0.154459	0.776263	0.499076	0.661853	0.445666	0.335972	-0.0795853	0.635555	0.211634	0.905986	-0.104909	0.999893	0.101163	0.744973	0.292597	0.591811	0.268297	0.524227	0.0820034	0.682601	0.306312	0.999298	0.218094	0.955116	0.181015	0.849866	0.525324	0.498791
COPB2	ENSG00000184432	12	ANK3,APC,ATF6,BDNF,CHRNA5,FZD4,HBEGF,MAP4K3,NPR1,SEMA3E,SH3RF1,ZFP385B	3	ATF6,CHRNA5,FZD4	9	ANK3,APC,BDNF,HBEGF,MAP4K3,NPR1,SEMA3E,SH3RF1,ZFP385B	beta'-COP,betaprime-COP	coatomer protein complex subunit beta 2 [Source:HGNC Symbol;Acc:HGNC:2232]	chr3	139357406	139389732	-	protein_coding	0.853424	-0.561316	0.98004	-0.269167	0.497353	0.900036	0.989517	0.102693	0.776263	-0.0928187	0.675231	-0.229012	0.335972	-0.162692	0.635555	0.0379293	0.905986	-0.464885	0.999893	-0.15862	0.547351	-0.448328	0.591811	-0.54087	0.494404	0.186401	0.682601	0.105477	0.999298	-0.324211	0.861758	-0.194669	0.849866	-0.213806	0.702422
CD164	ENSG00000135535	12	BDNF,CDKN2B,CHRNA5,FZD4,HBEGF,LIPH,LNX2,NKD1,NPR1,RBPJL,SLC6A14,SOAT1	7	CHRNA5,FZD4,LNX2,NKD1,RBPJL,SLC6A14,SOAT1	5	BDNF,CDKN2B,HBEGF,LIPH,NPR1	DFNA66,MGC-24,MUC-24	CD164 molecule [Source:HGNC Symbol;Acc:HGNC:1632]	chr6	109366514	109382457	-	protein_coding	0.853424	0.561213	0.98004	0.0944319	0.746509	-1.52466	0.698123	-0.0504496	0.824414	0.0443513	0.661853	0.282609	0.335972	0.0246493	0.635555	-0.13135	0.905986	0.121496	0.999893	-0.036679	0.491996	0.881315	0.661711	0.330395	0.872952	-0.0521125	0.794934	-0.0586513	0.999298	0.179335	0.610724	-0.187766	0.917344	-0.49793	0.702734
EFEMP1	ENSG00000115380	11	BMP2,CHRNA5,CSNK1A1,ELF5,HUWE1,IL4RA,ITGB6,MAP2K4,SPNS1,TLR2,TRP53	3	CHRNA5,HUWE1,IL4RA	8	BMP2,CSNK1A1,ELF5,ITGB6,MAP2K4,SPNS1,TLR2,TRP53	DHRD,FBLN3,FBNL,MTLV,S1-5	EGF containing fibulin like extracellular matrix protein 1 [Source:HGNC Symbol;Acc:HGNC:3218]	chr2	55865967	55924139	-	protein_coding	0.277732	-0.326702	0.98004	-0.101923	0.0015288	-1.40555	0.989517	-0.551698	0.776263	-0.443393	0.661853	-0.659869	0.335972	-0.727266	0.635555	-1.23419	0.905986	-0.113067	0.999893	0.426796	0.0488584	0.556609	0.591811	0.768377	0.850699	-0.601424	0.682601	-0.0407737	0.999298	-0.644092	0.958225	-0.367591	0.849866	-0.287941	0.565602
ERRFI1	ENSG00000116285	11	ATP6V0E,CSNK1A1,CTNNB1,ERBB3,KIDINS220,NKD1,NKX21,SOCS2,SPNS1,TRP53,ZFP385B	4	CTNNB1,NKX21,SPNS1,TRP53	7	ATP6V0E,CSNK1A1,ERBB3,KIDINS220,NKD1,SOCS2,ZFP385B	GENE-33,MIG-6,RALT	ERBB receptor feedback inhibitor 1 [Source:HGNC Symbol;Acc:HGNC:18185]	chr1	8004404	8026308	-	protein_coding	0.784042	-0.636133	0.98004	-0.750706	4.84981E-08	0.823333	0.989517	-0.307378	0.776263	-0.750112	0.661853	-0.120713	0.335972	-0.384508	0.635555	-0.596645	0.905986	-0.197021	0.999893	-0.231779	0.491996	-1.29218	0.656979	-0.045759	0.414046	0.221803	0.803924	0.0859894	0.999298	-0.54378	0.610724	0.106564	0.849866	-0.305829	0.878476
DUSP1	ENSG00000120129	11	CDKN2B,CHAT,HLF,IL4RA,LRG1,MARCKS,NKX21,SNX30,SPNS1,TRIB3,TRP53	5	CDKN2B,NKX21,SNX30,SPNS1,TRP53	6	CHAT,HLF,IL4RA,LRG1,MARCKS,TRIB3	CL100,HVH1,MKP-1,PTPN10	dual specificity phosphatase 1 [Source:HGNC Symbol;Acc:HGNC:3064]	chr5	172768090	172771195	-	protein_coding	0.72089	-0.0341623	0.984912	0.128525	0.000220868	0.703016	0.989517	0.543982	0.776263	0.00607533	0.661853	-0.222738	0.598275	0.0273195	0.635555	-0.0856379	0.905986	-0.0709537	0.999893	-0.140248	0.491996	-0.231755	0.591811	-0.226308	0.745755	0.429539	0.682601	0.00139113	0.999298	-0.193403	0.610724	-0.364496	0.849866	-0.2334	0.641887
POMP	ENSG00000132963	11	ATG16L1,BDNF,CHRNA5,FGFR2,GSK3B,HHIP,LGR5,LIPH,NR1D1,SNX30,TRP53	11	ATG16L1,BDNF,CHRNA5,FGFR2,GSK3B,HHIP,LGR5,LIPH,NR1D1,SNX30,TRP53	0		C13orf12,HSPC014,UMP1	proteasome maturation protein [Source:HGNC Symbol;Acc:HGNC:20330]	chr13	28659104	28678925	+	protein_coding	0.625153	-0.162669	0.982321	0.125545	3.86484E-05	0.612145	0.989517	0.183332	0.969256	-0.0545866	0.661853	-0.115317	0.852352	0.30049	0.920708	0.140231	0.905986	-0.348117	0.999893	-0.117113	0.491996	-0.0688206	0.591811	-0.403415	0.373407	-0.162428	0.93994	-0.117859	0.999298	0.113478	0.610724	-0.390023	0.849866	-0.0813123	0.607885
SLC38A2	ENSG00000134294	11	ATP6V1C2,CISH,ELF5,ERBB2,GSK3B,LRG1,MARCKS,MYO5C,NKX21,TRIB3,TRP53	4	ATP6V1C2,LRG1,MARCKS,TRIB3	7	CISH,ELF5,ERBB2,GSK3B,MYO5C,NKX21,TRP53	ATA2,KIAA1382,SAT2,SNAT2	solute carrier family 38 member 2 [Source:HGNC Symbol;Acc:HGNC:13448]	chr12	46358189	46372867	-	protein_coding	0.853424	-0.232294	0.98004	-0.442971	0.000126794	-0.895335	0.989517	-0.291184	0.776263	0.389905	0.661853	0.435604	0.389305	0.431449	0.892651	-0.0351784	0.905986	-0.0545725	0.999893	0.205628	0.691997	-0.0824877	0.591811	0.517107	0.878744	0.17592	0.70137	0.201222	0.999298	0.241324	0.610724	0.387082	0.849866	-0.305804	0.498791
HMGA1	ENSG00000137309	11	BDNF,CDKN2B,CELSR2,FZD4,GSK3B,HBEGF,LAMP2,LRG1,NKX21,NPR1,TRP53	9	BDNF,CDKN2B,CELSR2,GSK3B,HBEGF,LAMP2,NKX21,NPR1,TRP53	2	FZD4,LRG1	HMGIY	high mobility group AT-hook 1 [Source:HGNC Symbol;Acc:HGNC:5010]	chr6	34236873	34246231	+	protein_coding	0.853424	0.533163	0.98004	0.116486	0.0234636	-0.916721	0.991553	0.0221026	0.776263	0.0187456	0.661853	0.189268	0.487833	0.233247	0.635555	-0.173599	0.905986	0.191268	0.999893	0.166458	0.114599	0.919195	0.591811	0.577529	0.785183	-0.0637223	0.682601	-0.0444765	0.999298	0.441111	0.610724	0.249093	0.944475	-0.159853	0.895685
NDUFA4L2	ENSG00000185633	11	ATP6V0E,BECN1,CSNK1A1,DRAM1,ERBB3,FZD4,ITGB6,KIDINS220,NKX21,NPNT,TRP53	5	BECN1,ITGB6,NKX21,NPNT,TRP53	6	ATP6V0E,CSNK1A1,DRAM1,ERBB3,FZD4,KIDINS220	FLJ26118,NUOMS	NDUFA4, mitochondrial complex associated like 2 [Source:HGNC Symbol;Acc:HGNC:29836]	chr12	57234903	57240692	-	protein_coding	0.853424	-0.0946514	0.98004	-0.257412	6.33438E-10	0.917278	0.989517	-0.445991	0.776263	-0.413816	0.959068	-0.620582	0.794869	0.339156	0.635555	0.0695599	0.905986	0.264562	0.999893	-0.122663	0.491996	-0.0220987	0.591811	-0.217634	0.373407	-0.365363	0.682601	-0.00892259	0.999298	-0.841102	0.629253	0.00328721	0.849866	-0.211254	0.906246
CLDN11	ENSG00000013297	11	ATP6V1C2,CHRNA5,ELF5,GSK3B,IL4RA,IVD,LNX2,MARCKS,NPNT,SPRY4,TRIB3	10	ATP6V1C2,CHRNA5,GSK3B,IL4RA,IVD,LNX2,MARCKS,NPNT,SPRY4,TRIB3	1	ELF5	OSP,OTM	claudin 11 [Source:HGNC Symbol;Acc:HGNC:8514]	chr3	170418865	170860380	+	protein_coding	0.550508	0.140638	0.98004	0.0490741	0.746509	1.99697	0.423283	0.0713982	0.84472	0.814317	0.661853	0.974133	0.335972	-0.0199744	0.669157	-0.340496	0.98779	-1.25021	0.999893	-0.113801	0.491996	-0.137423	0.772516	-0.254513	0.394445	0.5892	0.791268	0.39893	0.999298	0.951242	0.610724	0.263631	0.888604	-0.0979297	0.531257
SERPINE1	ENSG00000106366	11	CSNK1A1,CTNNB1,DRAM1,ELOVL1,ERBB2,ERBB3,GSK3B,ITGB6,KIDINS220,NKX21,TGIF1	3	CTNNB1,GSK3B,NKX21	8	CSNK1A1,DRAM1,ELOVL1,ERBB2,ERBB3,ITGB6,KIDINS220,TGIF1	PAI,PAI1,PLANH1	serpin family E member 1 [Source:HGNC Symbol;Acc:HGNC:8583]	chr7	101127089	101139266	+	protein_coding	0.137488	-0.997348	0.98004	-0.449905	0.166222	1.0153	0.989517	-0.0428036	0.776263	0.114275	0.661853	-0.24248	0.335972	-0.176925	0.870445	0.230778	0.905986	-0.649629	0.999893	0.0541678	0.194249	-1.32338	0.591811	-0.547918	0.549605	-0.100185	0.702025	0.0321345	0.999298	-0.318736	0.610724	-0.0235797	0.853391	0.0168474	0.969247
CCND1	ENSG00000110092	11	ATF6,CD36,CRELD1,CTCF,MARCKS,MET,NKD1,NKX21,SLC6A14,SOAT1,SPRY4	9	ATF6,CD36,CRELD1,CTCF,NKD1,NKX21,SLC6A14,SOAT1,SPRY4	2	MARCKS,MET	BCL1,D11S287E,PRAD1,U21B31	cyclin D1 [Source:HGNC Symbol;Acc:HGNC:1582]	chr11	69641087	69654474	+	protein_coding	0.027747	-0.0856002	0.98004	-0.0985556	0.0660595	0.685009	0.989517	0.180763	0.776263	-0.0238862	0.661853	0.00376426	0.0688238	0.105628	0.702792	-0.0859102	0.905986	-0.0241766	0.999893	-0.078104	0.126135	-0.0157747	0.815802	-0.177909	0.443941	-0.0344872	0.682601	0.230989	0.999298	0.0964177	0.610724	0.131109	0.849866	0.0964318	0.638517
TTC1	ENSG00000113312	11	ATF6,CRISPLD2,DSP,ERBB3,ERBB4,LGR4,NKX21,NPNT,NR1D1,SNX30,TRP53	6	ATF6,CRISPLD2,LGR4,NR1D1,SNX30,TRP53	5	DSP,ERBB3,ERBB4,NKX21,NPNT	TPR1	tetratricopeptide repeat domain 1 [Source:HGNC Symbol;Acc:HGNC:12391]	chr5	160009113	160065543	+	protein_coding	0.290956	-0.134073	0.986481	-0.412667	0.0366538	-0.911448	0.989517	-0.0132725	0.788811	0.223856	0.661853	0.319601	0.465608	-0.163349	0.936528	0.0264079	0.905986	0.046174	0.999893	0.00134322	0.491996	-0.168296	0.870367	-0.224774	0.696838	-0.508264	0.711513	-0.0853415	0.999298	-0.412466	0.610724	-0.0656722	0.849866	0.0898185	0.498791
TGM2	ENSG00000198959	11	ATF6,BDNF,CHRNA5,DSP,FGFR2,FZD4,GNAI2,LRG1,MTUS1,NKX21,SLC6A14	5	ATF6,DSP,LRG1,MTUS1,SLC6A14	6	BDNF,CHRNA5,FGFR2,FZD4,GNAI2,NKX21	TGC	transglutaminase 2 [Source:HGNC Symbol;Acc:HGNC:11778]	chr20	38127387	38165372	-	protein_coding	0.853424	-1.4426	0.98004	-0.303605	0.746509	0.87708	0.989517	-0.503619	0.901068	-0.428314	0.89703	-0.279944	0.335972	-0.549885	0.635555	0.187247	0.905986	-0.404191	0.938305	0.246678	0.491996	-1.21048	0.653706	-0.353959	0.886062	-0.289107	0.682601	0.0198419	0.999298	-0.940712	0.610724	0.0340161	0.95258	-0.598958	0.682809
MDH1	ENSG00000014641	11	ATG16L1,BDNF,CHRNA5,ERN1,FGFR2,GSK3B,LGR5,LIPH,NR1D1,SNX30,TRP53	11	ATG16L1,BDNF,CHRNA5,ERN1,FGFR2,GSK3B,LGR5,LIPH,NR1D1,SNX30,TRP53	0			malate dehydrogenase 1 [Source:HGNC Symbol;Acc:HGNC:6970]	chr2	63588609	63607197	+	protein_coding	0.853424	-1.44344	0.980722	-1.09709	6.79582E-05	1.53397	0.989517	-0.178713	0.776263	-0.683089	0.661853	-1.1764	0.335972	-1.01438	0.635555	-0.4513	0.905986	-0.564541	0.999893	0.0358835	0.491996	-1.73625	0.591811	-0.22218	0.941803	0.254722	0.942643	0.0521898	0.999298	-0.837906	0.610724	-1.33218	0.998607	-0.527969	0.498791
UBA5	ENSG00000081307	11	CHRNA5,ERBB3,FGFR2,LIPH,LRG1,NKD1,NR1D1,SOAT1,SPNS1,TLN1,TOLLIP	6	FGFR2,LIPH,NR1D1,SPNS1,TLN1,TOLLIP	5	CHRNA5,ERBB3,LRG1,NKD1,SOAT1	FLJ23251,UBE1DC1	ubiquitin like modifier activating enzyme 5 [Source:HGNC Symbol;Acc:HGNC:23230]	chr3	132654446	132678097	+	protein_coding	0.853424	0.30685	0.98004	-0.114954	0.746509	-0.979574	0.989517	0.0556881	0.776263	0.137842	0.661853	1.02408E-05	0.335972	0.113197	0.162115	0.143849	0.905986	-0.00340693	0.999893	-0.237373	0.693518	0.341455	0.733987	0.313061	0.440896	-0.0886141	0.880407	0.162121	0.999298	0.523807	0.610724	0.317755	0.849866	-0.227798	0.82617
GAP43	ENSG00000172020	11	CAPN1,CELSR2,DSP,FGFR2,FZD4,GSK3B,HBEGF,IVD,MAP3K2,SLC6A14,SOAT1	9	CELSR2,DSP,FGFR2,GSK3B,HBEGF,IVD,MAP3K2,SLC6A14,SOAT1	2	CAPN1,FZD4	B-50,PP46	growth associated protein 43 [Source:HGNC Symbol;Acc:HGNC:4140]	chr3	115623324	115721490	+	protein_coding	0.853424	-0.0849623	0.98004	0.455709	0.746509	0.814657	0.989517	0.316772	0.788988	0.0228588	0.661853	-0.159347	0.946069	0.298115	0.635555	0.0908579	0.905986	-0.291543	0.999893	-0.422198	0.491996	0.131947	0.591811	-0.307682	0.928909	0.153791	0.682601	-0.104863	0.999298	0.0578651	0.610724	-0.548581	0.849866	0.00350902	0.84983
ACADVL	ENSG00000072778	11	ATF6,CD36,ELF5,ERBB3,LIPH,NKD1,RBPJL,SLC6A14,SOAT1,TLR2,TOLLIP	4	ELF5,LIPH,TLR2,TOLLIP	7	ATF6,CD36,ERBB3,NKD1,RBPJL,SLC6A14,SOAT1	ACAD6,LCACD,VLCAD	acyl-CoA dehydrogenase, very long chain [Source:HGNC Symbol;Acc:HGNC:92]	chr17	7217125	7225273	+	protein_coding	0.853424	-0.335752	0.98004	0.164315	0.746509	0.753979	0.989517	0.0100152	0.776263	-0.228931	0.661853	-0.154883	0.335972	0.16549	0.635555	0.019297	0.905986	-0.481065	0.999893	-0.210407	0.491996	-0.140837	0.725496	-0.054238	0.632983	-0.0482841	0.854572	-0.00709999	0.999298	0.0931945	0.754574	-0.219831	0.849866	-0.272601	0.956219
NPC2	ENSG00000119655	11	ATF6,ATG16L1,BDNF,CRISPLD2,CSNK1A1,ITGB6,LGR5,NKD1,NKX21,NPR1,NR1D1	8	ATF6,ATG16L1,BDNF,CRISPLD2,LGR5,NKX21,NPR1,NR1D1	3	CSNK1A1,ITGB6,NKD1	EDDM1,HE1,NP-C2	NPC intracellular cholesterol transporter 2 [Source:HGNC Symbol;Acc:HGNC:14537]	chr14	74476192	74493512	-	protein_coding	0.853424	-0.0922357	0.98004	-0.130844	0.997141	-0.926187	0.989517	-0.231198	0.776263	0.22429	0.944831	0.247874	0.335972	0.0500289	0.997341	-0.0920033	0.905986	0.234043	0.698203	0.14327	0.491996	0.103099	0.633864	0.504692	0.478636	-0.157261	0.711513	0.0249662	0.999298	0.232495	0.953791	0.165128	0.849866	-0.24785	0.638993
TUBA1A	ENSG00000167552	11	ATF6,BDNF,CRISPLD2,ELF5,FGFR2,FZD4,GSK3B,ITGB6,LGR4,SLC6A14,SNX30	6	ATF6,BDNF,CRISPLD2,GSK3B,LGR4,SLC6A14	5	ELF5,FGFR2,FZD4,ITGB6,SNX30	B-ALPHA-1,FLJ25113,TUBA3	tubulin alpha 1a [Source:HGNC Symbol;Acc:HGNC:20766]	chr12	49184796	49189324	-	protein_coding	0.94024	-0.0684421	0.98004	-0.121273	0.746509	0.711913	0.989517	0.294383	0.776263	0.180324	0.661853	0.0672917	0.335972	-0.177389	0.635555	0.147048	0.905986	0.0856818	0.999893	-0.0247477	0.981982	-0.590599	0.739795	0.0801238	0.53235	0.00853194	0.682601	0.0584527	0.999298	-0.0991446	0.62899	-0.0454058	0.951525	-0.255416	0.498791
NCL	ENSG00000115053	11	ATF6,BDNF,CAPN1,FZD4,MAP4K3,NAV2,NKX21,NPR1,SH3RF1,SNX30,ZFP385B	3	ATF6,CAPN1,NAV2	8	BDNF,FZD4,MAP4K3,NKX21,NPR1,SH3RF1,SNX30,ZFP385B	C23,Nsr1	nucleolin [Source:HGNC Symbol;Acc:HGNC:7667]	chr2	231453531	231464594	-	protein_coding	0.853424	0.362779	0.98004	0.250199	0.746509	0.806151	0.989517	0.482312	0.776263	-0.212569	0.661853	0.161471	0.335972	-0.049129	0.635555	-0.343688	0.905986	-0.00931227	0.999444	-0.114188	0.491996	0.279879	0.591811	-0.061226	0.373407	0.41456	0.869539	0.0866124	0.999298	0.390007	0.610724	-0.465152	0.849866	0.311648	0.599808
SH3BGRL3	ENSG00000142669	11	BDNF,CDKN2B,FZD4,GSK3B,LAMP2,MAP4K3,MYRF,NKD1,NKX21,NPR1,SNX30	7	BDNF,CDKN2B,GSK3B,LAMP2,MAP4K3,NKX21,NPR1	4	FZD4,MYRF,NKD1,SNX30		SH3 domain binding glutamate rich protein like 3 [Source:HGNC Symbol;Acc:HGNC:15568]	chr1	26279176	26281522	+	protein_coding	0.853424	-0.00956831	0.98004	-0.269069	0.746509	-0.939139	0.989517	-0.0297613	0.776263	0.0752591	0.661853	0.0235191	0.335972	-0.152714	0.635555	-0.0789764	0.905986	0.0139036	0.999893	0.154347	0.175241	0.44272	0.591811	0.225978	0.736372	0.0101573	0.682601	-0.0302953	0.999298	0.122571	0.610724	-0.0453561	0.849866	-0.0415442	0.537379
YWHAE	ENSG00000108953	11	ATF6,BDNF,CDKN2B,CHRNA5,CRISPLD2,GSK3B,LNX2,NPNT,NR1D1,TLR2,TRP53	9	ATF6,BDNF,CDKN2B,CHRNA5,CRISPLD2,GSK3B,LNX2,NR1D1,TRP53	2	NPNT,TLR2	FLJ45465	tyrosine 3-monooxygenase/tryptophan 5-monooxygenase activation protein epsilon [Source:HGNC Symbol;Acc:HGNC:12851]	chr17	1344272	1400378	-	protein_coding	0.853424	-0.186519	0.98004	0.0570486	0.00390114	0.585114	0.989517	0.164045	0.776263	0.0801388	0.661853	0.0269519	0.335972	0.168197	0.635555	0.00522595	0.905986	-0.320314	0.999893	-0.17404	0.436986	-0.310187	0.591811	0.0879721	0.481062	0.0510466	0.779395	0.0314647	0.999298	0.174233	0.610724	-0.0152619	0.940366	0.0971296	0.498791
LDHA	ENSG00000134333	10	ATF6,ATP6V0E,CD36,CSNK1A1,ERBB3,KIDINS220,LRG1,MET,NKX21,TRP53	5	ATF6,CD36,LRG1,NKX21,TRP53	5	ATP6V0E,CSNK1A1,ERBB3,KIDINS220,MET		lactate dehydrogenase A [Source:HGNC Symbol;Acc:HGNC:6535]	chr11	18394388	18408425	+	protein_coding	0.0255127	-1.81434	0.98004	-0.767908	7.86938E-10	1.12746	0.989517	-0.0182502	0.776263	-0.871358	0.740165	-0.859907	0.335972	-0.76323	0.862866	0.319835	0.905986	-0.533976	0.999893	0.185261	0.491996	-2.21181	0.591811	-0.216175	0.378796	-0.289433	0.682601	0.080515	0.999298	-0.429874	0.610724	-0.432948	0.849866	-0.459169	0.552333
IL6ST	ENSG00000134352	10	BECN1,CHRNA5,CTNNB1,ERBB3,FGFR2,HUWE1,IL4RA,MET,NKX21,TRP53	6	CHRNA5,ERBB3,FGFR2,HUWE1,IL4RA,MET	4	BECN1,CTNNB1,NKX21,TRP53	CD130,GP130	interleukin 6 signal transducer [Source:HGNC Symbol;Acc:HGNC:6021]	chr5	55935095	55994993	-	protein_coding	0.0302239	-0.496511	0.98004	0.138452	0.000814922	0.658842	0.989517	0.0614034	0.788517	-0.0455265	0.661853	-0.0930406	0.609911	0.138728	0.738062	0.226485	0.905986	-0.292133	0.999893	-0.210115	0.000451511	-0.196438	0.591811	-0.0525035	0.726806	-0.159492	0.7616	-0.0357611	0.999298	0.0278197	0.756024	-0.0264108	0.849866	-0.17144	0.633785
TSC22D1	ENSG00000102804	10	BDNF,CDKN2B,CHRNA5,FZD4,LIPH,LNX2,NPNT,RBPJL,SPNS1,TRP53	9	BDNF,CDKN2B,CHRNA5,FZD4,LIPH,LNX2,RBPJL,SPNS1,TRP53	1	NPNT	MGC17597,TGFB1I4,TSC22	TSC22 domain family member 1 [Source:HGNC Symbol;Acc:HGNC:16826]	chr13	44432143	44576565	-	protein_coding	0.831735	1.26224	0.98004	0.215492	3.011E-06	-1.68983	0.989517	0.541158	0.776263	-0.196976	0.661853	0.346277	0.335972	0.299489	0.635555	-0.816165	0.905986	-0.338535	0.999893	-0.588595	0.0747908	1.16282	0.591811	0.573727	0.751485	0.522099	0.754942	-0.0739138	0.999298	1.19417	0.654316	-0.24281	0.849866	-0.918903	0.665259
CA9	ENSG00000107159	10	ATP6V0E,BECN1,CHRNA5,CSNK1A1,DRAM1,ERBB3,KIDINS220,NKX21,SNX30,TRP53	3	BECN1,NKX21,TRP53	7	ATP6V0E,CHRNA5,CSNK1A1,DRAM1,ERBB3,KIDINS220,SNX30	CAIX,MN	carbonic anhydrase 9 [Source:HGNC Symbol;Acc:HGNC:1383]	chr9	35673856	35681159	+	protein_coding	0.853424	0.638025	0.98004	0.0342227	1.39117E-11	-0.791951	0.989517	0.130134	0.976268	0.344671	0.661853	0.378848	0.792387	0.185326	0.635555	0.232715	0.905986	0.379179	0.999893	0.11663	0.970316	0.684471	0.591811	0.379153	0.373407	0.219828	0.873559	0.0407303	0.999298	0.191408	0.610724	0.350619	0.849866	-0.098198	0.590795
STC2	ENSG00000113739	10	ATF6,CAPN1,CHRNA5,ITGB6,LRG1,NKX21,NPNT,SDC1,SOAT1,TRP53	8	ATF6,CAPN1,ITGB6,LRG1,NKX21,SDC1,SOAT1,TRP53	2	CHRNA5,NPNT	STC-2	stanniocalcin 2 [Source:HGNC Symbol;Acc:HGNC:11374]	chr5	173314713	173329503	-	protein_coding	0.125292	0.117754	0.98004	0.0438588	4.89769E-05	0.860819	0.974126	0.217703	0.83944	0.242514	0.991313	-0.00744132	0.335972	-0.232603	0.635555	0.452338	0.905986	0.261713	0.999893	-0.0788232	0.491996	-0.482208	0.605761	-0.176441	0.548193	0.266758	0.682601	0.0574657	0.999298	0.200158	0.842603	0.0277184	0.912239	0.517025	0.498791
C4orf3	ENSG00000164096	10	ATF6,ATG16L1,CDKN2B,CSNK1A1,ERBB3,KIDINS220,LGR5,NKX21,NR1D1,TRP53	7	ATF6,ATG16L1,CDKN2B,LGR5,NKX21,NR1D1,TRP53	3	CSNK1A1,ERBB3,KIDINS220	HCVFTP1	chromosome 4 open reading frame 3 [Source:HGNC Symbol;Acc:HGNC:19225]	chr4	119296419	119304445	-	protein_coding	0.853424	-0.0674161	0.98004	-0.207473	3.83213E-11	0.687953	0.989517	0.233651	0.776263	-0.0347711	0.661853	-0.0201656	0.752221	0.137039	0.635555	0.0164094	0.905986	-0.223086	0.999893	-0.186548	0.822927	-0.291745	0.957119	0.1075	0.511403	0.166609	0.682601	0.081386	0.999298	-0.0811193	0.610724	-0.0425762	0.849866	-0.0430245	0.791958
CTHRC1	ENSG00000164932	10	CHRNA5,CSNK1A1,CTNNB1,ERBB3,ITGB6,KIDINS220,NKX21,NR1D1,TGIF1,TRP53	5	CHRNA5,CTNNB1,NKX21,NR1D1,TRP53	5	CSNK1A1,ERBB3,ITGB6,KIDINS220,TGIF1		collagen triple helix repeat containing 1 [Source:HGNC Symbol;Acc:HGNC:18831]	chr8	103371515	103382997	+	protein_coding	0.944635	-0.917081	0.98004	-0.31797	0.0144171	0.705802	0.989517	-0.317945	0.797718	0.117826	0.725095	-0.381351	0.946326	-0.405245	0.635555	-0.0336115	0.905986	-0.171239	0.494858	0.365154	0.947562	-1.26865	0.614707	-0.344424	0.373407	-0.338316	0.682601	0.00265851	0.999298	-0.627052	0.610724	-0.180398	0.907066	-0.320614	0.513351
RSL1D1	ENSG00000171490	10	ATG16L1,BDNF,CHRNA5,FGFR2,LGR5,LIPH,NR1D1,SNX30,SPNS1,TRP53	10	ATG16L1,BDNF,CHRNA5,FGFR2,LGR5,LIPH,NR1D1,SNX30,SPNS1,TRP53	0		CSIG,DKFZP564M182,L12,PBK1,UTP30	ribosomal L1 domain containing 1 [Source:HGNC Symbol;Acc:HGNC:24534]	chr16	11833850	11851585	-	protein_coding	0.853424	-0.419955	0.990561	-0.427798	0.00138811	1.59869	0.989517	0.27465	0.808191	0.526239	0.661853	-0.997785	0.625536	0.0594777	0.635555	0.132303	0.905986	0.0350121	0.999893	-0.797296	0.491996	-0.25849	0.591811	-0.195549	0.999366	-0.0245963	0.906075	0.340964	0.999298	0.397654	0.610724	-0.64647	0.853514	-0.2918	0.509891
SYNPO	ENSG00000171992	10	CDKN2B,CSNK1A1,CTSH,DRAM1,EGFL6,GSK3B,KIDINS220,MYO5C,NKX21,TRP53	7	CDKN2B,CTSH,EGFL6,GSK3B,MYO5C,NKX21,TRP53	3	CSNK1A1,DRAM1,KIDINS220	KIAA1029	synaptopodin [Source:HGNC Symbol;Acc:HGNC:30672]	chr5	150601080	150659220	+	protein_coding	0.13693	-0.382702	0.98004	0.155017	0.000573506	0.62348	0.989517	0.201064	0.776263	-0.0378024	0.661853	-0.33266	0.893848	0.0635755	0.635555	-0.0682455	0.905986	-0.427496	0.999893	-0.431627	0.625982	-0.388093	0.591811	-0.0426955	0.740245	0.0585197	0.696348	-0.0317478	0.999298	-0.0663468	0.758693	-0.545152	0.882931	-0.16913	0.513351
CCL13	ENSG00000181374	10	ATF6,BECN1,CTNNB1,ERBB3,ITGB6,NKX21,NPNT,NR1D1,TLN1,TRP53	7	ATF6,BECN1,CTNNB1,ITGB6,NR1D1,TLN1,TRP53	3	ERBB3,NKX21,NPNT	CKb10,MCP-4,MGC17134,NCC-1,SCYA13,SCYL1	C-C motif chemokine ligand 13 [Source:HGNC Symbol;Acc:HGNC:10611]	chr17	34356452	34358610	+	protein_coding	0.771836	-0.112627	0.98004	-0.26768	0.016531	-0.670249	0.989517	-0.419995	0.871132	0.0704372	0.661853	0.0605284	0.918436	-0.0767747	0.635555	-0.259521	0.905986	0.0237092	0.999893	0.310618	0.491996	-0.0302599	0.802163	0.206278	0.685662	-0.0889395	0.682601	-0.311118	0.999298	-0.161141	0.610724	-0.340877	0.876704	-0.0317632	0.999897
MRPL41	ENSG00000182154	10	ATF6,ATG16L1,BDNF,CHRNA5,FZD4,LRG1,NKD1,NR1D1,SOAT1,TRP53	5	ATF6,ATG16L1,BDNF,NR1D1,TRP53	5	CHRNA5,FZD4,LRG1,NKD1,SOAT1	BMRP,MRP-L27,MRPL27,PIG3,RPML27	mitochondrial ribosomal protein L41 [Source:HGNC Symbol;Acc:HGNC:14492]	chr9	137551199	137552555	+	protein_coding	0.853424	0.454118	0.980258	0.15664	0.017573	-1.54862	0.989517	0.194027	0.776263	0.139836	0.661853	0.152879	0.692257	-0.44441	0.635555	-0.0107572	0.905986	0.219936	0.999893	-0.0802943	0.491996	1.10801	0.728102	0.101107	0.458884	-0.275398	0.817591	-0.301949	0.999298	0.15072	0.610724	0.0354474	0.914247	-0.32494	0.957902
CXCL2	ENSG00000081041	10	ANK3,BMP2,CISH,CSNK1A1,FZD4,MAP2K3,NKX21,NPNT,SDC1,SPNS1	6	BMP2,CISH,CSNK1A1,FZD4,SDC1,SPNS1	4	ANK3,MAP2K3,NKX21,NPNT	CINC-2a,GRO2,GROb,MGSA-b,MIP-2a,SCYB2	C-X-C motif chemokine ligand 2 [Source:HGNC Symbol;Acc:HGNC:4603]	chr4	74097035	74099293	-	protein_coding	0.55246	0.0855466	0.98004	-0.127554	0.462048	0.706837	0.989517	0.291408	0.908293	-0.0195765	0.661853	-0.119006	0.335972	-0.0464738	0.635555	-0.0136752	0.905986	-0.321862	0.999893	-0.515651	0.140037	-0.111449	0.605761	-0.177561	0.694598	-0.224424	0.804859	-0.371005	0.999298	-0.371888	0.639193	-0.781515	0.849866	-0.425958	0.795965
CHP1	ENSG00000187446	10	CHRNA5,LNX2,NPNT,RBPJL,SLC6A14,SNX30,SPRY4,TLR2,TRIB3,TRP53	8	CHRNA5,LNX2,RBPJL,SLC6A14,SNX30,SPRY4,TRIB3,TRP53	2	NPNT,TLR2	CHP,p22,p24,Sid470p,SLC9A1BP	calcineurin like EF-hand protein 1 [Source:HGNC Symbol;Acc:HGNC:17433]	chr15	41231143	41281890	+	protein_coding	0.853424	-0.0270079	0.98004	0.017328	0.0170328	0.696697	0.968867	0.0967154	0.876064	-0.00167417	0.661853	-0.249137	0.335972	0.16493	0.635555	-0.120582	0.905986	-0.175281	0.999893	0.083459	0.831192	0.218409	0.591811	-0.271393	0.942128	-0.179986	0.682601	0.0302166	0.999298	0.104406	0.610724	-0.12141	0.849866	0.302237	0.498791
TRPA1	ENSG00000104321	10	CELSR2,FZD4,GSK3B,KIDINS220,LRG1,MARCKS,NKD1,NKX21,SOAT1,TRIB3	7	FZD4,KIDINS220,LRG1,MARCKS,NKD1,SOAT1,TRIB3	3	CELSR2,GSK3B,NKX21	ANKTM1	transient receptor potential cation channel subfamily A member 1 [Source:HGNC Symbol;Acc:HGNC:497]	chr8	72021251	72075617	-	protein_coding	0.646332	-1.06142	0.98004	-0.286871	0.746509	1.26323	0.989517	-0.317918	0.776263	-0.414114	0.661853	-0.629096	0.335972	-0.803873	0.967244	-0.149247	0.905986	-0.34944	0.999893	-0.453769	0.237397	-2.07472	0.591811	-1.106	0.975565	-0.642931	0.833782	0.170989	0.999298	-0.682991	0.610724	-0.255276	0.853391	-0.436429	0.70438
EMP1	ENSG00000134531	10	ANK3,ATF6,BDNF,HBEGF,HHIP,NKX21,NPR1,SH3RF1,SOAT1,ZFP385B	3	ATF6,HHIP,SOAT1	7	ANK3,BDNF,HBEGF,NKX21,NPR1,SH3RF1,ZFP385B	CL-20,TMP	epithelial membrane protein 1 [Source:HGNC Symbol;Acc:HGNC:3333]	chr12	13196716	13219939	+	protein_coding	0.21069	-0.688654	0.98004	0.357035	0.746509	-1.9882	0.989517	-1.43722	0.776263	-0.430243	0.936091	-1.38527	0.935305	-0.207011	0.635555	0.596056	0.905986	-0.377504	0.999893	-0.0145604	0.491996	-0.504817	0.591811	-0.2999	0.373407	0.183042	0.934947	-0.698044	0.999298	-0.0943722	0.689626	-1.11417	0.849866	-0.43589	0.498791
ADAM19	ENSG00000135074	10	CHRNA5,ELF5,ERBB3,ITGB6,KIDINS220,LNX2,NKX21,RAD21,SNX30,TLR2	4	CHRNA5,LNX2,NKX21,SNX30	6	ELF5,ERBB3,ITGB6,KIDINS220,RAD21,TLR2	MLTNB	ADAM metallopeptidase domain 19 [Source:HGNC Symbol;Acc:HGNC:197]	chr5	157477304	157575775	-	protein_coding	0.941381	-1.12399	0.98004	-0.664717	0.279955	1.18818	0.727739	-0.4625	0.776263	0.0661797	0.90366	-0.217906	0.335972	-0.725276	0.94309	-0.0374835	0.988289	-0.149605	0.999893	0.021997	0.491996	-1.02354	0.851732	-0.356042	0.450092	0.0388534	0.682601	0.247012	0.999298	-0.191908	0.895851	-0.0645881	0.849866	-0.260396	0.851216
ATRAID	ENSG00000138085	10	ATG16L1,BDNF,CHRNA5,CRISPLD2,CTNNB1,LGR5,MAP3K5,NKX21,NR1D1,TRP53	9	ATG16L1,BDNF,CHRNA5,CRISPLD2,CTNNB1,LGR5,NKX21,NR1D1,TRP53	1	MAP3K5	APR3,C2orf28,HSPC013,p18	all-trans retinoic acid induced differentiation factor [Source:HGNC Symbol;Acc:HGNC:24090]	chr2	27212027	27217178	+	protein_coding	0.853424	-1.3533	0.98004	-0.220578	0.00480373	1.35443	0.989517	-0.207031	0.810875	-0.333133	0.661853	-0.646144	0.335972	-0.399812	0.958153	0.360488	0.905986	-0.479481	0.999893	0.840137	0.82433	-1.35271	0.947414	-0.688091	0.943841	-0.214444	0.902898	0.0152701	0.999298	-0.438559	0.610724	-0.40603	0.849866	-0.255347	0.598103
HIST1H4C	ENSG00000197061	10	APC,BDNF,CDKN2B,CTNNB1,KIDINS220,LRG1,MAP3K5,NKX21,SPRY4,TRP53	7	APC,BDNF,CDKN2B,CTNNB1,NKX21,SPRY4,TRP53	3	KIDINS220,LRG1,MAP3K5	dJ221C16.1,H4/g,H4FG	histone cluster 1 H4 family member c [Source:HGNC Symbol;Acc:HGNC:4787]	chr6	26103876	26104310	+	protein_coding	0.389646	-0.794537	0.98004	-0.0645148	0.0443081	0.710806	0.989517	-0.091257	0.776263	0.0474817	0.748008	-0.245809	0.335972	-0.124356	0.635555	-0.110127	0.905986	-0.434995	0.999893	-0.294023	0.984139	-0.712646	0.810237	-0.596278	0.6928	-0.26507	0.978437	0.118249	0.999298	-0.153458	0.610724	0.0817656	0.849866	-0.451771	0.852778
MT-ND1	ENSG00000198888	10	CHRNA5,CSNK1A1,IVD,LNX2,NKD1,NKD2,NKX21,SPNS1,TGIF1,TRP53	4	CSNK1A1,NKD2,SPNS1,TGIF1	6	CHRNA5,IVD,LNX2,NKD1,NKX21,TRP53	MTND1,NAD1,ND1	mitochondrially encoded NADH:ubiquinone oxidoreductase core subunit 1 [Source:HGNC Symbol;Acc:HGNC:7455]	chrMT	3307	4262	+	protein_coding	0.242859	-0.11853	0.98004	-0.0652909	0.0121329	0.765989	0.989517	-0.0981707	0.776263	-0.084426	0.987393	-0.398332	0.335972	-0.103429	0.956247	-0.202153	0.905986	-0.435362	0.999893	-0.129954	0.17906	-0.339466	0.591811	-0.348874	0.373407	-0.365138	0.682601	-0.0248617	0.999298	-0.147589	0.610724	-0.435336	0.879052	0.223549	0.752752
PPP2CA	ENSG00000113575	10	ATG16L1,BDNF,FGFR2,HBEGF,LIPH,NKD1,NR1D1,SOAT1,SPNS1,TOLLIP	8	ATG16L1,BDNF,FGFR2,HBEGF,LIPH,NR1D1,SPNS1,TOLLIP	2	NKD1,SOAT1	PP2AC,PP2Calpha	protein phosphatase 2 catalytic subunit alpha [Source:HGNC Symbol;Acc:HGNC:9299]	chr5	134194334	134226142	-	protein_coding	0.952401	-0.498758	0.98004	-0.0649808	0.50263	0.814872	0.989517	-0.317348	0.776263	-0.0503977	0.661853	-0.0717647	0.335972	-0.210149	0.635555	-0.0509521	0.905986	-0.486272	0.999893	-0.38186	0.929193	-0.269978	0.591811	-0.0915282	0.373407	-0.148683	0.884637	-0.180702	0.999298	-0.180451	0.610724	-0.313185	0.849866	-0.106546	0.998219
MYH9	ENSG00000100345	10	ATP6V1C2,CHRNA5,ERN1,HHIP,IL4RA,LRG1,MARCKS,NR1D1,SPRY4,TRP53	5	ATP6V1C2,IL4RA,LRG1,MARCKS,SPRY4	5	CHRNA5,ERN1,HHIP,NR1D1,TRP53	DFNA17,EPSTS,FTNS,MHA,NMHC-II-A,NMMHCA	myosin heavy chain 9 [Source:HGNC Symbol;Acc:HGNC:7579]	chr22	36281281	36388018	-	protein_coding	0.872102	0.730695	0.98004	-0.0772783	0.0012493	-2.12167	0.989517	-0.44835	0.776263	-0.0528926	0.661853	0.437421	0.335972	-0.128785	0.635555	-0.292739	0.905986	0.386364	0.999893	0.0581493	0.939349	1.50811	0.591811	0.821372	0.615946	-0.120015	0.891229	-0.11256	0.999298	0.343275	0.610724	-0.240034	0.892655	-0.42979	0.560507
COL12A1	ENSG00000111799	10	CD81,CHRNA5,CTNNB1,DRAM1,ERN1,FZD4,LNX2,NPR1,SOAT1,TLN1	4	CD81,CTNNB1,FZD4,SOAT1	6	CHRNA5,DRAM1,ERN1,LNX2,NPR1,TLN1	COL12A1L	collagen type XII alpha 1 chain [Source:HGNC Symbol;Acc:HGNC:2188]	chr6	75084326	75206051	-	protein_coding	0.853424	-0.563628	0.98004	-0.285206	0.0953064	1.4837	0.989517	-0.0336493	0.776263	0.0962053	0.99936	0.0701558	0.335972	0.0184806	0.635555	-1.22173	0.956738	-0.892987	0.999893	-0.446109	0.896354	-0.405116	0.591811	0.963289	0.954365	0.710871	0.940334	1.32011	0.999298	0.238955	0.610724	-0.540532	0.965737	-0.410528	0.498791
PDIA3	ENSG00000167004	10	ATF6,ATG16L1,BDNF,CHRNA5,ERBB3,ERN1,LGR4,LGR5,SLC6A14,TRP53	9	ATF6,ATG16L1,BDNF,CHRNA5,ERN1,LGR4,LGR5,SLC6A14,TRP53	1	ERBB3	ERp57,ERp60,ERp61,GRP57,GRP58,HsT17083,P58,PI-PLC	protein disulfide isomerase family A member 3 [Source:HGNC Symbol;Acc:HGNC:4606]	chr15	43746392	43773279	+	protein_coding	0.246605	-0.334545	0.98004	0.00961216	0.000245476	0.771125	0.989517	0.103263	0.896044	0.000110957	0.70581	-0.201964	0.335972	-0.0277264	0.635555	0.0499455	0.905986	-0.138036	0.999893	-0.213839	0.491996	0.0500755	0.591811	-0.129772	0.866611	0.306188	0.682601	-0.00679146	0.999298	-0.0076863	0.610724	-0.263242	0.849866	-0.584586	0.498791
MMP2	ENSG00000087245	10	ACOXL,CAPN1,CHAT,DRAM1,FZD4,IVD,NAV2,PATJ,RBPJL,SLC6A14	6	ACOXL,CAPN1,FZD4,IVD,NAV2,PATJ	4	CHAT,DRAM1,RBPJL,SLC6A14	CLG4,CLG4A,TBE-1	matrix metallopeptidase 2 [Source:HGNC Symbol;Acc:HGNC:7166]	chr16	55389700	55506691	+	protein_coding	0.853424	-2.07334	0.98004	-1.21559	0.746509	1.40712	0.989517	-0.520799	0.776263	0.296407	0.898701	-0.781687	0.335972	-0.920962	0.758441	-0.246373	0.905986	-0.465103	0.999893	0.592188	0.491996	-1.55672	0.889283	-0.354453	0.512091	0.101979	0.682601	0.27332	0.999298	-1.05103	0.989487	-0.102098	0.849866	-0.318296	0.525829
DDX6	ENSG00000110367	10	ATP6V1C2,CHAT,CHRNA5,FZD4,IL4RA,LNX2,MARCKS,SNX30,SOAT1,TRIB3	10	ATP6V1C2,CHAT,CHRNA5,FZD4,IL4RA,LNX2,MARCKS,SNX30,SOAT1,TRIB3	0		HLR2,RCK	DEAD-box helicase 6 [Source:HGNC Symbol;Acc:HGNC:2747]	chr11	118747766	118791147	-	protein_coding	0.945966	0.79415	0.98004	0.635936	0.923389	1.91531	0.989517	-0.692252	0.776263	0.063307	0.661853	0.177308	0.335972	0.238723	0.635555	0.861772	0.905986	1.02134	0.999893	0.488073	0.817116	-0.582626	0.591811	1.13332	0.512432	0.504628	0.969583	0.200408	0.999298	-0.326506	0.610724	0.422594	0.849866	0.480579	0.975191
FOXP1	ENSG00000114861	10	ATF6,CD81,CHRNA5,FZD4,LNX2,NKD1,RBPJL,SLC6A14,SOAT1,TOLLIP	9	ATF6,CD81,CHRNA5,FZD4,LNX2,NKD1,RBPJL,SLC6A14,SOAT1	1	TOLLIP	12CC4,hFKH1B,HSPC215,QRF1	forkhead box P1 [Source:HGNC Symbol;Acc:HGNC:3823]	chr3	70954693	71583989	-	protein_coding	0.853424	-0.779976	0.98004	-0.528503	0.627336	0.881619	0.091772	-0.195535	0.959042	-0.0394554	0.661853	-0.339986	0.335972	-0.319663	0.635555	0.0497618	0.905986	-0.265678	0.999893	0.321635	0.960388	-0.935719	0.591811	-0.0772723	0.869321	-0.196433	0.682601	-0.0152508	0.999298	-0.51483	0.610724	-0.144639	0.849866	-0.138233	0.498791
BICC1	ENSG00000122870	10	ATP6V1C2,CHAT,CHRNA5,FZD4,HLF,IL4RA,LNX2,MARCKS,SNX30,TRIB3	10	ATP6V1C2,CHAT,CHRNA5,FZD4,HLF,IL4RA,LNX2,MARCKS,SNX30,TRIB3	0			BicC family RNA binding protein 1 [Source:HGNC Symbol;Acc:HGNC:19351]	chr10	58513140	58831437	+	protein_coding	0.908195	-0.33039	0.98004	0.127362	0.935299	1.23456	0.989517	-0.139387	0.776263	0.345534	0.756054	0.501829	0.335972	0.299611	0.635555	-1.06641	0.996228	-0.668074	0.999893	0.0159503	0.860322	-1.69921	0.808329	-0.172393	0.643881	-0.137663	0.945497	0.192065	0.999298	0.619319	0.817632	0.536893	0.849866	0.307244	0.73354
TSPYL1	ENSG00000189241	10	CHAT,CHRNA5,ELF5,LNX2,MAP2K4,RBPJL,SLC6A14,SNX30,TLR2,TRIB3	7	CHAT,CHRNA5,LNX2,RBPJL,SLC6A14,SNX30,TRIB3	3	ELF5,MAP2K4,TLR2	TSPYL	TSPY like 1 [Source:HGNC Symbol;Acc:HGNC:12382]	chr6	116276578	116279903	-	protein_coding	0.968559	-1.48441	0.98004	-0.686818	0.490748	1.52573	0.149369	-0.270073	0.776263	-0.353919	0.661853	-0.946107	0.335972	-0.684885	0.635555	-0.17789	0.905986	-0.62038	0.999893	0.527133	0.943978	-2.31519	0.591811	-0.626558	0.488267	-0.288996	0.711513	0.0134282	0.999298	-0.515611	0.610724	-0.30496	0.940501	-0.45696	0.498791
LMNA	ENSG00000160789	10	ATF6,CHAT,FZD4,GSK3B,MARCKS,NR1D1,RBPJL,SLC6A14,SNX30,SOAT1	5	ATF6,GSK3B,RBPJL,SLC6A14,SOAT1	5	CHAT,FZD4,MARCKS,NR1D1,SNX30	CMD1A,HGPS,LGMD1B,LMN1,LMNL1,MADA,PRO1	lamin A/C [Source:HGNC Symbol;Acc:HGNC:6636]	chr1	156082578	156140089	+	protein_coding	0.857472	-1.23013	0.98004	-0.712248	0.746509	1.38277	0.989517	-0.251851	0.776263	-0.27537	0.95012	-0.734028	0.731639	-0.80151	0.635555	-0.256728	0.905986	-0.409828	0.999893	0.70658	0.491996	-2.09443	0.591811	-0.31332	0.373407	-0.0374739	0.682601	0.216107	0.999298	-0.505092	0.610724	-0.132753	0.849866	-0.470864	0.57255
TIMP2	ENSG00000035862	10	ATF6,BDNF,CDKN2B,CHRNA5,CTCF,DRAM1,GSK3B,NR1D1,SOAT1,TRP53	9	ATF6,BDNF,CDKN2B,CHRNA5,CTCF,GSK3B,NR1D1,SOAT1,TRP53	1	DRAM1	CSC-21K	TIMP metallopeptidase inhibitor 2 [Source:HGNC Symbol;Acc:HGNC:11821]	chr17	78852977	78925387	-	protein_coding	0.980509	-0.557776	0.98004	-0.372695	0.0012264	0.901715	0.989517	-0.024069	0.776263	-0.0694304	0.948841	-0.252917	0.965767	-0.207458	0.635555	0.107714	0.905986	-0.141622	0.999893	0.0976594	0.913724	-0.339394	0.591811	0.012599	0.77281	-0.35945	0.682601	-0.0268141	0.999298	-0.335959	0.610724	-0.183187	0.849866	-0.308894	0.498791
SKP1	ENSG00000113558	10	ATF6,BDNF,CDKN2B,CRISPLD2,DRAM1,GSK3B,LGR4,LGR5,NR1D1,TRP53	10	ATF6,BDNF,CDKN2B,CRISPLD2,DRAM1,GSK3B,LGR4,LGR5,NR1D1,TRP53	0		EMC19,MGC34403,OCP-II,OCP2,p19A,SKP1A,TCEB1L	S-phase kinase associated protein 1 [Source:HGNC Symbol;Acc:HGNC:10899]	chr5	134148935	134177038	-	protein_coding	0.853424	-0.415728	0.98004	0.0881933	0.000729517	0.592724	0.989517	-0.046493	0.776263	-0.0289658	0.661853	-0.164947	0.632324	0.0846765	0.635555	0.27573	0.905986	-0.235129	0.999893	-0.207385	0.499895	-0.119527	0.591811	-0.363428	0.6085	-0.26899	0.736177	0.0797008	0.999298	0.138433	0.610724	-0.349886	0.849866	0.0288864	0.498791
MEG3	ENSG00000214548	10	ATF6,ELF5,ELOVL1,ERBB4,GNAI1,GNAI2,MAP2K4,SNX30,TINAG,TLR2	8	ELF5,ELOVL1,ERBB4,GNAI1,GNAI2,MAP2K4,TINAG,TLR2	2	ATF6,SNX30	GTL2,LINC00023,NCRNA00023,onco-lncRNA-83	maternally expressed 3 (non-protein coding) [Source:HGNC Symbol;Acc:HGNC:14575]	chr14	100826119	100861008	+	lincRNA	0.522001	-0.0795183	0.98004	0.0564927	0.746509	0.73056	0.287834	0.122567	0.776263	-0.109021	0.661853	-0.117287	0.793136	-0.0473922	0.645824	-0.141939	0.905986	-0.334687	0.999893	-0.209968	0.491996	-0.0577681	0.591811	0.0114707	0.373407	0.106593	0.682601	-0.0923127	0.999298	0.0874612	0.610724	-0.214927	0.849866	-0.131587	0.571149
CTNNA1	ENSG00000044115	10	ATF6,BDNF,HBEGF,MAP4K3,NPR1,SEMA3E,SH3RF1,SLC6A14,SOAT1,ZFP385B	3	ATF6,SLC6A14,SOAT1	7	BDNF,HBEGF,MAP4K3,NPR1,SEMA3E,SH3RF1,ZFP385B	CAP102	catenin alpha 1 [Source:HGNC Symbol;Acc:HGNC:2509]	chr5	138753418	138935034	+	protein_coding	0.853424	-0.0608888	0.98004	-0.75542	0.269488	-1.10381	0.989517	-0.61144	0.776263	0.428726	0.661853	0.262616	0.335972	-0.0177809	0.635555	0.211493	0.910705	0.137261	0.999893	0.160158	0.491996	0.474107	0.591811	0.555253	0.4068	0.118745	0.936374	-0.0169389	0.999298	0.241202	0.937228	-0.366834	0.849866	-0.329545	0.882746
TMED2	ENSG00000086598	10	BDNF,CHRNA5,HHIP,LIPH,LNX2,NPR1,NR1D1,SH3RF1,TRP53,ZFP385B	6	CHRNA5,HHIP,LIPH,LNX2,NR1D1,TRP53	4	BDNF,NPR1,SH3RF1,ZFP385B	P24A,p24b1,p24beta1,RNP24	transmembrane p24 trafficking protein 2 [Source:HGNC Symbol;Acc:HGNC:16996]	chr12	123584531	123598577	+	protein_coding	0.853424	-0.53918	0.99949	0.0792533	1.86447E-05	0.665097	0.989517	-0.227118	0.993859	-0.280002	0.661853	-0.298962	0.335972	0.0102911	0.814777	0.148946	0.905986	-0.49374	0.999893	-0.0549108	0.491996	-0.44763	0.591811	-0.255805	0.730358	-0.185922	0.982282	-0.306242	0.999298	0.20096	0.610724	-0.444689	0.849866	-0.114146	0.916197
MSMO1	ENSG00000052802	9	BDNF,CHRNA5,EGFL6,LNX2,NKX21,NPR1,SH3RF1,TRP53,ZFP385B	4	CHRNA5,LNX2,NKX21,TRP53	5	BDNF,EGFL6,NPR1,SH3RF1,ZFP385B	DESP4,ERG25,SC4MOL	methylsterol monooxygenase 1 [Source:HGNC Symbol;Acc:HGNC:10545]	chr4	165327623	165343160	+	protein_coding	0.986955	-0.247725	0.98004	0.351647	0.000194372	0.805092	0.736339	0.530773	0.776263	-0.319206	0.866837	0.444268	0.335972	0.241436	0.635555	0.340618	0.905986	0.056906	0.999893	-0.29904	0.436986	-0.0984353	0.591811	-0.138066	0.603317	-0.188215	0.699973	0.060451	0.999298	0.145191	0.651009	-0.137919	0.849866	0.317075	0.498791
PGK1	ENSG00000102144	9	ATP6V0E,CDKN2B,CSNK1A1,DRAM1,ERBB3,KIDINS220,LRG1,NKX21,TRP53	4	CDKN2B,LRG1,NKX21,TRP53	5	ATP6V0E,CSNK1A1,DRAM1,ERBB3,KIDINS220		phosphoglycerate kinase 1 [Source:HGNC Symbol;Acc:HGNC:8896]	chrX	78104174	78129296	+	protein_coding	0.143499	0.290787	0.98004	0.0931311	3.68705E-12	-0.793686	0.989517	0.250846	0.776263	0.195312	0.661853	0.227781	0.335972	0.30304	0.635555	0.112402	0.905986	0.0369978	0.999893	-0.018033	0.465667	0.43569	0.896657	0.413463	0.39159	-0.26706	0.682601	-0.135145	0.999298	0.367746	0.610724	0.102333	0.849866	-0.0233284	0.498791
SEPT7	ENSG00000122545	9	BDNF,CHRNA5,HHIP,MAP4K3,NKX21,NPR1,SH3RF1,TRP53,ZFP385B	4	CHRNA5,HHIP,NKX21,TRP53	5	BDNF,MAP4K3,NPR1,SH3RF1,ZFP385B	CDC10,CDC3,SEPT7A	septin 7 [Source:HGNC Symbol;Acc:HGNC:1717]	chr7	35800932	35907105	+	protein_coding	0.853424	0.307526	0.98004	0.144534	0.00236224	-0.657609	0.968867	-0.0367556	0.873341	0.0457544	0.832394	0.268414	0.335972	0.144511	0.635555	0.0126319	0.905986	0.134703	0.999893	0.0819259	0.934578	0.368223	0.591811	0.551005	0.809515	-0.199151	0.733373	0.136093	0.999298	0.201576	0.73533	0.00700385	0.849866	-0.102438	0.615964
PIN1	ENSG00000127445	9	ATG16L1,BDNF,CDKN2B,FZD4,GSK3B,LRG1,NKD1,SOAT1,TRP53	5	ATG16L1,BDNF,CDKN2B,GSK3B,TRP53	4	FZD4,LRG1,NKD1,SOAT1	dod	peptidylprolyl cis/trans isomerase, NIMA-interacting 1 [Source:HGNC Symbol;Acc:HGNC:8988]	chr19	9835323	9849682	+	protein_coding	0.853424	0.0221938	0.98004	0.140161	0.0393593	0.591367	0.989517	0.31385	0.776263	-0.0865911	0.661853	-0.119862	0.824426	0.0250925	0.635555	-0.33083	0.905986	-0.231921	0.999893	-0.759097	0.702607	0.044442	0.981237	0.188772	0.373407	0.291669	0.682601	-0.161055	0.999298	0.330131	0.610724	-0.374594	0.849866	-0.0482513	0.824875
ADAMTS1	ENSG00000154734	9	CELSR2,ERN1,GSK3B,HHIP,LRG1,NKX21,NR1D1,SOAT1,TRP53	2	LRG1,SOAT1	7	CELSR2,ERN1,GSK3B,HHIP,NKX21,NR1D1,TRP53	C3-C5,KIAA1346,METH1	ADAM metallopeptidase with thrombospondin type 1 motif 1 [Source:HGNC Symbol;Acc:HGNC:217]	chr21	26835747	26845409	-	protein_coding	0.853424	0.136385	0.98004	0.199695	0.00029941	0.640968	0.775228	0.39039	0.805313	0.0829876	0.832534	-0.0453037	0.717423	0.158367	0.635555	0.0845709	0.91945	0.057758	0.999893	-0.269106	0.949287	-0.235856	0.591811	-0.404549	0.653278	0.0604627	0.682601	-0.0124141	0.999298	0.231076	0.610724	-0.250047	0.922625	-0.116561	0.711969
BNIP3	ENSG00000176171	9	ATP6V0E,BDNF,BECN1,CSNK1A1,ERBB3,KIDINS220,NKX21,NPR1,TRP53	3	BECN1,NKX21,TRP53	6	ATP6V0E,BDNF,CSNK1A1,ERBB3,KIDINS220,NPR1	Nip3	BCL2 interacting protein 3 [Source:HGNC Symbol;Acc:HGNC:1084]	chr10	131966455	131982013	-	protein_coding	0.494446	-0.517708	0.98004	0.0342069	2.69324E-09	0.806935	0.992016	0.0707949	0.776263	-0.138763	0.661853	-0.225	0.335972	0.138567	0.635555	0.0638331	0.905986	-0.585764	0.999893	-0.357162	0.491996	-0.220761	0.869588	-0.138082	0.388743	-0.159216	0.775697	-0.0824209	0.999298	0.207473	0.610724	-0.448714	0.897829	-0.459813	0.649672
CRIP2	ENSG00000182809	9	ATF6,BDNF,CDKN2B,CHRNA5,FZD4,LRG1,NKD1,NKX21,TRP53	5	ATF6,BDNF,CDKN2B,NKX21,TRP53	4	CHRNA5,FZD4,LRG1,NKD1	CRP2,ESP1	cysteine rich protein 2 [Source:HGNC Symbol;Acc:HGNC:2361]	chr14	105472962	105480170	+	protein_coding	0.853424	-0.081159	0.98004	-0.322404	0.0271637	0.695759	0.989517	0.37574	0.776263	0.241765	0.661853	0.0690839	0.942717	0.160085	0.635555	0.179967	0.905986	0.0134488	0.999893	-0.116315	0.491996	0.206135	0.591811	-0.282198	0.382295	0.10067	0.682601	0.0638792	0.999298	0.398464	0.610724	-0.105958	0.849866	-0.0615749	0.827791
COL14A1	ENSG00000187955	9	ATP6V1C2,CHAT,ERBB3,GSK3B,HLF,IL4RA,MARCKS,NKX21,TRP53	6	ATP6V1C2,CHAT,ERBB3,HLF,IL4RA,MARCKS	3	GSK3B,NKX21,TRP53	UND	collagen type XIV alpha 1 chain [Source:HGNC Symbol;Acc:HGNC:2191]	chr8	120107378	120372036	+	protein_coding	0.419528	-0.523263	0.98004	-0.462557	0.00101267	0.827278	0.989517	-0.522136	0.970571	-0.0891326	0.661853	-0.54853	0.335972	-0.432093	0.672766	-0.186097	0.905986	-0.0203718	0.999893	0.336287	0.491996	-1.40366	0.591811	-0.139183	0.770092	-0.139106	0.914305	-0.0903364	0.999298	-0.478742	0.729309	-0.218965	0.849866	0.0480217	0.518669
PCDH18	ENSG00000189184	9	BDNF,CDKN2B,FZD4,GSK3B,HBEGF,LRG1,MARCKS,NKX21,TRP53	3	FZD4,LRG1,MARCKS	6	BDNF,CDKN2B,GSK3B,HBEGF,NKX21,TRP53	KIAA1562,PCDH68L	protocadherin 18 [Source:HGNC Symbol;Acc:HGNC:14268]	chr4	137518918	137532494	-	protein_coding	0.918699	-0.123141	0.98004	-0.245232	0.0115403	-0.95949	0.989517	-0.304749	0.776263	0.347635	0.661853	0.24703	0.568527	0.187619	0.929577	-0.0249504	0.905986	0.255665	0.999893	0.309303	0.535856	0.320737	0.591811	0.385313	0.378796	-0.0338482	0.75703	0.171842	0.999298	0.217796	0.860878	0.134357	0.849866	-0.14991	0.730087
HERPUD1	ENSG00000051108	9	CSNK1A1,ERBB3,FZD4,LIPH,NPNT,NR1D1,SPNS1,TLN1,TRP53	6	FZD4,LIPH,NR1D1,SPNS1,TLN1,TRP53	3	CSNK1A1,ERBB3,NPNT	HERP,KIAA0025,Mif1,SUP	homocysteine inducible ER protein with ubiquitin like domain 1 [Source:HGNC Symbol;Acc:HGNC:13744]	chr16	56932048	56944863	+	protein_coding	0.355098	-0.331814	0.98004	0.32959	0.0312822	0.861703	0.989517	0.523483	0.88215	-0.127355	0.661853	0.0575786	0.941878	0.352642	0.970386	0.294038	0.905986	-0.250111	0.999893	-0.473827	0.491996	-0.433397	0.591811	-0.367893	0.732412	0.0826728	0.731406	-0.172812	0.999298	0.359127	0.610724	-0.317251	0.862324	-0.192789	0.84934
ITM2B	ENSG00000136156	9	ATG16L1,FGFR2,LIPH,NKD1,NKX21,NPR1,NR1D1,SOAT1,TTF1	7	ATG16L1,FGFR2,LIPH,NKX21,NPR1,NR1D1,TTF1	2	NKD1,SOAT1	BRI,BRI2,BRICD2B,E25B,E3-16	integral membrane protein 2B [Source:HGNC Symbol;Acc:HGNC:6174]	chr13	48233158	48270357	+	protein_coding	0.748276	-0.731198	0.98004	-0.00417133	0.437369	0.633928	0.989517	-0.260837	0.776263	-0.721433	0.661853	-0.577204	0.536876	-0.0780853	0.635555	0.04998	0.905986	-0.681367	0.999893	0.290153	0.491996	-0.795432	0.864987	-0.511388	0.373407	-0.493164	0.979977	-0.452499	0.999298	-0.088044	0.610724	-0.585096	0.874923	-0.375982	0.76787
P4HA2	ENSG00000072682	9	ATF6,CDKN2B,CSNK1A1,CTNNB1,ERBB3,GSK3B,LGR5,NKX21,TRP53	7	ATF6,CDKN2B,CTNNB1,GSK3B,LGR5,NKX21,TRP53	2	CSNK1A1,ERBB3	C-P4Halpha(II)	prolyl 4-hydroxylase subunit alpha 2 [Source:HGNC Symbol;Acc:HGNC:8547]	chr5	132191838	132228082	-	protein_coding	0.450074	-0.31537	0.98004	0.440164	0.00200555	0.665097	0.989517	0.856146	0.976244	0.0696391	0.778471	0.527078	0.582481	0.605095	0.737789	0.600269	0.905986	-0.0958945	0.999893	-0.53331	0.808316	-0.453623	0.612393	-0.747913	0.4555	-0.311479	0.682601	-0.180538	0.999298	0.370889	0.610724	-0.159012	0.849866	-0.230425	0.498791
FAP	ENSG00000078098	9	BDNF,CHRNA5,HHIP,ITGB6,MAP4K3,NKX21,NPR1,SH3RF1,ZFP385B	3	CHRNA5,HHIP,NKX21	6	BDNF,ITGB6,MAP4K3,NPR1,SH3RF1,ZFP385B	DPPIV	fibroblast activation protein alpha [Source:HGNC Symbol;Acc:HGNC:3590]	chr2	162170690	162243535	-	protein_coding	0.853424	-0.514898	0.98004	-0.6698	0.209631	0.746649	0.389318	-0.677822	0.776263	-0.22377	0.661853	-0.179038	0.335972	-0.204711	0.809928	-0.291778	0.905986	-0.311992	0.999893	0.0707203	0.532868	-0.522621	0.918981	0.130996	0.827186	-0.191489	0.682601	-0.110624	0.999298	-0.299107	0.610724	-0.0916957	0.849866	-0.589666	0.950565
SEC23A	ENSG00000100934	9	BDNF,CD81,CELSR2,GSK3B,LIPH,NKD1,NKX21,SLC6A14,SOAT1	4	CD81,NKD1,SLC6A14,SOAT1	5	BDNF,CELSR2,GSK3B,LIPH,NKX21		Sec23 homolog A, coat complex II component [Source:HGNC Symbol;Acc:HGNC:10701]	chr14	39031919	39103528	-	protein_coding	0.880855	-0.972752	0.98004	-0.111006	0.746509	0.979404	0.711192	-0.252343	0.776263	-0.257465	0.661853	-0.373669	0.335972	-0.310615	0.635555	-0.0822155	0.968503	-0.394779	0.999893	-0.401759	0.491996	-1.31943	0.606262	-0.299236	0.785777	-0.105422	0.968137	-0.258499	0.999298	-0.219366	0.610724	-0.370188	0.849866	-0.0623923	0.861708
MYL9	ENSG00000101335	9	CDKN2B,CSNK1A1,CTNNB1,ERBB3,FZD4,GSK3B,KIDINS220,NKX21,TGIF1	4	CDKN2B,CTNNB1,GSK3B,NKX21	5	CSNK1A1,ERBB3,FZD4,KIDINS220,TGIF1	LC20,MLC2,MRLC1,MYRL2	myosin light chain 9 [Source:HGNC Symbol;Acc:HGNC:15754]	chr20	36541484	36551447	+	protein_coding	0.853424	0.474307	0.98004	-0.0142158	0.746509	-1.40544	0.989517	0.246286	0.776263	0.131932	0.910019	0.00712326	0.335972	0.100598	0.862134	-0.0874011	0.905986	0.18409	0.354979	0.190243	0.603604	0.587584	0.591811	1.19505	0.700216	-0.445911	0.682601	-0.252931	0.999298	0.348295	0.750573	-0.118139	0.849866	-0.0631742	0.893361
DNAJC3	ENSG00000102580	9	ATP6V1C2,CHAT,CHRNA5,FZD4,LNX2,MARCKS,NKX21,SNX30,TRIB3	8	ATP6V1C2,CHAT,CHRNA5,FZD4,LNX2,MARCKS,SNX30,TRIB3	1	NKX21	ERdj6,HP58,P58,P58IPK,PRKRI	DnaJ heat shock protein family (Hsp40) member C3 [Source:HGNC Symbol;Acc:HGNC:9439]	chr13	95677139	95794989	+	protein_coding	0.853424	0.255686	0.999125	0.142635	0.955642	-0.767911	0.968867	0.232573	0.776263	0.308684	0.661853	0.437656	0.335972	0.376975	0.635555	0.40103	0.905986	0.122444	0.999893	0.153632	0.712414	0.328432	0.591811	0.336509	0.519257	0.0461284	0.682601	-0.0528316	0.999298	0.162358	0.646808	0.194024	0.849866	-0.0831651	0.697434
CDH6	ENSG00000113361	9	CHRNA5,CSNK1A1,FAM13A,ITGB6,KIDINS220,LNX2,NKX21,SNX30,TGIF1	5	CHRNA5,FAM13A,LNX2,NKX21,SNX30	4	CSNK1A1,ITGB6,KIDINS220,TGIF1		cadherin 6 [Source:HGNC Symbol;Acc:HGNC:1765]	chr5	31193750	31329146	+	protein_coding	0.853424	0.655646	0.994847	-0.140347	0.746509	-2.01975	0.989517	-0.368362	0.932698	-0.0921137	0.661853	0.0221194	0.338837	-0.422307	0.635555	0.365009	0.921565	-0.0167893	0.999893	-0.235378	0.709387	0.0069745	0.591811	0.244723	0.446728	-0.754222	0.713654	-0.180314	0.999298	-0.729167	0.889893	-0.185554	0.849866	-0.110886	0.803325
CPM	ENSG00000135678	9	ATF6,ATP6V1C2,DSP,ERBB4,IL4RA,NKX21,NPNT,RAD21,SNX30	2	ATF6,RAD21	7	ATP6V1C2,DSP,ERBB4,IL4RA,NKX21,NPNT,SNX30		carboxypeptidase M [Source:HGNC Symbol;Acc:HGNC:2311]	chr12	68851175	68963269	-	protein_coding	0.853424	-0.119033	0.98004	0.20326	0.746509	0.585815	0.982507	0.335502	0.776263	0.0232028	0.661853	-0.149316	0.335972	0.0916263	0.988272	0.0334028	0.760116	-0.335753	0.999893	-0.221772	0.873922	-0.357519	0.591811	-0.184971	0.798217	0.271519	0.682601	-0.0395664	0.999298	0.0459442	0.610724	-0.191045	0.849866	0.0427257	0.498791
GUK1	ENSG00000143774	9	BDNF,CDKN2B,CHRNA5,ERBB3,HBEGF,NKX21,NPR1,SLC6A14,ZFP385B	6	BDNF,CDKN2B,HBEGF,NKX21,NPR1,ZFP385B	3	CHRNA5,ERBB3,SLC6A14		guanylate kinase 1 [Source:HGNC Symbol;Acc:HGNC:4693]	chr1	228139962	228148984	+	protein_coding	0.610763	-0.576414	0.98004	-0.311104	0.746509	0.714788	0.698123	0.211847	0.776263	0.199388	0.661853	-0.171825	0.425535	-0.206771	0.635555	0.353875	0.905986	0.146352	0.999893	-0.00374331	0.498869	-0.794238	0.769075	-0.448233	0.830636	-0.21837	0.682601	-0.0710952	0.999298	-0.222228	0.610724	-0.297855	0.849866	0.0494055	0.687317
F2RL2	ENSG00000164220	9	ANK3,BDNF,CDKN2B,ELF5,MYRF,NKX21,SLC6A14,SOAT1,TRP53	3	MYRF,SLC6A14,SOAT1	6	ANK3,BDNF,CDKN2B,ELF5,NKX21,TRP53	PAR3	coagulation factor II thrombin receptor like 2 [Source:HGNC Symbol;Acc:HGNC:3539]	chr5	76615482	76623434	-	protein_coding	0.894242	-0.254425	0.98004	-0.282677	0.0197914	2.1033	0.989517	0.261945	0.788533	0.0252418	0.661853	-0.558656	0.335972	-1.35707	0.694501	-0.997917	0.905986	-1.1075	0.999893	-0.16466	0.775714	-2.28546	0.880428	-0.0498149	0.76596	0.0293048	0.682601	-0.151028	0.999298	0.0101665	0.69274	-0.121962	0.849866	-1.61048	0.953496
PTMA	ENSG00000187514	9	ATF6,BDNF,BECN1,CDKN2B,CTCF,GSK3B,MARCKS,TRIB3,TRP53	7	ATF6,BDNF,BECN1,CDKN2B,CTCF,GSK3B,TRP53	2	MARCKS,TRIB3	TMSA	prothymosin, alpha [Source:HGNC Symbol;Acc:HGNC:9623]	chr2	231707684	231713541	+	protein_coding	0.101574	-0.174516	0.986284	0.51973	0.0180085	2.37591	0.989517	0.513653	0.776263	-0.0369252	0.661853	-0.714707	0.659436	0.0410806	0.8456	0.873187	0.905986	-0.94305	0.999893	-0.208386	0.881849	-0.178493	0.591811	1.69426	0.527705	1.53036	0.682601	1.41338	0.999298	-0.119576	0.610724	0.56399	0.849866	1.03917	0.629668
GAL	ENSG00000069482	9	ANK3,CDKN2B,CHRNA5,DSP,ERN1,HBEGF,MAP4K3,NPR1,SLC6A14	7	ANK3,CDKN2B,CHRNA5,DSP,HBEGF,MAP4K3,NPR1	2	ERN1,SLC6A14	GAL-GMAP,GALN,GLNN,GMAP	galanin and GMAP prepropeptide [Source:HGNC Symbol;Acc:HGNC:4114]	chr11	68684475	68691175	+	protein_coding	0.853424	-1.41137	0.98004	-0.430928	0.322338	1.77222	0.989517	-0.415646	0.776263	0.620171	0.661853	-0.105599	0.942061	-0.802051	0.635555	0.235503	0.905986	-0.0029433	0.999893	0.850955	0.864978	-1.63671	0.745752	-0.42371	0.984165	0.365422	0.933563	1.04369	0.999298	-0.247839	0.610724	0.60025	0.849866	0.033831	0.500283
ATP6AP2	ENSG00000182220	9	CHRNA5,ERN1,HHIP,LIPH,NKX21,NPNT,NPR1,NR1D1,TRP53	7	CHRNA5,ERN1,HHIP,LIPH,NKX21,NR1D1,TRP53	2	NPNT,NPR1	APT6M8-9,ATP6IP2,ATP6M8-9,M8-9,PRR,RENR	ATPase H+ transporting accessory protein 2 [Source:HGNC Symbol;Acc:HGNC:18305]	chrX	40580875	40606848	+	protein_coding	0.853424	-0.541959	0.98004	-0.210649	4.22428E-06	0.835726	0.989517	-0.152668	0.847096	0.226524	0.947952	-0.0261058	0.335972	-0.110611	0.932147	0.550933	0.905986	-0.142237	0.999893	0.489761	0.491996	-0.619995	0.591811	-0.435218	0.382295	-0.136046	0.853927	0.0349264	0.999298	-0.252811	0.610724	-0.0701134	0.929447	0.168245	0.641645
RNF24	ENSG00000101236	9	ATF6,BDNF,CAPN1,CHRNA5,IVD,LNX2,NAV2,NKX21,TRP53	4	ATF6,BDNF,CHRNA5,TRP53	5	CAPN1,IVD,LNX2,NAV2,NKX21	G1L	ring finger protein 24 [Source:HGNC Symbol;Acc:HGNC:13779]	chr20	3927309	4015582	-	protein_coding	0.853424	-0.215759	0.98004	0.153819	0.0178611	0.770063	0.989517	0.208834	0.923359	-0.212745	0.97723	-0.312216	0.335972	0.142242	0.635555	-0.161308	0.905986	-0.326898	0.999893	-0.465488	0.491996	-0.216586	0.624693	-0.241782	0.466201	0.0750616	0.682601	-0.270613	0.999298	0.436673	0.610724	-0.730303	0.849866	-0.18039	0.498791
HLA-DRA	ENSG00000204287	9	CELSR2,CHRNA5,DMBT1,DSP,IVD,LIPH,LNX2,SOAT1,TLR2	8	CELSR2,CHRNA5,DMBT1,DSP,IVD,LIPH,LNX2,SOAT1	1	TLR2	HLA-DRA1	major histocompatibility complex, class II, DR alpha [Source:HGNC Symbol;Acc:HGNC:4947]	chr6	32439842	32445046	+	protein_coding	0.853424	-0.335038	0.98004	-1.07516	0.669899	1.14819	0.989517	0.336304	0.782492	0.228995	0.661853	-0.0828957	0.335972	-0.323154	0.635555	-0.203262	0.905986	-0.707499	0.999893	0.581586	0.491996	-0.159461	0.591811	-0.483181	0.500675	-0.127536	0.682601	-0.583599	0.999298	-0.100604	0.610724	-0.136981	0.9801	-0.267814	0.734351
BROX	ENSG00000162819	9	ATP6V1C2,CHAT,CHRNA5,FZD4,IL4RA,LNX2,MARCKS,SNX30,TRIB3	9	ATP6V1C2,CHAT,CHRNA5,FZD4,IL4RA,LNX2,MARCKS,SNX30,TRIB3	0		C1orf58,FLJ32421	BRO1 domain and CAAX motif containing [Source:HGNC Symbol;Acc:HGNC:26512]	chr1	222712553	222735196	+	protein_coding	0.933968	-0.692969	0.98004	-0.0259583	0.746509	0.935544	0.989517	0.116985	0.780765	-0.202763	0.661853	0.0565	0.335972	-0.0225059	0.635555	0.0148241	0.970352	-0.187744	0.999893	-0.601815	0.860361	-0.132464	0.955072	0.367452	0.804306	-0.15089	0.91813	-0.108352	0.999298	-0.0563437	0.716144	-0.180715	0.849866	0.0239872	0.816684
PPP1CB	ENSG00000213639	9	ATP6V1C2,CHAT,CHRNA5,ELF5,FZD4,LNX2,MARCKS,SNX30,TRIB3	8	ATP6V1C2,CHAT,CHRNA5,FZD4,LNX2,MARCKS,SNX30,TRIB3	1	ELF5	PP-1B,PP1B,PP1beta	protein phosphatase 1 catalytic subunit beta [Source:HGNC Symbol;Acc:HGNC:9282]	chr2	28751748	28802940	+	protein_coding	0.903797	-0.184922	0.98004	0.0190196	0.746509	0.605758	0.423283	0.122167	0.776263	-0.0760126	0.661853	-0.256619	0.335972	0.11652	0.670564	-0.148667	0.905986	-0.3	0.999893	-0.221153	0.97674	-0.258136	0.599567	-0.273119	0.637536	-0.000249389	0.743837	-0.0327779	0.999298	-0.021755	0.793306	-0.585248	0.977149	-0.0716359	0.676782
GALNT5	ENSG00000136542	9	ANK3,ATF6,CSNK1A1,CTNNB1,ERBB3,FGFR2,HBEGF,NKD1,NPR1	3	ATF6,CTNNB1,NKD1	6	ANK3,CSNK1A1,ERBB3,FGFR2,HBEGF,NPR1	GalNAc-T5	polypeptide N-acetylgalactosaminyltransferase 5 [Source:HGNC Symbol;Acc:HGNC:4127]	chr2	157257598	157314211	+	protein_coding	0.853424	-0.398313	0.98004	-0.186123	0.746509	-0.960398	0.989517	-0.141123	0.776263	0.20123	0.661853	0.149649	0.665466	-0.0673115	0.722834	-0.344362	0.936383	0.154057	0.999893	0.0647786	0.491996	-0.304721	0.591811	0.557295	0.680807	0.124875	0.682601	0.103912	0.999298	-0.143967	0.787564	0.277607	0.849866	-0.223814	0.877625
GREM1	ENSG00000166923	9	ATF6,CD81,CSNK1A1,CTNNB1,ERBB3,FGFR2,KIDINS220,SOAT1,TLR2	4	ATF6,CD81,CTNNB1,SOAT1	5	CSNK1A1,ERBB3,FGFR2,KIDINS220,TLR2	CKTSF1B1,CRAC1,DAND2,DRM,gremlin,HMPS	gremlin 1, DAN family BMP antagonist [Source:HGNC Symbol;Acc:HGNC:2001]	chr15	32717974	32745107	+	protein_coding	0.853424	0.798337	0.98958	0.433687	0.746509	1.11847	0.989517	0.288683	0.776263	-0.19295	0.668592	0.220867	0.335972	0.053784	0.830003	-0.242321	0.905986	-0.0620438	0.999893	-0.705426	0.491996	0.233138	0.591811	0.527609	0.571512	0.131706	0.694495	-0.197944	0.999298	0.751815	0.610724	-0.137587	0.849866	-0.0832955	0.920551
CD74	ENSG00000019582	9	CELSR2,DSP,FZD4,GSK3B,MAP4K3,NKD1,RBPJL,SOAT1,TLR2	6	CELSR2,DSP,GSK3B,MAP4K3,RBPJL,SOAT1	3	FZD4,NKD1,TLR2	DHLAG	CD74 molecule [Source:HGNC Symbol;Acc:HGNC:1697]	chr5	150401637	150412929	-	protein_coding	0.853424	-0.830798	0.98004	-0.090529	0.746509	0.603268	0.989517	0.187424	0.776263	-0.0907937	0.661853	-0.385861	0.335972	-0.175244	0.635555	-0.473175	0.905986	-0.405018	0.999893	0.10503	0.491996	-0.759693	0.591811	-0.666759	0.930159	0.0101639	0.682601	-0.50821	0.999298	-0.607331	0.651009	-0.612545	0.853625	-0.268836	0.926387
TMEM30A	ENSG00000112697	9	BDNF,CD81,CELSR2,FZD4,GSK3B,LRG1,MYO5C,NKD1,SOAT1	5	CD81,FZD4,LRG1,NKD1,SOAT1	4	BDNF,CELSR2,GSK3B,MYO5C	C6orf67,CDC50A,FLJ10856	transmembrane protein 30A [Source:HGNC Symbol;Acc:HGNC:16667]	chr6	75252924	75284968	-	protein_coding	0.933336	0.931145	0.98004	0.249239	0.746509	-2.0373	0.989517	1.01278	0.776263	-0.584443	0.768014	0.856703	0.991432	1.01789	0.668895	0.340115	0.911393	-0.432143	0.999893	-1.15529	0.984198	0.662427	0.591811	-0.372274	0.813427	0.0809158	0.929073	-0.883091	0.999298	0.348855	0.898414	-0.906649	0.849866	0.173012	0.931816
TPM2	ENSG00000198467	9	ATF6,CAPN1,CDKN2B,CHRNA5,FGFR2,FZD4,GSK3B,MYRF,TGIF1	4	ATF6,CAPN1,CDKN2B,GSK3B	5	CHRNA5,FGFR2,FZD4,MYRF,TGIF1	AMCD1,DA1,NEM4	tropomyosin 2 [Source:HGNC Symbol;Acc:HGNC:12011]	chr9	35681992	35691020	-	protein_coding	0.853424	0.198378	0.98004	0.172765	0.746509	-1.83674	0.989517	0.0251353	0.942132	-0.0612787	0.933183	0.498152	0.441903	0.428198	0.635555	-0.501601	0.990881	0.621842	0.999893	-0.130674	0.491996	0.822611	0.591811	0.367538	0.527164	-0.519334	0.682601	0.0458913	0.999298	0.203697	0.928634	0.282385	0.849866	0.285606	0.690072
DBI	ENSG00000155368	9	ATF6,BDNF,CDKN2B,CHRNA5,CRISPLD2,DRAM1,GSK3B,LGR5,TRP53	9	ATF6,BDNF,CDKN2B,CHRNA5,CRISPLD2,DRAM1,GSK3B,LGR5,TRP53	0		ACBD1,ACBP	diazepam binding inhibitor, acyl-CoA binding protein [Source:HGNC Symbol;Acc:HGNC:2690]	chr2	119366921	119372560	+	protein_coding	0.442685	0.000781569	0.98004	0.232438	0.00187422	0.777388	0.989517	0.0643304	0.776263	-0.0696403	0.661853	-0.190241	0.335972	0.0938298	0.980525	-0.00796475	0.905986	0.0601843	0.999893	-0.238938	0.491996	0.106765	0.854996	0.0381297	0.957554	0.280907	0.682601	-0.0157166	0.999298	0.0129812	0.610724	-0.228985	0.849866	0.167888	0.498791
VCP	ENSG00000165280	9	APC,ATF6,BDNF,LGR4,MAP4K3,NPNT,NPR1,SH3RF1,ZFP385B	2	ATF6,LGR4	7	APC,BDNF,MAP4K3,NPNT,NPR1,SH3RF1,ZFP385B	CDC48,IBMPFD,p97	valosin containing protein [Source:HGNC Symbol;Acc:HGNC:12666]	chr9	35056064	35073249	-	protein_coding	0.927476	-0.480083	0.997839	-0.441921	0.746509	1.52572	0.989517	-1.41404	0.776263	-0.0567216	0.661853	-1.36444	0.335972	-0.0972302	0.635555	-0.262491	0.905986	-0.202968	0.999893	-1.05727	0.491996	-2.43619	0.591811	-0.375314	0.373407	0.665888	0.682601	-0.18735	0.999298	0.256785	0.610724	-1.18519	0.849866	-0.127365	0.498791
FUCA2	ENSG00000001036	8	ATG16L1,BDNF,CHRNA5,CRISPLD2,LNX2,NKX21,NR1D1,TRP53	7	ATG16L1,BDNF,CHRNA5,CRISPLD2,LNX2,NR1D1,TRP53	1	NKX21	dJ20N2.5,MGC1314	fucosidase, alpha-L- 2, plasma [Source:HGNC Symbol;Acc:HGNC:4008]	chr6	143494811	143511690	-	protein_coding	0.853424	0.291129	0.98004	0.148558	0.000227806	1.00316	0.989517	0.0498791	0.776263	-0.165891	0.844996	-0.206539	0.528984	-0.104776	0.732885	-0.387044	0.905986	0.100736	0.999893	-0.0982258	0.491996	0.0707518	0.833411	-0.395468	0.970343	-0.121148	0.896658	0.0983803	0.999298	0.0583887	0.610724	0.149759	0.849866	-0.412891	0.901811
POU2F2	ENSG00000028277	8	BMP2,FZD4,NKX21,SDC1,SNX30,SPNS1,TLN1,TRP53	7	BMP2,FZD4,SDC1,SNX30,SPNS1,TLN1,TRP53	1	NKX21	OCT2,OTF2	POU class 2 homeobox 2 [Source:HGNC Symbol;Acc:HGNC:9213]	chr19	42086110	42132478	-	protein_coding	0.43765	0.068289	0.98004	0.371893	0.000914161	0.705416	0.989517	0.252049	0.776263	0.0890196	0.661853	0.247426	0.335972	0.22959	0.853965	0.495541	0.905986	0.00521794	0.999893	0.0501934	0.491996	-0.0320788	0.793417	-0.153559	0.898439	0.494375	0.904379	0.187695	0.999298	0.448106	0.890722	0.119166	0.872053	0.526163	0.988883
FKBP1A	ENSG00000088832	8	ATF6,BDNF,LGR5,NPNT,NR1D1,SPNS1,TLN1,TRP53	7	ATF6,BDNF,LGR5,NR1D1,SPNS1,TLN1,TRP53	1	NPNT	FKBP-12,FKBP1,FKBP12,FKBP12C,PKC12,PPIASE	FK506 binding protein 1A [Source:HGNC Symbol;Acc:HGNC:3711]	chr20	1368978	1393172	-	protein_coding	0.254862	-0.754283	0.98004	-0.334326	2.65575E-08	0.834091	0.989517	-0.070829	0.776263	-0.341967	0.661853	-0.0735001	0.793878	0.0351845	0.635555	-0.128607	0.905986	-0.158319	0.999893	-0.291561	0.245209	-0.850287	0.591811	-0.63314	0.929371	-0.222656	0.682601	-0.745794	0.999298	-0.372154	0.610724	-0.720909	0.849866	-0.120442	0.498791
LAMB1	ENSG00000091136	8	ELF5,GSK3B,HLF,IL4RA,LRG1,MARCKS,NKX21,TRP53	4	HLF,IL4RA,LRG1,MARCKS	4	ELF5,GSK3B,NKX21,TRP53	CLM	laminin subunit beta 1 [Source:HGNC Symbol;Acc:HGNC:6486]	chr7	107923803	108003255	-	protein_coding	0.853424	-0.709877	0.98004	-0.018008	0.00585525	0.646706	0.997381	-0.113307	0.776263	-0.247011	0.661853	-0.209503	0.749174	0.0439897	0.881615	0.162105	0.905986	-0.309519	0.999893	-0.475829	0.30745	-0.472608	0.591811	-0.147191	0.723474	-0.237699	0.776464	-0.214019	0.999298	0.10549	0.777802	-0.220076	0.849866	-0.0177356	0.847154
CAPZA1	ENSG00000116489	8	CHRNA5,HHIP,LNX2,NPR1,SH3RF1,SLC6A14,TRP53,ZFP385B	5	CHRNA5,HHIP,LNX2,SLC6A14,TRP53	3	NPR1,SH3RF1,ZFP385B		capping actin protein of muscle Z-line alpha subunit 1 [Source:HGNC Symbol;Acc:HGNC:1488]	chr1	112619173	112671619	+	protein_coding	0.887473	0.51111	0.98004	0.360795	0.000950251	-1.11933	0.190161	0.318542	0.96154	0.374658	0.661853	0.599262	0.335972	0.580738	0.399419	0.54815	0.905986	0.288687	0.999893	-0.492848	0.491996	1.03818	0.591811	0.143254	0.594207	-0.140791	0.682601	-0.136138	0.999298	0.0208308	0.610724	-9.53541e-05	0.853391	-0.0190868	0.557323
GSTM3	ENSG00000134202	8	ATF6,BDNF,CRISPLD2,CTNNB1,LGR5,NKX21,NR1D1,TRP53	8	ATF6,BDNF,CRISPLD2,CTNNB1,LGR5,NKX21,NR1D1,TRP53	0		GST5	glutathione S-transferase mu 3 [Source:HGNC Symbol;Acc:HGNC:4635]	chr1	109733932	109741038	-	protein_coding	0.853424	-0.739093	0.98004	-0.438648	0.00447483	1.5567	0.989517	-0.00459012	0.776263	-0.280108	0.661853	-0.285582	0.583904	-0.420012	0.635555	-0.260205	0.905986	-0.746404	0.999893	-0.387473	0.883601	-0.356824	0.591811	-0.0838192	0.726716	0.335925	0.702408	-0.111088	0.999298	-0.0330101	0.610724	-0.446986	0.874521	-0.0721742	0.498791
NT5E	ENSG00000135318	8	CHRNA5,HUWE1,LNX2,NKX21,SLC6A14,SOAT1,TRIB3,TRP53	7	CHRNA5,LNX2,NKX21,SLC6A14,SOAT1,TRIB3,TRP53	1	HUWE1	CALJA,CD73,eN,eNT,NT5	5'-nucleotidase ecto [Source:HGNC Symbol;Acc:HGNC:8021]	chr6	85449584	85495791	+	protein_coding	0.769412	-0.877772	0.98004	-0.590827	0.0236998	0.676035	0.989517	-0.239636	0.776263	-0.181781	0.661853	-0.501039	0.335972	-0.416629	0.635555	-0.104341	0.905986	-0.406651	0.999893	-0.0480059	0.00519481	-1.47206	0.627318	-0.212813	0.382295	0.163313	0.990185	0.185169	0.999298	-0.49712	0.633271	0.0833867	0.936328	-0.211433	0.498791
TDO2	ENSG00000151790	8	CHRNA5,DRAM1,ERBB2,ERBB3,MAP3K5,NKX21,TRP53,TTF1	5	CHRNA5,DRAM1,ERBB2,ERBB3,TTF1	3	MAP3K5,NKX21,TRP53	TDO,TPH2	tryptophan 2,3-dioxygenase [Source:HGNC Symbol;Acc:HGNC:11708]	chr4	155903695	155920406	+	protein_coding	0.112453	0.51312	0.98004	0.168817	0.0462705	-1.33888	0.989517	-0.000355601	0.808109	0.238108	0.661853	0.801264	0.606052	0.346544	0.635555	0.270172	0.905986	0.651817	0.999893	0.540737	0.436986	1.11637	0.591811	0.315439	0.382295	0.089137	0.909181	0.39921	0.999298	-0.594641	0.740855	0.554388	0.849866	0.00126414	0.535209
DAZAP2	ENSG00000183283	8	ATG16L1,BDNF,HHIP,LGR4,NKX21,NR1D1,TRP53,TTF1	8	ATG16L1,BDNF,HHIP,LGR4,NKX21,NR1D1,TRP53,TTF1	0		KIAA0058	DAZ associated protein 2 [Source:HGNC Symbol;Acc:HGNC:2684]	chr12	51238292	51271362	+	protein_coding	0.931769	-1.08903	0.98004	-0.434712	1.20773E-07	0.722031	0.989517	-0.307351	0.803483	-0.0615564	0.90256	-0.292738	0.335972	-0.118472	0.635555	0.336169	0.905986	-0.420933	0.999893	-0.277921	0.960388	-0.728474	0.591811	-0.316744	0.676317	-0.524009	0.682601	-0.0758943	0.999298	-0.1166	0.610724	-0.285037	0.853625	-0.0606276	0.837897
COL4A1	ENSG00000187498	8	ATP6V1C2,ERN1,HLF,IL4RA,LRG1,MARCKS,NAV2,TRP53	6	ATP6V1C2,HLF,IL4RA,LRG1,MARCKS,NAV2	2	ERN1,TRP53		collagen type IV alpha 1 chain [Source:HGNC Symbol;Acc:HGNC:2202]	chr13	110148963	110307149	-	protein_coding	0.853424	0.00171479	0.98004	-0.00802215	0.0144928	-0.712135	0.989517	-0.179823	0.789637	0.0911894	0.953325	0.110879	0.335972	0.138741	0.635555	0.22525	0.905986	0.0512439	0.999893	0.34969	0.961287	0.328445	0.591811	0.177711	0.646131	0.000918704	0.827295	-2.61254e-05	0.999298	-0.0955974	0.701937	0.214398	0.850226	0.15113	0.772589
COL5A2	ENSG00000204262	8	ATF6,ELF5,FZD4,GSK3B,HLF,IL4RA,MARCKS,TRP53	4	FZD4,HLF,IL4RA,MARCKS	4	ATF6,ELF5,GSK3B,TRP53		collagen type V alpha 2 chain [Source:HGNC Symbol;Acc:HGNC:2210]	chr2	189031896	189179879	-	protein_coding	0.532663	1.333	0.98004	0.356306	0.000460554	-2.09064	0.989517	0.172646	0.776263	0.929065	0.661853	0.758127	0.721147	0.736406	0.788934	0.153974	0.905986	-0.347705	0.999893	0.00641717	0.491996	1.14322	0.591811	0.641007	0.596246	-0.255673	0.947639	-0.319331	0.999298	0.469554	0.694424	-0.103712	0.888168	-0.971562	0.868446
MARCH6	ENSG00000145495	8	ACP6,CHRNA5,FZD4,LNX2,NPNT,SLC6A14,SNX30,TRIB3	7	ACP6,CHRNA5,FZD4,LNX2,SLC6A14,SNX30,TRIB3	1	NPNT	MARCH-VI,RNF176,TEB4	membrane associated ring-CH-type finger 6 [Source:HGNC Symbol;Acc:HGNC:30550]	chr5	10353703	10440388	+	protein_coding	0.853424	-0.0439139	0.98004	0.632656	0.0943716	1.76495	0.00272804	0.467544	0.869731	0.132644	0.713627	-1.39979	0.335972	0.300355	0.635555	-0.14393	0.905986	-0.602113	0.999893	-0.474037	0.497105	-0.641232	0.591811	0.104689	0.985763	0.0882401	0.871602	-0.303932	0.999298	0.854354	0.757473	0.0828804	0.849866	-0.242725	0.498791
DPYSL2	ENSG00000092964	8	BDNF,CHRNA5,ELF5,FZD4,HUWE1,MYRF,NKD2,SPRY4	7	BDNF,CHRNA5,FZD4,HUWE1,MYRF,NKD2,SPRY4	1	ELF5	CRMP2,DHPRP2,DRP-2,DRP2	dihydropyrimidinase like 2 [Source:HGNC Symbol;Acc:HGNC:3014]	chr8	26514022	26658178	+	protein_coding	0.0899821	-0.539241	0.98004	-0.582499	0.746509	0.727553	0.989517	-0.347757	0.840273	0.0714462	0.661853	-0.851073	0.363156	0.0391072	0.936934	-0.302289	0.905986	-0.487736	0.999893	-0.323167	0.0234811	-0.579645	0.790618	-0.109551	0.858451	-0.141282	0.682601	-0.238041	0.999298	-0.429024	0.631825	-0.450916	0.849866	-0.0712582	0.498791
RIPOR3	ENSG00000042062	8	CHRNA5,CSNK1A1,FZD4,ITGB6,KIDINS220,NKX21,NPNT,TLR2	5	CSNK1A1,FZD4,ITGB6,KIDINS220,TLR2	3	CHRNA5,NKX21,NPNT	C20orf175,C20orf176,dJ530I15.2,dJ530I15.3,FAM65C	RIPOR family member 3 [Source:HGNC Symbol;Acc:HGNC:16168]	chr20	50586108	50691528	-	protein_coding	0.853424	-1.12798	0.98004	-0.00814493	0.989588	-1.90853	0.989517	-0.78497	0.908293	-1.22607	0.661853	0.149457	0.335972	-0.529001	0.635555	-0.190547	0.905986	0.325658	0.697119	0.466679	0.491996	0.0489562	0.882864	-0.416884	0.428237	-0.298105	0.682601	-0.061601	0.999298	0.150156	0.614851	-0.415692	0.849866	-0.4736	0.78643
BDKRB1	ENSG00000100739	8	ATF6,FZD4,LIPH,NKX21,NPNT,SDC1,SPNS1,TLN1	6	ATF6,FZD4,LIPH,SDC1,SPNS1,TLN1	2	NKX21,NPNT	B1BKR,BKR1,bradyb1	bradykinin receptor B1 [Source:HGNC Symbol;Acc:HGNC:1029]	chr14	96255824	96268967	+	protein_coding	0.225333	-0.461812	0.98004	0.145506	0.349069	1.47637	0.989517	0.129902	0.776263	-0.108378	0.815762	-0.42555	0.335972	0.0229264	0.8297	-0.180205	0.905986	-0.393555	0.999893	-0.16909	0.491996	-0.502026	0.591811	0.213896	0.533633	0.391706	0.760862	-0.355057	0.999298	0.427478	0.610724	-0.204716	0.849866	-0.639021	0.663418
G0S2	ENSG00000123689	8	CAPN1,CHRNA5,CSNK1A1,FZD4,NKX21,NPNT,SPNS1,TRIB3	5	CAPN1,CSNK1A1,FZD4,SPNS1,TRIB3	3	CHRNA5,NKX21,NPNT		G0/G1 switch 2 [Source:HGNC Symbol;Acc:HGNC:30229]	chr1	209675420	209676388	+	protein_coding	0.853424	-0.791333	0.98004	-0.263305	0.746509	0.629135	0.989517	-0.0996926	0.776263	-0.123231	0.661853	-0.417254	0.335972	-0.41773	0.635555	-0.0481762	0.905986	-0.286057	0.999893	0.0225476	0.241859	-1.07421	0.792631	-0.448676	0.394445	-0.387998	0.814471	-0.0383908	0.999298	-0.260093	0.733138	-0.728792	0.884172	0.153167	0.575643
DNAH8	ENSG00000124721	8	ATF6,CHRNA5,FZD4,HLF,NKX21,NPNT,SNX30,SOAT1	3	HLF,NKX21,NPNT	5	ATF6,CHRNA5,FZD4,SNX30,SOAT1	hdhc9	dynein axonemal heavy chain 8 [Source:HGNC Symbol;Acc:HGNC:2952]	chr6	38715341	39030529	+	protein_coding	0.842427	-0.296361	0.98004	0.0776183	0.746509	0.803459	0.989517	-0.38747	0.776263	-0.353197	0.714615	-1.06946	0.335972	-0.159391	0.635555	-1.11354	0.975774	-0.162843	0.999893	-0.322738	0.504769	-0.471589	0.947629	0.166521	0.899038	-0.309809	0.682601	-0.0941651	0.999298	0.026265	0.780494	-0.977098	0.849866	0.0597036	0.498791
SERPINB2	ENSG00000197632	8	CAPN1,DSP,ELF5,FZD4,LIPH,NKX21,NPNT,SPNS1	5	CAPN1,ELF5,FZD4,LIPH,SPNS1	3	DSP,NKX21,NPNT	HsT1201,PAI2,PLANH2	serpin family B member 2 [Source:HGNC Symbol;Acc:HGNC:8584]	chr18	63887700	63903890	+	protein_coding	0.0868565	-0.223852	0.98004	-0.22714	0.272577	0.893478	0.989517	-0.0736385	0.776263	-0.0265593	0.661853	0.249476	0.335972	0.0435792	0.820976	0.0421643	0.905986	0.341928	0.999893	0.143834	0.491996	0.236198	0.591811	0.2426	0.373407	-0.236609	0.821158	-0.365011	0.999298	0.0229999	0.909471	0.193823	0.963493	-0.419203	0.579301
HSPB6	ENSG00000004776	8	CDKN2B,FZD4,GSK3B,MAP2K3,MAP4K3,NKX21,NPR1,SNX30	6	CDKN2B,GSK3B,MAP2K3,MAP4K3,NKX21,NPR1	2	FZD4,SNX30	FLJ32389,Hsp20,PPP1R91	heat shock protein family B (small) member 6 [Source:HGNC Symbol;Acc:HGNC:26511]	chr19	35754569	35757029	-	protein_coding	0.853424	-0.246638	0.98004	0.43964	0.746509	0.830557	0.989517	-0.449153	0.776263	-0.446815	0.997158	-0.797781	0.335972	-0.0346405	0.792988	-0.281706	0.905986	-0.587936	0.999893	-0.327745	0.491996	-0.556418	0.591811	-0.416049	0.424675	-0.498949	0.682601	-0.519796	0.999298	-0.0286492	0.610724	-0.934539	0.849866	0.133899	0.498791
NUCB2	ENSG00000070081	8	ATG16L1,BDNF,CHRNA5,FGFR2,LIPH,NKX21,NR1D1,TRP53	8	ATG16L1,BDNF,CHRNA5,FGFR2,LIPH,NKX21,NR1D1,TRP53	0		NEFA	nucleobindin 2 [Source:HGNC Symbol;Acc:HGNC:8044]	chr11	17276741	17332211	+	protein_coding	0.853424	-0.186434	0.98004	-0.456739	0.0143065	-0.973579	0.553533	-0.485344	0.908293	-0.051582	0.661853	-0.516338	0.651642	-0.0477063	0.635555	-0.279168	0.905986	0.08584	0.999893	0.102235	0.491996	0.0260182	0.651738	0.0881012	0.594434	-0.400481	0.898201	-0.111312	0.999298	0.211156	0.610724	-0.194317	0.916798	-1.17259	0.498791
TIMP3	ENSG00000100234	8	CHRNA5,ELF5,ERBB3,FZD4,ITGB6,KIDINS220,NKX21,TGIF1	3	CHRNA5,FZD4,NKX21	5	ELF5,ERBB3,ITGB6,KIDINS220,TGIF1	SFD	TIMP metallopeptidase inhibitor 3 [Source:HGNC Symbol;Acc:HGNC:11822]	chr22	32801701	32863043	+	protein_coding	0.754639	-0.0208433	0.98004	0.444211	0.989588	0.804313	0.989517	0.242257	0.932587	-0.0663183	0.661853	-0.0419684	0.335972	0.353588	0.989799	0.155668	0.991975	-0.414925	0.845112	-0.157989	0.666788	-0.0225744	0.719222	-0.271937	0.802852	0.0871728	0.682601	-0.134225	0.999298	0.195513	0.792335	-0.459229	0.849866	-0.0638132	0.498791
HSPA8	ENSG00000109971	8	APC,CHRNA5,LIPH,NKX21,NPNT,NPR1,SH3RF1,SLC6A14	3	CHRNA5,LIPH,SLC6A14	5	APC,NKX21,NPNT,NPR1,SH3RF1	HSC70,HSC71,HSP73,HSPA10	heat shock protein family A (Hsp70) member 8 [Source:HGNC Symbol;Acc:HGNC:5241]	chr11	123057489	123062335	-	protein_coding	0.304296	-0.241494	0.995508	-0.2524	0.746509	1.30066	0.989517	-0.511173	0.776263	-0.330224	0.661853	-1.24602	0.930234	-0.693315	0.635555	-0.332602	0.905986	-0.146104	0.999893	0.451895	0.491157	-0.768779	0.591811	-0.549284	0.373407	-0.502815	0.682601	-0.108915	0.999298	-0.31563	0.715199	-0.547	0.849866	-0.335765	0.498791
TMX4	ENSG00000125827	8	FGFR2,LIPH,NKX21,NR1D1,SDC1,SPNS1,TLN1,TOLLIP	7	FGFR2,LIPH,NR1D1,SDC1,SPNS1,TLN1,TOLLIP	1	NKX21	DJ971N18.2,KIAA1162,PDIA14,TXNDC13	thioredoxin related transmembrane protein 4 [Source:HGNC Symbol;Acc:HGNC:25237]	chr20	7977348	8019829	-	protein_coding	0.853424	-0.181588	0.98004	-0.542759	0.559919	0.78317	0.989517	-0.423799	0.776263	-0.056595	0.661853	0.00385135	0.335972	-0.498506	0.635555	-0.436676	0.905986	-0.219047	0.999893	0.262382	0.999767	-0.408179	0.591811	-0.00569812	0.729318	-0.0138606	0.803074	0.143544	0.999298	-0.202926	0.610724	0.0583354	0.905545	-0.166487	0.969779
RIN2	ENSG00000132669	8	ATP6V1C2,CHRNA5,FZD4,LNX2,MARCKS,NKX21,SNX30,TRIB3	7	ATP6V1C2,CHRNA5,FZD4,LNX2,MARCKS,SNX30,TRIB3	1	NKX21	RASSF4	Ras and Rab interactor 2 [Source:HGNC Symbol;Acc:HGNC:18750]	chr20	19886521	20002457	+	protein_coding	0.853424	-0.280131	0.98004	-0.853101	0.746509	1.07596	0.989517	0.306873	0.776263	-0.136393	0.860011	-0.298585	0.888231	-0.0560902	0.635555	-0.179093	0.983366	-0.265244	0.999893	-0.20388	0.97674	-0.299235	0.900414	-0.200676	0.849726	-0.0605771	0.682601	-0.136897	0.999298	-0.191185	0.977311	-0.0134125	0.849866	0.140909	0.850323
TMTC3	ENSG00000139324	8	ATP6V1C2,CHAT,CHRNA5,LNX2,MARCKS,NKX21,SNX30,TRIB3	7	ATP6V1C2,CHAT,CHRNA5,LNX2,MARCKS,SNX30,TRIB3	1	NKX21	FLJ90492,SMILE	transmembrane and tetratricopeptide repeat containing 3 [Source:HGNC Symbol;Acc:HGNC:26899]	chr12	88142296	88199887	+	protein_coding	0.993125	-0.379905	0.98004	-0.681654	0.830749	3.25585	0.989517	-0.328969	0.776263	-0.660699	0.661853	0.085902	0.781583	-0.234037	0.676674	-0.649591	0.905986	-0.475513	0.999893	-1.00584	0.909806	-1.18671	0.631568	1.04776	0.996243	0.828259	0.836194	0.609062	0.999298	-0.0794226	0.643772	-0.414874	0.853625	-1.10338	0.503215
TRIM55	ENSG00000147573	8	CHRNA5,DSP,GSK3B,IVD,LNX2,NKX21,RBPJL,SOAT1	8	CHRNA5,DSP,GSK3B,IVD,LNX2,NKX21,RBPJL,SOAT1	0		MURF-2,RNF29	tripartite motif containing 55 [Source:HGNC Symbol;Acc:HGNC:14215]	chr8	66126896	66175487	+	protein_coding	0.853424	-0.786788	0.98004	-0.310203	0.746509	0.921954	0.989517	-0.121386	0.824068	0.344474	0.668592	-0.0522146	0.335972	-0.467361	0.963656	0.244189	0.905986	-0.397517	0.999893	0.0565795	0.491996	-0.68712	0.591811	0.0126308	0.957776	0.185383	0.799531	0.168911	0.999298	0.168989	0.94185	-0.0259822	0.849866	-0.380904	0.828011
ARID5B	ENSG00000150347	8	ATF6,BDNF,CTNNB1,MARCKS,NKD2,NKX21,SNX30,SPRY4	7	ATF6,BDNF,CTNNB1,MARCKS,NKD2,SNX30,SPRY4	1	NKX21	FLJ21150,MRF2	AT-rich interaction domain 5B [Source:HGNC Symbol;Acc:HGNC:17362]	chr10	61901300	62096944	+	protein_coding	0.853424	0.0285201	0.98004	-0.164274	0.746509	0.796256	0.989517	0.00496356	0.852251	0.106692	0.702071	-0.0441269	0.652513	0.344488	0.841757	-0.0386683	0.905986	0.162905	0.999893	-0.0253836	0.491996	0.250607	0.904254	-0.450043	0.373407	0.287492	0.70137	0.038826	0.999298	0.260867	0.610724	-0.463745	0.849866	-0.150873	0.498791
VCAM1	ENSG00000162692	8	ANK3,BDNF,CDKN2B,ELF5,ELOVL1,FZD4,MAP4K3,NKX21	1	FZD4	7	ANK3,BDNF,CDKN2B,ELF5,ELOVL1,MAP4K3,NKX21	CD106	vascular cell adhesion molecule 1 [Source:HGNC Symbol;Acc:HGNC:12663]	chr1	100719742	100739045	+	protein_coding	0.853424	-0.169404	0.98004	-0.487492	0.511293	1.22822	0.989517	-0.978742	0.776263	-0.0221697	0.661853	-0.572063	0.955038	-0.758213	0.635555	-1.59138	0.985299	-1.22391	0.999893	-0.754768	0.491996	0.718952	0.591811	-0.583394	0.770632	-0.485425	0.682601	-0.0945702	0.999298	0.143822	0.726974	-0.823871	0.969485	-0.0199348	0.613658
CBX6	ENSG00000183741	8	CHRNA5,LNX2,NKX21,RBPJL,SLC6A14,SNX30,SOAT1,TRIB3	7	CHRNA5,LNX2,RBPJL,SLC6A14,SNX30,SOAT1,TRIB3	1	NKX21		chromobox 6 [Source:HGNC Symbol;Acc:HGNC:1556]	chr22	38861450	38872314	-	protein_coding	0.853424	-0.409615	0.98004	-0.341669	0.464399	-0.761936	0.191875	-0.269646	0.776263	0.102658	0.661853	0.0326585	0.335972	-0.267241	0.635555	-0.677387	0.905986	0.183987	0.999893	0.256393	0.920065	0.0289426	0.591811	0.792202	0.544043	-0.120157	0.682601	0.0655636	0.999298	0.124463	0.632295	0.127148	0.849866	-0.116824	0.498791
SCP2	ENSG00000116171	8	ATG16L1,CHRNA5,FAM13A,FGFR2,LNX2,NR1D1,SNX30,TTF1	8	ATG16L1,CHRNA5,FAM13A,FGFR2,LNX2,NR1D1,SNX30,TTF1	0			sterol carrier protein 2 [Source:HGNC Symbol;Acc:HGNC:10606]	chr1	52927229	53051703	+	protein_coding	0.853424	-0.113685	0.98004	0.639312	0.746509	1.31146	0.989517	-0.0299967	0.776263	-0.148995	0.661853	-0.196155	0.335972	-0.292488	0.635555	0.194855	0.905986	-0.473651	0.999893	-0.243677	0.491996	-0.696982	0.702729	-0.937136	0.579363	-0.61064	0.816963	-0.179816	0.999298	0.56659	0.610724	-0.460347	0.849866	-0.738504	0.498791
TIMM17A	ENSG00000134375	8	ATG16L1,BDNF,CHRNA5,ERN1,HHIP,LIPH,NR1D1,SNX30	8	ATG16L1,BDNF,CHRNA5,ERN1,HHIP,LIPH,NR1D1,SNX30	0		TIM17,TIM17A	translocase of inner mitochondrial membrane 17A [Source:HGNC Symbol;Acc:HGNC:17315]	chr1	201955491	201970661	+	protein_coding	0.853424	0.909565	0.98004	0.282921	0.113346	-2.03169	0.989517	-0.198474	0.776263	0.0336687	0.661853	0.393156	0.348734	0.555003	0.868359	-0.256328	0.905986	0.212794	0.999893	-0.100355	0.491996	0.881726	0.959556	0.579497	0.912653	-0.138221	0.822018	-0.055487	0.999298	0.372079	0.610724	0.191851	0.849866	-0.343271	0.498791
JTB	ENSG00000143543	8	ATG16L1,BDNF,LIPH,MAP4K3,NPR1,SLC6A14,SOAT1,TOLLIP	6	ATG16L1,BDNF,LIPH,MAP4K3,NPR1,TOLLIP	2	SLC6A14,SOAT1	hJT,PAR	jumping translocation breakpoint [Source:HGNC Symbol;Acc:HGNC:6201]	chr1	153974269	153977688	-	protein_coding	0.853424	0.817978	0.98004	-0.458126	0.897934	-1.88541	0.989517	0.078872	0.776263	0.11799	0.661853	0.348163	0.335972	0.289139	0.635555	-0.00999074	0.905986	0.18554	0.999893	0.166208	0.703786	0.852131	0.591811	0.558266	0.581581	-0.0913858	0.917502	-0.237072	0.999298	0.3302	0.610724	0.0123942	0.849866	0.010414	0.862233
PFDN5	ENSG00000123349	8	ATF6,BDNF,BECN1,CDKN2B,CTNNB1,NKX21,NR1D1,TRP53	8	ATF6,BDNF,BECN1,CDKN2B,CTNNB1,NKX21,NR1D1,TRP53	0		MM-1,PFD5	prefoldin subunit 5 [Source:HGNC Symbol;Acc:HGNC:8869]	chr12	53295291	53299450	+	protein_coding	0.503409	-0.301647	0.980559	0.156054	7.85319E-05	0.651206	0.989517	0.247422	0.776263	-0.0973563	0.661853	-0.158127	0.576628	0.161575	0.925731	0.0364935	0.905986	-0.445784	0.999893	-0.42536	0.491996	-0.110512	0.848249	-0.0161905	0.925737	0.168094	0.738459	-0.00116832	0.999298	0.29787	0.610724	-0.360128	0.849866	-0.167697	0.718594
GHITM	ENSG00000165678	8	BDNF,CHRNA5,CRISPLD2,ERN1,LIPH,NR1D1,SNX30,TRP53	8	BDNF,CHRNA5,CRISPLD2,ERN1,LIPH,NR1D1,SNX30,TRP53	0		DERP2,HSPC282,My021,PTD010,TMBIM5	growth hormone inducible transmembrane protein [Source:HGNC Symbol;Acc:HGNC:17281]	chr10	84139440	84153245	+	protein_coding	0.853424	0.0573133	0.98004	0.0874184	0.00287187	0.870948	0.989517	0.474511	0.931418	-0.212069	0.661853	-0.0856861	0.535777	0.240709	0.908463	0.080886	0.905986	-0.240639	0.999893	-0.358112	0.491996	-0.545866	0.591811	-0.352722	0.61589	-0.223989	0.691662	-0.00498961	0.999298	-0.119065	0.610724	-0.216217	0.849866	0.086608	0.498791
NOP10	ENSG00000182117	8	BDNF,CHRNA5,ERN1,LGR5,NPNT,NR1D1,SNX30,TRP53	7	BDNF,CHRNA5,ERN1,LGR5,NR1D1,SNX30,TRP53	1	NPNT	MGC70651,NOLA3,NOP10P	NOP10 ribonucleoprotein [Source:HGNC Symbol;Acc:HGNC:14378]	chr15	34341713	34343177	-	protein_coding	0.24671	-0.0307122	0.98004	-0.163081	0.000751404	-0.660199	0.989517	-0.0408978	0.776263	0.11782	0.661853	0.14682	0.965767	0.125213	0.635555	-0.0350312	0.545368	-0.131088	0.999893	-0.060091	0.491996	0.168315	0.591811	0.421777	0.394445	-0.25104	0.892676	-0.0859776	0.999298	0.0293271	0.610724	-0.0521638	0.866591	-0.274474	0.518669
MX1	ENSG00000157601	8	ATF6,CHRNA5,CXADR,DMBT1,HLF,IVD,NAV2,NKD2	6	CHRNA5,CXADR,DMBT1,HLF,IVD,NAV2	2	ATF6,NKD2	IFI-78K,MxA	MX dynamin like GTPase 1 [Source:HGNC Symbol;Acc:HGNC:7532]	chr21	41420515	41459214	+	protein_coding	0.853424	0.740144	0.98004	-0.50229	0.0957836	-1.52483	0.989517	-1.29522	0.776263	0.225527	0.675231	0.00294708	0.531256	0.143178	0.672523	0.264333	0.933764	0.553992	0.999893	-0.0528199	0.830178	0.11672	0.591811	0.559468	0.394933	0.462582	0.74383	0.300988	0.999298	-0.158169	0.610724	0.38072	0.849866	0.0563551	0.505833
EHD2	ENSG00000024422	8	ATF6,BDNF,CDKN2B,CHRNA5,DRAM1,LNX2,NKX21,SNX30	4	ATF6,BDNF,CDKN2B,NKX21	4	CHRNA5,DRAM1,LNX2,SNX30	PAST2	EH domain containing 2 [Source:HGNC Symbol;Acc:HGNC:3243]	chr19	47713343	47743134	+	protein_coding	0.853424	0.59146	0.98004	-0.291633	0.746509	-1.54113	0.989517	-0.852315	0.776263	0.180819	0.81598	0.214514	0.898199	-0.0991224	0.635555	0.162745	0.905986	0.26937	0.999893	0.170386	0.940066	0.104598	0.591811	-0.256777	0.378796	-0.176253	0.682601	-0.355639	0.999298	-0.203354	0.610724	0.283858	0.849866	0.0822817	0.719178
SRSF6	ENSG00000124193	8	ATP6V1C2,CHAT,CHRNA5,FZD4,LNX2,MARCKS,SNX30,TRIB3	8	ATP6V1C2,CHAT,CHRNA5,FZD4,LNX2,MARCKS,SNX30,TRIB3	0		B52,SFRS6,SRP55	serine and arginine rich splicing factor 6 [Source:HGNC Symbol;Acc:HGNC:10788]	chr20	43457928	43464247	+	protein_coding	0.935488	-1.4715	0.985481	-0.69646	0.746509	1.31125	0.989517	-0.0632206	0.776263	-0.303628	0.692729	-0.587624	0.335972	-0.380607	0.635555	0.122496	0.905986	-0.674699	0.999893	-0.199626	0.630328	-1.71495	0.591811	-0.290438	0.564734	-0.0497661	0.741954	0.157232	0.999298	-0.557424	0.610724	-0.407679	0.849866	-0.191068	0.702734
FADS2	ENSG00000134824	8	CHAT,CHRNA5,DRAM1,FZD4,HOPX,LRG1,SLC22A3,SLC6A14	1	SLC22A3	7	CHAT,CHRNA5,DRAM1,FZD4,HOPX,LRG1,SLC6A14	D6D,DES6,FADSD6,LLCDL2,SLL0262,TU13	fatty acid desaturase 2 [Source:HGNC Symbol;Acc:HGNC:3575]	chr11	61792980	61867354	+	protein_coding	0.986143	-0.0540493	0.98004	-0.326147	0.927014	-0.79574	0.989517	-0.214166	0.776263	0.074652	0.723183	0.159054	0.335972	0.113424	0.712632	-0.250686	0.999861	0.0221137	0.999893	0.0974893	0.960388	0.0491527	0.817826	0.449321	0.804484	-0.0539719	0.682601	0.00679217	0.999298	0.122318	0.665269	0.150576	0.849866	0.0162757	0.727987
SULF1	ENSG00000137573	8	ATF6,CHRNA5,ELF5,GSK3B,HLF,IL4RA,ITGB6,SOAT1	4	CHRNA5,HLF,IL4RA,SOAT1	4	ATF6,ELF5,GSK3B,ITGB6	hSulf-1,KIAA1077,SULF-1	sulfatase 1 [Source:HGNC Symbol;Acc:HGNC:20391]	chr8	69466624	69660915	+	protein_coding	0.512891	0.648497	0.98004	-0.173386	0.333711	-2.07272	0.989517	-0.720793	0.776263	0.76467	0.661853	0.364414	0.335972	-0.680202	0.635555	0.0512903	0.905986	-0.755754	0.999893	0.231849	0.491996	-0.824579	0.591811	0.611352	0.747676	0.857294	0.948977	0.281055	0.999298	0.187164	0.610724	0.123702	0.849866	-0.620278	0.582204
PAM	ENSG00000145730	8	ANK3,BDNF,CD81,FGFR2,GSK3B,HBEGF,NKD1,SOAT1	3	CD81,NKD1,SOAT1	5	ANK3,BDNF,FGFR2,GSK3B,HBEGF	PAL,PHM	peptidylglycine alpha-amidating monooxygenase [Source:HGNC Symbol;Acc:HGNC:8596]	chr5	102865726	103031105	+	protein_coding	0.853424	0.0914974	0.98004	-0.387629	0.0533391	-0.919741	0.989517	-0.487375	0.885653	0.345216	0.809145	0.196387	0.752221	-0.0091593	0.635555	-0.0756087	0.905986	-0.0773503	0.999893	0.160493	0.491996	0.18897	0.782804	0.326944	0.688933	0.0774552	0.682601	-0.216535	0.999298	0.03908	0.953271	0.0612681	0.849866	0.148145	0.956771
CTSB	ENSG00000164733	8	ATF6,BDNF,CSNK1A1,ELF5,FGFR2,FZD4,LNX2,SNX30	1	ATF6	7	BDNF,CSNK1A1,ELF5,FGFR2,FZD4,LNX2,SNX30		cathepsin B [Source:HGNC Symbol;Acc:HGNC:2527]	chr8	11842524	11868229	-	protein_coding	0.853424	-0.614946	0.982721	-0.289528	0.922566	1.28179	0.989517	0.276015	0.788517	-0.435224	0.661853	-0.600456	0.882176	-0.08306	0.635555	-0.0181866	0.905986	0.434926	0.999893	0.0758937	0.886167	-0.721069	0.945861	-0.246695	0.447929	0.172853	0.682601	-0.20584	0.999298	0.301589	0.610724	-0.119967	0.954164	-0.907104	0.564377
PSMB6	ENSG00000142507	8	ATF6,ATG16L1,BDNF,CDKN2B,CRISPLD2,GSK3B,MAP4K3,TRP53	8	ATF6,ATG16L1,BDNF,CDKN2B,CRISPLD2,GSK3B,MAP4K3,TRP53	0		DELTA,Y	proteasome subunit beta 6 [Source:HGNC Symbol;Acc:HGNC:9543]	chr17	4796144	4798503	+	protein_coding	0.853424	-0.156392	0.98004	0.0748534	0.00921689	1.72299	0.989517	-0.772084	0.776263	0.499273	0.661853	0.140179	0.60734	-0.446304	0.742584	0.309836	0.905986	0.101335	0.999893	-0.262606	0.491996	-0.807279	0.591811	-0.208941	0.741799	0.760626	0.836279	0.350533	0.999298	-0.726285	0.610724	-0.104813	0.849866	-0.282129	0.498791
MYL12B	ENSG00000118680	8	ATG16L1,BDNF,CDKN2B,CTNNB1,NKX21,NR1D1,TLR2,TRP53	7	ATG16L1,BDNF,CDKN2B,CTNNB1,NKX21,NR1D1,TRP53	1	TLR2	MRLC2	myosin light chain 12B [Source:HGNC Symbol;Acc:HGNC:29827]	chr18	3261909	3278284	+	protein_coding	0.853424	0.000952678	0.980559	-0.114943	0.0039871	-0.723955	0.989517	-0.190685	0.776263	0.221076	0.661853	0.23158	0.750848	0.216333	0.744177	-0.0603833	0.905986	0.0564351	0.999893	0.00835426	0.491996	0.225201	0.770749	0.206618	0.928959	-0.174124	0.756983	0.00850459	0.999298	0.166317	0.710485	0.312311	0.849866	-0.330789	0.666519
DDX5	ENSG00000108654	8	BDNF,CHRNA5,LNX2,NKX21,NPR1,SH3RF1,SLC6A14,ZFP385B	3	CHRNA5,LNX2,SLC6A14	5	BDNF,NKX21,NPR1,SH3RF1,ZFP385B	G17P1,HLR1,p68	DEAD-box helicase 5 [Source:HGNC Symbol;Acc:HGNC:2746]	chr17	64499616	64506521	-	protein_coding	0.853424	-0.205486	0.995151	-0.269458	0.746509	0.995983	0.989517	-0.0130301	0.776263	0.11213	0.661853	0.00571977	0.345144	-0.238405	0.855817	0.0247673	0.905986	-0.226142	0.999893	-0.100398	0.491996	-0.179995	0.899522	0.278223	0.373407	0.296905	0.682601	0.147398	0.999298	-0.0965925	0.610724	0.355618	0.97663	0.537276	0.498791
FMO2	ENSG00000094963	7	CHRNA5,ELF5,HUWE1,MAP3K5,MET,SPNS1,TLR2	3	CHRNA5,HUWE1,MET	4	ELF5,MAP3K5,SPNS1,TLR2		flavin containing monooxygenase 2 [Source:HGNC Symbol;Acc:HGNC:3770]	chr1	171185208	171211230	+	protein_coding	0.0339791	0.551505	0.98004	0.536845	0.746509	0.632118	0.989517	0.380169	0.935337	0.057827	0.661853	-0.195615	0.335972	0.608564	0.97409	0.149564	0.905986	-0.131235	0.999893	-0.479954	0.0215997	-0.261058	0.591811	0.0228812	0.803705	0.670233	0.728332	0.0726583	0.999298	-0.53409	0.610724	0.117543	0.849866	-0.126169	0.498791
TNXB	ENSG00000168477	7	HUWE1,MET,NKX21,SNX30,SPNS1,TLN1,TRP53	2	HUWE1,MET	5	NKX21,SNX30,SPNS1,TLN1,TRP53	TNXB1,TNXB2,TNXBS,XB,XBS	tenascin XB [Source:HGNC Symbol;Acc:HGNC:11976]	chr6	32041154	32109374	-	protein_coding	0.00852475	0.539257	0.98004	0.10287	0.00641415	-1.16991	0.989517	0.127206	0.933377	0.165253	0.696744	0.356602	0.707333	0.110997	0.635555	0.107681	0.966449	0.334381	0.999893	0.278469	0.00628399	0.516786	0.591811	0.799962	0.999373	-0.150042	0.937684	-0.0225652	0.999298	0.340626	0.92086	0.140015	0.849866	0.0754425	0.498791
MT1L	ENSG00000260549	7	ATF6,CDKN2B,CTNNB1,ERBB3,MET,NPNT,TRP53	4	ATF6,CDKN2B,CTNNB1,TRP53	3	ERBB3,MET,NPNT	MT1,MT1R,MTF	metallothionein 1L, pseudogene [Source:HGNC Symbol;Acc:HGNC:7404]	chr16	56617476	56618818	+	transcribed_unitary_pseudogene	0.00234221	-0.707522	0.99747	-0.284168	8.48522E-05	0.833877	0.62687	0.109473	0.776263	-0.139115	0.661853	-0.454089	0.335972	-0.0900114	0.976324	-0.273254	0.905986	-0.441248	0.999893	-0.113216	0.0562903	-0.343492	0.966253	-0.349022	0.960051	0.0234801	0.926868	-0.0176479	0.999298	-0.0308758	0.875852	-0.614579	0.914796	-0.28251	0.880236
HSD17B2	ENSG00000086696	7	ATF6,BECN1,MAP3K7,NKX21,SDC1,SNX30,TRP53	6	ATF6,BECN1,MAP3K7,SDC1,SNX30,TRP53	1	NKX21	HSD17,SDR9C2	hydroxysteroid 17-beta dehydrogenase 2 [Source:HGNC Symbol;Acc:HGNC:5211]	chr16	82035232	82098534	+	protein_coding	0.758808	0.160396	0.98004	0.404118	6.06973E-05	0.99062	0.968867	0.109562	0.80446	-0.0225598	0.661853	0.179506	0.335972	0.174727	0.635555	-0.0333162	0.905986	0.368339	0.999893	-0.647614	0.491996	0.120448	0.949657	0.868092	0.378796	0.086028	0.831173	0.120932	0.999298	0.57424	0.610724	0.305464	0.849866	-0.165331	0.808434
EIF3E	ENSG00000104408	7	BDNF,CHRNA5,FGFR2,LIPH,NR1D1,SNX30,TRP53	7	BDNF,CHRNA5,FGFR2,LIPH,NR1D1,SNX30,TRP53	0		eIF3-p48,eIF3e,EIF3S6,INT6	eukaryotic translation initiation factor 3 subunit E [Source:HGNC Symbol;Acc:HGNC:3277]	chr8	108201743	108248765	-	protein_coding	0.853424	-0.582209	0.98004	-0.484361	2.16222E-06	0.690756	0.989517	-0.0394999	0.776263	-0.174007	0.661853	-0.404493	0.730108	-0.380521	0.93402	-0.22623	0.905986	-0.371028	0.999893	-0.00847312	0.600967	-0.245024	0.591811	0.130157	0.554402	-0.10426	0.917513	-0.0389084	0.999298	-0.0711812	0.610724	-0.164542	0.976892	-0.148067	0.642815
IFIT2	ENSG00000119922	7	ATP6V1C2,CHRNA5,DMBT1,HLF,KIDINS220,LGR4,TRP53	7	ATP6V1C2,CHRNA5,DMBT1,HLF,KIDINS220,LGR4,TRP53	0		cig42,G10P2,GARG-39,IFI-54,IFI54,ISG-54K	interferon induced protein with tetratricopeptide repeats 2 [Source:HGNC Symbol;Acc:HGNC:5409]	chr10	89283694	89309276	+	protein_coding	0.13825	-0.588962	0.98004	-0.676611	0.00585525	0.67052	0.736339	-0.00776423	0.776263	-0.179499	0.909363	-0.21286	0.449331	-0.287778	0.802686	-0.56339	0.905986	-0.147712	0.999893	-0.197963	0.491996	-0.501565	0.886496	-0.25113	0.741239	-0.220767	0.711513	-0.20114	0.999298	-0.299108	0.610724	-0.370449	0.849866	-0.824917	0.710465
PTGIS	ENSG00000124212	7	BECN1,CDKN2B,CSNK1A1,CTNNB1,ERBB3,NKX21,TRP53	5	BECN1,CDKN2B,CTNNB1,NKX21,TRP53	2	CSNK1A1,ERBB3	CYP8A1,PGIS	prostaglandin I2 synthase [Source:HGNC Symbol;Acc:HGNC:9603]	chr20	49503874	49568146	-	protein_coding	0.853424	-0.622638	0.98004	-0.714826	0.000128581	1.17116	0.989517	-0.350797	0.776263	-0.0764609	0.661853	-0.942898	0.407353	-0.368658	0.635555	0.266334	0.905986	-0.0700302	0.999893	0.593731	0.491996	-0.830733	0.591811	-0.269921	0.373407	0.59759	0.682601	0.220726	0.999298	-0.55932	0.751565	0.0472374	0.849866	0.106915	0.626303
LOXL2	ENSG00000134013	7	BECN1,CHRNA5,DRAM1,ERBB3,NKX21,SLC22A3,TRP53	4	BECN1,NKX21,SLC22A3,TRP53	3	CHRNA5,DRAM1,ERBB3	LOR,WS9-14	lysyl oxidase like 2 [Source:HGNC Symbol;Acc:HGNC:6666]	chr8	23297189	23404240	-	protein_coding	0.853424	-0.845442	0.995715	-0.207173	1.64331E-05	1.22651	0.989517	-0.724117	0.786731	-0.340941	0.661853	-0.394706	0.637868	-0.53175	0.666946	-0.419041	0.981204	-0.143296	0.999893	-0.118046	0.491996	-1.59367	0.853588	-0.134154	0.373407	-0.080472	0.682601	-0.356878	0.999298	-0.12108	0.823188	0.0952088	0.849866	0.350707	0.803258
ETNK1	ENSG00000139163	7	CHRNA5,LIPH,LNX2,NR1D1,SNX30,TRP53,TTF1	7	CHRNA5,LIPH,LNX2,NR1D1,SNX30,TRP53,TTF1	0		EKI,EKI1	ethanolamine kinase 1 [Source:HGNC Symbol;Acc:HGNC:24649]	chr12	22625075	22690665	+	protein_coding	0.924598	-1.01376	0.98004	-0.0955149	0.0094869	0.734378	0.459661	-0.55622	0.990906	-0.422918	0.661853	-0.42924	0.93391	-0.222674	0.825495	0.00560834	0.905986	-0.580615	0.999893	-0.319237	0.541187	-0.595888	0.614707	-0.270259	0.373407	-0.4267	0.997	-0.457135	0.999298	0.00700071	0.610724	-0.455183	0.849866	-0.176263	0.498791
SNX27	ENSG00000143376	7	ATF6,BDNF,CHRNA5,GSK3B,NR1D1,SNX30,TRP53	7	ATF6,BDNF,CHRNA5,GSK3B,NR1D1,SNX30,TRP53	0		KIAA0488,MGC20471,MY014	sorting nexin family member 27 [Source:HGNC Symbol;Acc:HGNC:20073]	chr1	151612082	151699091	+	protein_coding	0.853424	0.742924	0.98004	0.734171	2.05907E-05	-1.31431	0.989517	0.0459731	0.954518	0.137703	0.661853	0.593179	0.335972	0.12236	0.775586	-0.173394	0.905986	0.104105	0.999893	-0.257574	0.717353	0.655809	0.591811	0.181242	0.565538	0.480433	0.722908	0.0148641	0.999298	0.185134	0.610724	-0.08499	0.993083	-0.0444241	0.498791
C8orf4	ENSG00000176907	7	ERBB3,FZD4,HUWE1,NKX21,NPNT,SNX30,TRP53	3	FZD4,SNX30,TRP53	4	ERBB3,HUWE1,NKX21,NPNT	hTC-1,TC-1,TC1	chromosome 8 open reading frame 4 [Source:HGNC Symbol;Acc:HGNC:1357]	chr8	40153455	40155308	+	protein_coding	0.123241	-0.0630466	0.98004	-0.390574	0.00428511	1.37775	0.989517	0.891834	0.776263	0.219176	0.661853	-0.0272413	0.335972	-0.155734	0.77935	0.821883	0.905986	0.413607	0.999893	0.346936	0.0193261	0.34314	0.628796	0.300797	0.541666	0.658678	0.682601	0.73697	0.999298	-0.147716	0.79244	-1.16603	0.849866	1.29545	0.925509
TMEM45A	ENSG00000181458	7	ATP6V0E,CSNK1A1,ERBB3,KIDINS220,NKX21,NR1D1,TRP53	3	NKX21,NR1D1,TRP53	4	ATP6V0E,CSNK1A1,ERBB3,KIDINS220	DERP7,FLJ10134	transmembrane protein 45A [Source:HGNC Symbol;Acc:HGNC:25480]	chr3	100492619	100577444	+	protein_coding	0.853424	-1.00819	0.98004	0.537875	2.39028E-12	2.33312	0.989517	0.746273	0.776263	-0.882002	0.661853	-0.823561	0.945431	-0.463469	0.635555	-1.31276	0.905986	-0.121995	0.999893	0.0401584	0.491996	-1.78164	0.600168	0.626532	0.373407	0.95026	0.682601	-0.0198713	0.999298	0.617609	0.610724	-0.540617	0.849866	-1.40497	0.556459
TNFSF18	ENSG00000120337	7	FZD4,HUWE1,LNX2,NKX21,NPNT,SNX30,SPNS1	4	FZD4,LNX2,SNX30,SPNS1	3	HUWE1,NKX21,NPNT	AITRL,hGITRL,TL6	TNF superfamily member 18 [Source:HGNC Symbol;Acc:HGNC:11932]	chr1	173039960	173050963	-	protein_coding	0.117433	-0.585925	0.98004	-0.0853726	0.746509	0.990659	0.989517	-0.307731	0.841788	0.0346884	0.661853	0.247006	0.335972	-0.173545	0.635555	-0.90169	0.905986	0.333663	0.999893	0.048581	0.0174492	-0.286402	0.722843	-0.271268	0.939632	0.10369	0.682601	-0.258286	0.999298	-0.307487	0.947825	0.421096	0.853391	-0.741515	0.747017
SERPINF1	ENSG00000132386	7	CD36,HUWE1,NAV2,NR1D1,RAD21,SNX30,TERT	3	HUWE1,NR1D1,RAD21	4	CD36,NAV2,SNX30,TERT	EPC-1,PEDF,PIG35	serpin family F member 1 [Source:HGNC Symbol;Acc:HGNC:8824]	chr17	1761959	1777574	+	protein_coding	0.512891	-0.285041	0.98004	-0.127383	0.0863871	0.793312	0.661123	-0.0869302	0.776263	-0.0132554	0.661853	-0.048514	0.335972	-0.399862	0.751159	0.0747244	0.905986	0.0625971	0.30033	0.136437	0.00314208	-0.207447	0.591811	-0.187764	0.775474	-0.101589	0.682601	-0.0919657	0.999298	-0.0536647	0.610724	-0.0340071	0.849866	0.135128	0.498791
NR4A2	ENSG00000153234	7	DSP,FZD4,ITGB6,NKX21,NPNT,SNX30,SOAT1	4	FZD4,ITGB6,SNX30,SOAT1	3	DSP,NKX21,NPNT	HZF-3,NOT,NURR1,RNR1,TINUR	nuclear receptor subfamily 4 group A member 2 [Source:HGNC Symbol;Acc:HGNC:7981]	chr2	156324432	156342348	-	protein_coding	0.531404	0.0183332	0.98004	0.159702	0.0802419	-0.707287	0.989517	-0.400379	0.983765	0.115561	0.668592	0.0405819	0.545857	-0.0816933	0.635555	-0.00772163	0.905986	0.0931431	0.999893	0.0876318	0.491996	0.286918	0.591811	0.228519	0.729806	0.0938784	0.967818	0.303017	0.999298	-0.127461	0.610724	0.244288	0.928232	0.121106	0.759062
UQCRHP2	ENSG00000237629	7	ATF6,CHRNA5,FZD4,NKX21,NPNT,SNX30,SOAT1	2	NKX21,NPNT	5	ATF6,CHRNA5,FZD4,SNX30,SOAT1		ubiquinol-cytochrome c reductase hinge protein pseudogene 2 [Source:HGNC Symbol;Acc:HGNC:38045]	chr2	25994794	25995081	+	processed_pseudogene	0.853424	-0.340808	0.98004	-0.623638	0.746509	1.53938	0.989517	-0.273471	0.776263	-0.0744367	0.661853	-0.0560812	0.335972	0.134809	0.675403	0.50624	0.905986	-0.956681	0.999893	0.0288918	0.491996	-0.0187775	0.653706	1.17629	0.378796	0.103808	0.847831	0.641243	0.999298	-0.749937	0.775291	-0.633053	0.875042	-0.459855	0.556708
HGF	ENSG00000019991	7	ATF6,DSP,FZD4,ITGB6,LRG1,NKX21,NPNT	4	ATF6,FZD4,ITGB6,LRG1	3	DSP,NKX21,NPNT	DFNB39,F-TCF,HGFB,HPTA,SF	hepatocyte growth factor [Source:HGNC Symbol;Acc:HGNC:4893]	chr7	81699006	81770198	-	protein_coding	0.334271	-1.15938	0.98004	0.730153	0.746509	-1.79116	0.989517	0.238669	0.776263	-0.931756	0.661853	-0.393352	0.335972	-0.213179	0.635555	-1.45996	0.905986	-0.701704	0.999893	-0.449921	0.491996	-1.44914	0.612086	-0.612062	0.534859	0.435592	0.711513	-0.158251	0.999298	-0.37777	0.610724	-0.0820923	0.849866	-1.356	0.498791
PAPOLA	ENSG00000090060	7	ATG16L1,FGFR2,NKD1,NKX21,NR1D1,SOAT1,TLN1	5	ATG16L1,FGFR2,NKX21,NR1D1,TLN1	2	NKD1,SOAT1	PAP	poly(A) polymerase alpha [Source:HGNC Symbol;Acc:HGNC:14981]	chr14	96502373	96567111	+	protein_coding	0.853424	0.380502	0.98004	0.103084	0.746509	-0.912598	0.989517	0.154808	0.776263	-0.00579874	0.661853	0.300899	0.335972	0.0828043	0.635555	0.00851935	0.905986	0.061201	0.999893	-0.276623	0.501609	0.212611	0.591811	-0.0543637	0.533642	-0.230662	0.730372	-0.162951	0.999298	0.345327	0.610724	0.266564	0.849866	-0.235107	0.547087
RGCC	ENSG00000102760	7	BDNF,ERBB3,MAP4K3,NKX21,NPR1,SEMA3E,SOAT1	5	BDNF,MAP4K3,NKX21,NPR1,SEMA3E	2	ERBB3,SOAT1	bA157L14.2,C13orf15,RGC-32,RGC32	regulator of cell cycle [Source:HGNC Symbol;Acc:HGNC:20369]	chr13	41457559	41470882	+	protein_coding	0.853424	0.080368	0.98004	-0.509001	0.746509	-1.03214	0.989517	-0.152815	0.776263	-0.214985	0.686233	-0.31597	0.48219	-0.345212	0.635555	0.18069	0.934357	0.0447108	0.999893	0.34526	0.980243	-0.0786124	0.591811	0.0481962	0.373407	-0.501924	0.682601	0.208439	0.999298	-0.281321	0.885432	-0.461303	0.945822	-0.57425	0.981116
SFRP1	ENSG00000104332	7	BDNF,CDKN2B,CHRNA5,CTNNB1,GSK3B,NKD2,NKX21	7	BDNF,CDKN2B,CHRNA5,CTNNB1,GSK3B,NKD2,NKX21	0		FRP,FRP-1,SARP2	secreted frizzled related protein 1 [Source:HGNC Symbol;Acc:HGNC:10776]	chr8	41261958	41309497	-	protein_coding	0.853424	0.857079	0.982721	0.144811	0.292085	-1.37096	0.989517	0.0480743	0.776263	-0.921199	0.661853	-0.0320958	0.335972	-0.556046	0.635555	-0.930576	0.905986	-0.491515	0.999893	0.135855	0.491996	1.28264	0.97266	0.497094	0.373407	-0.0895551	0.682601	-0.720566	0.999298	-0.0489387	0.670485	-0.322164	0.849866	0.433486	0.725847
PPP6R3	ENSG00000110075	7	CHRNA5,FZD4,LNX2,NKX21,SNX30,SOAT1,TRIB3	6	CHRNA5,FZD4,LNX2,SNX30,SOAT1,TRIB3	1	NKX21	C11orf23,DKFZp781E17107,DKFZp781E2374,DKFZp781O2362,FLJ11058,FLJ43065,KIAA1558,MGC125711,MGC125712,PP6R3,SAP190,SAPL,SAPLa,SAPS3	protein phosphatase 6 regulatory subunit 3 [Source:HGNC Symbol;Acc:HGNC:1173]	chr11	68460731	68615334	+	protein_coding	0.853424	-0.29614	0.98004	0.0122268	0.974642	2.03037	0.982507	0.335498	0.929584	0.186823	0.661853	-0.517179	0.335972	-0.441344	0.635555	0.361433	0.905986	-0.253594	0.999893	-0.560526	0.609711	-0.0416199	0.938427	-0.456003	0.975665	0.116889	0.682601	0.262546	0.999298	-0.0320944	0.610724	-0.434488	0.853383	0.254829	0.621664
SF3B1	ENSG00000115524	7	CHRNA5,MARCKS,NKD1,NKX21,SLC6A14,SOAT1,TRIB3	6	CHRNA5,MARCKS,NKD1,SLC6A14,SOAT1,TRIB3	1	NKX21	Hsh155,Prp10,PRPF10,SAP155,SF3b155	splicing factor 3b subunit 1 [Source:HGNC Symbol;Acc:HGNC:10768]	chr2	197389784	197435091	-	protein_coding	0.853424	-0.0305576	0.98004	0.4047	0.420119	-0.0620301	0.989517	0.650801	0.776263	0.0445388	0.661853	0.458228	0.335972	0.729714	0.635555	0.668204	0.920984	-0.00250231	0.999893	-0.341669	0.888514	-0.143356	0.857737	-0.231355	0.908417	-0.155412	0.85927	-0.197205	0.999298	0.247647	0.610724	0.129277	0.849866	0.000768061	0.607885
EGR1	ENSG00000120738	7	ATP6V1C2,CHRNA5,FZD4,LNX2,NKX21,NPNT,TRIB3	5	ATP6V1C2,CHRNA5,FZD4,LNX2,TRIB3	2	NKX21,NPNT	AT225,G0S30,KROX-24,NGFI-A,TIS8,ZIF-268,ZNF225	early growth response 1 [Source:HGNC Symbol;Acc:HGNC:3238]	chr5	138465490	138469315	+	protein_coding	0.541983	-0.0922675	0.98004	0.497465	0.746509	0.504913	0.989517	1.06636	0.776263	0.270233	0.661853	0.480106	0.335972	0.887785	0.681771	0.634098	0.905986	-0.169861	0.999893	-0.629411	0.765843	-0.200866	0.923612	-0.77974	0.382295	0.0741107	0.682601	-0.286061	0.999298	0.60498	0.772022	-0.111015	0.849866	-0.294664	0.498791
COPA	ENSG00000122218	7	BDNF,LIPH,NKD1,NKX21,SLC6A14,SOAT1,TRIB3	4	NKD1,SLC6A14,SOAT1,TRIB3	3	BDNF,LIPH,NKX21	HEP-COP	coatomer protein complex subunit alpha [Source:HGNC Symbol;Acc:HGNC:2230]	chr1	160289273	160343400	-	protein_coding	0.951911	0.533294	0.98004	0.441356	0.746509	-0.326379	0.989517	0.651881	0.972551	0.0474014	0.661853	-0.156328	0.335972	0.433791	0.635555	-0.262582	0.905986	-0.158516	0.999893	-0.639099	0.539674	0.570596	0.661253	-0.02088	0.422614	0.0150333	0.682601	-0.0380059	0.999298	0.398379	0.645487	-0.354897	0.849866	-0.301457	0.732847
ACO1	ENSG00000122729	7	ANK3,ATF6,BDNF,FZD4,NKX21,SH3RF1,SLC6A14	3	ATF6,FZD4,SLC6A14	4	ANK3,BDNF,NKX21,SH3RF1	IREB1,IREBP,IRP1	aconitase 1 [Source:HGNC Symbol;Acc:HGNC:117]	chr9	32384603	32454769	+	protein_coding	0.853424	0.0589566	0.98004	0.299986	0.830175	0.413495	0.989517	0.689423	0.776263	0.053158	0.661853	0.100718	0.335972	0.466844	0.635555	0.318063	0.905986	-0.116393	0.999893	-0.290639	0.491996	-0.189909	0.638618	-0.371729	0.373407	0.0048438	0.801535	-0.0439903	0.999298	0.122416	0.846845	-0.0907752	0.849866	-0.166892	0.999737
SLC20A1	ENSG00000144136	7	ERN1,HLF,MARCKS,NKX21,SNX30,SOAT1,TRIB3	5	HLF,MARCKS,SNX30,SOAT1,TRIB3	2	ERN1,NKX21	Glvr-1,GLVR1,PiT-1	solute carrier family 20 member 1 [Source:HGNC Symbol;Acc:HGNC:10946]	chr2	112645857	112663827	+	protein_coding	0.613337	0.048208	0.98004	0.748491	0.310688	0.324011	0.989517	1.20404	0.776263	-0.0968607	0.668592	0.148026	0.373044	0.679094	0.728228	0.669367	0.905986	-0.000394308	0.999893	-0.513742	0.491996	-0.618767	0.641876	-0.820635	0.702133	-0.0219889	0.975581	-0.648545	0.999298	0.390369	0.610724	0.0915766	0.849866	-0.418828	0.790812
IGFBP7	ENSG00000163453	7	BDNF,CDKN2B,HBEGF,NKX21,NPR1,SEMA3E,SNX30	7	BDNF,CDKN2B,HBEGF,NKX21,NPR1,SEMA3E,SNX30	0		FSTL2,IGFBP-7,MAC25,PSF	insulin like growth factor binding protein 7 [Source:HGNC Symbol;Acc:HGNC:5476]	chr4	57030773	57110385	-	protein_coding	0.853424	-0.811816	0.98004	-0.138487	0.746509	-0.195156	0.989517	0.220765	0.776263	0.534233	0.86067	0.469633	0.752221	0.323463	0.635555	0.918035	0.905986	-0.133498	0.999893	0.125642	0.491996	-1.4114	0.591811	-0.562468	0.797679	-0.286439	0.946676	-0.16144	0.999298	0.192395	0.626288	0.301032	0.849866	-0.574696	0.934869
ITGA2	ENSG00000164171	7	ATF6,ERN1,FZD4,MYRF,NKD1,NKX21,SNX30	5	ATF6,FZD4,MYRF,NKD1,SNX30	2	ERN1,NKX21	CD49B	integrin subunit alpha 2 [Source:HGNC Symbol;Acc:HGNC:6137]	chr5	52989326	53094779	+	protein_coding	0.853424	1.22333	0.98004	2.01581	0.186023	0.997473	0.989517	1.30746	0.776263	0.253408	0.928336	2.27117	0.335972	-1.33987	0.637021	3.50778	0.905986	0.317868	0.999893	1.69941	0.870763	1.30403	0.591811	1.59493	0.913263	0.762607	0.682601	1.50002	0.999298	-1.0392	0.610724	2.26962	0.849866	5.25332	0.874742
CTNNB1	ENSG00000168036	7	ATF6,ATP6V1C2,ERN1,LRG1,MARCKS,NKX21,TRIB3	4	ATP6V1C2,LRG1,MARCKS,TRIB3	3	ATF6,ERN1,NKX21	armadillo,beta-catenin,CTNNB	catenin beta 1 [Source:HGNC Symbol;Acc:HGNC:2514]	chr3	41194910	41240453	+	protein_coding	0.853424	1.67165	0.98004	1.85887	0.0720566	0.0136038	0.989517	1.65855	0.776263	1.354	0.944392	2.77016	0.956595	2.18852	0.635555	5.75445	0.93151	0.179412	0.999893	0.710868	0.823135	0.0491312	0.591811	-0.0608563	0.89892	0.132925	0.958034	0.971114	0.999298	-0.0388112	0.986872	1.617	0.849866	2.28827	0.693002
PSMD2	ENSG00000175166	7	CDKN2B,FZD4,GSK3B,LRG1,NKD1,NKX21,TOLLIP	4	CDKN2B,GSK3B,NKX21,TOLLIP	3	FZD4,LRG1,NKD1	MGC14274,P97,Rpn1,S2,TRAP2	proteasome 26S subunit, non-ATPase 2 [Source:HGNC Symbol;Acc:HGNC:9559]	chr3	184298709	184309054	+	protein_coding	0.853424	-0.153258	0.98004	-1.06123	0.4299	-1.08782	0.989517	0.133937	0.776263	0.543726	0.661853	-0.29014	0.565437	0.150115	0.635555	-2.18403	0.905986	-0.819823	0.999893	-0.0982407	0.491996	0.454408	0.591811	-0.453924	0.44819	-0.376678	0.769937	-0.0917054	0.999298	0.10798	0.610724	-0.070592	0.975764	-1.05216	0.945155
SOCS3	ENSG00000184557	7	CHAT,FZD4,LNX2,MARCKS,NKX21,RAD21,TRIB3	2	FZD4,RAD21	5	CHAT,LNX2,MARCKS,NKX21,TRIB3	CIS3,Cish3,SOCS-3,SSI-3	suppressor of cytokine signaling 3 [Source:HGNC Symbol;Acc:HGNC:19391]	chr17	78356778	78360077	-	protein_coding	0.946984	-0.679668	0.98004	-0.172949	0.838597	0.344944	0.989517	-0.102139	0.835536	0.050252	0.911786	-0.256053	0.335972	0.0748828	0.635555	0.0321405	0.905986	-0.0450574	0.999893	-0.0467668	0.175241	-0.938387	0.793176	-0.214874	0.796387	-0.226494	0.933717	0.047274	0.999298	0.00315924	0.891198	-0.00206261	0.849866	-0.0881771	0.716208
SLC35F6	ENSG00000213699	7	ATP6V1C2,CHRNA5,LNX2,MARCKS,NKX21,NPNT,TRIB3	5	ATP6V1C2,CHRNA5,LNX2,MARCKS,TRIB3	2	NKX21,NPNT	ANT2BP,C2orf18,FLJ20555,TANGO9	solute carrier family 35 member F6 [Source:HGNC Symbol;Acc:HGNC:26055]	chr2	26764288	26781231	+	protein_coding	0.853424	1.03836	0.98004	0.761861	0.959059	-0.955962	0.989517	-0.135728	0.827409	-0.16943	0.661853	-0.210311	0.335972	0.154893	0.635555	-0.677652	0.905986	0.266276	0.999893	-0.427688	0.652529	1.61786	0.591811	0.26932	0.382295	-0.0508316	0.682601	-0.0666632	0.999298	0.547815	0.610724	-0.259336	0.849866	0.113683	0.498791
DR1	ENSG00000117505	7	CHRNA5,LNX2,MAP4K3,NKD2,NR1D1,SNX30,TRP53	7	CHRNA5,LNX2,MAP4K3,NKD2,NR1D1,SNX30,TRP53	0		NC2-BETA,NC2B,NCB2	down-regulator of transcription 1 [Source:HGNC Symbol;Acc:HGNC:3017]	chr1	93345888	93369498	+	protein_coding	0.853424	0.503125	0.98004	0.0434724	0.0298418	-0.114893	0.808554	0.282169	0.776263	-0.0622232	0.661853	0.136739	0.83734	0.161552	0.713655	-0.027207	0.905986	-0.0356893	0.999893	-0.353722	0.731682	0.655279	0.736618	0.0769777	0.998999	-0.0401993	0.931409	-0.128166	0.999298	0.446125	0.61275	-0.129479	0.849866	-0.28475	0.498791
PPT1	ENSG00000131238	7	ATF6,BDNF,CHRNA5,ERN1,LIPH,NR1D1,TRP53	7	ATF6,BDNF,CHRNA5,ERN1,LIPH,NR1D1,TRP53	0		CLN1,INCL,PPT	palmitoyl-protein thioesterase 1 [Source:HGNC Symbol;Acc:HGNC:9325]	chr1	40071461	40097727	-	protein_coding	0.853424	1.06158	0.98004	0.0189096	0.00554125	-1.11035	0.924235	0.899771	0.776263	0.22403	0.661853	0.474446	0.605144	0.493213	0.990429	0.0496879	0.905986	0.707358	0.999893	-0.214899	0.491996	1.78305	0.620225	0.383729	0.373407	0.0997567	0.791937	0.472694	0.999298	0.780288	0.610724	0.575087	0.974935	0.132743	0.498791
ILF2	ENSG00000143621	7	ATG16L1,BDNF,CHRNA5,LGR5,LIPH,NR1D1,TRP53	7	ATG16L1,BDNF,CHRNA5,LGR5,LIPH,NR1D1,TRP53	0		NF45	interleukin enhancer binding factor 2 [Source:HGNC Symbol;Acc:HGNC:6037]	chr1	153661788	153671048	-	protein_coding	0.853424	0.647568	0.98004	-0.409966	0.0342139	-0.782112	0.989517	0.494567	0.776263	0.148675	0.664034	-0.177348	0.335972	0.166974	0.635555	-0.168096	0.905986	0.164358	0.999893	-0.273865	0.636794	1.13166	0.800094	0.171083	0.625818	0.333862	0.964826	-0.0449676	0.999298	0.371084	0.610724	0.342045	0.853383	-0.233353	0.644378
SELENOF	ENSG00000183291	7	CHRNA5,HHIP,LIPH,NPNT,NR1D1,SNX30,TRP53	6	CHRNA5,HHIP,LIPH,NR1D1,SNX30,TRP53	1	NPNT	SEP15	selenoprotein F [Source:HGNC Symbol;Acc:HGNC:17705]	chr1	86862445	86914424	-	protein_coding	0.853424	-0.58243	0.98004	0.139522	0.000175633	0.41064	0.989517	-0.0827328	0.820273	-0.304941	0.661853	-0.383878	0.439935	0.179251	0.730709	-0.00651254	0.905986	-0.43489	0.999893	-0.0745643	0.491996	-0.690208	0.926824	-0.441256	0.61626	-0.223011	0.948822	-0.286964	0.999298	-0.0839274	0.924424	-0.448262	0.849866	-0.0735752	0.518669
OSTC	ENSG00000198856	7	CHRNA5,CRISPLD2,HHIP,LIPH,NR1D1,SNX30,TRP53	7	CHRNA5,CRISPLD2,HHIP,LIPH,NR1D1,SNX30,TRP53	0		DC2	oligosaccharyltransferase complex non-catalytic subunit [Source:HGNC Symbol;Acc:HGNC:24448]	chr4	108650584	108667820	+	protein_coding	0.853424	0.989684	0.982721	0.709129	0.00237036	-0.276238	0.989517	0.757367	0.942475	0.186927	0.661853	0.506736	0.887194	0.478825	0.903072	0.0892268	0.905986	0.209711	0.999893	-0.426035	0.491996	1.52997	0.956791	0.675379	0.377014	0.0699225	0.995072	-0.107594	0.999298	0.67846	0.610724	-0.102579	0.850823	0.189518	0.933706
RPL35	ENSG00000136942	7	ATF6,ATG16L1,BDNF,CDKN2B,ERBB3,GSK3B,TRP53	6	ATF6,ATG16L1,BDNF,CDKN2B,GSK3B,TRP53	1	ERBB3	L35	ribosomal protein L35 [Source:HGNC Symbol;Acc:HGNC:10344]	chr9	124857880	124861961	-	protein_coding	0.180643	0.239638	0.98004	0.029401	0.0114822	-0.326419	0.989517	0.0635895	0.776263	-0.0188802	0.661853	0.142867	0.680911	0.0978638	0.943709	-1.931e-05	0.905986	0.0248292	0.999893	-0.139677	0.491996	0.597959	0.594862	-0.0964932	0.65867	-0.111065	0.70137	-0.00153665	0.999298	0.191548	0.610724	-0.0399248	0.967183	-0.0862414	0.498791
ADCYAP1R1	ENSG00000078549	7	ATF6,CHRNA5,FZD4,NKX21,NPNT,RAD21,SNX30	3	NKX21,NPNT,RAD21	4	ATF6,CHRNA5,FZD4,SNX30	PAC1,PAC1R,PACAPR	ADCYAP receptor type I [Source:HGNC Symbol;Acc:HGNC:242]	chr7	31052461	31111479	+	protein_coding	0.853424	1.18717	0.98004	-0.157835	0.922706	-1.01029	0.989517	-0.367891	0.786731	-0.556805	0.661853	-0.145449	0.960756	0.457259	0.94309	0.200218	0.905986	0.145982	0.999893	0.116073	0.491996	1.92484	0.819625	0.173608	0.585389	-0.762985	0.682601	0.249784	0.999298	0.583817	0.911789	0.125346	0.849866	-0.642286	0.498791
PKIG	ENSG00000168734	7	ATF6,BDNF,CTNNB1,ERBB3,ERN1,NR1D1,TRP53	6	ATF6,BDNF,CTNNB1,ERN1,NR1D1,TRP53	1	ERBB3		cAMP-dependent protein kinase inhibitor gamma [Source:HGNC Symbol;Acc:HGNC:9019]	chr20	44531785	44624247	+	protein_coding	0.487424	0.806089	0.992785	0.574155	0.0253772	-1.06114	0.989517	0.0728044	0.776263	-0.204763	0.661853	-0.0054719	0.545285	0.101501	0.924476	-0.520821	0.905986	0.155178	0.999893	0.064598	0.491996	1.70633	0.881593	1.19963	0.373407	0.995642	0.682601	0.470825	0.999298	0.58362	0.610724	-0.0979023	0.849866	-0.231003	0.498791
SAR1A	ENSG00000079332	7	ATP6V1C2,CHAT,CHRNA5,LNX2,MARCKS,NKX21,TRIB3	6	ATP6V1C2,CHAT,CHRNA5,LNX2,MARCKS,TRIB3	1	NKX21	SAR1,Sara,SARA1	secretion associated Ras related GTPase 1A [Source:HGNC Symbol;Acc:HGNC:10534]	chr10	70147289	70170523	-	protein_coding	0.963734	-1.28775	0.980559	-0.332783	0.746509	0.152289	0.989517	0.0747612	0.776263	-0.113425	0.661853	-0.713761	0.335972	-0.783991	0.635555	-0.533188	0.905986	-0.428024	0.999893	0.0669678	0.807529	-2.06413	0.758556	-0.190908	0.954497	0.0304905	0.891285	-0.336867	0.999298	-0.378232	0.742328	-0.0314801	0.849866	-0.123287	0.875562
EDEM1	ENSG00000134109	7	ATP6V1C2,CHAT,CHRNA5,LNX2,MARCKS,SNX30,TRIB3	7	ATP6V1C2,CHAT,CHRNA5,LNX2,MARCKS,SNX30,TRIB3	0		EDEM,KIAA0212	ER degradation enhancing alpha-mannosidase like protein 1 [Source:HGNC Symbol;Acc:HGNC:18967]	chr3	5187673	5219957	+	protein_coding	0.853424	0.395956	0.98004	-0.0102256	0.746509	-0.367012	0.989517	-0.00916816	0.900652	0.158949	0.661853	0.0750836	0.78151	-0.108474	0.820889	0.0243286	0.905986	0.300856	0.999893	0.0406053	0.715233	0.658793	0.892802	0.314668	0.63913	0.217655	0.688009	0.141904	0.999298	-0.107151	0.696107	0.359537	0.926527	0.0643398	0.95708
ANPEP	ENSG00000166825	7	BDNF,CDKN2B,CHAT,CHRNA5,DSP,GSK3B,SNX30	5	BDNF,CDKN2B,CHRNA5,DSP,GSK3B	2	CHAT,SNX30	CD13,gp150,LAP1,p150,PEPN	alanyl aminopeptidase, membrane [Source:HGNC Symbol;Acc:HGNC:500]	chr15	89784889	89814862	-	protein_coding	0.853424	0.366588	0.996615	0.16906	0.875681	-0.474104	0.989517	0.487266	0.838429	-0.34527	0.661853	-0.362997	0.415057	0.213916	0.868519	-0.0870636	0.926833	-0.199288	0.999893	-0.675625	0.491996	0.78529	0.591811	0.28603	0.998003	-0.0727599	0.682601	-0.152813	0.999298	0.116729	0.735039	-0.283873	0.849866	-0.348726	0.750793
RPS25	ENSG00000118181	7	ATF6,BDNF,CDKN2B,MARCKS,SOAT1,TRIB3,TRP53	5	ATF6,BDNF,CDKN2B,SOAT1,TRP53	2	MARCKS,TRIB3	S25	ribosomal protein S25 [Source:HGNC Symbol;Acc:HGNC:10413]	chr11	119015712	119018690	-	protein_coding	0.186212	0.572353	0.98004	0.691433	0.00144698	-0.682519	0.989517	0.53931	0.776263	0.413185	0.661853	0.556213	0.594932	0.455786	0.635555	0.100435	0.905986	0.373332	0.999893	-0.192895	0.491996	1.17442	0.653706	0.615974	0.637549	0.101417	0.682601	0.0746229	0.999298	0.573122	0.610724	0.295924	0.871531	0.342754	0.498791
MCFD2	ENSG00000180398	7	NKD1,NKX21,NPNT,RBPJL,SLC6A14,SOAT1,TRIB3	5	NKD1,RBPJL,SLC6A14,SOAT1,TRIB3	2	NKX21,NPNT	F5F8D,LMAN1IP,SDNSF	multiple coagulation factor deficiency 2 [Source:HGNC Symbol;Acc:HGNC:18451]	chr2	46901870	46941855	-	protein_coding	0.853424	0.673586	0.98004	0.350772	0.767612	-0.948901	0.989517	0.323196	0.776263	0.0387574	0.661853	0.423137	0.335972	0.25263	0.635555	0.300199	0.905986	0.0543993	0.999893	0.135556	0.491996	1.16561	0.591811	0.425703	0.404235	-0.150696	0.682601	0.143972	0.999298	0.480392	0.610724	0.0519116	0.849866	-0.557426	0.498791
IFIT1	ENSG00000185745	7	ATP6V1C2,DMBT1,DSP,ELOVL1,HLF,KIDINS220,LGR4	7	ATP6V1C2,DMBT1,DSP,ELOVL1,HLF,KIDINS220,LGR4	0		G10P1,GARG-16,IFI56,IFNAI1	interferon induced protein with tetratricopeptide repeats 1 [Source:HGNC Symbol;Acc:HGNC:5407]	chr10	89392546	89406486	+	protein_coding	0.229441	-0.455389	0.98004	-0.49535	0.0825118	0.341414	0.989517	-0.304013	0.846551	-0.0878068	0.888176	-0.286475	0.871337	-0.164049	0.899145	0.0022043	0.905986	-0.138478	0.999893	-0.0385369	0.887049	-0.938472	0.729521	-0.134608	0.47656	-0.0264589	0.695524	-0.0261416	0.999298	-0.136601	0.610724	0.140259	0.849866	0.149611	0.919691
GNG11	ENSG00000127920	7	DSP,FZD4,LIPH,LRG1,NR1D1,SNX30,TRP53	6	FZD4,LIPH,LRG1,NR1D1,SNX30,TRP53	1	DSP	GNGT11	G protein subunit gamma 11 [Source:HGNC Symbol;Acc:HGNC:4403]	chr7	93921699	93928610	+	protein_coding	0.0769256	0.659981	0.98004	0.519261	0.00265097	-0.452428	0.989517	-0.136656	0.946584	-0.353822	0.661853	0.0655806	0.335972	0.337643	0.795265	-0.0466201	0.905986	-0.321988	0.999893	-0.448719	0.491996	0.858507	0.798889	-0.0958576	0.681379	-0.108821	0.735103	-0.362883	0.999298	0.0943055	0.610724	-0.171971	0.994148	-0.700106	0.769102
CBX5	ENSG00000094916	7	BDNF,CHRNA5,DRAM1,FZD4,GSK3B,SNX30,SOAT1	6	BDNF,CHRNA5,FZD4,GSK3B,SNX30,SOAT1	1	DRAM1	HP1,HP1-ALPHA,HP1Hs-alpha	chromobox 5 [Source:HGNC Symbol;Acc:HGNC:1555]	chr12	54230940	54280102	-	protein_coding	0.853424	0.58397	0.98004	0.503444	0.33812	-0.565229	0.989517	0.231196	0.89218	-0.00666275	0.995775	0.162325	0.668469	0.30221	0.876558	0.0423844	0.905986	-0.0321366	0.999893	-0.213028	0.939712	0.743593	0.591811	0.0918879	0.715684	-0.207663	0.682601	-0.0996903	0.999298	0.498854	0.610724	-0.0891944	0.849866	-0.0347608	0.498791
P4HB	ENSG00000185624	7	ATF6,BDNF,CAPN1,DRAM1,FAM13A,FGFR2,LRG1	3	ATF6,CAPN1,LRG1	4	BDNF,DRAM1,FAM13A,FGFR2	DSI,ERBA2L,GIT,P4Hbeta,PDI,PDIA1,PO4DB,PO4HB,PROHB	prolyl 4-hydroxylase subunit beta [Source:HGNC Symbol;Acc:HGNC:8548]	chr17	81843159	81860694	-	protein_coding	0.853424	-0.595706	0.98004	-0.528917	0.983389	0.0792878	0.191875	-0.0309825	0.89067	-0.0296585	0.811918	-0.306448	0.965767	-0.0405772	0.635555	-0.119785	0.905986	-0.386986	0.999893	0.032661	0.491996	-1.13872	0.591811	-0.562147	0.373407	-0.0983495	0.682601	0.0724088	0.999298	-0.379289	0.64894	-0.334862	0.849866	-0.318058	0.608586
CNN3	ENSG00000117519	7	CHRNA5,CSNK1A1,ERBB3,LNX2,NKX21,NPR1,TLR2	3	CHRNA5,LNX2,NKX21	4	CSNK1A1,ERBB3,NPR1,TLR2		calponin 3 [Source:HGNC Symbol;Acc:HGNC:2157]	chr1	94896949	94927278	-	protein_coding	0.853424	0.673933	0.98004	0.044255	0.152597	-0.400516	0.989517	0.421285	0.89067	0.112585	0.922333	0.108231	0.335972	0.334067	0.899388	0.318367	0.905986	-0.0788598	0.999893	-0.0798465	0.540748	1.28054	0.591811	0.531762	0.756061	-0.167162	0.840778	0.0969865	0.999298	0.504152	0.650094	-0.197315	0.906869	-0.389626	0.498791
AC068860.1	ENSG00000279266	7	ATF6,CHRNA5,FZD4,NKX21,NPNT,SNX30,SOAT1	2	NKX21,NPNT	5	ATF6,CHRNA5,FZD4,SNX30,SOAT1			chr11	20131730	20135465	+	TEC	0.853424	0.637158	0.98004	0.010631	0.746509	-1.03679	0.989517	0.329018	0.776263	0.164998	0.661853	0.383978	0.704177	0.0943004	0.971742	-0.242797	0.905986	0.253097	0.999893	0.305417	0.860488	2.03638	0.885125	0.812988	0.402264	-0.451319	0.918071	0.690438	0.999298	-0.0277229	0.670485	-0.461291	0.928353	0.0705267	0.822377
CHAC1	ENSG00000128965	6	ATF6,HUWE1,MET,NKX21,SPNS1,TRP53	3	ATF6,SPNS1,TRP53	3	HUWE1,MET,NKX21	MGC4504	ChaC glutathione specific gamma-glutamylcyclotransferase 1 [Source:HGNC Symbol;Acc:HGNC:28680]	chr15	40952962	40956519	+	protein_coding	0.00368879	0.330898	0.98004	0.373763	3.05904E-05	-0.143634	0.989517	0.367903	0.996104	0.0686513	0.97723	0.138306	0.335972	0.487929	0.645155	-0.00654586	0.905986	-0.184203	0.999893	-0.309762	0.0215997	0.661419	0.591811	-0.0627979	0.625305	-0.142571	0.682601	0.0582381	0.999298	0.318317	0.610724	-0.193808	0.849866	-0.0983047	0.940215
FBLN5	ENSG00000140092	6	CSNK1A1,CTNNB1,ELF5,ITGB6,MET,NKX21	3	CTNNB1,MET,NKX21	3	CSNK1A1,ELF5,ITGB6	ARMD3,DANCE,EVEC,UP50	fibulin 5 [Source:HGNC Symbol;Acc:HGNC:3602]	chr14	91869441	91947823	-	protein_coding	0.0269124	1.32878	0.98004	0.586622	0.746509	-1.02684	0.989517	0.418267	0.84518	0.225297	0.661853	0.781299	0.335972	-0.133662	0.746818	-0.122697	0.905986	0.150277	0.938305	-0.833352	0.491996	1.96514	0.591811	-0.68322	0.421108	0.0760041	0.682601	0.364871	0.999298	-0.0875337	0.641261	0.442223	0.849866	-0.609899	0.557308
CFI	ENSG00000205403	6	ATG16L1,CHRNA5,ELF5,GLIS3,NR1D1,SPNS1	4	ATG16L1,CHRNA5,GLIS3,NR1D1	2	ELF5,SPNS1	C3b-INA,FI,IF,KAF	complement factor I [Source:HGNC Symbol;Acc:HGNC:5394]	chr4	109740694	109802179	-	protein_coding	0.0943932	-0.28711	0.0319586	0.0360221	0.29767	0.13299	0.989517	-0.122225	0.805465	-0.113605	0.661853	0.103699	0.261511	0.467888	0.640222	0.161241	0.905986	-0.201096	0.852583	-0.231563	0.0531135	-0.693323	0.591811	-0.210314	0.988051	-0.0245539	0.897663	-0.209262	0.999298	-0.000196667	0.879929	-0.246952	0.849866	-0.120227	0.498791
CD9	ENSG00000010278	6	ATP6V0E,BDNF,CTNNB1,ERBB3,NKX21,TRP53	4	BDNF,CTNNB1,NKX21,TRP53	2	ATP6V0E,ERBB3	BA2,MIC3,MRP-1,P24,TSPAN29	CD9 molecule [Source:HGNC Symbol;Acc:HGNC:1709]	chr12	6199715	6238271	+	protein_coding	0.53559	-0.27237	0.98004	-0.320556	3.52196E-07	-0.508558	0.989517	-0.580663	0.776263	-1.26588	0.661853	-1.05971	0.883244	-0.389807	0.635555	-1.06195	0.905986	-0.419563	0.999893	-0.0879115	0.0503776	-2.10297	0.591811	-0.198325	0.901403	0.00806923	0.882334	-0.438514	0.999298	-0.592475	0.610724	-0.188593	0.849866	-1.84668	0.498791
SPAG4	ENSG00000061656	6	CSNK1A1,DRAM1,ERBB3,KIDINS220,NKX21,TRP53	2	NKX21,TRP53	4	CSNK1A1,DRAM1,ERBB3,KIDINS220	CT127,SUN4	sperm associated antigen 4 [Source:HGNC Symbol;Acc:HGNC:11214]	chr20	35615892	35621049	+	protein_coding	0.853424	0.403044	0.982721	0.033362	1.25331E-06	0.107545	0.989517	0.214253	0.776263	-0.329916	0.661853	-1.14558	0.94891	-0.285191	0.84374	-0.330211	0.905986	0.311451	0.999893	0.05427	0.491996	2.20228	0.746433	0.775421	0.373407	1.4407	0.716052	0.875848	0.999298	-0.284962	0.627222	0.112462	0.86918	0.243984	0.761174
NDRG1	ENSG00000104419	6	ATP6V0E,BECN1,CDKN2B,ERBB3,NKX21,TRP53	4	BECN1,CDKN2B,NKX21,TRP53	2	ATP6V0E,ERBB3	CAP43,DRG1,NDR1,RTP,TDD5	N-myc downstream regulated 1 [Source:HGNC Symbol;Acc:HGNC:7679]	chr8	133237171	133297586	-	protein_coding	0.329451	-0.683335	0.98004	-0.407218	4.7E-10	0.0784126	0.989517	0.317815	0.776263	-0.388041	0.661853	0.33871	0.201932	-1.4669	0.635555	0.23454	0.955015	-0.0542454	0.999893	-0.788364	0.49687	-1.97776	0.591811	-0.804424	0.373407	0.563028	0.682601	0.292247	0.999298	-0.140621	0.610724	-0.320458	0.982452	-0.69263	0.5371
GNLY	ENSG00000115523	6	BECN1,CHRNA5,CISH,ELF5,RAD21,TRP53	5	BECN1,CISH,ELF5,RAD21,TRP53	1	CHRNA5	D2S69E,LAG-2,LAG2,NKG5,TLA519	granulysin [Source:HGNC Symbol;Acc:HGNC:4414]	chr2	85694291	85698854	+	protein_coding	0.907707	1.07956	0.98004	-1.2601	0.0331813	-0.130293	0.996253	-0.554206	0.995817	-0.293746	0.661853	0.904615	0.335972	-0.614487	0.788519	-0.317719	0.905986	-0.297979	0.999893	-0.712106	0.967901	2.63232	0.679054	0.786935	0.428524	0.52485	0.682601	0.366679	0.999298	0.175339	0.985349	-0.213407	0.849866	-0.826333	0.663467
DARS	ENSG00000115866	6	CHRNA5,ERBB3,NKX21,NPNT,NR1D1,TRP53	4	CHRNA5,NKX21,NR1D1,TRP53	2	ERBB3,NPNT		aspartyl-tRNA synthetase [Source:HGNC Symbol;Acc:HGNC:2678]	chr2	135906677	135985684	-	protein_coding	0.853424	-0.0911241	0.98004	0.435763	1.3863E-05	0.178045	0.989517	0.25275	0.988615	0.0572312	0.671554	-0.0194592	0.515779	0.282656	0.883493	-0.222176	0.905986	0.193884	0.999893	-0.916453	0.491996	0.330448	0.839704	1.03273	0.933565	0.220261	0.736177	0.0332942	0.999298	0.631692	0.707363	0.231775	0.849866	-0.0334254	0.895555
KYNU	ENSG00000115919	6	ERBB4,FZD4,NKX21,NPNT,NR1D1,TRP53	3	FZD4,NR1D1,TRP53	3	ERBB4,NKX21,NPNT		kynureninase [Source:HGNC Symbol;Acc:HGNC:6469]	chr2	142877498	143055832	+	protein_coding	0.853424	-0.146107	0.999902	-0.24537	0.00941836	-0.264283	0.989517	-0.0436623	0.974101	0.204427	0.661853	0.0299255	0.971979	0.0703618	0.635555	-0.258483	0.905986	0.0946788	0.999893	0.356473	0.491996	0.0924235	0.591811	0.637364	0.92695	0.378447	0.692447	0.0969385	0.999298	-0.0559255	0.631825	0.246939	0.849866	-0.23992	0.731759
SLC2A1	ENSG00000117394	6	BECN1,DRAM1,ERBB3,NKX21,SOAT1,TRP53	4	BECN1,NKX21,SOAT1,TRP53	2	DRAM1,ERBB3	CSE,DYT18,DYT9,GLUT,GLUT1,HTLVR	solute carrier family 2 member 1 [Source:HGNC Symbol;Acc:HGNC:11005]	chr1	42925375	42959173	-	protein_coding	0.853424	0.88864	0.990561	0.455857	1.04109E-11	0.538151	0.989517	0.986868	0.776263	0.44831	0.661853	0.457599	0.335972	-0.23434	0.635555	-0.105123	0.905986	1.10579	0.999893	1.01677	0.491996	1.19358	0.591811	0.547336	0.382295	1.44074	0.852807	0.466724	0.999298	-0.332252	0.635798	0.989098	0.849866	-0.0451267	0.979432
SLIRP	ENSG00000119705	6	BDNF,CHRNA5,HHIP,NR1D1,SNX30,TRP53	6	BDNF,CHRNA5,HHIP,NR1D1,SNX30,TRP53	0		C14orf156,DC50	SRA stem-loop interacting RNA binding protein [Source:HGNC Symbol;Acc:HGNC:20495]	chr14	77708071	77761104	+	protein_coding	0.321518	0.330839	0.993044	-0.785419	0.0015288	0.731786	0.989517	0.215507	0.776263	-0.274814	0.661853	-0.905388	0.775662	-0.672846	0.840718	-1.23402	0.905986	0.486233	0.999893	0.0813204	0.491996	0.298553	0.591811	0.970708	0.94959	2.82735	0.866663	1.39831	0.999298	-0.401783	0.610724	-0.227235	0.849866	1.34789	0.552333
SGCE	ENSG00000127990	6	ATG16L1,CHRNA5,NKX21,NR1D1,SNX30,TRP53	6	ATG16L1,CHRNA5,NKX21,NR1D1,SNX30,TRP53	0		DYT11	sarcoglycan epsilon [Source:HGNC Symbol;Acc:HGNC:10808]	chr7	94585230	94656209	-	protein_coding	0.853424	1.05722	0.98004	0.487578	0.000101785	-0.223314	0.989517	0.523606	0.986901	0.554858	0.99936	0.778166	0.335972	0.00597265	0.87855	0.380072	0.905986	1.41459	0.999893	1.16213	0.894343	1.26495	0.666356	0.983336	0.69946	1.25428	0.682601	0.731946	0.999298	-0.568044	0.610724	1.45295	0.849866	0.252766	0.568637
TXN	ENSG00000136810	6	ATF6,BDNF,CHRNA5,NR1D1,SNX30,TRP53	6	ATF6,BDNF,CHRNA5,NR1D1,SNX30,TRP53	0		TRX	thioredoxin [Source:HGNC Symbol;Acc:HGNC:12435]	chr9	110243811	110256640	-	protein_coding	0.646813	0.520774	0.98004	0.924713	3.93432E-05	0.102066	0.989517	-0.0576976	0.871696	0.660989	0.661853	2.34506	0.583492	-0.338082	0.635555	0.651942	0.905986	2.14335	0.999893	2.04826	0.491996	-0.450244	0.591811	1.81311	0.964897	1.05731	0.70137	1.47826	0.999298	0.563376	0.610724	2.87582	0.849866	1.1561	0.498791
RSL24D1	ENSG00000137876	6	BDNF,CHRNA5,LIPH,NR1D1,SNX30,TRP53	6	BDNF,CHRNA5,LIPH,NR1D1,SNX30,TRP53	0		C15orf15,HRP-L30-iso,L30,RPL24,RPL24L	ribosomal L24 domain containing 1 [Source:HGNC Symbol;Acc:HGNC:18479]	chr15	55180806	55197067	-	protein_coding	0.688687	0.336623	0.98004	-0.621483	0.000175633	-1.14509	0.989517	-0.270263	0.826111	-0.169725	0.661853	-1.25141	0.597786	-1.09634	0.938907	-1.00851	0.905986	-0.178762	0.999893	-0.266914	0.491996	-1.10816	0.591811	-0.707305	0.537209	-0.647979	0.747363	1.15214	0.999298	-0.225658	0.630077	0.249352	0.849866	4.6755	0.498791
FRMD6	ENSG00000139926	6	ERN1,FZD4,GSK3B,LRG1,MARCKS,TRP53	3	FZD4,LRG1,MARCKS	3	ERN1,GSK3B,TRP53	C14orf31,EX1,MGC17921,willin	FERM domain containing 6 [Source:HGNC Symbol;Acc:HGNC:19839]	chr14	51489137	51730727	+	protein_coding	0.853424	0.153885	0.98004	0.482351	0.0217691	-0.386465	0.989517	0.100938	0.776263	-0.233995	0.661853	-0.750021	0.335972	-0.236481	0.94309	-0.749897	0.905986	0.160906	0.999893	-0.219094	0.905368	0.533895	0.591811	-0.410625	0.554973	0.18634	0.682601	-1.00349	0.999298	-0.164536	0.610724	-0.152649	0.849866	0.0886018	0.830905
RCAN1	ENSG00000159200	6	CTNNB1,ELF5,ERBB3,FZD4,NPNT,TRP53	4	CTNNB1,ELF5,FZD4,TRP53	2	ERBB3,NPNT	DSCR1	regulator of calcineurin 1 [Source:HGNC Symbol;Acc:HGNC:3040]	chr21	34516445	34615142	-	protein_coding	0.406208	0.220714	0.980559	0.0871075	0.0254167	-0.390629	0.989517	-0.459617	0.935794	-0.592111	0.661853	-0.00685599	0.739541	-0.526791	0.828727	-0.0409748	0.905986	0.824513	0.999893	0.295541	0.491996	0.637911	0.591811	-0.708189	0.468051	-0.147919	0.762691	0.457439	0.999298	0.259104	0.842341	-0.194626	0.849866	-1.26885	0.934912
PLPP3	ENSG00000162407	6	ATF6,ERBB3,GSK3B,HUWE1,SPNS1,TRP53	2	ERBB3,HUWE1	4	ATF6,GSK3B,SPNS1,TRP53	LPP3,PAP-2b,PPAP2B	phospholipid phosphatase 3 [Source:HGNC Symbol;Acc:HGNC:9229]	chr1	56494747	56579568	-	protein_coding	0.681325	-0.769786	0.980559	-0.540623	0.000711305	0.274913	0.989517	-0.439075	0.950113	-0.0571357	0.661853	-0.605485	0.796259	-0.653443	0.635555	0.00586619	0.905986	-0.252806	0.999893	0.124243	0.00628422	-0.400956	0.591811	-0.141252	0.805986	-0.320669	0.8227	-0.057091	0.999298	-0.444682	0.69145	-0.385779	0.849866	-1.00774	0.853214
RAB3B	ENSG00000169213	6	ATF6,CTNNB1,NKX21,NPNT,TRIB3,TRP53	5	ATF6,CTNNB1,NKX21,TRIB3,TRP53	1	NPNT		RAB3B, member RAS oncogene family [Source:HGNC Symbol;Acc:HGNC:9778]	chr1	51907956	51990764	-	protein_coding	0.473826	-0.668918	0.98004	-0.185261	0.00254026	-0.251394	0.989517	-0.0801745	0.776263	-0.309003	0.661853	-0.544209	0.416904	-0.0710853	0.635555	-0.392499	0.905986	-0.474127	0.999893	0.0976659	0.280846	-0.486416	0.591811	-0.412071	0.476925	-0.170525	0.813295	-0.390371	0.999298	-0.594294	0.610724	-0.130536	0.908087	-0.000259807	0.967256
TM4SF1	ENSG00000169908	6	ATF6,CAPN1,ITGB6,NKX21,NPNT,TRP53	5	ATF6,CAPN1,ITGB6,NKX21,TRP53	1	NPNT	L6,M3S1	transmembrane 4 L six family member 1 [Source:HGNC Symbol;Acc:HGNC:11853]	chr3	149369022	149377865	-	protein_coding	0.815935	0.114158	0.98004	0.272679	0.000248052	0.029537	0.989517	0.327027	0.776263	-0.227134	0.972408	-0.189477	0.738173	0.131148	0.635555	-0.515939	0.905986	0.747147	0.999893	0.67415	0.491996	0.247855	0.591811	0.392116	0.685159	-0.327617	0.921028	0.441577	0.999298	0.0157953	0.856395	0.919043	0.849866	0.584877	0.550654
HSPB7	ENSG00000173641	6	BECN1,CTNNB1,ERBB3,KIDINS220,NKX21,TRP53	4	BECN1,CTNNB1,NKX21,TRP53	2	ERBB3,KIDINS220	cvHSP	heat shock protein family B (small) member 7 [Source:HGNC Symbol;Acc:HGNC:5249]	chr1	16014028	16019594	-	protein_coding	0.853424	-0.173102	0.98004	-0.230759	0.00328746	0.163754	0.989517	0.0519468	0.955806	0.25083	0.661853	-0.03321	0.889281	0.16748	0.762292	0.15715	0.905986	-0.292099	0.999893	-0.0268345	0.0531135	-0.230321	0.681143	-0.235317	0.373407	-0.0448878	0.788108	-0.0006877	0.999298	-0.0931446	0.610724	-0.211681	0.896773	0.0453433	0.718008
MAFF	ENSG00000185022	6	CHRNA5,NKX21,NPNT,NR1D1,SPNS1,TRP53	4	NKX21,NR1D1,SPNS1,TRP53	2	CHRNA5,NPNT	hMafF	MAF bZIP transcription factor F [Source:HGNC Symbol;Acc:HGNC:6780]	chr22	38201882	38216511	+	protein_coding	0.853424	-0.021786	0.98004	-0.286875	3.90508E-05	1.39164	0.989517	-0.309051	0.776263	0.573946	0.661853	-0.761066	0.335972	0.501521	0.635555	-0.306923	0.905986	-0.616157	0.999893	-0.702322	0.491996	0.303369	0.591811	0.25681	0.394445	0.571336	0.823583	0.25364	0.999298	0.728978	0.610724	0.256277	0.849866	-0.267333	0.756518
STRN3	ENSG00000196792	6	ACP6,CHAT,CHRNA5,FZD4,LNX2,TRIB3	6	ACP6,CHAT,CHRNA5,FZD4,LNX2,TRIB3	0		PPP2R6B,S/G2NA,SG2NA	striatin 3 [Source:HGNC Symbol;Acc:HGNC:15720]	chr14	30893799	31026401	-	protein_coding	0.933336	-0.835501	0.98004	0.798981	0.746509	0.140115	0.0318959	-0.652693	0.903188	0.245993	0.827349	-0.935701	0.335972	-0.185161	0.635555	-0.78452	0.999414	-0.225489	0.999893	0.13102	0.491996	0.0470965	0.591811	0.121849	0.968739	0.417043	0.682601	0.249946	0.999298	-0.329228	0.870243	0.205361	0.849866	-0.159636	0.731711
AC074281.1	ENSG00000225271	6	CHAT,CISH,FZD4,FZD6,NKD1,PLA2G15	5	CHAT,CISH,FZD6,NKD1,PLA2G15	1	FZD4			chrX	8980425	8982505	-	processed_pseudogene	0.853424	-0.306078	0.98004	0.597287	0.746509	-0.49085	0.989517	-0.312114	0.918534	-0.0307646	0.661853	-0.765064	0.335972	-0.19359	0.635555	-0.588424	0.905986	0.21621	0.999893	0.033541	0.491996	-0.058903	0.592973	0.720504	0.437221	0.080501	0.682601	0.000493044	0.999298	0.347283	0.824629	-0.199867	7.97457E-05	-0.355474	0.559471
SLC8A3	ENSG00000100678	6	ATF6,CHRNA5,NKX21,NPNT,SNX30,SOAT1	2	NKX21,NPNT	4	ATF6,CHRNA5,SNX30,SOAT1	NCX3	solute carrier family 8 member A3 [Source:HGNC Symbol;Acc:HGNC:11070]	chr14	70044217	70189070	-	protein_coding	0.853424	0.539673	0.980559	0.830151	0.894259	0.851678	0.989517	0.648207	0.776263	0.0098678	0.817341	-1.12267	0.520594	-0.143586	0.635555	0.617315	0.905986	-1.23552	0.999893	0.161585	0.491996	-1.27381	0.632579	0.113862	0.736862	-0.0143202	0.682601	0.0360976	0.999298	-0.500959	0.764399	-0.47988	0.849866	0.159311	0.498791
SALL4	ENSG00000101115	6	ATF6,CHRNA5,FZD4,NKX21,NPNT,SNX30	2	NKX21,NPNT	4	ATF6,CHRNA5,FZD4,SNX30	dJ1112F19.1,ZNF797	spalt like transcription factor 4 [Source:HGNC Symbol;Acc:HGNC:15924]	chr20	51782331	51802520	-	protein_coding	0.853424	0.229189	0.98004	-0.133701	0.746509	0.0213492	0.989517	0.355485	0.982001	0.765996	0.661853	-0.0607897	0.60892	0.436533	0.635555	0.311675	0.980367	0.478405	0.999893	0.230235	0.97674	0.316768	0.809133	-0.0588995	0.809298	0.492141	0.692007	-0.410471	0.999298	0.0169556	0.78857	0.510629	0.896997	0.142141	0.498791
BTG1	ENSG00000133639	6	ELF5,FGFR2,NKX21,NPNT,NR1D1,SNX30	4	ELF5,FGFR2,NR1D1,SNX30	2	NKX21,NPNT	APRO2	BTG anti-proliferation factor 1 [Source:HGNC Symbol;Acc:HGNC:1130]	chr12	92140278	92145897	-	protein_coding	0.847079	-0.327594	0.98004	-0.175852	0.0773425	-0.21082	0.989517	0.118963	0.776263	0.394672	0.661853	0.0407589	0.335972	0.018918	0.635555	-0.17135	0.905986	0.575919	0.999893	0.116385	0.82208	0.317015	0.810816	0.333822	0.82514	0.209684	0.927216	0.118382	0.999298	-0.497022	0.624744	0.0683986	0.849866	-0.0996506	0.552415
MRO	ENSG00000134042	6	ATF6,CHRNA5,FZD4,NKX21,NPNT,SNX30	2	NKX21,NPNT	4	ATF6,CHRNA5,FZD4,SNX30	B29,C18orf3,FLJ30140	maestro [Source:HGNC Symbol;Acc:HGNC:24121]	chr18	50795120	50825402	-	protein_coding	0.853424	-0.175645	0.98004	-0.519737	0.746509	0.310637	0.989517	-0.284727	0.776263	0.373969	0.740629	0.209258	0.335972	0.0389661	0.635555	0.363092	0.905986	0.488199	0.999893	-0.289726	0.491996	0.365476	0.83514	-0.19976	0.812437	0.183379	0.682601	0.254738	0.999298	-0.472404	0.651009	0.59216	0.983475	0.793917	0.513351
FREM2	ENSG00000150893	6	ATF6,CHRNA5,FZD4,NKX21,NPNT,SNX30	2	NKX21,NPNT	4	ATF6,CHRNA5,FZD4,SNX30	DKFZp686J0811	FRAS1 related extracellular matrix protein 2 [Source:HGNC Symbol;Acc:HGNC:25396]	chr13	38687129	38887131	+	protein_coding	0.853424	0.398619	0.98004	0.0161291	0.746509	-0.0717704	0.989517	-0.00107429	0.776263	0.289404	0.995721	0.219461	0.819848	-0.103165	0.635555	-0.914289	0.905986	0.148349	0.999893	-0.0172959	0.882478	-0.146274	0.931996	0.146056	0.373407	-0.317943	0.862645	-0.463748	0.999298	-0.50659	0.758119	-0.923888	0.849866	0.421981	0.565983
OR4K2	ENSG00000165762	6	ATF6,CHRNA5,FZD4,NPNT,SNX30,SOAT1	1	NPNT	5	ATF6,CHRNA5,FZD4,SNX30,SOAT1		olfactory receptor family 4 subfamily K member 2 [Source:HGNC Symbol;Acc:HGNC:14728]	chr14	19875142	19883932	+	protein_coding	0.853424	-0.44703	0.98004	-0.137588	0.672999	0.463767	0.989517	0.249406	0.992121	0.0220963	0.661853	-0.39417	0.583137	-0.537912	0.991442	-0.04073	0.905986	-0.116567	0.999893	-0.006969	0.53001	0.128902	0.821004	0.315478	0.800317	0.0845998	0.682601	-0.535404	0.999298	0.688413	0.610724	-0.0276308	0.849866	-0.245973	0.498791
GOLIM4	ENSG00000173905	6	ATP6V1C2,CHRNA5,LNX2,MARCKS,NPNT,TRIB3	5	ATP6V1C2,CHRNA5,LNX2,MARCKS,TRIB3	1	NPNT	GIMPC,GOLPH4,GPP130,P138	golgi integral membrane protein 4 [Source:HGNC Symbol;Acc:HGNC:15448]	chr3	168008677	168095975	-	protein_coding	0.853424	-0.155017	0.98004	0.131905	0.746509	-0.4792	0.989517	0.0681112	0.825799	-0.0531419	0.661853	0.227081	0.335972	0.0189132	0.635555	0.00799433	0.905986	0.172572	0.999893	0.188182	0.795655	0.350993	0.938737	-0.740645	0.437437	-0.0972399	0.985563	0.267923	0.999298	0.0848669	0.614851	-0.295084	0.8919	0.3515	0.896064
OR5AN1	ENSG00000176495	6	CHRNA5,FZD4,NKX21,NPNT,SNX30,SOAT1	2	NKX21,NPNT	4	CHRNA5,FZD4,SNX30,SOAT1		olfactory receptor family 5 subfamily AN member 1 [Source:HGNC Symbol;Acc:HGNC:15255]	chr11	59358895	59371714	+	protein_coding	0.853424	0.666433	0.98004	-0.213734	0.746509	0.0241048	0.989517	0.0350301	0.91912	-0.824487	0.661853	-0.223869	0.335972	0.422199	0.635555	-0.542104	0.905986	0.504754	0.999893	-0.307522	0.929486	0.0925046	0.803644	-0.391101	0.378796	-0.132663	0.976405	-0.128114	0.999298	-0.107954	0.79217	-0.25073	0.885509	-0.451423	0.823022
THAP5	ENSG00000177683	6	CHRNA5,LNX2,MAP4K3,MARCKS,NPNT,TRIB3	4	CHRNA5,LNX2,MARCKS,TRIB3	2	MAP4K3,NPNT	DKFZp313O1132	THAP domain containing 5 [Source:HGNC Symbol;Acc:HGNC:23188]	chr7	108562227	108569750	-	protein_coding	0.853424	-0.289504	0.98004	0.340222	0.746509	0.0786265	0.731916	-0.841762	0.776263	-0.686207	0.661853	-0.267919	0.335972	-0.456911	0.635555	0.13466	0.905986	-0.646324	0.999893	0.582822	0.958274	-1.6621	0.719756	-0.156493	0.825968	0.166785	0.876351	0.0491015	0.999298	0.877601	0.610724	0.00921029	0.849866	-0.0963596	0.524466
NUDT19	ENSG00000213965	6	CHRNA5,LNX2,MAP4K4,MARCKS,NPNT,TRIB3	4	CHRNA5,LNX2,MARCKS,TRIB3	2	MAP4K4,NPNT	RP2	nudix hydrolase 19 [Source:HGNC Symbol;Acc:HGNC:32036]	chr19	32691961	32713796	+	protein_coding	0.853424	0.713497	0.98004	0.306859	0.746509	0.0432413	0.717688	-0.307591	0.776263	0.146803	0.80894	-0.177312	0.335972	-0.42883	0.635555	0.286208	0.905986	-0.26099	0.999893	0.0386339	0.491996	0.281501	0.591811	-0.843169	0.451627	-0.50099	0.682601	-0.080957	0.999298	-0.864246	0.628635	-0.155237	0.874808	-0.0768003	0.498791
LINC00472	ENSG00000233237	6	ATF6,FZD4,NKX21,NPNT,SOAT1,SPNS1	3	NKX21,NPNT,SPNS1	3	ATF6,FZD4,SOAT1	C6orf155,dJ288M22.3,FLJ13189	long intergenic non-protein coding RNA 472 [Source:HGNC Symbol;Acc:HGNC:21380]	chr6	71344586	71420769	-	lincRNA	0.969898	0.40406	0.98004	0.561971	0.682472	-0.647898	0.989517	0.203623	0.776263	0.178246	0.661853	0.27311	0.585688	0.333637	0.635555	0.394407	0.905986	0.25473	0.999893	0.0431547	0.987597	0.811313	0.713511	0.279324	0.394445	0.240711	0.997136	0.233175	0.999298	0.187429	0.914875	0.15426	0.907222	-0.85638	0.705829
APOBEC3C	ENSG00000244509	6	ATF6,BDNF,CDKN2B,CHRNA5,GSK3B,NPNT	5	ATF6,BDNF,CDKN2B,CHRNA5,GSK3B	1	NPNT	APOBEC1L,ARDC2,ARDC4,ARP5,bK150C2.3,PBI	apolipoprotein B mRNA editing enzyme catalytic subunit 3C [Source:HGNC Symbol;Acc:HGNC:17353]	chr22	39014083	39020352	+	protein_coding	0.853424	-0.226212	0.98004	-0.629187	0.522698	0.521869	0.989517	-0.172354	0.903912	-0.0333263	0.661853	-0.0995794	0.335972	0.407165	0.635555	0.233612	0.905986	0.295587	0.832829	0.230237	0.667995	-0.19097	0.591811	-0.910517	0.849664	0.608313	0.682601	-0.15093	0.999298	-0.188964	0.610724	-0.0807042	0.849866	0.115926	0.498791
CARMN	ENSG00000249669	6	ATF6,ERBB4,GNAI1,GNAI2,NKX21,NPNT	5	ERBB4,GNAI1,GNAI2,NKX21,NPNT	1	ATF6	CARMEN,MIR143HG	cardiac mesoderm enhancer-associated non-coding RNA [Source:HGNC Symbol;Acc:HGNC:42872]	chr5	149406833	149432835	+	lincRNA	0.43246	1.25059	0.98004	0.412041	0.886249	-0.13617	0.989517	0.708512	0.776263	-0.36733	0.985513	0.231453	0.622454	-0.101466	0.635555	0.741864	0.905986	-0.57958	0.999893	-0.365808	0.132509	1.29536	0.110447	-0.244156	0.373407	-0.00845794	0.682601	0.723052	0.999298	0.40388	0.610724	0.554075	0.849866	-0.40577	0.498791
AC008567.1	ENSG00000260112	6	ATF6,FZD4,NKX21,NPNT,SNX30,SOAT1	2	NKX21,NPNT	4	ATF6,FZD4,SNX30,SOAT1			chr19	9518150	9519341	+	processed_pseudogene	0.853424	0.639418	0.98004	0.542381	0.746509	-0.179521	0.989517	0.760069	0.776263	0.109373	0.661853	0.273815	0.798385	0.729635	0.79005	0.181258	0.905986	-0.00753936	0.999893	-0.700763	0.908801	0.65006	0.591811	0.153151	0.448421	0.335001	0.688009	-0.113262	0.999298	0.753199	0.741976	0.272496	0.849866	-0.0856141	0.498791
AL449403.2	ENSG00000275465	6	ATF6,CHRNA5,FZD4,NPNT,SNX30,SOAT1	1	NPNT	5	ATF6,CHRNA5,FZD4,SNX30,SOAT1			chr9	96106661	96116411	-	lincRNA	0.853424	-0.510042	0.98004	-0.356882	0.746509	0.122761	0.9972	-0.290394	0.776263	-0.104034	0.661853	0.232535	0.335972	-0.127989	0.635555	-0.284829	0.905986	-0.216967	0.999893	-0.188111	0.886834	0.502207	0.870522	0.286864	0.382295	-0.0975263	0.779792	-0.423088	0.999298	-0.0974059	0.97921	-0.460568	0.849866	0.24863	0.530203
LSS	ENSG00000160285	6	CHRNA5,ERBB3,KIDINS220,NKX21,NR1D1,TTF1	2	ERBB3,KIDINS220	4	CHRNA5,NKX21,NR1D1,TTF1	OSC	lanosterol synthase [Source:HGNC Symbol;Acc:HGNC:6708]	chr21	46188141	46228824	-	protein_coding	0.853424	0.193264	0.98004	-0.395681	0.555147	-1.12845	0.989517	-0.409383	0.776263	-0.223502	0.661853	-1.16213	0.608959	-1.38241	0.635555	-0.666744	0.905986	0.468357	0.999893	-0.164179	0.491996	-0.255381	0.653706	-0.479908	0.801438	-0.262236	0.682601	-0.11027	0.999298	-0.622308	0.610724	-0.381366	0.866299	-1.28248	0.986835
ESM1	ENSG00000164283	6	CHRNA5,DSP,ERBB3,NKX21,SOAT1,TTF1	5	CHRNA5,DSP,ERBB3,NKX21,SOAT1	1	TTF1		endothelial cell specific molecule 1 [Source:HGNC Symbol;Acc:HGNC:3466]	chr5	54977864	54985663	-	protein_coding	0.989482	-0.576141	0.98004	0.341486	0.918335	-1.17315	0.989517	-0.0649959	0.962523	-0.452919	0.960516	-1.26039	0.201932	-1.45995	0.81812	-1.22893	0.905986	0.0297216	0.999893	-0.117948	0.491996	-0.117046	0.672451	-0.436506	0.779603	-0.255502	0.688009	0.47469	0.999298	0.19716	0.623501	0.758698	0.849866	0.402833	0.602547
DCBLD2	ENSG00000057019	6	ATP6V1C2,CHRNA5,LNX2,MARCKS,NKX21,TRIB3	6	ATP6V1C2,CHRNA5,LNX2,MARCKS,NKX21,TRIB3	0		CLCP1,ESDN	discoidin, CUB and LCCL domain containing 2 [Source:HGNC Symbol;Acc:HGNC:24627]	chr3	98795941	98901689	-	protein_coding	0.962585	-0.106863	0.98004	-0.454944	0.746509	-0.38213	0.989517	0.654599	0.776263	-0.56337	0.661853	-0.0279646	0.335972	-1.23825	0.635555	-1.08343	0.905986	0.567724	0.999893	-0.268957	0.491996	0.488452	0.876445	-0.0558886	0.373407	0.593439	0.920384	0.604763	0.999298	0.844504	0.610724	0.106529	0.932051	0.919443	0.852307
VMP1	ENSG00000062716	6	CHRNA5,HHIP,NKX21,NR1D1,SNX30,TRP53	6	CHRNA5,HHIP,NKX21,NR1D1,SNX30,TRP53	0		EPG3,TANGO5,TMEM49	vacuole membrane protein 1 [Source:HGNC Symbol;Acc:HGNC:29559]	chr17	59707465	59841092	+	protein_coding	0.853424	0.44869	0.98004	0.680737	0.0404095	-0.124877	0.989517	0.598837	0.883716	-0.533138	0.737331	0.0659658	0.679593	0.349475	0.918424	-1.0691	0.905986	0.928478	0.999893	0.327193	0.977006	-0.0677342	0.723401	0.408826	0.66033	1.77742	0.833934	0.307137	0.999298	-0.615703	0.610724	0.105948	0.849866	-1.23899	0.498791
SLC6A15	ENSG00000072041	6	CHRNA5,GSK3B,MARCKS,NKX21,SNX30,TRIB3	4	CHRNA5,MARCKS,SNX30,TRIB3	2	GSK3B,NKX21	FLJ10316,hv7-3,NTT73,SBAT1,V7-3	solute carrier family 6 member 15 [Source:HGNC Symbol;Acc:HGNC:13621]	chr12	84859488	84912876	-	protein_coding	0.853424	-0.347531	0.98004	-0.693008	0.746509	-0.634722	0.989517	-0.461342	0.776263	-1.54327	0.7961	0.021019	0.572241	-0.369298	0.635555	0.0259303	0.905986	-0.807409	0.999893	-0.408916	0.572191	0.266759	0.6664	-0.400948	0.800124	0.00367511	0.751289	0.605718	0.999298	-0.529809	0.616878	-0.572098	0.849866	-1.9157	0.656607
IPCEF1	ENSG00000074706	6	ATF6,CHRNA5,FZD4,NKX21,NPNT,RAD21	3	NKX21,NPNT,RAD21	3	ATF6,CHRNA5,FZD4	KIAA0403,PIP3-E	interaction protein for cytohesin exchange factors 1 [Source:HGNC Symbol;Acc:HGNC:21204]	chr6	154154609	154356766	-	protein_coding	0.853424	-0.266792	0.98004	0.140393	0.826646	-0.134559	0.989517	-0.207027	0.776263	-0.369255	0.835224	-0.361661	0.973201	-0.251737	0.635555	-0.315157	0.940005	0.216467	0.999893	0.224491	0.491996	0.112809	0.77616	0.129479	0.549631	-0.232044	0.682601	-0.132174	0.999298	0.058204	0.766263	0.220978	0.849866	-0.363718	0.498791
XRCC5	ENSG00000079246	6	ATF6,CHRNA5,NKX21,NPR1,SH3RF1,SLC6A14	3	ATF6,CHRNA5,SLC6A14	3	NKX21,NPR1,SH3RF1	KARP-1,KU80,Ku86,KUB2	X-ray repair cross complementing 5 [Source:HGNC Symbol;Acc:HGNC:12833]	chr2	216107464	216206303	+	protein_coding	0.853424	0.834337	0.98004	-0.630592	0.0598106	-0.406288	0.989517	0.0667854	0.776263	-0.691488	0.661853	0.793823	0.335972	0.380005	0.635555	0.622721	0.905986	0.823793	0.999893	-0.566984	0.491996	1.26728	0.591811	-0.143598	0.537342	-0.171655	0.682601	0.210874	0.999298	0.33213	0.610724	-0.498718	0.971167	-0.641624	0.498791
ANKRD10	ENSG00000088448	6	CHRNA5,FZD4,LNX2,NKX21,TGIF1,TRIB3	5	CHRNA5,FZD4,LNX2,TGIF1,TRIB3	1	NKX21	FLJ20093	ankyrin repeat domain 10 [Source:HGNC Symbol;Acc:HGNC:20265]	chr13	110878540	110915069	-	protein_coding	0.853424	-0.0417757	0.98004	-0.480199	0.828503	0.00287654	0.287834	0.0889755	0.880793	0.096807	0.661853	-0.200405	0.335972	-0.0229431	0.635555	0.171791	0.905986	-0.238923	0.999893	0.0548139	0.770662	-0.163099	0.639415	0.081131	0.378796	-0.438922	0.682601	-0.0565	0.999298	-0.171259	0.610724	-0.02636	0.849866	-0.180383	0.707199
TYRP1	ENSG00000107165	6	CHRNA5,CSNK1A1,ELF5,ITGB6,NKX21,SNX30	3	CHRNA5,NKX21,SNX30	3	CSNK1A1,ELF5,ITGB6	b-PROTEIN,CAS2,CATB,GP75,OCA3,TRP,TYRP	tyrosinase related protein 1 [Source:HGNC Symbol;Acc:HGNC:12450]	chr9	12693435	12710290	+	protein_coding	0.853424	-0.238998	0.98004	0.269217	0.746509	0.135678	0.989517	-0.511581	0.916002	-0.0841898	0.916675	-0.107442	0.75557	-0.213324	0.741645	0.198391	0.905986	-0.258368	0.999893	0.150572	0.491996	-0.338258	0.734248	-0.0236535	0.961721	-0.0943097	0.923414	-0.276259	0.999298	-0.10836	0.959492	-0.281788	0.959998	0.359077	0.94422
TMEM33	ENSG00000109133	6	CHRNA5,FZD4,LNX2,NKX21,SNX30,TRIB3	5	CHRNA5,FZD4,LNX2,SNX30,TRIB3	1	NKX21	FLJ10525	transmembrane protein 33 [Source:HGNC Symbol;Acc:HGNC:25541]	chr4	41935120	41960572	+	protein_coding	0.853424	-0.0574988	0.98004	0.133374	0.779261	0.266415	0.989517	0.0556881	0.776263	-0.0371715	0.80445	-0.0659982	0.335972	0.180919	0.635555	0.0215708	0.905986	-0.163034	0.999893	-0.0272703	0.491996	-0.419308	0.769482	-0.158855	0.859906	-0.238098	0.938934	-0.150545	0.999298	-0.131276	0.610724	-0.0258535	0.849866	-0.154844	0.753077
EREG	ENSG00000124882	6	CELSR2,ERN1,FZD4,GSK3B,MARCKS,NKX21	2	FZD4,MARCKS	4	CELSR2,ERN1,GSK3B,NKX21	ER	epiregulin [Source:HGNC Symbol;Acc:HGNC:3443]	chr4	74365143	74388751	+	protein_coding	0.522001	-0.506012	0.98004	-0.242249	0.746509	0.0312864	0.989517	-0.135439	0.776263	0.178475	0.818693	-0.211641	0.655911	0.131178	0.635555	0.0504656	0.905986	-0.155349	0.999893	0.213965	0.315923	-0.553539	0.706571	0.0942183	0.650967	-0.270713	0.682601	0.211219	0.999298	-0.384077	0.610724	0.176114	0.911279	0.203637	0.500357
COPB1	ENSG00000129083	6	BDNF,CHRNA5,FZD4,LNX2,NKX21,SNX30	4	CHRNA5,FZD4,LNX2,SNX30	2	BDNF,NKX21	COPB	coatomer protein complex subunit beta 1 [Source:HGNC Symbol;Acc:HGNC:2231]	chr11	14457506	14499895	-	protein_coding	0.951749	-0.322769	0.98004	-0.0618987	0.746509	0.308099	0.96207	0.0849341	0.78068	0.153466	0.661853	0.275723	0.335972	0.307484	0.635555	0.378078	0.905986	0.754414	0.999893	0.0472049	0.491996	-0.0606922	0.750473	0.428737	0.806178	0.452227	0.682601	-0.41339	0.999298	-0.156588	0.993092	0.0276877	0.855661	-0.267502	0.509891
IL33	ENSG00000137033	6	ANK3,ERBB3,FZD4,GNAI2,NKX21,SOAT1	3	ERBB3,FZD4,SOAT1	3	ANK3,GNAI2,NKX21	C9orf26,DKFZp586H0523,DVS27,IL1F11,NF-HEV	interleukin 33 [Source:HGNC Symbol;Acc:HGNC:16028]	chr9	6215786	6257983	+	protein_coding	0.853424	0.0230015	0.98004	0.611507	0.746509	-0.231071	0.989517	0.00541945	0.776263	-0.00201162	0.661853	0.241487	0.928517	0.163538	0.635555	-0.113076	0.905986	0.448533	0.999893	0.333646	0.491996	-0.0606104	0.591811	0.457749	0.373407	0.615921	0.691694	0.155597	0.999298	-0.0634144	0.610724	0.750302	0.849866	-0.819522	0.853322
CPNE8	ENSG00000139117	6	CHAT,CHRNA5,LNX2,MARCKS,NKX21,TRIB3	5	CHAT,CHRNA5,LNX2,MARCKS,TRIB3	1	NKX21		copine 8 [Source:HGNC Symbol;Acc:HGNC:23498]	chr12	38652185	38907430	-	protein_coding	0.853424	-0.495037	0.98004	-0.522417	0.726137	-0.00952227	0.989517	-0.427985	0.967908	-0.0767039	0.99936	-0.243454	0.404554	-0.445494	0.635555	0.233635	0.942064	0.143081	0.999893	0.725567	0.853837	-0.792972	0.781614	0.080967	0.394445	0.315198	0.998458	0.3748	0.999298	-0.552805	0.978445	0.252731	0.849866	0.196154	0.807823
TPM1	ENSG00000140416	6	BDNF,CSNK1A1,ITGB6,KIDINS220,NKX21,NPNT	3	BDNF,NKX21,NPNT	3	CSNK1A1,ITGB6,KIDINS220	C15orf13,CMH3	tropomyosin 1 [Source:HGNC Symbol;Acc:HGNC:12010]	chr15	63042632	63071915	+	protein_coding	0.853424	0.235662	0.98004	-0.404895	0.297176	-0.204913	0.989517	-0.141176	0.927573	-0.569487	0.749281	0.123512	0.382177	-0.91081	0.635555	-0.405179	0.905986	0.960671	0.999893	0.204908	0.93768	0.27282	0.591811	-0.0424674	0.973239	0.941626	0.921401	-0.0272533	0.999298	-0.117767	0.610724	0.544612	0.849866	-0.398231	0.921306
CLTC	ENSG00000141367	6	CHAT,HLF,LRG1,MARCKS,NKX21,TRIB3	5	CHAT,HLF,LRG1,MARCKS,TRIB3	1	NKX21	CLTCL2,Hc	clathrin heavy chain [Source:HGNC Symbol;Acc:HGNC:2092]	chr17	59619689	59696956	+	protein_coding	0.954038	0.510335	0.98004	-0.990206	0.0507838	0.154399	0.989517	0.317833	0.776263	-0.0425259	0.661853	-0.127054	0.335972	0.53994	0.656797	0.332355	0.905986	-0.297584	0.999893	0.421338	0.927106	0.40484	0.591811	0.381826	0.799798	0.514683	0.682601	0.0159735	0.999298	0.144527	0.610724	0.502289	0.849866	0.198023	0.837632
CRABP2	ENSG00000143320	6	CHRNA5,DSP,IVD,NKX21,NPR1,SOAT1	6	CHRNA5,DSP,IVD,NKX21,NPR1,SOAT1	0		CRABP-II	cellular retinoic acid binding protein 2 [Source:HGNC Symbol;Acc:HGNC:2339]	chr1	156699606	156705816	-	protein_coding	0.853424	-0.701597	0.98004	-0.229589	0.625995	-0.294887	0.989517	-0.200494	0.949296	-0.490694	0.685521	-0.384758	0.335972	-1.20356	0.793586	-0.663157	0.905986	-0.589253	0.999893	0.111364	0.358422	-0.167389	0.810028	-0.361453	0.373407	0.788802	0.682601	0.0206001	0.999298	-0.298109	0.945423	-0.00143404	0.935495	-1.10803	0.765799
PLK2	ENSG00000145632	6	APC,BDNF,GSK3B,NKX21,NPR1,SH3RF1	0		6	APC,BDNF,GSK3B,NKX21,NPR1,SH3RF1	SNK	polo like kinase 2 [Source:HGNC Symbol;Acc:HGNC:19699]	chr5	58453982	58460260	-	protein_coding	0.853424	-0.528558	0.99749	-0.101437	0.791333	0.396929	0.989517	0.0303435	0.960451	0.038262	0.875785	-0.268458	0.964907	-0.122335	0.721714	0.0556934	0.905986	-0.321785	0.999893	-0.0976783	0.491996	-0.68287	0.591811	-0.156016	0.714402	-0.250724	0.682601	-0.085082	0.999298	-0.0515923	0.869455	-0.177411	0.849866	-0.0979955	0.498791
CXorf36	ENSG00000147113	6	CHRNA5,FZD4,NKX21,NPNT,SNX30,SOAT1	2	NKX21,NPNT	4	CHRNA5,FZD4,SNX30,SOAT1	DIA1R,FLJ14103	chromosome X open reading frame 36 [Source:HGNC Symbol;Acc:HGNC:25866]	chrX	45148374	45200901	-	protein_coding	0.853424	0.313811	0.986386	-0.598511	0.746509	-0.567449	0.99682	-0.0747332	0.776263	-0.604249	0.661853	-0.919569	0.387594	-0.362243	0.94309	-0.643398	0.969095	-0.471743	0.999893	-0.371291	0.907711	0.114369	0.95759	-0.435578	0.745639	0.20586	0.873168	0.00116289	0.999298	-0.395724	0.881495	-0.346854	0.981787	-0.964276	0.498791
PPP1R14A	ENSG00000167641	6	CSNK1A1,CTNNB1,DRAM1,ERBB3,KIDINS220,NKX21	2	CTNNB1,NKX21	4	CSNK1A1,DRAM1,ERBB3,KIDINS220	CPI-17,PPP1INL	protein phosphatase 1 regulatory inhibitor subunit 14A [Source:HGNC Symbol;Acc:HGNC:14871]	chr19	38251237	38256591	-	protein_coding	0.853424	-0.0252476	0.98004	-0.257363	0.806465	0.00219957	0.989517	-0.153909	0.776263	0.0676848	0.661853	-0.00561912	0.634986	0.0528557	0.951768	0.0641112	0.905986	0.259231	0.999893	0.11542	0.491996	0.108196	0.75729	0.375507	0.621316	0.297589	0.682601	-0.221879	0.999298	-0.0172208	0.623501	-0.163942	0.849866	-0.297904	0.569421
HAS2	ENSG00000170961	6	CHRNA5,LNX2,MARCKS,NKX21,SNX30,TRIB3	6	CHRNA5,LNX2,MARCKS,NKX21,SNX30,TRIB3	0			hyaluronan synthase 2 [Source:HGNC Symbol;Acc:HGNC:4819]	chr8	121612116	121641390	-	protein_coding	0.853424	-0.555921	0.98004	0.0492734	0.805965	0.481987	0.989517	-0.0410253	0.955669	-0.0569248	0.661853	-0.300981	0.335972	-0.0216092	0.635555	-0.0145514	0.916408	-0.305828	0.999893	-0.00381505	0.491996	-0.482342	0.733328	-0.474935	0.677889	-0.0858159	0.773981	0.10072	0.999298	-0.0907381	0.870041	-0.357756	0.853391	-0.0686161	0.951718
KCTD12	ENSG00000178695	6	CHRNA5,FZD4,FZD7,MYRF,NKX21,SNX30	5	CHRNA5,FZD4,FZD7,MYRF,SNX30	1	NKX21	C13orf2,KIAA1778,PFET1	potassium channel tetramerization domain containing 12 [Source:HGNC Symbol;Acc:HGNC:14678]	chr13	76880166	76886390	-	protein_coding	0.853424	0.288235	0.982721	-0.635337	0.746509	-0.169162	0.989517	0.72487	0.881822	0.998007	0.661853	1.23251	0.335972	0.218261	0.635555	-0.966695	0.905986	0.71969	0.999893	-0.182588	0.491996	-0.045206	0.591811	0.115638	0.382295	1.10372	0.795118	0.860156	0.999298	1.12279	0.614851	0.916195	0.935524	0.94202	0.498791
CALR	ENSG00000179218	6	ATF6,ATP6V1C2,BDNF,MARCKS,NKX21,TRIB3	5	ATF6,ATP6V1C2,BDNF,MARCKS,TRIB3	1	NKX21	cC1qR,CRT,FLJ26680,RO,SSA	calreticulin [Source:HGNC Symbol;Acc:HGNC:1455]	chr19	12938607	12944489	+	protein_coding	0.853424	-0.338182	0.98004	-0.305165	0.136078	-0.413596	0.989517	-0.253302	0.904495	-0.649711	0.661853	-0.0762368	0.787357	0.135044	0.66225	-0.587236	0.963228	-0.157893	0.999893	-0.153599	0.833911	0.213069	0.591811	-0.0480724	0.373407	0.146315	0.682601	0.129611	0.999298	0.0259431	0.778488	-0.47927	0.849866	0.596758	0.732785
PLD5	ENSG00000180287	6	ATF6,CHRNA5,FZD4,NKX21,NPNT,SNX30	2	NKX21,NPNT	4	ATF6,CHRNA5,FZD4,SNX30	FLJ40773	phospholipase D family member 5 [Source:HGNC Symbol;Acc:HGNC:26879]	chr1	242082986	242524696	-	protein_coding	0.853424	0.80896	0.98004	0.0829039	0.746509	-0.268025	0.989517	0.176031	0.925613	-0.805964	0.721926	-0.45467	0.590007	0.00475937	0.704837	-0.192044	0.905986	-0.173175	0.999893	-0.320313	0.91245	0.0999054	0.928403	0.134574	0.696279	0.117907	0.720223	0.263307	0.999298	0.762153	0.810536	-0.207677	0.984085	0.0126196	0.97483
TNFSF15	ENSG00000181634	6	DSP,FZD4,NKX21,SNX30,SPNS1,TRIB3	4	FZD4,SNX30,SPNS1,TRIB3	2	DSP,NKX21	MGC129934,MGC129935,TL1,TL1A,VEGI,VEGI192A	TNF superfamily member 15 [Source:HGNC Symbol;Acc:HGNC:11931]	chr9	114784635	114806126	-	protein_coding	0.264309	1.11696	0.98004	0.749494	0.466523	0.0935776	0.989517	0.80393	0.790276	-0.707335	0.946754	-0.202863	0.335972	-0.601493	0.635555	-0.731458	0.935555	0.365024	0.999893	-0.263836	0.491996	1.4609	0.998486	1.11974	0.518066	0.226432	0.889689	1.22376	0.999298	0.81989	0.873979	1.28897	0.849866	0.14602	0.665343
AC079140.2	ENSG00000250321	6	ATF6,CHRNA5,FZD4,NKX21,NPNT,SNX30	2	NKX21,NPNT	4	ATF6,CHRNA5,FZD4,SNX30			chr4	342821	342962	-	processed_pseudogene	0.853424	0.743851	0.980559	-0.129792	0.746509	-0.615674	0.989517	-0.274258	0.776263	0.291224	0.951857	-0.0429564	0.535792	0.402044	0.930777	0.0648657	0.905986	0.69447	0.999893	0.0651681	0.725484	0.699699	0.591811	-0.184604	0.373407	1.00245	0.695517	-0.76454	0.999298	-0.0626108	0.610724	-0.439228	0.849866	-0.831178	0.530058
EPPK1	ENSG00000261150	6	ATF6,CHRNA5,FZD4,NKX21,SNX30,SOAT1	1	NKX21	5	ATF6,CHRNA5,FZD4,SNX30,SOAT1	EPIPL1	epiplakin 1 [Source:HGNC Symbol;Acc:HGNC:15577]	chr8	143857324	143878464	-	protein_coding	0.853424	1.32449	0.98004	-0.0167241	0.993007	0.0307376	0.989517	-0.0159825	0.776263	0.0753292	0.97723	0.699822	0.431426	-0.183886	0.635555	0.55329	0.905986	0.229856	0.999893	-0.0730243	0.604455	0.0354241	0.790618	0.612243	0.373407	0.976609	0.861138	0.380982	0.999298	0.833911	0.686719	-0.445439	0.849866	0.0059398	0.974742
MMP12	ENSG00000262406	6	CHRNA5,CSNK1A1,FGFR2,LIPH,LNX2,NKX21	6	CHRNA5,CSNK1A1,FGFR2,LIPH,LNX2,NKX21	0		HME	matrix metallopeptidase 12 [Source:HGNC Symbol;Acc:HGNC:7158]	chr11	102862736	102875034	-	protein_coding	0.853424	0.202294	0.98004	0.521016	0.746509	0.058717	0.989517	0.442107	0.776263	0.235847	0.661853	0.490959	0.335972	0.168412	0.635555	0.163357	0.905986	-0.125836	0.999893	0.534101	0.491996	0.426136	0.741681	1.47648	0.373407	0.203672	0.682601	-0.16207	0.999298	-1.18145	0.610724	-0.392808	0.849866	-1.81703	0.498791
AHNAK	ENSG00000124942	6	ERBB3,ERN1,IL4RA,IVD,LRP5,NR1D1	4	ERBB3,IL4RA,IVD,LRP5	2	ERN1,NR1D1	MGC5395	AHNAK nucleoprotein [Source:HGNC Symbol;Acc:HGNC:347]	chr11	62433542	62546835	-	protein_coding	0.333736	0.991698	0.982721	0.27508	0.0849433	-0.674283	0.989517	0.702971	0.776263	-0.417942	0.661853	0.0757835	0.654933	0.812871	0.833892	-0.344217	0.905986	0.39703	0.999893	0.307531	0.491996	-0.45374	0.591811	-0.0760217	0.902279	0.149801	0.886152	-0.127283	0.999298	0.16971	0.896633	0.433167	0.849866	0.634737	0.94052
DYNC1H1	ENSG00000197102	6	ATF6,ERBB3,NKX21,NR1D1,SOAT1,TRP53	3	ATF6,ERBB3,SOAT1	3	NKX21,NR1D1,TRP53	CMT2O,DHC1,DNCH1,Dnchc1,DNCL,DNECL,HL-3,p22	dynein cytoplasmic 1 heavy chain 1 [Source:HGNC Symbol;Acc:HGNC:2961]	chr14	101964528	102050791	+	protein_coding	0.853424	0.0983506	0.98004	0.101532	0.0299029	-0.0193834	0.989517	-0.00992282	0.776263	0.30323	0.661853	-0.056124	0.961584	0.160564	0.635555	0.0055533	0.905986	-0.108378	0.999893	-0.0285885	0.815463	-0.0631051	0.591811	-0.0344221	0.772546	-0.390666	0.960327	-0.238733	0.999298	0.440923	0.610724	-0.469207	0.849866	0.0618162	0.498791
IFI6	ENSG00000126709	6	ATF6,HLF,HOPX,LIPH,MARCKS,RAD21	5	HLF,HOPX,LIPH,MARCKS,RAD21	1	ATF6	6-16,FAM14C,G1P3,IFI-6-16,IFI616	interferon alpha inducible protein 6 [Source:HGNC Symbol;Acc:HGNC:4054]	chr1	27666061	27672218	-	protein_coding	0.853424	0.264176	0.98004	-0.013488	0.819506	0.147749	0.989517	0.0291295	0.776263	-0.0661707	0.704768	-0.0391241	0.952079	-0.00378498	0.635555	0.136747	0.905986	0.205259	0.999893	-0.243616	0.974383	0.0422602	0.591811	0.0220455	0.373407	0.00691211	0.812858	-0.168297	0.999298	0.0428016	0.766486	-0.191322	0.849866	0.126745	0.73813
CLIC4	ENSG00000169504	6	ERN1,LRG1,MARCKS,NKX21,SOAT1,SPRY4	4	LRG1,MARCKS,SOAT1,SPRY4	2	ERN1,NKX21	CLIC4L,DKFZP566G223,H1,huH1,P64H1	chloride intracellular channel 4 [Source:HGNC Symbol;Acc:HGNC:13518]	chr1	24745357	24844324	+	protein_coding	0.853424	0.406377	0.98004	-0.36262	0.621607	0.212716	0.989517	-0.111894	0.776263	-0.378235	0.661853	-0.371772	0.335972	0.0800851	0.928122	-0.141275	0.905986	-0.487105	0.999893	-0.620816	0.53726	-0.279745	0.591811	-0.324834	0.79775	-0.38015	0.688009	-0.0948731	0.999298	-0.163335	0.744687	-0.405848	0.849866	-0.213695	0.981073
PHACTR2	ENSG00000112419	6	CHAT,CHRNA5,ERBB3,LNX2,SNX30,TRIB3	5	CHAT,CHRNA5,LNX2,SNX30,TRIB3	1	ERBB3	C6orf56,KIAA0680	phosphatase and actin regulator 2 [Source:HGNC Symbol;Acc:HGNC:20956]	chr6	143536845	143831185	+	protein_coding	0.853424	0.509094	0.98004	-0.358397	0.619257	0.236378	0.989517	0.190321	0.776263	-0.207887	0.661853	-0.348626	0.937748	-0.552708	0.73065	-0.092793	0.911103	0.350691	0.999893	-0.185656	0.977306	0.613492	0.740272	-0.42512	0.599916	0.155753	0.838837	-0.215185	0.999298	0.383255	0.9055	0.394247	0.870756	-1.72614	0.706976
SKIL	ENSG00000136603	6	CHRNA5,FZD4,LNX2,MARCKS,SNX30,TRIB3	6	CHRNA5,FZD4,LNX2,MARCKS,SNX30,TRIB3	0		SNO,SnoA,SnoN	SKI like proto-oncogene [Source:HGNC Symbol;Acc:HGNC:10897]	chr3	170357726	170396835	+	protein_coding	0.853424	0.189303	0.98004	0.818932	0.746509	-0.663038	0.536665	0.332688	0.776263	0.285288	0.661853	0.430681	0.335972	0.331356	0.635555	0.332535	0.905986	0.1334	0.999893	0.306954	0.885964	-0.110318	0.636199	0.135722	0.536711	0.275324	0.993424	0.0276436	0.999298	0.472273	0.610724	0.431168	0.849866	0.503572	0.825201
SLIT2	ENSG00000145147	6	CHAT,CHRNA5,LNX2,MARCKS,PI4K2B,TRIB3	6	CHAT,CHRNA5,LNX2,MARCKS,PI4K2B,TRIB3	0		SLIL3,Slit-2	slit guidance ligand 2 [Source:HGNC Symbol;Acc:HGNC:11086]	chr4	20253260	20620559	+	protein_coding	0.853424	-0.0987766	0.98004	-0.0654341	0.931241	-0.106363	0.989517	0.12863	0.776263	0.163405	0.661853	0.240121	0.820859	0.366726	0.636045	0.0540685	0.914743	0.0801886	0.999893	-0.192885	0.829121	-0.0507758	0.591811	-0.481462	0.913263	-0.0570039	0.771784	-0.138738	0.999298	-0.25728	0.818544	0.0986524	0.856362	0.206381	0.896735
CACUL1	ENSG00000151893	6	CHAT,CHRNA5,LNX2,MARCKS,SNX30,TRIB3	6	CHAT,CHRNA5,LNX2,MARCKS,SNX30,TRIB3	0		C10orf46,CAC1,FLJ40409,MGC33215	CDK2 associated cullin domain 1 [Source:HGNC Symbol;Acc:HGNC:23727]	chr10	118676411	118755246	-	protein_coding	0.853424	0.611808	0.98004	0.269892	0.824223	-0.186149	0.989517	0.556629	0.776263	-0.337171	0.993086	-0.33757	0.790428	0.248759	0.872658	-0.567586	0.905986	0.347061	0.999893	0.676634	0.491996	1.43019	0.917919	-0.0785437	0.638923	-0.396101	0.929322	0.324378	0.999298	-0.825827	0.641942	0.341166	0.849866	-0.220989	0.985565
ABCA1	ENSG00000165029	6	CHAT,CHRNA5,FZD4,LNX2,MARCKS,TRIB3	6	CHAT,CHRNA5,FZD4,LNX2,MARCKS,TRIB3	0		ABC1,HDLDT1,TGD	ATP binding cassette subfamily A member 1 [Source:HGNC Symbol;Acc:HGNC:29]	chr9	104781002	104928237	-	protein_coding	0.853424	0.266606	0.98004	0.147702	0.959059	0.30261	0.106278	-0.23367	0.776263	-0.159903	0.661853	0.235254	0.335972	0.179719	0.635555	0.500623	0.905986	-0.0305565	0.999893	0.180259	0.717323	-0.417005	0.938427	-0.499726	0.373407	0.222148	0.993272	-0.00246421	0.999298	-0.141049	0.610724	-0.0649009	0.926759	0.0338765	0.935971
ENG	ENSG00000106991	6	CHAT,DRAM1,GSK3B,LNX2,LRG1,MARCKS	1	GSK3B	5	CHAT,DRAM1,LNX2,LRG1,MARCKS	CD105,END,HHT1,ORW,ORW1	endoglin [Source:HGNC Symbol;Acc:HGNC:3349]	chr9	127815012	127854756	-	protein_coding	0.853424	0.257379	0.98004	0.323382	0.746509	-0.114731	0.989517	0.373796	0.805174	-0.0478344	0.993519	0.244788	0.831624	0.177222	0.682211	-0.165337	0.949461	0.0524894	0.999893	-0.726705	0.976619	0.449892	0.591811	0.581483	0.373407	0.25356	0.682601	0.0481776	0.999298	0.559857	0.610724	0.151728	0.849866	-0.177431	0.962515
TSPAN4	ENSG00000214063	6	ATF6,CDKN2B,CHRNA5,FZD4,HLF,MARCKS	2	ATF6,CDKN2B	4	CHRNA5,FZD4,HLF,MARCKS	NAG-2,TETRASPAN,TM4SF7,TSPAN-4	tetraspanin 4 [Source:HGNC Symbol;Acc:HGNC:11859]	chr11	842808	867116	+	protein_coding	0.853424	-0.348001	0.98004	-0.101202	0.143324	-0.0772529	0.989517	-0.31952	0.776263	0.172222	0.661853	0.220016	0.335972	-0.011538	0.635555	0.108813	0.934632	-0.0560542	0.999893	-0.0355705	0.8885	-0.388295	0.906109	-0.415489	0.42768	0.0617941	0.682601	0.128274	0.999298	-0.260778	0.610724	-0.0079834	0.950174	0.136524	0.927647
MT-ND4L	ENSG00000212907	6	CSNK1A1,FZD4,MAP3K7,NKD1,SLC6A14,TGIF1	4	CSNK1A1,MAP3K7,SLC6A14,TGIF1	2	FZD4,NKD1	MTND4L,NAD4L,ND4L	mitochondrially encoded NADH:ubiquinone oxidoreductase core subunit 4L [Source:HGNC Symbol;Acc:HGNC:7460]	chrMT	10470	10766	+	protein_coding	0.853424	0.313883	0.98004	0.323773	0.746509	-0.60073	0.989517	-0.077384	0.776263	-0.443494	0.860674	-1.15018	0.335972	-0.323978	0.958153	-0.395297	0.905986	-0.601026	0.999893	-0.140656	0.795948	0.662479	0.930841	0.280818	0.373407	0.259535	0.70137	-0.0491768	0.999298	0.157533	0.982242	0.15148	0.997046	-1.21303	0.498791
MAP4	ENSG00000047849	6	ATF6,BDNF,CDKN2B,DRAM1,GSK3B,SOAT1	5	ATF6,BDNF,CDKN2B,GSK3B,SOAT1	1	DRAM1		microtubule associated protein 4 [Source:HGNC Symbol;Acc:HGNC:6862]	chr3	47850696	48089272	-	protein_coding	0.992277	0.550942	0.980559	0.519899	0.0988545	-0.352036	0.989517	0.385623	0.776263	0.00310113	0.982816	-0.0305148	0.335972	0.180657	0.635555	-0.00999904	0.905986	0.0602099	0.999893	-0.143144	0.491996	0.539376	0.76985	0.429067	0.382295	0.276247	0.682601	0.198844	0.999298	0.525085	0.610724	-0.233107	0.962564	0.116483	0.693584
CD82	ENSG00000085117	6	ATF6,CAPN1,DRAM1,FZD7,NPNT,SOAT1	3	ATF6,CAPN1,SOAT1	3	DRAM1,FZD7,NPNT	IA4,KAI1,R2,ST6,TSPAN27	CD82 molecule [Source:HGNC Symbol;Acc:HGNC:6210]	chr11	44565591	44620363	+	protein_coding	0.583933	-0.38169	0.98004	-0.530268	0.284933	0.345749	0.989517	-0.0623649	0.909885	0.231217	0.668592	0.0101312	0.335972	-0.241756	0.934037	-0.129914	0.905986	-0.0854646	0.999893	0.158709	0.456404	-0.239306	0.599888	-0.0696957	0.373407	-0.0267749	0.682601	0.0812978	0.999298	-0.136891	0.623501	0.294452	0.860393	-0.598729	0.618709
GSN	ENSG00000148180	6	ATF6,CHRNA5,CSNK1A1,FGFR2,NKX21,SOAT1	3	ATF6,NKX21,SOAT1	3	CHRNA5,CSNK1A1,FGFR2	DKFZp313L0718	gelsolin [Source:HGNC Symbol;Acc:HGNC:4620]	chr9	121207800	121332843	+	protein_coding	0.966543	0.131638	0.995151	-0.348869	0.746509	-0.052742	0.989517	-0.441483	0.897875	-0.431963	0.882405	-0.506656	0.449295	-0.500579	0.635555	-0.415527	0.905986	0.388941	0.999893	-0.728672	0.491996	0.136334	0.954812	1.33729	0.412481	0.585788	0.682601	-0.565238	0.999298	-0.722994	0.729208	0.0986553	0.849866	-1.89943	0.498791
FDPS	ENSG00000160752	6	ATF6,BDNF,CHRNA5,CRISPLD2,ERBB3,NKX21	5	ATF6,BDNF,CHRNA5,CRISPLD2,NKX21	1	ERBB3		farnesyl diphosphate synthase [Source:HGNC Symbol;Acc:HGNC:3631]	chr1	155308748	155320666	+	protein_coding	0.392115	-0.564491	0.98004	-0.154641	0.271494	0.37862	0.998446	-0.330252	0.806717	0.220991	0.969303	-0.158432	0.335972	-0.317031	0.635555	0.0924016	0.905986	0.175592	0.999893	0.253812	0.491996	-0.0984025	0.791205	0.162223	0.889461	-0.0327004	0.874935	0.0335146	0.999298	-0.252126	0.68734	-0.251292	0.860011	0.198706	0.655268
PCK1	ENSG00000124253	6	CHRNA5,FZD4,NKX21,NPNT,SNX30,SOAT1	2	NKX21,NPNT	4	CHRNA5,FZD4,SNX30,SOAT1	PEPCK-C	phosphoenolpyruvate carboxykinase 1 [Source:HGNC Symbol;Acc:HGNC:8724]	chr20	57561080	57568112	+	protein_coding	0.853424	0.646878	0.98004	0.716531	0.750144	-0.820498	0.989517	-0.00242097	0.776263	0.334617	0.661853	1.13065	0.335972	0.302452	0.655072	0.576822	0.905986	0.644917	0.999893	-0.0968717	0.984872	0.885954	0.731622	0.368617	0.523753	0.118457	0.688009	0.0634258	0.999298	0.430434	0.690197	0.185764	0.849866	-0.249597	0.498791
LTBP4	ENSG00000090006	6	BDNF,CDKN2B,CELSR3,GSK3B,HBEGF,MYO5C	6	BDNF,CDKN2B,CELSR3,GSK3B,HBEGF,MYO5C	0		FLJ46318,FLJ90018,LTBP-4,LTBP-4L	latent transforming growth factor beta binding protein 4 [Source:HGNC Symbol;Acc:HGNC:6717]	chr19	40593166	40629818	+	protein_coding	0.853424	-0.540505	0.98004	-0.94675	0.794646	-0.616374	0.989517	-1.22108	0.776263	-0.602393	0.667946	-0.826168	0.335972	-0.660752	0.635555	-1.02554	0.905986	-0.199282	0.999893	0.12677	0.491996	-0.172908	0.70873	-0.0645619	0.710462	0.429297	0.928918	-0.0717691	0.999298	-0.336546	0.610724	0.136545	0.849866	-0.427497	0.498791
CASR	ENSG00000036828	6	ATF6,CHRNA5,FZD4,NKX21,NPNT,SOAT1	2	NKX21,NPNT	4	ATF6,CHRNA5,FZD4,SOAT1	FHH,GPRC2A,HHC,HHC1,NSHPT	calcium sensing receptor [Source:HGNC Symbol;Acc:HGNC:1514]	chr3	122183683	122291629	+	protein_coding	0.343532	0.986024	0.98004	-0.0673105	0.962505	-0.961276	0.989517	-0.395202	0.965785	-0.806172	0.661853	-0.815223	0.976749	-0.633026	0.904252	0.175679	0.905986	-0.059814	0.999893	-0.203757	0.945361	1.53823	0.954067	-0.723568	0.80641	-0.156274	0.682601	0.34519	0.999298	-0.141289	0.623909	0.302056	0.849866	-0.0439038	0.498791
SV2C	ENSG00000122012	6	ATF6,CHRNA5,FZD4,NKX21,NPNT,RAD21	3	NKX21,NPNT,RAD21	3	ATF6,CHRNA5,FZD4		synaptic vesicle glycoprotein 2C [Source:HGNC Symbol;Acc:HGNC:30670]	chr5	76083172	76353939	+	protein_coding	0.507861	-0.286731	0.98004	0.156546	0.849212	-0.809649	0.989517	0.116061	0.933502	0.502119	0.942369	0.0117419	0.664674	-0.107547	0.639776	-0.202355	0.905986	0.445448	0.999893	-0.127683	0.491996	0.403569	0.933634	0.881461	0.845372	0.417727	0.682601	-0.396559	0.999298	0.506586	0.623501	0.128805	0.914134	-0.75736	0.498791
LDLRAD4	ENSG00000168675	6	ATF6,CHRNA5,FZD4,NKX21,NPNT,SOAT1	2	NKX21,NPNT	4	ATF6,CHRNA5,FZD4,SOAT1	C18orf1	low density lipoprotein receptor class A domain containing 4 [Source:HGNC Symbol;Acc:HGNC:1224]	chr18	13218787	13652755	+	protein_coding	0.853424	-0.154471	0.98004	-0.0195106	0.913417	0.0930248	0.989517	-0.0571045	0.776263	0.328878	0.661853	0.31328	0.553407	0.108724	0.769638	-0.328162	0.905986	0.156376	0.999893	-0.00211179	0.823566	-0.0343572	0.995949	-0.161407	0.378796	0.000125565	0.682601	0.465062	0.999298	0.122887	0.610724	0.105362	0.849866	-0.397057	0.498791
SH3TC2	ENSG00000169247	6	ATF6,CHRNA5,FZD4,NKX21,NPNT,SOAT1	2	NKX21,NPNT	4	ATF6,CHRNA5,FZD4,SOAT1	CMT4C,KIAA1985	SH3 domain and tetratricopeptide repeats 2 [Source:HGNC Symbol;Acc:HGNC:29427]	chr5	149003953	149063124	-	protein_coding	0.853424	0.284879	0.98004	-0.749012	0.746509	-0.395404	0.989517	-0.556226	0.776263	-0.264171	0.687409	-0.64876	0.929823	-0.220334	0.767104	-0.432768	0.905986	-0.077113	0.999893	-0.278596	0.843323	0.599356	0.846168	-0.689137	0.572423	0.0294853	0.891213	-0.229488	0.999298	1.13175	0.610724	-0.6039	0.853383	1.15732	0.513351
LINC00702	ENSG00000233117	6	ATF6,FZD4,NKX21,NPNT,SNX30,SOAT1	2	NKX21,NPNT	4	ATF6,FZD4,SNX30,SOAT1		long intergenic non-protein coding RNA 702 [Source:HGNC Symbol;Acc:HGNC:44676]	chr10	4201141	4243912	-	lincRNA	0.970578	-0.464188	0.98004	-0.183167	0.975005	0.337241	0.989517	-0.712842	0.994413	-0.166021	0.926036	-0.262619	0.597458	0.0935596	0.635555	0.104324	0.905986	-0.438693	0.999893	-0.0784657	0.668112	-0.267502	0.903055	0.0343959	0.490252	-0.39224	0.794102	-0.411915	0.999298	-0.318918	0.610724	-0.300484	0.864397	0.0436093	0.498791
HBD	ENSG00000223609	6	BECN1,CHRNA5,CTNNB1,NKX21,NPNT,TRP53	5	BECN1,CTNNB1,NKX21,NPNT,TRP53	1	CHRNA5		hemoglobin subunit delta [Source:HGNC Symbol;Acc:HGNC:4829]	chr11	5232678	5234648	-	protein_coding	0.853424	0.603669	0.99191	1.07328	0.00359336	0.166609	0.989517	-1.03916	0.897705	0.161157	0.661853	0.789249	0.486607	0.044438	0.635555	-0.425346	0.905986	0.119136	0.999893	0.462839	0.491996	-0.302763	0.591811	-0.335541	0.661969	1.74526	0.720835	0.0175379	0.999298	0.543026	0.943825	-0.200238	0.849866	-0.815547	0.897209
RTN4	ENSG00000115310	6	BDNF,CHRNA5,FZD4,GSK3B,HBEGF,NPNT	5	BDNF,CHRNA5,FZD4,GSK3B,HBEGF	1	NPNT	ASY,KIAA0886,NOGO,NSP-CL	reticulon 4 [Source:HGNC Symbol;Acc:HGNC:14085]	chr2	54972187	55050828	-	protein_coding	0.853424	1.08703	0.98004	0.427686	0.746509	0.0838654	0.989517	0.661166	0.776263	0.319927	0.661853	1.41097	0.740372	0.0538599	0.968154	1.09926	0.94379	0.457291	0.999893	0.542207	0.874652	0.785181	0.602059	1.50094	0.727109	1.38164	0.745088	0.830394	0.999298	-0.100836	0.734285	1.43345	0.849866	0.906712	0.498791
SDCBP	ENSG00000137575	6	BDNF,CHRNA5,FZD4,NPNT,NPR1,SH3RF1	2	CHRNA5,FZD4	4	BDNF,NPNT,NPR1,SH3RF1	MDA-9,SYCL	syndecan binding protein [Source:HGNC Symbol;Acc:HGNC:10662]	chr8	58553169	58582860	+	protein_coding	0.853424	1.52239	0.98004	0.979235	0.746509	0.471856	0.989517	0.0908216	0.776263	-0.621294	0.986503	-0.668549	0.786629	0.220187	0.635555	-0.696823	0.905986	-0.235319	0.999893	0.581634	0.498255	0.487036	0.640349	1.06512	0.73834	0.147924	0.688009	0.663873	0.999298	0.723846	0.610724	-0.0205857	0.849866	0.479365	0.500283
GLUL	ENSG00000135821	6	ATF6,CHRNA5,GSK3B,LGR4,TRP53,ZFP385B	5	ATF6,CHRNA5,GSK3B,LGR4,TRP53	1	ZFP385B	GLNS	glutamate-ammonia ligase [Source:HGNC Symbol;Acc:HGNC:4341]	chr1	182381704	182392206	-	protein_coding	0.853424	-0.576518	0.98004	0.209663	0.0483426	-0.530581	0.769974	-0.111201	0.818212	0.0647863	0.894806	0.0726026	0.201932	-0.495265	0.635555	-0.247703	0.905986	-0.513422	0.999893	0.0839749	0.952275	0.594376	0.591811	0.7382	0.373407	0.0933953	0.682601	0.480315	0.999298	-0.0577827	0.610724	0.384319	0.849866	0.381376	0.498791
C10orf10	ENSG00000165507	5	APC,DSP,ELF5,MET,SPNS1	3	APC,DSP,MET	2	ELF5,SPNS1	DEPP,FIG,Fseg	chromosome 10 open reading frame 10 [Source:HGNC Symbol;Acc:HGNC:23355]	chr10	44976129	44978810	-	protein_coding	0.0297723	-0.34187	0.98004	-0.23593	0.746509	-0.114162	0.989517	-0.0583283	0.776263	-0.538739	0.661853	0.262374	0.335972	-0.720128	0.640227	-0.143209	0.905986	0.671641	0.999893	0.113639	0.0713438	0.199496	0.591811	-0.24069	0.772348	-0.25907	0.934864	0.14943	0.999298	0.0352814	0.812415	0.655484	0.849866	-0.516376	0.941608
TMEM100	ENSG00000166292	5	ERBB3,HUWE1,MET,SPNS1,TRP53	3	ERBB3,HUWE1,MET	2	SPNS1,TRP53	FLJ10970,FLJ37856	transmembrane protein 100 [Source:HGNC Symbol;Acc:HGNC:25607]	chr17	55719627	55732121	-	protein_coding	0.0246844	-0.281235	0.98004	0.652448	0.0296396	-0.728825	0.989517	-0.393705	0.897136	-0.0713292	0.661853	-1.01897	0.335972	-0.581706	0.635555	-0.123197	0.905986	-0.30095	0.999893	0.133009	0.0254936	0.703147	0.975587	0.018781	0.704821	0.402309	0.912737	0.186947	0.999298	0.802086	0.843396	0.105362	0.853957	-0.972162	0.643187
GREM2	ENSG00000180875	5	BECN1,HUWE1,MET,NKD1,TRP53	3	BECN1,NKD1,TRP53	2	HUWE1,MET	CKTSF1B2,DAND3,FLJ21195,Prdc	gremlin 2, DAN family BMP antagonist [Source:HGNC Symbol;Acc:HGNC:17655]	chr1	240489573	240612149	-	protein_coding	0.0425627	0.170761	0.98004	0.104839	0.0094869	0.211484	0.989517	-0.0197778	0.776263	0.375642	0.86628	-0.215799	0.335972	-0.218385	0.635555	-0.102466	0.905986	-0.579914	0.999893	-0.0208325	0.00238938	0.257582	0.95643	-0.19287	0.521788	-0.356742	0.934864	0.348804	0.999298	-0.0168669	0.765569	-0.20401	0.849866	0.19509	0.565134
PAPPA	ENSG00000182752	5	ERBB3,FZD4,MET,SPNS1,TRP53	3	ERBB3,FZD4,MET	2	SPNS1,TRP53	ASBABP2,DIPLA1,IGFBP-4ase,PAPA,PAPP-A,PAPPA1	pappalysin 1 [Source:HGNC Symbol;Acc:HGNC:8602]	chr9	116153804	116402322	+	protein_coding	0.0320346	0.798053	0.98004	0.476863	0.000296134	0.220262	0.989517	-0.30061	0.968333	-0.0594822	0.661853	-0.819453	0.440425	-0.301336	0.635555	0.111934	0.905986	-0.124821	0.999893	0.213014	0.194249	0.613681	0.765494	-0.342998	0.827432	-0.510563	0.891254	-0.273885	0.999298	-0.737678	0.610724	-0.110763	0.849866	0.427081	0.644759
BIRC3	ENSG00000023445	5	FZD4,NKX21,NPNT,NR1D2,TRP53	4	FZD4,NKX21,NR1D2,TRP53	1	NPNT	API2,c-IAP2,cIAP2,hiap-1,MALT2,MIHC,RNF49	baculoviral IAP repeat containing 3 [Source:HGNC Symbol;Acc:HGNC:591]	chr11	102317450	102339403	+	protein_coding	0.853424	-0.817654	0.98004	-0.567731	0.0227072	-0.35481	0.989517	-0.0868379	0.776263	-0.941291	0.761697	-0.0150637	0.622384	-0.763685	0.635555	-0.2133	0.905986	0.467652	0.999893	-0.017342	0.491996	-0.148983	0.591811	-0.15123	0.382295	0.518143	0.97355	0.51295	0.999298	0.669662	0.720003	-0.260294	0.849866	0.0420452	0.635364
CCDC80	ENSG00000091986	5	HUWE1,IL4RA,NKX21,SPNS1,TRP53	3	HUWE1,IL4RA,NKX21	2	SPNS1,TRP53	DRO1,SSG1,URB	coiled-coil domain containing 80 [Source:HGNC Symbol;Acc:HGNC:30649]	chr3	112596794	112641300	-	protein_coding	0.0641379	0.660814	0.98004	0.623586	0.0168136	-0.00112529	0.989517	0.18585	0.776263	0.149208	0.661853	0.601844	0.335972	0.35733	0.709912	0.116215	0.905986	0.261857	0.999893	-0.251491	0.000273948	0.480967	0.243962	0.612826	0.373407	0.33764	0.682601	-0.0278304	0.999298	0.160106	0.610724	0.446447	0.849866	0.219153	0.513351
RPL34	ENSG00000109475	5	BDNF,FGFR2,NR1D1,SNX30,TRP53	5	BDNF,FGFR2,NR1D1,SNX30,TRP53	0		L34	ribosomal protein L34 [Source:HGNC Symbol;Acc:HGNC:10340]	chr4	108620566	108630412	+	protein_coding	0.853424	-0.945965	0.98004	-0.631701	0.000476194	0.707647	0.989517	-0.332365	0.864248	-0.0875522	0.661853	-0.667667	0.973688	-0.79879	0.635555	-0.623472	0.905986	-0.37943	0.999893	0.404455	0.491996	-1.72458	0.614654	-0.377501	0.382295	-0.17453	0.865803	-0.12143	0.999298	-0.424423	0.610724	0.261581	0.849866	-0.962973	0.513351
ARRDC3	ENSG00000113369	5	ATF6,FZD4,GSK3B,MARCKS,TRP53	2	FZD4,MARCKS	3	ATF6,GSK3B,TRP53	KIAA1376,TLIMP	arrestin domain containing 3 [Source:HGNC Symbol;Acc:HGNC:29263]	chr5	91368724	91383359	-	protein_coding	0.853424	0.341512	0.99224	-0.68091	0.0432956	-0.253131	0.989517	-1.18024	0.776263	-0.51124	0.661853	0.520547	0.652957	0.785839	0.82998	0.704468	0.941389	0.153026	0.999893	-0.135808	0.491996	0.797369	0.591811	0.693471	0.764032	-0.398094	0.691323	-0.229384	0.999298	0.703245	0.651009	0.707655	0.849866	0.333722	0.735636
SELENOK	ENSG00000113811	5	ATF6,BDNF,NKX21,NR1D1,TRP53	5	ATF6,BDNF,NKX21,NR1D1,TRP53	0		SELK	selenoprotein K [Source:HGNC Symbol;Acc:HGNC:30394]	chr3	53884410	53891988	-	protein_coding	0.853424	-0.891649	0.98004	-0.191791	0.00459674	-0.0240272	0.989517	-0.377605	0.776263	-1.0738	0.661853	0.90421	0.822738	-0.762729	0.974559	-0.685518	0.905986	0.063121	0.999893	-0.538112	0.491996	-0.48635	0.591811	-0.278855	0.54539	0.347246	0.969333	-0.249282	0.999298	0.269572	0.672583	0.142016	0.849866	1.25825	0.872658
TXNDC12	ENSG00000117862	5	BDNF,HHIP,NR1D1,TLN1,TRP53	5	BDNF,HHIP,NR1D1,TLN1,TRP53	0		AGR1,ERP18,ERP19,hAG-1,PDIA16,TLP19	thioredoxin domain containing 12 [Source:HGNC Symbol;Acc:HGNC:24626]	chr1	52020131	52056171	-	protein_coding	0.853424	-0.0712091	0.98004	0.215652	0.000228835	-0.354722	0.989517	0.387925	0.920605	-0.470547	0.661853	-0.0520568	0.817485	0.0232104	0.700656	-1.07429	0.905986	0.127273	0.999893	0.046487	0.901284	-0.919828	0.840381	-0.0182393	0.810378	-0.265799	0.928816	-0.0862369	0.999298	1.19356	0.610724	0.396166	0.849866	-0.587043	0.79262
PLXDC2	ENSG00000120594	5	CHRNA5,FZD4,MARCKS,SPNS1,TRP53	3	CHRNA5,FZD4,MARCKS	2	SPNS1,TRP53	FLJ14623,TEM7R	plexin domain containing 2 [Source:HGNC Symbol;Acc:HGNC:21013]	chr10	19816239	20289856	+	protein_coding	0.302986	-0.728599	0.98004	-0.429248	0.00390114	-0.17446	0.989517	-0.164377	0.886302	0.479599	0.661853	-0.35075	0.434286	-0.22882	0.873279	-0.307952	0.905986	-0.452237	0.999893	-0.461522	0.0531135	-1.02088	0.591811	0.584051	0.629381	0.131608	0.721404	0.810695	0.999298	-0.693648	0.652912	-0.176088	0.853383	0.277762	0.498791
TMEM156	ENSG00000121895	5	ERBB3,HHIP,NKX21,SPNS1,TRP53	3	HHIP,SPNS1,TRP53	2	ERBB3,NKX21	FLJ23235	transmembrane protein 156 [Source:HGNC Symbol;Acc:HGNC:26260]	chr4	38966744	39032421	-	protein_coding	0.338887	0.180082	0.98004	-0.423904	0.000950251	-1.12328	0.989517	0.00116119	0.776263	0.239258	0.661853	-0.470631	0.335972	-0.865552	0.692283	0.0364338	0.905986	0.966567	0.999893	-0.0355233	0.411462	0.493638	0.982816	-0.0060829	0.754509	-0.0888941	0.682601	-0.197163	0.999298	0.0672212	0.929403	0.270494	0.866655	0.41815	0.988649
CHN1	ENSG00000128656	5	CHRNA5,ERBB3,KIDINS220,NKX21,TRP53	3	CHRNA5,NKX21,TRP53	2	ERBB3,KIDINS220	ARHGAP2,CHN,DURS2,n-chimerin,RhoGAP2	chimerin 1 [Source:HGNC Symbol;Acc:HGNC:1943]	chr2	174799363	175005369	-	protein_coding	0.853424	1.41315	0.98004	1.20111	0.0129863	-0.415521	0.989517	0.155425	0.776263	-1.03747	0.661853	-1.72901	0.335972	0.603483	0.635555	-0.549638	0.905986	0.601608	0.999893	0.329744	0.491996	-0.194066	0.715798	0.863852	0.454459	-0.175384	0.826142	-0.240462	0.999298	-0.767711	0.722657	0.0490164	0.853917	-1.4605	0.93963
CYP1B1	ENSG00000138061	5	ERBB3,FZD4,HUWE1,NKX21,TRP53	3	ERBB3,FZD4,HUWE1	2	NKX21,TRP53	CP1B,GLC3A	cytochrome P450 family 1 subfamily B member 1 [Source:HGNC Symbol;Acc:HGNC:2597]	chr2	38067507	38109902	-	protein_coding	0.401069	0.279215	0.98004	-0.136662	3.94356E-06	-0.718476	0.989517	0.265986	0.923037	-0.258657	0.661853	-0.27345	0.941026	-0.519831	0.702619	-0.197999	0.905986	-0.103404	0.999893	-0.236856	0.0305453	0.00905348	0.591811	-1.05083	0.868327	0.175848	0.8507	-0.282595	0.999298	0.043322	0.625077	-0.124227	0.849866	-0.668909	0.518669
SLC14A1	ENSG00000141469	5	ATF6,NKX21,NPNT,TGIF1,TRP53	3	NKX21,NPNT,TRP53	2	ATF6,TGIF1	HsT1341,JK,RACH1,RACH2	solute carrier family 14 member 1 (Kidd blood group) [Source:HGNC Symbol;Acc:HGNC:10918]	chr18	45724127	45752520	+	protein_coding	0.885922	0.0614912	0.992213	-0.822418	0.00121264	-0.715979	0.989517	-0.94535	0.776263	-0.586622	0.661853	-0.601644	0.984923	-0.504364	0.748	-0.77715	0.905986	0.285364	0.999893	0.403767	0.95095	0.498595	0.830529	0.86346	0.465736	0.523394	0.70137	-0.275991	0.999298	0.374341	0.778186	0.0582679	0.941682	-0.853365	0.607655
SCOC	ENSG00000153130	5	CHRNA5,HHIP,NKX21,SNX30,TRP53	5	CHRNA5,HHIP,NKX21,SNX30,TRP53	0		HRIHFB2072,SCOCO,UNC-69	short coiled-coil protein [Source:HGNC Symbol;Acc:HGNC:20335]	chr4	140257286	140385726	+	protein_coding	0.853424	-0.107527	0.98004	-0.394832	0.00309526	-0.155343	0.989517	0.160642	0.934379	-0.204459	0.973749	-0.107277	0.615381	0.111499	0.965401	0.0739456	0.905986	-0.242819	0.999893	0.149057	0.491996	0.264611	0.763009	-0.0396659	0.528028	0.316252	0.771929	0.00291458	0.999298	-0.550121	0.892885	-0.0101942	0.921166	-1.2303	0.759194
NRG1	ENSG00000157168	5	ERBB3,FZD4,NKX21,SDC1,TRP53	3	FZD4,SDC1,TRP53	2	ERBB3,NKX21	GGF,HGL,HRG,NDF,NRG1-IT2	neuregulin 1 [Source:HGNC Symbol;Acc:HGNC:7997]	chr8	31639386	32767959	+	protein_coding	0.0641379	-0.0726056	0.98004	-0.00282282	2.63962E-08	-0.162148	0.989517	-0.0794555	0.901258	0.0269815	0.661853	0.202892	0.335972	0.140587	0.942676	0.0666184	0.905986	0.141656	0.999893	0.0249111	0.29102	0.162882	0.591811	0.2749	0.913122	-0.105396	0.682601	0.0399633	0.999298	0.199384	0.867113	0.234742	0.849866	-0.033515	0.558604
CTSS	ENSG00000163131	5	ATF6,LIPH,SNX30,SPNS1,TRP53	5	ATF6,LIPH,SNX30,SPNS1,TRP53	0			cathepsin S [Source:HGNC Symbol;Acc:HGNC:2545]	chr1	150730196	150765957	-	protein_coding	0.405508	-0.582866	0.98004	-0.176743	0.00696248	0.0760246	0.989517	-0.429217	0.945735	-0.104392	0.661853	-0.179369	0.335972	-0.0441543	0.932377	-0.0416663	0.905986	-0.224326	0.999893	-0.000609373	0.436986	-0.195931	0.875488	-0.244598	0.593573	-0.239266	0.969307	-0.207858	0.999298	-0.0560167	0.736284	-0.138487	0.849866	0.1952	0.738904
CDCP1	ENSG00000163814	5	ATF6,FZD4,SPNS1,TRIB3,TRP53	5	ATF6,FZD4,SPNS1,TRIB3,TRP53	0		CD318,SIMA135	CUB domain containing protein 1 [Source:HGNC Symbol;Acc:HGNC:24357]	chr3	45082278	45146422	-	protein_coding	0.365324	-0.00700245	0.98004	0.170874	5.57789E-07	0.554762	0.989517	0.376629	0.858753	-0.164912	0.661853	-0.185647	0.335972	-0.177901	0.736108	-1.22272	0.905986	-0.893722	0.999893	-0.390229	0.491996	-0.688489	0.971312	-0.534839	0.373407	0.139825	0.921465	0.333795	0.999298	-0.0991698	0.610724	0.373745	0.849866	-1.06369	0.537442
H2AFZ	ENSG00000164032	5	BDNF,CHRNA5,GSK3B,NKX21,TRP53	5	BDNF,CHRNA5,GSK3B,NKX21,TRP53	0		H2A.Z,H2AZ	H2A histone family member Z [Source:HGNC Symbol;Acc:HGNC:4741]	chr4	99948088	99950388	-	protein_coding	0.853424	-0.106419	0.98004	0.142684	0.00925555	0.140013	0.989517	-0.0246627	0.94613	0.227763	0.661853	0.194364	0.745217	0.0578158	0.635555	0.0719664	0.905986	-0.140515	0.999893	-0.132268	0.780639	-0.137001	0.591811	0.134874	0.382295	0.540804	0.78035	-0.00616045	0.999298	-0.0933403	0.610724	0.28013	0.944011	-0.0113823	0.672071
SERINC2	ENSG00000168528	5	ATF6,BDNF,HUWE1,NKX21,TRP53	4	ATF6,BDNF,NKX21,TRP53	1	HUWE1	FKSG84,PRO0899,TDE2,TDE2L	serine incorporator 2 [Source:HGNC Symbol;Acc:HGNC:23231]	chr1	31409565	31434680	+	protein_coding	0.0764652	1.04157	0.98004	-0.227683	1.61534E-05	-0.564253	0.989517	0.207771	0.776263	-0.444535	0.661853	-0.161665	0.335972	0.318771	0.842621	-0.217962	0.905986	-0.685201	0.999893	-0.167422	0.0316282	0.339418	0.591811	-0.364539	0.757102	0.328778	0.682601	0.00124534	0.999298	-1.1002	0.610724	-0.177132	0.892655	-1.02788	0.993078
UBE2V2	ENSG00000169139	5	CHRNA5,HHIP,NR1D1,SNX30,TRP53	5	CHRNA5,HHIP,NR1D1,SNX30,TRP53	0		DDVit-1,DDVIT1,EDAF-1,EDPF-1,EDPF1,MMS2,UEV-2,UEV2	ubiquitin conjugating enzyme E2 V2 [Source:HGNC Symbol;Acc:HGNC:12495]	chr8	48008400	48064708	+	protein_coding	0.853424	-0.492968	0.98004	0.373752	0.00608382	-0.166035	0.989517	-0.464685	0.946968	-0.314366	0.661853	-0.222843	0.680326	0.0362521	0.928374	-0.217907	0.905986	-0.322584	0.999893	-0.209928	0.491996	-0.0575679	0.605761	-0.00606798	0.373407	-0.0481457	0.885798	-0.25084	0.999298	-0.978194	0.610724	0.158007	0.90264	-0.0620185	0.595782
CXCL10	ENSG00000169245	5	DMBT1,FZD4,NKX21,TRP53,USP6NL	4	DMBT1,FZD4,TRP53,USP6NL	1	NKX21	C7,crg-2,gIP-10,IFI10,INP10,IP-10,mob-1,SCYB10	C-X-C motif chemokine ligand 10 [Source:HGNC Symbol;Acc:HGNC:10637]	chr4	76021117	76023497	-	protein_coding	0.853424	-1.01955	0.98004	-0.264687	0.0094869	-0.49642	0.989517	-0.260434	0.982062	-0.157488	0.661853	0.573673	0.335972	-0.856498	0.635555	-0.0750856	0.905986	-0.573527	0.999893	0.247881	0.188528	-0.0942078	0.958331	-0.0742796	0.971799	0.0331917	0.821911	0.379067	0.999298	-0.110569	0.875114	-0.686717	0.849866	-0.201205	0.978264
ENC1	ENSG00000171617	5	ITGB6,MARCKS,NKX21,TRIB3,TRP53	2	MARCKS,TRIB3	3	ITGB6,NKX21,TRP53	ENC-1,KLHL37,NRPB,PIG10,TP53I10	ectodermal-neural cortex 1 [Source:HGNC Symbol;Acc:HGNC:3345]	chr5	74627406	74641424	-	protein_coding	0.853424	-0.126531	0.98004	-0.10894	0.00139042	0.24074	0.989517	-0.402964	0.776263	-0.0931199	0.661853	-0.487378	0.819848	-0.368891	0.635555	-0.0368456	0.905986	-0.287965	0.999893	-0.0583836	0.491996	-0.769233	0.591811	-0.255662	0.640411	-0.15028	0.735182	-0.15208	0.999298	-0.151681	0.610724	-0.343445	0.849866	-1.06082	0.879418
ISG15	ENSG00000187608	5	CXADR,DMBT1,SDC1,TRP53,ZNRF3	5	CXADR,DMBT1,SDC1,TRP53,ZNRF3	0		G1P2,IFI15,UCRP	ISG15 ubiquitin-like modifier [Source:HGNC Symbol;Acc:HGNC:4053]	chr1	1001138	1014541	+	protein_coding	0.853424	0.419426	0.98004	0.252551	0.0400879	0.0479394	0.989517	-0.133036	0.833061	0.845054	0.766586	0.884786	0.537465	-0.186389	0.701917	-0.0462583	0.905986	0.971173	0.999893	0.0498146	0.491996	1.3245	0.591811	0.688576	0.373407	0.586162	0.726923	0.441677	0.999298	0.565579	0.610724	0.565613	0.849866	-1.38292	0.605664
PMP22	ENSG00000109099	5	CHRNA5,ELF5,HUWE1,SDC1,SPNS1	2	CHRNA5,HUWE1	3	ELF5,SDC1,SPNS1	GAS3,HNPP,Sp110	peripheral myelin protein 22 [Source:HGNC Symbol;Acc:HGNC:9118]	chr17	15229777	15265319	-	protein_coding	0.0641379	-0.146549	0.98004	0.0253411	0.746509	0.0333619	0.536665	-0.0119863	0.776263	0.402299	0.661853	-0.129	0.335972	-0.0978679	0.886466	-0.0187722	0.905986	-0.318403	0.999893	-0.0722657	0.00048796	-0.388941	0.591811	-0.435284	0.867545	-0.143747	0.798074	0.0445467	0.999298	-0.167723	0.831667	-0.127024	0.849866	0.027381	0.789903
DIRAS3	ENSG00000162595	5	ATG16L1,CHRNA5,FZD4,HUWE1,NKX21	3	ATG16L1,CHRNA5,FZD4	2	HUWE1,NKX21	ARHI,NOEY2	DIRAS family GTPase 3 [Source:HGNC Symbol;Acc:HGNC:687]	chr1	68045962	68051631	-	protein_coding	0.423438	-0.338018	0.98004	0.19999	0.82322	0.428372	0.989517	0.0428013	0.946584	-0.114424	0.661853	0.0220985	0.909824	0.0533377	0.730014	0.206475	0.905986	-0.206365	0.999893	-0.162123	0.0451309	0.366583	0.591811	0.574473	0.752146	-0.469638	0.81206	-0.0994264	0.999298	0.101456	0.610724	-0.300113	0.849866	0.0210199	0.538003
AC080013.1	ENSG00000240207	5	ATF6,FZD4,HUWE1,NKX21,NPNT	3	HUWE1,NKX21,NPNT	2	ATF6,FZD4			chr3	158732263	158784070	+	antisense_RNA	0.853424	0.0453554	0.994847	-0.25134	0.930011	0.434337	0.989517	-0.0361893	0.776263	0.447716	0.661853	-0.0480593	0.742535	1.16558	0.717665	0.920558	0.905986	-0.906603	0.999893	0.0795155	0.0305453	-0.239028	0.591811	-0.406388	0.373407	0.532922	0.682601	0.071222	0.999298	-0.319231	0.893065	0.318814	0.853391	0.694905	0.498791
CYP26B1	ENSG00000003137	5	DRAM1,FZD4,NKX21,NPNT,SOAT1	2	FZD4,SOAT1	3	DRAM1,NKX21,NPNT	P450RAI-2	cytochrome P450 family 26 subfamily B member 1 [Source:HGNC Symbol;Acc:HGNC:20581]	chr2	72129238	72148038	-	protein_coding	0.583971	-0.209548	0.98004	1.29865	0.746509	0.544713	0.989517	-0.134347	0.923119	-0.978538	0.661853	0.167255	0.335972	-0.19649	0.990686	0.469269	0.905986	0.107473	0.999893	-0.430492	0.491996	0.436171	0.789612	0.19897	0.452303	0.43924	0.906686	0.459752	0.999298	0.0376967	0.610724	0.0175757	0.849866	-0.220843	0.706967
RPS5	ENSG00000083845	5	ATF6,CHRNA5,LNX2,NPNT,SNX30	1	ATF6	4	CHRNA5,LNX2,NPNT,SNX30	S5	ribosomal protein S5 [Source:HGNC Symbol;Acc:HGNC:10426]	chr19	58386400	58394806	+	protein_coding	0.187434	0.0847573	0.98004	-0.468376	0.746509	-0.453839	0.577492	0.1728	0.776263	0.210252	0.661853	0.218628	0.84951	-0.0749461	0.895072	0.389268	0.905986	-0.049615	0.999893	-0.221311	0.491996	0.616043	0.591811	0.343419	0.378796	-0.0852028	0.682601	-0.0698593	0.999298	0.393959	0.624927	0.141887	0.849866	0.420062	0.760243
VWF	ENSG00000110799	5	CHRNA5,FZD4,NKX21,NPNT,SNX30	2	NKX21,NPNT	3	CHRNA5,FZD4,SNX30	F8VWF	von Willebrand factor [Source:HGNC Symbol;Acc:HGNC:12726]	chr12	5948874	6124675	-	protein_coding	0.853424	0.483197	0.98004	0.0538129	0.919552	-0.784892	0.989517	-0.870708	0.776263	-0.579936	0.661853	-0.688264	0.538216	-0.204157	0.635555	-0.0749954	0.905986	-0.346817	0.999893	0.134739	0.858226	0.479802	0.649359	0.865304	0.752694	0.300891	0.952887	0.301142	0.999298	-0.0690354	0.643588	-0.343966	0.849866	-0.731871	0.846849
MAS1	ENSG00000130368	5	CHRNA5,FZD4,NPNT,RAD21,SNX30	2	NPNT,RAD21	3	CHRNA5,FZD4,SNX30		MAS1 proto-oncogene, G protein-coupled receptor [Source:HGNC Symbol;Acc:HGNC:6899]	chr6	159906690	159916530	+	protein_coding	0.512891	-0.0455436	0.999622	-0.108701	0.783233	0.305996	0.989517	0.210785	0.776263	-0.0935513	0.712896	-0.16774	0.532203	0.416249	0.940546	0.537085	0.949537	-0.0255544	0.999893	0.094638	0.508382	-0.39731	0.591811	0.12213	0.780404	-0.528037	0.974009	-0.00168235	0.999298	-0.384237	0.869302	-0.627568	0.853391	-0.0182523	0.498791
CHRM3	ENSG00000133019	5	CHRNA5,FZD4,NKX21,NPNT,SNX30	2	NKX21,NPNT	3	CHRNA5,FZD4,SNX30		cholinergic receptor muscarinic 3 [Source:HGNC Symbol;Acc:HGNC:1952]	chr1	239629073	239915452	+	protein_coding	0.853424	-0.540611	0.98004	0.324674	0.746509	-0.0108526	0.989517	0.504698	0.776263	0.0525791	0.661853	0.555495	0.335972	0.364336	0.635555	0.642185	0.905986	-0.132864	0.999893	0.039632	0.805924	0.0800531	0.8758	0.125863	0.458273	-0.115811	0.721404	-0.0856681	0.999298	-0.172229	0.77324	-0.105375	0.993654	0.310433	0.498791
ELF5	ENSG00000135374	5	CHRNA5,HLF,NKX21,NPNT,SNX30	3	HLF,NKX21,NPNT	2	CHRNA5,SNX30		E74 like ETS transcription factor 5 [Source:HGNC Symbol;Acc:HGNC:3320]	chr11	34478793	34513805	-	protein_coding	0.853424	-0.572247	0.98004	-0.261698	0.943436	0.388668	0.989517	-0.547677	0.908293	-0.0530395	0.866684	-0.413162	0.799419	-0.0815159	0.635555	0.116715	0.905986	-0.408953	0.999893	0.119955	0.898301	-0.833308	0.591811	-0.557813	0.963778	-0.445759	0.682601	-0.133544	0.999298	-0.300325	0.916779	-0.275662	0.849866	0.0361841	0.498791
PTGER1	ENSG00000160951	5	CHRNA5,FZD4,NKX21,NPNT,SNX30	2	NKX21,NPNT	3	CHRNA5,FZD4,SNX30	EP1	prostaglandin E receptor 1 [Source:HGNC Symbol;Acc:HGNC:9593]	chr19	14472466	14475362	-	protein_coding	0.853424	0.782545	0.98004	-0.137164	0.746509	-1.37322	0.989517	0.363389	0.776263	0.556388	0.661853	0.380075	0.583318	-0.356226	0.635555	-0.818193	0.9333	0.471623	0.999893	0.606033	0.529937	0.508107	0.670008	0.0901799	0.373407	-0.108435	0.997755	-0.178831	0.999298	-0.179075	0.792655	0.247663	0.950863	-0.777057	0.83534
IL17RE	ENSG00000163701	5	CHRNA5,FZD4,NKX21,NPNT,SOAT1	2	NKX21,NPNT	3	CHRNA5,FZD4,SOAT1	FLJ23658	interleukin 17 receptor E [Source:HGNC Symbol;Acc:HGNC:18439]	chr3	9902619	9916402	+	protein_coding	0.853424	0.680984	0.98004	0.327962	0.761066	0.312052	0.989517	-0.683817	0.974451	-0.168316	0.661853	0.661374	0.554251	0.570425	0.747389	0.311145	0.905986	0.253773	0.999893	-0.182151	0.491996	0.750523	0.591811	0.203048	0.983326	0.268337	0.688009	-0.150042	0.999298	0.604356	0.610724	0.777811	0.982063	0.699088	0.915649
EMCN	ENSG00000164035	5	CHRNA5,FZD4,NKX21,NPNT,SOAT1	2	NKX21,NPNT	3	CHRNA5,FZD4,SOAT1	MUC14	endomucin [Source:HGNC Symbol;Acc:HGNC:16041]	chr4	100395341	100518093	-	protein_coding	0.853424	-0.17254	0.98004	-0.71175	0.98006	0.428656	0.989517	0.223114	0.999709	0.314424	0.661853	-0.494206	0.831331	-0.35579	0.993549	-0.561683	0.905986	-0.790488	0.999893	-0.344254	0.491996	0.0314278	0.863548	0.497862	0.66677	-0.141935	0.857305	-0.0524947	0.999298	0.308947	0.63704	-0.103338	0.853625	1.38079	0.498791
FAM107A	ENSG00000168309	5	FZD4,NKX21,NPNT,SNX30,SOAT1	2	NKX21,NPNT	3	FZD4,SNX30,SOAT1	DRR1,TU3A	family with sequence similarity 107 member A [Source:HGNC Symbol;Acc:HGNC:30827]	chr3	58564117	58627610	-	protein_coding	0.853424	0.205659	0.98004	0.289384	0.946009	0.874557	0.989517	0.0994755	0.996472	0.309727	0.661853	0.573441	0.586701	-0.116798	0.94309	0.279011	0.906451	-0.287769	0.999893	0.242714	0.989911	-0.0630938	0.810928	-0.378145	0.382295	-0.135089	0.682601	-0.108632	0.999298	-0.803487	0.859928	-0.250045	0.849866	0.194046	0.498791
OR4D9	ENSG00000172742	5	ATF6,FZD4,NKX21,NPNT,SNX30	2	NKX21,NPNT	3	ATF6,FZD4,SNX30		olfactory receptor family 4 subfamily D member 9 [Source:HGNC Symbol;Acc:HGNC:15178]	chr11	59511368	59520703	+	protein_coding	0.853424	-0.350017	0.98004	-0.0405902	0.94959	0.37098	0.989517	-0.344312	0.776263	-0.244257	0.661853	-0.0255759	0.755572	-0.210446	0.669157	0.11112	0.905986	-0.0340498	0.999893	-0.0259633	0.491996	0.499158	0.722951	0.38561	0.826337	-0.0788295	0.682601	-0.441311	0.999298	-0.259272	0.816524	0.219065	0.853383	-0.423096	0.498791
AL162595.1	ENSG00000177788	5	ATF6,NKX21,NPNT,SNX30,SOAT1	2	NKX21,NPNT	3	ATF6,SNX30,SOAT1			chr1	229258281	229271003	-	bidirectional_promoter_lncRNA	0.956261	-0.102538	0.98004	-0.141676	0.746509	1.33698	0.989517	-0.0452212	0.776263	-0.0629798	0.661853	0.445423	0.927402	-0.766573	0.964471	0.12976	0.905986	0.0917025	0.999893	-0.0676284	0.960388	-0.721486	0.866497	-0.206812	0.880069	0.131908	0.839887	0.26702	0.999298	-0.228122	0.610724	0.342223	0.849866	0.425261	0.498791
PUF60	ENSG00000179950	5	ATF6,NKX21,NPNT,NR1D1,SNX30	1	ATF6	4	NKX21,NPNT,NR1D1,SNX30	FIR,RoBPI,SIAHBP1	poly(U) binding splicing factor 60 [Source:HGNC Symbol;Acc:HGNC:17042]	chr8	143816344	143829859	-	protein_coding	0.853424	-0.144928	0.995145	0.4687	0.906859	0.182712	0.989517	-0.150163	0.776263	-0.129174	0.661853	-0.0544791	0.888355	-0.0127713	0.635555	0.316957	0.905986	-0.0948374	0.999893	0.180497	0.491996	-0.197384	0.591811	-0.147082	0.373407	-0.531125	0.682601	-0.12005	0.999298	-0.147255	0.610724	-0.089921	0.849866	-0.0751889	0.498791
NQO1	ENSG00000181019	5	ATF6,CELSR2,NKX21,NPNT,SPRY1	1	ATF6	4	CELSR2,NKX21,NPNT,SPRY1	DHQU,DIA4,DTD,NMOR1,QR1	NAD(P)H quinone dehydrogenase 1 [Source:HGNC Symbol;Acc:HGNC:2874]	chr16	69706996	69726951	-	protein_coding	0.853424	-0.778126	0.980559	-0.253238	0.746509	-0.480104	0.989517	0.204456	0.925037	0.396314	0.661853	0.319132	0.867559	-1.2719	0.635555	-1.00393	0.905986	0.0256641	0.999893	0.519409	0.491996	-0.258612	0.591811	0.842578	0.373407	0.248212	0.830999	0.619984	0.999298	0.238341	0.610724	-0.224963	0.849866	0.021566	0.633423
MGAT4C	ENSG00000182050	5	CHRNA5,FZD4,NKX21,NPNT,SNX30	2	NKX21,NPNT	3	CHRNA5,FZD4,SNX30	HGNT-IV-H	MGAT4 family member C [Source:HGNC Symbol;Acc:HGNC:30871]	chr12	85955666	86838885	-	protein_coding	0.853424	-0.309682	0.98004	-0.641367	0.746509	0.112615	0.989517	0.0631496	0.776263	0.0364891	0.859572	0.0975573	0.564512	-0.00130407	0.635555	0.0123328	0.905986	-0.334331	0.999893	-0.13509	0.578199	-0.10276	0.910062	-0.189407	0.549237	0.225423	0.682601	0.014722	0.999298	0.396577	0.967303	-0.172121	0.849866	-0.220379	0.916979
PPIL6	ENSG00000185250	5	ATF6,FZD4,NKX21,NPNT,SNX30	2	NKX21,NPNT	3	ATF6,FZD4,SNX30	bA425D10.6,dJ919F19.1,MGC41939,RSPH12	peptidylprolyl isomerase like 6 [Source:HGNC Symbol;Acc:HGNC:21557]	chr6	109390215	109441171	-	protein_coding	0.853424	-0.19466	0.984052	-0.609513	0.746509	0.121169	0.769974	0.0668103	0.921947	-0.299864	0.661853	-0.170915	0.871967	-0.231925	0.825722	-0.321712	0.905986	0.0311941	0.999893	0.11016	0.812008	-0.174778	0.901792	0.28133	0.373407	0.281536	0.70137	-0.043749	0.999298	-0.423883	0.927666	-0.247559	0.849866	-0.386558	0.633785
TOGARAM2	ENSG00000189350	5	ATF6,CHRNA5,FZD4,NPNT,SNX30	1	NPNT	4	ATF6,CHRNA5,FZD4,SNX30	Crescerin-2,FAM179A,FLJ43249,LOC165186	TOG array regulator of axonemal microtubules 2 [Source:HGNC Symbol;Acc:HGNC:33715]	chr2	28981298	29061373	+	protein_coding	0.861995	0.508784	0.98004	-0.0784988	0.746509	-0.0728935	0.989517	-1.20377	0.776263	-0.419175	0.923556	-0.609537	0.807167	-0.567762	0.933805	-1.57664	0.905986	-0.630539	0.999893	0.451812	0.952508	0.209937	0.591811	-0.0875803	0.8253	0.313562	0.949309	-0.543217	0.999298	0.267409	0.623501	-0.504951	0.849866	0.4335	0.498791
OR7E12P	ENSG00000189398	5	ATF6,CHRNA5,FZD4,NPNT,SNX30	1	NPNT	4	ATF6,CHRNA5,FZD4,SNX30	OR11-3,OR7E58P,OR7E79P	olfactory receptor family 7 subfamily E member 12 pseudogene [Source:HGNC Symbol;Acc:HGNC:8383]	chr11	3390780	3391752	-	unprocessed_pseudogene	0.993915	-0.303148	0.98004	0.0413408	0.746509	0.34585	0.989517	-0.157195	0.962671	-0.0287142	0.661853	-0.00241598	0.354129	-0.0446784	0.635555	0.0940441	0.905986	-0.412032	0.999893	-0.254845	0.996516	-0.325735	0.591811	-0.569476	0.910528	-0.586966	0.898425	-0.352871	0.999298	-0.0573618	0.841723	-0.230897	0.849866	-0.0083272	0.571149
OR8A1	ENSG00000196119	5	CHRNA5,FZD4,NKX21,NPNT,SNX30	2	NKX21,NPNT	3	CHRNA5,FZD4,SNX30	OST025	olfactory receptor family 8 subfamily A member 1 [Source:HGNC Symbol;Acc:HGNC:8469]	chr11	124566660	124575764	+	protein_coding	0.853424	-0.176284	0.98004	-0.551768	0.768677	0.203696	0.989517	-0.105636	0.861282	-0.323204	0.661853	0.280785	0.335972	-0.303493	0.635555	0.302202	0.905986	-0.407351	0.999893	-0.487412	0.941367	0.0742065	0.964283	-1.40481	0.998798	-0.571426	0.682601	0.153619	0.999298	0.308127	0.825022	0.230903	0.849866	0.609548	0.515204
XKR4	ENSG00000206579	5	CHRNA5,NKX21,NPNT,SNX30,SOAT1	2	NKX21,NPNT	3	CHRNA5,SNX30,SOAT1	KIAA1889	XK related 4 [Source:HGNC Symbol;Acc:HGNC:29394]	chr8	55102389	55542054	+	protein_coding	0.704846	0.233608	0.98004	1.34687	0.789534	0.196292	0.989517	0.307204	0.89064	0.623465	0.661853	-0.312521	0.810738	-1.12571	0.635555	-0.101333	0.905986	-0.00611567	0.999893	-0.391611	0.491996	0.270621	0.885814	-0.258494	0.487948	0.361115	0.682601	0.43715	0.999298	0.373905	0.730425	-0.134725	0.849866	0.650346	0.498791
CBX1P2	ENSG00000214322	5	CHRNA5,NKX21,NPNT,SNX30,SOAT1	2	NKX21,NPNT	3	CHRNA5,SNX30,SOAT1		chromobox 1 pseudogene 2 [Source:HGNC Symbol;Acc:HGNC:38656]	chrX	17099782	17100239	-	processed_pseudogene	0.910765	-0.0360185	0.98004	-0.273429	0.920296	-0.155173	0.989517	-0.057439	0.776263	-0.071349	0.661853	0.187669	0.752244	0.03835	0.635555	0.156497	0.905986	-0.044193	0.999893	0.378451	0.961097	0.487226	0.591811	0.520089	0.979867	-0.193643	0.810587	0.0433891	0.999298	0.147507	0.610724	0.250913	0.849866	-0.210583	0.498791
AL390728.2	ENSG00000215795	5	ATF6,CHRNA5,NKX21,NPNT,SOAT1	2	NKX21,NPNT	3	ATF6,CHRNA5,SOAT1			chr1	247183813	247185482	-	processed_pseudogene	0.853424	0.302379	0.98004	-0.138733	0.756526	0.000495483	0.989517	0.237289	0.935363	-0.381265	0.661853	0.214894	0.394986	-0.119883	0.635555	-0.237268	0.905986	0.376045	0.999893	-0.39394	0.491996	0.331024	0.591811	-0.602703	0.516627	-0.232175	0.682601	-0.263718	0.999298	0.287338	0.884808	-0.192402	0.993667	-0.589949	0.498791
AC096638.1	ENSG00000223375	5	CHRNA5,NKX21,NPNT,SNX30,SOAT1	3	NKX21,NPNT,SNX30	2	CHRNA5,SOAT1			chr1	218338541	218338756	+	processed_pseudogene	0.690982	-0.293367	0.98876	-0.112908	0.801723	0.154826	0.989517	-0.085618	0.776263	-0.00220716	0.661853	-0.0759303	0.878893	0.12644	0.635555	0.0394356	0.905986	-0.297702	0.999893	-0.0937573	0.936831	-0.175046	0.852539	0.0957069	0.373407	-0.129723	0.83414	-0.122651	0.999298	-0.0208142	0.781946	-0.0934635	0.849866	0.0750651	0.78667
RPL35AP4	ENSG00000225644	5	CHRNA5,NKX21,NPNT,SNX30,SOAT1	2	NKX21,NPNT	3	CHRNA5,SNX30,SOAT1	BPG294E21.7,OTTHUMG00000140156	ribosomal protein L35a pseudogene 4 [Source:HGNC Symbol;Acc:HGNC:33460]	chr6	33389374	33389475	-	processed_pseudogene	0.853424	-0.243327	0.989952	-0.298987	0.915151	0.363167	0.989517	-0.202145	0.978282	-0.0620228	0.661853	-0.031193	0.44772	-0.105061	0.635555	-0.101017	0.905986	-0.468607	0.999893	-0.0420869	0.491996	-0.290478	0.591811	0.0184181	0.944521	-0.212178	0.785419	-0.193654	0.999298	0.206992	0.907076	-0.203044	0.849866	-0.0727374	0.73468
ERVMER34-1	ENSG00000226887	5	ATF6,CHRNA5,NKX21,NPNT,SOAT1	2	NKX21,NPNT	3	ATF6,CHRNA5,SOAT1	envMER34	endogenous retrovirus group MER34 member 1, envelope [Source:HGNC Symbol;Acc:HGNC:42970]	chr4	52742552	52751640	-	protein_coding	0.853424	-0.479981	0.98004	-0.83286	0.746509	0.803724	0.989517	0.561561	0.776263	-0.713679	0.963159	0.993813	0.335972	-0.478842	0.84106	-0.154167	0.905986	0.285663	0.999893	-0.482219	0.976682	-0.425871	0.751409	-0.912115	0.909032	-0.116108	0.795977	-0.137049	0.999298	-0.549315	0.881688	-0.937804	0.893191	0.359341	0.838321
LINC01132	ENSG00000227630	5	CHRNA5,FZD4,NKX21,NPNT,RAD21	3	NKX21,NPNT,RAD21	2	CHRNA5,FZD4		long intergenic non-protein coding RNA 1132 [Source:HGNC Symbol;Acc:HGNC:49444]	chr1	234724042	234736720	+	lincRNA	0.772576	0.510728	0.98004	0.0887318	0.614142	-0.139703	0.989517	-0.21841	0.9505	-0.366173	0.661853	-0.230591	0.977652	0.424232	0.635555	-0.581811	0.905986	-0.707512	0.999893	-0.083385	0.620734	1.0856	0.875248	-0.415403	0.939982	0.224956	0.997051	0.604652	0.999298	-0.211737	0.846609	0.226846	0.849866	0.775427	0.737603
AL031283.1	ENSG00000228140	5	CHRNA5,FZD4,NKX21,NPNT,SOAT1	2	NKX21,NPNT	3	CHRNA5,FZD4,SOAT1			chr1	15402979	15409433	-	lincRNA	0.853424	-0.52352	0.98004	-0.0954571	0.746509	0.329366	0.989517	-0.174315	0.852837	-0.171695	0.661853	-0.0692135	0.85866	-0.225428	0.739083	-0.0584859	0.905986	-0.227816	0.999893	0.241808	0.491996	-0.462394	0.756189	-0.208399	0.969719	-0.134757	0.682601	-0.0687624	0.999298	-0.220791	0.864047	-0.353765	0.849866	-0.158641	0.498791
EIF4BP2	ENSG00000228753	5	ATF6,CHRNA5,FZD4,NKX21,NPNT	2	NKX21,NPNT	3	ATF6,CHRNA5,FZD4		eukaryotic translation initiation factor 4B pseudogene 2 [Source:HGNC Symbol;Acc:HGNC:37935]	chr10	21028999	21030792	+	processed_pseudogene	0.853424	0.057429	0.98004	0.00373844	0.966524	-0.120902	0.989517	-0.782161	0.821972	0.180775	0.97723	0.314071	0.740372	-0.197154	0.635555	-0.196156	0.946689	0.485473	0.999893	0.258992	0.814851	0.0397078	0.953198	0.669737	0.390405	0.191681	0.682601	-0.0159846	0.999298	-0.238867	0.610724	0.350343	0.849866	-0.542717	0.498791
AC091729.3	ENSG00000229043	5	ATF6,CCN2,FZD4,NKX21,NPNT	3	CCN2,NKX21,NPNT	2	ATF6,FZD4			chr7	1160374	1165267	+	antisense_RNA	0.783535	-0.173838	0.98004	-0.0634903	0.753643	-0.0530228	0.989517	-0.0629904	0.776263	-0.0822425	0.661853	0.0417583	0.752221	-0.0146291	0.635555	0.170336	0.905986	-0.0351179	0.999893	-0.0317375	0.94049	0.134196	0.591811	0.227137	0.753233	-0.288063	0.822243	-0.0326423	0.999298	0.319004	0.726783	0.100051	0.849866	-0.0668643	0.498791
LINC01102	ENSG00000235597	5	ATF6,FZD4,NKX21,NPNT,SNX30	2	NKX21,NPNT	3	ATF6,FZD4,SNX30		long intergenic non-protein coding RNA 1102 [Source:HGNC Symbol;Acc:HGNC:27165]	chr2	104433267	104520832	+	lincRNA	0.912386	0.651467	0.98004	0.130722	0.746509	0.407635	0.989517	0.379411	0.960699	0.0273958	0.868139	0.43397	0.335972	0.891124	0.94309	-0.517894	0.905986	1.22169	0.999893	0.526617	0.940917	1.25347	0.782519	0.776861	0.403958	0.734134	0.682601	0.571243	0.999298	0.0557101	0.731104	0.94586	0.849866	-0.117703	0.71751
LINC00426	ENSG00000238121	5	FZD4,NKX21,NPNT,SNX30,SOAT1	2	NKX21,NPNT	3	FZD4,SNX30,SOAT1		long intergenic non-protein coding RNA 426 [Source:HGNC Symbol;Acc:HGNC:42761]	chr13	30340270	30377145	-	lincRNA	0.925056	0.620319	0.98004	-0.148884	0.746509	0.485488	0.989517	-0.0516537	0.776263	0.0280868	0.754475	-0.742449	0.734643	-0.39529	0.635555	-0.445405	0.905986	-0.0221248	0.999893	-0.561091	0.891012	0.0546243	0.801898	-0.21442	0.777685	-0.157018	0.810268	0.386126	0.999298	0.378798	0.853634	-0.203653	0.849866	-0.156266	0.498791
AC020978.1	ENSG00000240435	5	ATF6,CHRNA5,FZD4,NKX21,NPNT	2	NKX21,NPNT	3	ATF6,CHRNA5,FZD4			chr16	68209442	68209778	+	processed_pseudogene	0.877925	-0.203485	0.982721	0.194921	0.935415	-0.199957	0.989517	0.614042	0.999649	-0.460247	0.830557	0.078739	0.335972	0.468144	0.635555	0.814812	0.905986	0.696379	0.999893	0.507129	0.491996	0.515878	0.591811	0.323788	0.378796	0.64048	0.801881	0.478244	0.999298	-0.74303	0.610724	-0.792886	0.997743	-0.164255	0.571149
AC079944.1	ENSG00000240776	5	ATF6,CHRNA5,NKX21,NPNT,SOAT1	2	NKX21,NPNT	3	ATF6,CHRNA5,SOAT1			chr3	113850237	113850731	-	processed_pseudogene	0.853424	-0.474713	0.98004	-0.282109	0.8483	0.363479	0.989517	-0.253278	0.776263	0.118122	0.848336	-0.398163	0.660292	-0.792952	0.635555	-0.354728	0.905986	-0.617623	0.999893	-0.0127587	0.952048	-0.702674	0.989101	-0.327195	0.925214	-0.24002	0.682601	0.0108278	0.999298	-0.285229	0.767785	-0.510411	0.849866	0.0735382	0.498791
HSPD1P11	ENSG00000251348	5	ATF6,CHRNA5,NPNT,SNX30,SOAT1	1	NPNT	4	ATF6,CHRNA5,SNX30,SOAT1		heat shock protein family D (Hsp60) member 1 pseudogene 11 [Source:HGNC Symbol;Acc:HGNC:35142]	chr5	95768999	95770700	+	processed_pseudogene	0.853424	0.704657	0.98004	-1.5704	0.746509	-0.4138	0.989517	0.195721	0.837926	-0.668198	0.846495	0.231474	0.335972	-0.123066	0.826874	0.481205	0.905986	-0.566015	0.999893	-0.0507362	0.559181	0.352202	0.749345	0.345253	0.373407	-1.08485	0.695194	0.653838	0.999298	0.782253	0.610724	-0.339427	0.921166	0.215703	0.509701
AC027279.1	ENSG00000260816	5	ATF6,CHRNA5,NPNT,SNX30,SOAT1	1	NPNT	4	ATF6,CHRNA5,SNX30,SOAT1			chr16	78895361	78899644	+	sense_intronic	0.853424	-0.0770701	0.98004	-0.570362	0.997157	0.0178171	0.989517	-0.274852	0.776263	0.122213	0.661853	-0.122572	0.727554	0.0419641	0.635555	0.017843	0.913346	-0.392447	0.999893	0.0167158	0.491996	0.0484844	0.594515	-0.0239343	0.569273	-0.419509	0.745658	-0.150861	0.999298	-0.368005	0.610724	0.0343262	0.849866	-0.0592097	0.498791
AC092368.3	ENSG00000261512	5	ATF6,CHRNA5,NKX21,NPNT,SNX30	2	NKX21,NPNT	3	ATF6,CHRNA5,SNX30			chr16	46622861	46624451	-	lincRNA	0.853424	-0.221313	0.98004	-0.00968629	0.971196	-0.638448	0.989517	-0.238341	0.776263	0.22794	0.661853	-0.131489	0.335972	-0.06515	0.932006	-0.128812	0.905986	0.239864	0.999893	0.580619	0.491996	0.282188	0.609364	0.176438	0.640116	-0.376485	0.930582	-0.159193	0.999298	-0.152792	0.629253	0.0139403	0.854593	-0.0427362	0.624021
LINC00907	ENSG00000267586	5	ATF6,CHRNA5,KEAP1,NPNT,SOAT1	2	KEAP1,NPNT	3	ATF6,CHRNA5,SOAT1		long intergenic non-protein coding RNA 907 [Source:HGNC Symbol;Acc:HGNC:44327]	chr18	42159283	42691422	+	lincRNA	0.853424	0.175396	0.98004	0.535287	0.746509	-0.0983206	0.989517	0.122229	0.776263	-0.245673	0.661853	-0.156104	0.682062	-0.424935	0.635555	-0.0108078	0.905986	-0.0592686	0.999893	-0.0506711	0.293156	0.272422	0.591811	-0.896007	0.373407	0.275202	0.855051	0.329178	0.999298	-0.698356	0.610724	-0.683616	0.849866	-0.477922	0.498791
AL359504.2	ENSG00000271576	5	ATF6,CHRNA5,NKX21,NPNT,SOAT1	2	NKX21,NPNT	3	ATF6,CHRNA5,SOAT1			chr1	84076331	84077931	-	lincRNA	0.853424	0.176066	0.98004	0.193979	0.746509	-0.221995	0.989517	0.168933	0.776263	-0.425161	0.954942	-0.192864	0.789527	-0.86376	0.635555	-0.309911	0.905986	0.0931241	0.999893	-0.0149596	0.876686	-0.256082	0.644243	0.407398	0.373407	0.735403	0.682601	0.629121	0.999298	-0.515927	0.753241	0.194366	0.849866	-1.06634	0.712194
AC007614.5	ENSG00000279249	5	CHRNA5,FZD4,NKX21,NPNT,SNX30	2	NKX21,NPNT	3	CHRNA5,FZD4,SNX30			chr16	49341663	49350554	+	TEC	0.870938	0.167833	0.98004	0.0721088	0.746509	-0.453211	0.989517	-0.0168336	0.776263	-0.160948	0.848852	0.0396626	0.354257	0.119596	0.635555	0.0390145	0.905986	-0.0603984	0.999893	-0.0651067	0.960388	0.294978	0.626762	-0.171024	0.779606	-0.0113419	0.859383	0.0977013	0.999298	0.348291	0.77144	-0.0237166	0.849866	-0.222019	0.513351
AC007382.1	ENSG00000279519	5	ATF6,FZD4,NKX21,NPNT,SNX30	2	NKX21,NPNT	3	ATF6,FZD4,SNX30			chr2	36839922	36842539	-	TEC	0.853424	0.671469	0.98004	0.644518	0.799226	0.501593	0.989517	0.170377	0.776263	0.177845	0.972712	-0.225191	0.959412	-0.149265	0.635776	-0.140841	0.957809	-0.0936973	0.999893	-0.165197	0.610398	-0.438093	0.591811	-0.420645	0.702257	-0.00597867	0.682601	0.982992	0.999298	0.147518	0.895489	0.410419	0.928353	0.57254	0.772552
AC068620.4	ENSG00000283156	5	ATF6,CHRNA5,NKX21,NPNT,SOAT1	2	NKX21,NPNT	3	ATF6,CHRNA5,SOAT1			chr4	56410516	56431548	+	transcribed_unprocessed_pseudogene	0.853424	0.645493	0.98004	-0.617862	0.823813	0.234862	0.989517	-0.426028	0.981864	-1.14012	0.661853	0.173965	0.445221	0.377748	0.635555	-0.792947	0.905986	-0.528095	0.999893	-1.55059	0.861056	0.900231	0.705472	0.654188	0.423539	0.179577	0.682601	0.270089	0.999298	0.485636	0.62338	0.485057	0.849866	-0.973985	0.61264
SUMO1	ENSG00000116030	5	CHRNA5,NR1D1,SNX30,TRP53,TTF1	5	CHRNA5,NR1D1,SNX30,TRP53,TTF1	0		GMP1,OFC10,PIC1,SMT3C,SMT3H3,SUMO-1,UBL1	small ubiquitin-like modifier 1 [Source:HGNC Symbol;Acc:HGNC:12502]	chr2	202206180	202238608	-	protein_coding	0.853424	0.836366	0.98004	-0.0471731	0.0398226	0.322801	0.989517	0.152266	0.902479	0.644584	0.661853	-0.953878	0.335972	-0.0270187	0.635555	-0.367803	0.905986	0.427322	0.999893	0.678211	0.921883	0.473474	0.803537	0.425591	0.432255	0.414659	0.682601	-0.699708	0.999298	0.553467	0.610724	0.0329303	0.853383	-0.646727	0.642514
MFN2	ENSG00000116688	5	ERBB3,NKX21,NR1D1,SOAT1,TTF1	2	ERBB3,SOAT1	3	NKX21,NR1D1,TTF1	CMT2A2,CPRP1,KIAA0214,MARF	mitofusin 2 [Source:HGNC Symbol;Acc:HGNC:16877]	chr1	11980181	12013514	+	protein_coding	0.853424	0.0679408	0.98004	-0.498902	0.625995	0.919952	0.989517	-0.598761	0.8927	0.585595	0.769747	-0.685938	0.614721	0.42039	0.931301	1.41092	0.905986	0.904115	0.999893	0.267443	0.6497	-0.668969	0.616599	0.134473	0.378796	-0.0411209	0.682601	0.692765	0.999298	-0.144491	0.916165	-0.117622	0.883016	-0.762825	0.498791
TROVE2	ENSG00000116747	5	ACP6,CHRNA5,NR1D1,SNX30,TTF1	5	ACP6,CHRNA5,NR1D1,SNX30,TTF1	0		Ro60,SSA2	TROVE domain family member 2 [Source:HGNC Symbol;Acc:HGNC:11313]	chr1	193059422	193091777	+	protein_coding	0.853424	-0.0864637	0.98004	0.163768	0.746509	0.056987	0.032579	0.136709	0.776263	0.0466732	0.661853	0.130239	0.335972	0.231674	0.657622	-0.0323251	0.905986	0.0770591	0.999893	-0.00058092	0.491996	-0.00618682	0.651036	-0.530877	0.845911	-0.438265	0.682601	-0.238696	0.999298	-0.310457	0.639193	-0.218651	0.879718	0.0452041	0.498791
BCL2	ENSG00000171791	5	GNAI2,NKX21,RAD21,SOAT1,TTF1	4	GNAI2,NKX21,RAD21,TTF1	1	SOAT1	Bcl-2,PPP1R50	BCL2, apoptosis regulator [Source:HGNC Symbol;Acc:HGNC:990]	chr18	63123346	63320128	-	protein_coding	0.853424	-0.10333	0.993064	-0.676369	0.97854	-0.907899	0.989517	-0.139582	0.907246	-0.0181728	0.805779	0.0803329	0.335972	-0.432003	0.635555	-0.630104	0.905986	0.468993	0.999893	0.931634	0.491996	0.64118	0.591811	0.160499	0.821695	0.233401	0.789948	-0.267134	0.999298	-0.173311	0.845774	0.200294	0.849866	-0.966752	0.603306
MLLT11	ENSG00000213190	5	ERN1,NKX21,NR1D1,SNX30,TTF1	5	ERN1,NKX21,NR1D1,SNX30,TTF1	0		AF1Q	MLLT11, transcription factor 7 cofactor [Source:HGNC Symbol;Acc:HGNC:16997]	chr1	151057758	151068497	+	protein_coding	0.853424	-0.664772	0.98004	0.595928	0.411708	-0.583912	0.563588	0.0846275	0.776263	-0.848984	0.661853	0.675425	0.335972	-0.66157	0.72724	-0.48728	0.905986	-0.295866	0.999893	-0.357147	0.491996	-0.178567	0.591811	0.686416	0.968512	0.00559337	0.89096	0.140185	0.999298	0.166156	0.631825	0.112646	0.853625	-0.788825	0.983632
GPRC5A	ENSG00000013588	5	CDKN2B,CHRNA5,MAP4K3,NKD2,NKX21	5	CDKN2B,CHRNA5,MAP4K3,NKD2,NKX21	0		PEIG-1,RAI3,RAIG1,TIG1	G protein-coupled receptor class C group 5 member A [Source:HGNC Symbol;Acc:HGNC:9836]	chr12	12890782	12917937	+	protein_coding	0.853424	0.00438042	0.98004	0.437425	0.305641	0.330165	0.989517	0.0102446	0.776263	-0.199255	0.661853	-0.0595872	0.335972	-0.0496759	0.635555	0.120985	0.905986	-0.0913854	0.999893	-0.113936	0.491996	-0.00782448	0.591811	-0.644709	0.547955	0.00962839	0.682601	-0.257005	0.999298	-0.0651977	0.610724	-0.33099	0.849866	0.13294	0.774416
NOP58	ENSG00000055044	5	HHIP,NKX21,NR1D1,SNX30,TRP53	4	HHIP,NR1D1,SNX30,TRP53	1	NKX21	HSPC120,NOP5	NOP58 ribonucleoprotein [Source:HGNC Symbol;Acc:HGNC:29926]	chr2	202265716	202303666	+	protein_coding	0.737125	0.237617	0.98004	0.512447	0.0398226	-0.810738	0.989517	1.00822	0.908293	0.662908	0.688886	-0.301608	0.752221	-0.846005	0.635555	-0.895405	0.905986	0.0552127	0.999893	0.164724	0.491996	-0.124229	0.591811	0.595526	0.895907	0.800019	0.682601	0.728322	0.999298	0.191956	0.610724	1.19087	0.849866	0.950406	0.59172
SLC12A2	ENSG00000064651	5	CHRNA5,LNX2,NKX21,SNX30,TRIB3	4	CHRNA5,LNX2,SNX30,TRIB3	1	NKX21	BSC,BSC2,NKCC1,PPP1R141	solute carrier family 12 member 2 [Source:HGNC Symbol;Acc:HGNC:10911]	chr5	128083766	128189688	+	protein_coding	0.956562	0.165924	0.98004	0.682303	0.771738	-0.118311	0.753031	-0.290756	0.776263	-0.348072	0.661853	0.269697	0.741034	0.31609	0.635555	-0.391958	0.905986	-0.574572	0.999893	-0.214586	0.932865	0.874108	0.633125	-0.218252	0.373407	0.0488543	0.682601	0.0493874	0.999298	-0.225715	0.981492	0.526246	0.849866	0.231908	0.667968
RBFOX1	ENSG00000078328	5	FZD4,HLF,NKX21,SNX30,SOAT1	2	HLF,NKX21	3	FZD4,SNX30,SOAT1	A2BP1,FOX-1,HRNBP1	RNA binding protein, fox-1 homolog 1 [Source:HGNC Symbol;Acc:HGNC:18222]	chr16	5239802	7713338	+	protein_coding	0.480362	0.0838455	0.98004	-0.0205689	0.964448	0.882504	0.989517	0.654574	0.776263	-0.0136238	0.675231	0.779495	0.947888	0.158008	0.944725	0.330729	0.905986	0.654395	0.999893	-0.0022009	0.491996	0.384537	0.779929	0.0664691	0.544136	0.255159	0.682601	0.180062	0.999298	0.201435	0.813148	0.571648	0.849866	-0.370097	0.712492
STK17B	ENSG00000081320	5	CHRNA5,LNX2,MARCKS,NKX21,TRIB3	5	CHRNA5,LNX2,MARCKS,NKX21,TRIB3	0		DRAK2	serine/threonine kinase 17b [Source:HGNC Symbol;Acc:HGNC:11396]	chr2	196133566	196176503	-	protein_coding	0.853424	0.71977	0.98004	0.225487	0.746509	-0.6952	0.795999	0.485702	0.776263	0.0968625	0.969342	0.289926	0.335972	0.489252	0.976995	0.398769	0.989843	0.20798	0.999893	-0.406169	0.729503	0.811517	0.635455	0.157463	0.378796	0.0313275	0.682601	-0.00332533	0.999298	0.313159	0.610724	0.193098	0.988527	-0.448654	0.498791
AKR1B1	ENSG00000085662	5	ATF6,CAPN1,CHRNA5,NKX21,SPNS1	3	ATF6,CAPN1,SPNS1	2	CHRNA5,NKX21	ALDR1,AR	aldo-keto reductase family 1 member B [Source:HGNC Symbol;Acc:HGNC:381]	chr7	134442350	134459142	-	protein_coding	0.63658	-0.437734	0.98004	-0.218234	0.746509	0.332913	0.989517	-0.0294117	0.785773	-0.12246	0.661853	-0.0985579	0.358143	-0.416944	0.635555	0.234748	0.905986	-0.899411	0.999893	-0.233373	0.491996	-0.102505	0.591811	0.0456652	0.373407	-0.0834123	0.75703	0.160959	0.999298	0.249429	0.753503	-0.317023	0.899461	0.392364	0.575386
FER1L4	ENSG00000088340	5	CHRNA5,ERBB3,GNAI2,NKX21,TINAG	3	GNAI2,NKX21,TINAG	2	CHRNA5,ERBB3	bA563A22B.1,C20orf124,dJ309K20.1	fer-1 like family member 4, pseudogene [Source:HGNC Symbol;Acc:HGNC:15801]	chr20	35558737	35607562	-	transcribed_unitary_pseudogene	0.853424	0.648491	0.98004	0.120798	0.362176	0.529246	0.989517	-0.68904	0.776263	-0.452647	0.661853	-0.51132	0.335972	-0.589298	0.954172	-0.381225	0.905986	0.273411	0.999893	-0.454375	0.929913	0.161704	0.591811	0.615404	0.916639	0.752491	0.788133	-0.408712	0.999298	-0.352472	0.651009	0.308542	0.853383	-0.922454	0.898252
CA2	ENSG00000104267	5	ERBB3,ITGB6,KIDINS220,NKX21,NPNT	2	NKX21,NPNT	3	ERBB3,ITGB6,KIDINS220	CA-II,CAII,Car2	carbonic anhydrase 2 [Source:HGNC Symbol;Acc:HGNC:1373]	chr8	85463852	85481493	+	protein_coding	0.853424	0.79578	0.98004	1.0301	0.959059	-0.0586597	0.989517	0.241691	0.905046	0.888348	0.661853	0.532388	0.880313	0.634801	0.975553	0.845889	0.905986	0.684397	0.999893	-0.111938	0.491996	1.54014	0.940819	1.46231	0.373407	0.0165374	0.682601	0.263535	0.999298	0.776212	0.610724	-0.182855	0.849866	-0.0567368	0.803182
STMN2	ENSG00000104435	5	CHRNA5,FZD4,IVD,NKX21,SNX30	2	IVD,NKX21	3	CHRNA5,FZD4,SNX30	SCG10,SCGN10	stathmin 2 [Source:HGNC Symbol;Acc:HGNC:10577]	chr8	79610814	79666175	+	protein_coding	0.853424	-0.156412	0.98004	-0.536278	0.746509	-0.256292	0.989517	-0.305276	0.776263	0.208219	0.754196	0.0944329	0.775582	-0.115	0.635555	-0.11404	0.905986	0.0431235	0.999893	0.229815	0.929932	0.119153	0.940986	0.175226	0.480857	-0.167643	0.682601	0.118616	0.999298	0.155304	0.768008	0.147892	0.849866	-0.163649	0.79105
SLC39A14	ENSG00000104635	5	CHAT,FZD4,MARCKS,NKX21,TRIB3	4	CHAT,FZD4,MARCKS,TRIB3	1	NKX21	KIAA0062,NET34,ZIP14	solute carrier family 39 member 14 [Source:HGNC Symbol;Acc:HGNC:20858]	chr8	22367249	22434129	+	protein_coding	0.853424	0.633331	0.98004	0.166536	0.746509	-0.33557	0.989517	0.112564	0.965163	-0.0505409	0.848174	-0.353513	0.781358	0.369514	0.780013	-0.0943628	0.966618	-0.40528	0.999893	-0.0564075	0.491996	0.852824	0.979799	-0.673861	0.407515	0.230941	0.824854	-0.619382	0.999298	-0.196524	0.610724	0.281942	0.849866	-0.826226	0.603891
PTN	ENSG00000105894	5	ATG16L1,BDNF,CHRNA5,NKX21,NR1D1	5	ATG16L1,BDNF,CHRNA5,NKX21,NR1D1	0		HBGF8,HBNF,NEGF1	pleiotrophin [Source:HGNC Symbol;Acc:HGNC:9630]	chr7	137227341	137343865	-	protein_coding	0.853424	-0.217568	0.98004	-0.00425303	0.746509	-0.0276273	0.989517	-0.346013	0.937507	-0.244242	0.860888	-0.141648	0.335972	-0.387343	0.635555	-0.226382	0.905986	0.0804893	0.507223	0.270927	0.491996	0.195184	0.713203	0.198719	0.373407	-0.129554	0.958419	-0.260797	0.999298	-0.0222284	0.610724	-0.375872	0.849866	0.0197471	0.518669
SORCS1	ENSG00000108018	5	ATF6,FZD4,NKX21,NPNT,SOAT1	2	NKX21,NPNT	3	ATF6,FZD4,SOAT1	sorCS1	sortilin related VPS10 domain containing receptor 1 [Source:HGNC Symbol;Acc:HGNC:16697]	chr10	106573663	107164534	-	protein_coding	0.853424	-0.0264907	0.998562	-0.183576	0.746509	-0.658445	0.989517	0.252541	0.887585	0.212092	0.661853	-0.0468801	0.966635	0.372979	0.876053	-0.398262	0.905986	0.402302	0.999893	0.419581	0.491996	-0.0750788	0.909902	0.696688	0.471169	0.212318	0.775891	0.0462022	0.999298	0.16833	0.723045	-0.0386094	0.849866	-0.490625	0.618455
VWA5A	ENSG00000110002	5	CHRNA5,ERBB3,KIDINS220,NKX21,ZFP385B	3	CHRNA5,ERBB3,KIDINS220	2	NKX21,ZFP385B	BCSC-1,LOH11CR2A	von Willebrand factor A domain containing 5A [Source:HGNC Symbol;Acc:HGNC:6658]	chr11	124115362	124147721	+	protein_coding	0.853424	1.08928	0.98004	-0.172095	0.746509	-0.78476	0.989517	0.645234	0.997705	-0.109666	0.875932	-0.14324	0.335972	-0.757547	0.635555	0.0798263	0.905986	0.326585	0.999893	-0.0128949	0.491996	0.645102	0.591811	0.233754	0.373407	0.514027	0.682601	-0.447369	0.999298	0.820377	0.610724	0.829988	0.849866	-0.890377	0.498791
EPAS1	ENSG00000116016	5	DRAM1,LNX2,NKX21,SLC6A14,XBP1	1	XBP1	4	DRAM1,LNX2,NKX21,SLC6A14	bHLHe73,HIF2A,HLF,MOP2,PASD2	endothelial PAS domain protein 1 [Source:HGNC Symbol;Acc:HGNC:3374]	chr2	46297402	46386703	+	protein_coding	0.853424	-0.124721	0.98004	0.0519839	0.9074	0.38636	0.989517	0.135725	0.933074	-0.204295	0.997158	-0.448926	0.335972	-1.24433	0.959044	-0.194679	0.96567	0.195129	0.999893	-0.154168	0.491996	-1.02766	0.636224	0.0361051	0.373407	-0.0968946	0.682601	-0.394242	0.999298	-0.19216	0.610724	-0.0661482	0.849866	0.255641	0.745741
PLA2G4A	ENSG00000116711	5	ANK3,FZD4,MAP2K3,NKX21,SNX30	2	FZD4,SNX30	3	ANK3,MAP2K3,NKX21	cPLA2-alpha,PLA2G4	phospholipase A2 group IVA [Source:HGNC Symbol;Acc:HGNC:9035]	chr1	186828953	186988981	+	protein_coding	0.853424	-0.262066	0.98004	0.768717	0.125416	0.350123	0.989517	-0.117046	0.776263	-0.402122	0.937102	-1.02396	0.84951	-0.212142	0.635555	0.508936	0.905986	0.0398811	0.999893	0.106713	0.491996	0.609985	0.591811	-0.811844	0.554569	-0.140869	0.682601	-0.068823	0.999298	-0.122303	0.610724	-0.275951	0.925792	0.616951	0.580379
RCN2	ENSG00000117906	5	FAM13A,NKX21,NR1D1,SOAT1,TOLLIP	4	FAM13A,NKX21,NR1D1,TOLLIP	1	SOAT1	E6BP,ERC-55,ERC55,TCBP49	reticulocalbin 2 [Source:HGNC Symbol;Acc:HGNC:9935]	chr15	76931619	76954392	+	protein_coding	0.853424	0.201758	0.98004	0.0871327	0.959059	0.9476	0.989517	0.709226	0.776263	0.464108	0.661853	0.703446	0.340503	0.498473	0.635555	0.237997	0.990636	0.241609	0.999893	-0.692189	0.960388	0.297213	0.95366	-0.194134	0.978882	1.41392	0.759302	0.238184	0.999298	0.582257	0.754581	-0.060419	0.943461	0.203402	0.696058
ASL	ENSG00000126522	5	ANK3,ATF6,CHRNA5,KIDINS220,NKX21	2	ATF6,KIDINS220	3	ANK3,CHRNA5,NKX21		argininosuccinate lyase [Source:HGNC Symbol;Acc:HGNC:746]	chr7	66075798	66093558	+	protein_coding	0.853424	-0.02566	0.98004	0.446725	0.746509	0.300019	0.989517	0.0621613	0.966488	-0.292507	0.950413	0.025894	0.59044	-0.451551	0.635555	-0.219533	0.947082	-0.801078	0.999893	0.141015	0.861293	0.171544	0.591811	0.909206	0.373407	-0.000996034	0.963873	-0.0662403	0.999298	-0.733202	0.93524	0.190695	0.849866	1.30128	0.641712
ZFP36	ENSG00000128016	5	CHRNA5,FZD4,NKX21,SOAT1,ZFP385B	3	CHRNA5,FZD4,SOAT1	2	NKX21,ZFP385B	G0S24,NUP475,RNF162A,TIS11,TTP	ZFP36 ring finger protein [Source:HGNC Symbol;Acc:HGNC:12862]	chr19	39406813	39409412	+	protein_coding	0.904527	0.491348	0.98004	0.0205222	0.870163	0.00101612	0.989517	-0.289693	0.916359	-0.104306	0.661853	-0.971639	0.446789	-0.14474	0.635555	-0.477433	0.905986	-0.326155	0.999893	-0.259897	0.594655	0.431393	0.591811	0.497494	0.609028	0.512277	0.726154	0.911873	0.999298	0.250967	0.610724	0.228464	0.849866	0.242597	0.498791
COL5A1	ENSG00000130635	5	CDKN2B,CELSR2,CHRNA5,NKX21,SPNS1	4	CDKN2B,CELSR2,CHRNA5,NKX21	1	SPNS1		collagen type V alpha 1 chain [Source:HGNC Symbol;Acc:HGNC:2209]	chr9	134641774	134844843	+	protein_coding	0.853424	1.41378	0.98004	1.32415	0.746509	-0.157958	0.989517	0.109101	0.776263	-0.854655	0.97723	0.0237484	0.686531	0.632547	0.635555	-0.466758	0.905986	-0.230227	0.999893	-0.95644	0.436986	0.96387	0.591811	1.4575	0.845484	-0.367827	0.718703	0.520505	0.999298	1.0229	0.610724	0.374531	0.974153	-0.81284	0.498791
PDGFRA	ENSG00000134853	5	GSK3B,MARCKS,NKX21,TRIB3,TRP53	2	MARCKS,TRIB3	3	GSK3B,NKX21,TRP53	CD140a,GAS9,PDGFR2	platelet derived growth factor receptor alpha [Source:HGNC Symbol;Acc:HGNC:8803]	chr4	54229097	54298247	+	protein_coding	0.853424	1.05245	0.98004	0.895994	0.0395873	0.51862	0.989517	0.323171	0.776263	-0.302078	0.751542	0.939842	0.923384	0.107432	0.635555	0.103801	0.905986	-0.0710212	0.999893	0.183123	0.735882	0.846857	0.591811	0.0890375	0.566067	0.272305	0.70137	0.949837	0.999298	0.204619	0.990219	0.237326	0.849866	1.16289	0.986628
GPNMB	ENSG00000136235	5	ATF6,DRAM1,DVL1,FZD4,NKX21	4	ATF6,DRAM1,DVL1,FZD4	1	NKX21	HGFIN,NMB	glycoprotein nmb [Source:HGNC Symbol;Acc:HGNC:4462]	chr7	23246563	23275108	+	protein_coding	0.853424	0.0735307	0.98004	0.30036	0.877714	-0.154996	0.989517	0.165691	0.784201	0.113971	0.661853	0.362607	0.335972	-0.516257	0.649002	0.237944	0.905986	0.601319	0.30033	0.349363	0.491996	0.606801	0.591811	-0.173635	0.904663	-0.377849	0.948172	0.141267	0.999298	0.588632	0.610724	-0.651259	0.849866	-0.0973529	0.498791
ITPKA	ENSG00000137825	5	ATF6,NKX21,NPNT,SNX30,SOAT1	2	NKX21,NPNT	3	ATF6,SNX30,SOAT1	IP3-3KA,IP3KA	inositol-trisphosphate 3-kinase A [Source:HGNC Symbol;Acc:HGNC:6178]	chr15	41493875	41503551	+	protein_coding	0.979517	0.614014	0.98004	0.274976	0.906069	0.353837	0.989517	-0.472316	0.986908	-0.195962	0.918253	-0.256051	0.996954	0.0565704	0.635555	-0.176737	0.905986	0.193939	0.999893	0.728902	0.491996	1.22733	0.652086	0.945788	0.527774	-0.298389	0.682601	0.245262	0.999298	-0.593569	0.884759	0.477063	0.849866	0.706703	0.518669
SEC31A	ENSG00000138674	5	CHRNA5,NKX21,RBPJL,SLC6A14,SOAT1	4	CHRNA5,RBPJL,SLC6A14,SOAT1	1	NKX21	ABP125,ABP130,KIAA0905,SEC31L1	SEC31 homolog A, COPII coat complex component [Source:HGNC Symbol;Acc:HGNC:17052]	chr4	82818661	82900538	-	protein_coding	0.853424	0.0747225	0.98004	0.239701	0.852914	0.213208	0.989517	-0.174515	0.802952	-0.216118	0.661853	-0.297449	0.335972	0.00313579	0.635555	-0.0897887	0.905986	0.0556856	0.999893	-0.415461	0.491996	-0.0694986	0.591811	-0.257601	0.373407	0.145813	0.682601	-0.212301	0.999298	-0.0037467	0.852472	-0.546087	0.849866	-0.363979	0.498791
BCL2A1	ENSG00000140379	5	FZD4,LIPH,NKX21,SNX30,SPNS1	4	FZD4,LIPH,SNX30,SPNS1	1	NKX21	ACC-1,ACC-2,ACC1,ACC2,BCL2L5,BFL1,GRS,HBPA1	BCL2 related protein A1 [Source:HGNC Symbol;Acc:HGNC:991]	chr15	79960889	79971446	-	protein_coding	0.451895	0.0996132	0.98004	-0.026604	0.0834873	-0.122626	0.989517	0.251688	0.95877	0.445089	0.676079	0.17064	0.401097	0.109484	0.964871	0.344297	0.905986	0.355856	0.999893	0.152223	0.845678	0.34154	0.603183	0.713197	0.817003	-0.0526397	0.771929	-0.0791322	0.999298	-0.317394	0.932485	0.57136	0.987501	-0.375488	0.908546
NTRK3	ENSG00000140538	5	CSNK1A1,FZD4,HLF,NKX21,RAD21	4	CSNK1A1,HLF,NKX21,RAD21	1	FZD4	TRKC	neurotrophic receptor tyrosine kinase 3 [Source:HGNC Symbol;Acc:HGNC:8033]	chr15	87859751	88256747	-	protein_coding	0.174788	-0.440901	0.98004	-0.0642831	0.746509	0.0963322	0.989517	0.257861	0.776263	0.10947	0.896059	0.217156	0.455922	0.338964	0.635555	-0.11467	0.905986	-1.10839	0.999893	-0.365198	0.491996	0.110887	0.713511	0.510284	0.822179	0.44539	0.682601	-0.139869	0.999298	0.516715	0.610724	-0.0440338	0.849866	-1.22828	0.513351
CTSK	ENSG00000143387	5	LIPH,NKX21,NR1D1,SNX30,TRP53	4	LIPH,NR1D1,SNX30,TRP53	1	NKX21	CTSO,CTSO2,PKND,PYCD	cathepsin K [Source:HGNC Symbol;Acc:HGNC:2536]	chr1	150796208	150808323	-	protein_coding	0.258611	-0.169543	0.520325	-0.0770719	0.000417555	0.203049	0.989517	0.0178079	0.776263	-0.222753	0.661853	-0.194162	0.335972	0.296585	0.635555	0.05984	0.905986	-0.39585	0.999893	-0.133785	0.491996	-0.320338	0.816514	-0.390334	0.373407	-0.488384	0.682601	-0.369998	0.999298	-0.280745	0.610724	-0.266074	0.849866	0.0128054	0.510613
CDC123	ENSG00000151465	5	BDNF,CHRNA5,NKX21,SNX30,TRP53	4	BDNF,CHRNA5,SNX30,TRP53	1	NKX21	C10orf7,D123	cell division cycle 123 [Source:HGNC Symbol;Acc:HGNC:16827]	chr10	12195966	12250588	+	protein_coding	0.631939	0.450316	0.98004	0.999146	0.0284012	-1.09069	0.989517	0.616108	0.994373	-0.153248	0.661853	0.253637	0.923847	0.125434	0.844938	0.648955	0.905986	0.19265	0.999893	-0.00868108	0.491996	1.52159	0.591811	1.19321	0.395622	1.34309	0.789414	0.122425	0.999298	-0.485683	0.69007	0.699988	0.849866	-0.448443	0.589481
SLC30A7	ENSG00000162695	5	CHAT,CHRNA5,MARCKS,NKX21,TRIB3	4	CHAT,CHRNA5,MARCKS,TRIB3	1	NKX21	ZNT7,ZnTL2	solute carrier family 30 member 7 [Source:HGNC Symbol;Acc:HGNC:19306]	chr1	100896076	100981753	+	protein_coding	0.853424	-0.850156	0.98004	-0.0312677	0.746509	-1.01695	0.989517	-0.0916479	0.783406	0.018047	0.899689	-0.205397	0.821924	-0.166197	0.73187	-0.562126	0.905986	-0.977572	0.999893	-0.251498	0.904893	0.153562	0.962871	0.311537	0.694646	0.0458866	0.823819	-0.246689	0.999811	-0.269471	0.667983	-0.376104	0.849866	-0.137921	0.723291
PEA15	ENSG00000162734	5	ATF6,GSK3B,NKX21,NR1D1,TGIF1	4	ATF6,GSK3B,NKX21,NR1D1	1	TGIF1	HMAT1,HUMMAT1H,MAT1,MAT1H,PEA-15,PED	phosphoprotein enriched in astrocytes 15 [Source:HGNC Symbol;Acc:HGNC:8822]	chr1	160205337	160215376	+	protein_coding	0.966538	-0.137944	0.98004	0.00661513	0.406253	0.446703	0.989517	0.0224336	0.776263	-0.200108	0.979155	-0.18563	0.719646	-0.306016	0.635555	-0.143893	0.954811	-0.147443	0.999893	0.0351929	0.837085	-0.0197353	0.593438	-0.191084	0.846864	0.248265	0.949383	0.120133	0.999298	-0.274229	0.627472	-0.0692769	0.849866	-0.419772	0.689917
KLHDC2	ENSG00000165516	5	ATG16L1,BDNF,NKX21,NR1D1,SOAT1	4	ATG16L1,BDNF,NKX21,NR1D1	1	SOAT1	HCLP-1,LCP	kelch domain containing 2 [Source:HGNC Symbol;Acc:HGNC:20231]	chr14	49767608	49786385	+	protein_coding	0.924993	0.190649	0.98004	1.02177	0.746509	1.11611	0.989517	1.44039	0.776263	0.130888	0.661853	0.828901	0.706522	0.253367	0.635555	0.698618	0.905986	0.185054	0.999893	0.274962	0.491996	0.737922	0.591811	1.39558	0.373407	-0.128316	0.682601	0.652878	0.999298	0.108343	0.767152	0.898781	0.849866	-0.498	0.498791
TTC39C	ENSG00000168234	5	CHRNA5,LNX2,NKX21,SNX30,TRIB3	4	CHRNA5,LNX2,SNX30,TRIB3	1	NKX21	C18orf17,FLJ33761,HsT2697	tetratricopeptide repeat domain 39C [Source:HGNC Symbol;Acc:HGNC:26595]	chr18	23992773	24135610	+	protein_coding	0.853424	-0.0295364	0.98004	0.458942	0.859584	-0.0641471	0.548276	0.490147	0.86548	-0.110291	0.661853	-0.251233	0.335972	0.275714	0.635555	-0.432462	0.918861	0.163327	0.999893	-1.05554	0.935255	0.198002	0.591811	1.24137	0.743742	0.371067	0.682601	0.0934922	0.999298	0.658699	0.610724	0.421657	0.849866	-0.449445	0.621289
PLA2G4F	ENSG00000168907	5	CHRNA5,FZD4,NKX21,NPNT,SOAT1	2	NKX21,NPNT	3	CHRNA5,FZD4,SOAT1	PLA2G4F/Z	phospholipase A2 group IVF [Source:HGNC Symbol;Acc:HGNC:27396]	chr15	42139034	42156636	-	protein_coding	0.853424	0.520349	0.98004	-0.837894	0.795736	-0.0408322	0.989517	-0.435613	0.776263	-0.149185	0.661853	0.0881624	0.69824	-0.545616	0.635555	-0.531877	0.905986	-0.136344	0.999893	0.760783	0.855591	0.960561	0.854552	0.378862	0.92369	0.357379	0.736177	0.555564	0.999298	-0.752988	0.872581	0.0620949	0.898202	0.447561	0.498791
YWHAG	ENSG00000170027	5	ERN1,MARCKS,NKX21,NR1D1,TRP53	1	MARCKS	4	ERN1,NKX21,NR1D1,TRP53	PPP1R170	tyrosine 3-monooxygenase/tryptophan 5-monooxygenase activation protein gamma [Source:HGNC Symbol;Acc:HGNC:12852]	chr7	76326794	76359031	-	protein_coding	0.853424	-0.3438	0.98004	-0.0261523	0.0395873	0.195267	0.989517	0.0114993	0.776263	0.132616	0.661853	0.0174465	0.991417	0.0347179	0.71198	0.0139713	0.905986	0.101225	0.999893	-0.169193	0.529453	-0.197813	0.591811	-0.260231	0.382295	-0.401773	0.682601	-0.610445	0.999298	0.205857	0.610724	-1.377	0.849866	0.54109	0.542189
ARL6IP1	ENSG00000170540	5	CHRNA5,NKX21,NPR1,NR1D1,TRP53	4	CHRNA5,NKX21,NR1D1,TRP53	1	NPR1	AIP1,ARL6IP,ARMER,KIAA0069,SPG61	ADP ribosylation factor like GTPase 6 interacting protein 1 [Source:HGNC Symbol;Acc:HGNC:697]	chr16	18791667	18801678	-	protein_coding	0.853424	-0.24448	0.982721	-0.0160218	0.00064639	0.0555664	0.874334	-0.0975035	0.776263	0.0425315	0.78973	-0.100413	0.335972	0.0283946	0.635555	0.0398915	0.905986	-0.248332	0.999893	-0.2045	0.491996	-0.0278103	0.591811	0.00706707	0.465082	-0.122777	0.755044	-0.127064	0.999298	-0.129498	0.610724	-0.273721	0.849866	-0.224733	0.919155
APLN	ENSG00000171388	5	CHRNA5,FZD4,NKX21,SNX30,TRP53	2	NKX21,TRP53	3	CHRNA5,FZD4,SNX30	apelin,XNPEP2	apelin [Source:HGNC Symbol;Acc:HGNC:16665]	chrX	129645259	129654937	-	protein_coding	0.989178	-0.252456	0.99117	-0.471974	0.036258	-0.31722	0.989517	-0.363705	0.792002	0.201545	0.661853	-0.413473	0.639737	0.0587281	0.635555	0.189274	0.905986	0.0804326	0.999893	0.171006	0.696415	0.0861731	0.591811	-0.261687	0.373407	0.030143	0.682601	-0.210158	0.999298	-0.223477	0.721458	0.212353	0.849866	-0.40246	0.903948
LRRC15	ENSG00000172061	5	ATF6,FZD4,LGR5,LRG1,NKX21	1	NKX21	4	ATF6,FZD4,LGR5,LRG1	LIB	leucine rich repeat containing 15 [Source:HGNC Symbol;Acc:HGNC:20818]	chr3	194355247	194369743	-	protein_coding	0.853424	0.158014	0.98004	-0.63962	0.746509	-0.42082	0.989517	0.0182813	0.776263	-0.0364867	0.974444	0.330326	0.995268	-0.0326378	0.635555	0.0573225	0.905986	0.189144	0.999893	0.231409	0.899102	0.0438856	0.714794	-0.0157502	0.71343	0.0401273	0.874935	0.0143276	0.999298	-0.19254	0.887865	0.473905	0.849866	0.211314	0.878742
POLR2L	ENSG00000177700	5	ATF6,CHRNA5,NKX21,NPNT,SNX30	1	ATF6	4	CHRNA5,NKX21,NPNT,SNX30	hRPB7.6,hsRPB10b,RBP10,RPABC5,RPB10beta,RPB7.6	RNA polymerase II subunit L [Source:HGNC Symbol;Acc:HGNC:9199]	chr11	839721	842545	-	protein_coding	0.750237	-0.190447	0.98004	0.357468	0.746509	0.325813	0.989517	0.0185118	0.912733	0.0715832	0.661853	0.00821167	0.335972	0.440594	0.635555	0.148683	0.905986	0.20946	0.999893	-0.183339	0.491996	-0.18557	0.720384	0.337531	0.46732	-0.126084	0.682601	-0.0552197	0.999298	-0.163391	0.615385	-0.196933	0.981904	0.00364868	0.714994
LRRC55	ENSG00000183908	5	FZD4,NKX21,NPNT,SNX30,SOAT1	2	NKX21,NPNT	3	FZD4,SNX30,SOAT1	FLJ45686	leucine rich repeat containing 55 [Source:HGNC Symbol;Acc:HGNC:32324]	chr11	57181747	57191717	+	protein_coding	0.859778	-0.421711	0.98004	-0.155814	0.828144	-0.438071	0.989517	-0.53959	0.776263	-0.224265	0.661853	-0.238852	0.335972	-0.444151	0.96127	-0.468961	0.905986	-0.234081	0.999893	-0.199512	0.491996	0.634786	0.870677	-0.657551	0.906984	-0.431186	0.877218	0.0414088	0.999298	-0.459449	0.958308	-0.593043	0.849866	-0.355454	0.498791
TUBB	ENSG00000196230	5	BDNF,CDKN2B,CHRNA5,GSK3B,NKX21	5	BDNF,CDKN2B,CHRNA5,GSK3B,NKX21	0		M40,MGC16435,OK/SW-cl.56,Tubb5	tubulin beta class I [Source:HGNC Symbol;Acc:HGNC:20778]	chr6	30720201	30725426	+	protein_coding	0.853424	-0.156031	0.98004	-0.480709	0.746509	-0.560565	0.989517	-0.0809133	0.820584	-0.0354597	0.661853	0.218631	0.335972	-0.103462	0.635555	0.318801	0.905986	-0.0668702	0.999893	0.25731	0.491996	-0.112835	0.591811	0.25177	0.766061	0.515975	0.682601	-0.12864	0.999298	0.236569	0.610724	0.11348	0.849866	-0.660695	0.643012
IARS	ENSG00000196305	5	MARCKS,NKD1,NKX21,SOAT1,TRIB3	4	MARCKS,NKD1,SOAT1,TRIB3	1	NKX21	IARS1,ILRS	isoleucyl-tRNA synthetase [Source:HGNC Symbol;Acc:HGNC:5330]	chr9	92210207	92293756	-	protein_coding	0.853424	-0.00810786	0.984727	0.00992332	0.504311	-0.0786415	0.989517	-0.00455717	0.776263	0.0968777	0.661853	0.89221	0.335972	0.10735	0.635555	0.494778	0.994604	0.0435264	0.999893	-0.0113249	0.491996	0.330446	0.757894	0.567998	0.399721	-0.445673	0.682601	0.113828	0.999298	0.544121	0.768602	0.566136	0.849866	-0.0352031	0.928038
SMIM5	ENSG00000204323	5	ATF6,CHRNA5,MAP2K4,NKX21,SNX30	2	MAP2K4,NKX21	3	ATF6,CHRNA5,SNX30	C17orf109	small integral membrane protein 5 [Source:HGNC Symbol;Acc:HGNC:40030]	chr17	75633434	75641404	+	protein_coding	0.874628	-0.324117	0.98004	-0.00766225	0.965585	0.135898	0.989517	-0.0533093	0.954461	-0.195114	0.709122	-0.291529	0.335972	0.061314	0.960138	-0.180895	0.905986	-0.230142	0.999893	0.0515224	0.993505	-0.558568	0.765443	-0.177593	0.394445	-0.209284	0.70137	-0.1067	0.999298	-0.101592	0.922257	-0.535401	0.849866	0.0409836	0.835123
C2orf91	ENSG00000205086	5	CHRNA5,FZD4,NKX21,NPNT,SNX30	2	NKX21,NPNT	3	CHRNA5,FZD4,SNX30		chromosome 2 open reading frame 91 [Source:HGNC Symbol;Acc:HGNC:42966]	chr2	41935368	41953803	-	protein_coding	0.853424	-0.382432	0.987642	-0.279637	0.890926	-0.0790384	0.989517	-0.0115314	0.80306	-0.0336194	0.85338	0.0413407	0.729133	-0.243856	0.918555	-0.0289652	0.905986	-0.418019	0.999893	-0.116047	0.491996	0.0165705	0.909237	0.364128	0.373407	-0.194404	0.682601	-0.0740185	0.999298	0.0180031	0.990178	-0.266058	0.849866	-0.0657132	0.498791
DIO2	ENSG00000211448	5	ATF6,ATP6V1C2,CHRNA5,NKX21,SNX30	3	ATP6V1C2,CHRNA5,SNX30	2	ATF6,NKX21	SelY,TXDI2	iodothyronine deiodinase 2 [Source:HGNC Symbol;Acc:HGNC:2884]	chr14	80197527	80231054	-	protein_coding	0.853424	-0.962912	0.98004	-0.743564	0.746509	0.557228	0.968867	0.112272	0.776263	-0.381115	0.852574	-0.852685	0.835066	-0.590873	0.635555	-0.526701	0.905986	-0.559927	0.999893	0.20688	0.50304	-1.23892	0.591811	0.0548906	0.373407	0.0385574	0.769627	-0.0185141	0.999298	-0.624493	0.610724	-0.664174	0.849866	-0.175364	0.565673
C7orf65	ENSG00000221845	5	ATF6,CHRNA5,FZD4,NKX21,SNX30	1	NKX21	4	ATF6,CHRNA5,FZD4,SNX30	FLJ44108	chromosome 7 open reading frame 65 [Source:HGNC Symbol;Acc:HGNC:34432]	chr7	47655244	47661648	+	lincRNA	0.853424	-1.33909	0.992021	0.357272	0.746509	0.634068	0.993161	-0.990604	0.776263	-0.473167	0.661853	-0.582946	0.903853	-0.84862	0.635555	0.0301894	0.905986	0.498977	0.999893	-0.0901483	0.968886	-0.897384	0.864804	-0.756163	0.835467	0.693351	0.70137	0.441427	0.999298	0.401433	0.656786	0.527132	0.849866	-0.35458	0.498791
NFAM1	ENSG00000235568	5	ATF6,CHRNA5,NKX21,OCIAD2,SNX30	2	NKX21,OCIAD2	3	ATF6,CHRNA5,SNX30	CNAIP	NFAT activating protein with ITAM motif 1 [Source:HGNC Symbol;Acc:HGNC:29872]	chr22	42380410	42432395	-	protein_coding	0.853424	0.23041	0.98004	0.11457	0.992762	0.17253	0.989517	0.869662	0.777765	-0.021567	0.661853	-0.439156	0.335972	1.02115	0.635555	-0.231085	0.905986	0.21016	0.999893	0.892605	0.830943	0.513629	0.695645	1.53652	0.743404	0.70878	0.718427	0.433501	0.999298	0.330308	0.853094	1.02544	0.849866	0.284592	0.812363
RPL12P21	ENSG00000242683	5	ATF6,CHRNA5,NKX21,NPNT,SOAT1	2	NKX21,NPNT	3	ATF6,CHRNA5,SOAT1		ribosomal protein L12 pseudogene 21 [Source:HGNC Symbol;Acc:HGNC:36845]	chr5	139035148	139035987	-	processed_pseudogene	0.853424	-0.441442	0.983374	-0.485247	0.76222	-1.07977	0.989517	0.0969226	0.999102	-0.0609438	0.661853	-1.06061	0.335972	-0.191654	0.635555	-0.280093	0.905986	-0.0611839	0.999893	-1.07945	0.632645	0.0638844	0.700976	0.651003	0.449796	0.0647485	0.682601	-0.157472	0.999298	-0.30247	0.917856	0.163212	0.99758	-0.661586	0.755547
AC069181.1	ENSG00000243844	5	ATF6,CHRNA5,FZD4,NKX21,SNX30	1	NKX21	4	ATF6,CHRNA5,FZD4,SNX30			chr8	29632091	29632644	+	processed_pseudogene	0.853424	-0.403068	0.98004	-0.278751	0.682598	0.248222	0.989517	0.203789	0.785543	-0.0684288	0.661853	0.00340802	0.335972	-0.383378	0.635555	-0.0519062	0.905986	0.0573438	0.999893	0.0778747	0.491996	-0.392643	0.90347	0.016966	0.760607	0.000604773	0.80164	0.159568	0.999298	0.00165382	0.676691	0.026355	0.849866	-0.374421	0.498791
FZD10-AS1	ENSG00000250208	5	ATF6,CHRNA5,NKX21,SNX30,SOAT1	1	NKX21	4	ATF6,CHRNA5,SNX30,SOAT1	FLJ31485	FZD10 antisense RNA 1 (head to head) [Source:HGNC Symbol;Acc:HGNC:48632]	chr12	130144315	130162223	-	processed_transcript	0.853424	0.575396	0.98004	-0.264163	0.746509	0.405011	0.989517	0.466012	0.965696	0.11504	0.944831	0.345306	0.767291	-0.0957748	0.65749	0.0926006	0.905986	0.249277	0.999893	0.72749	0.79152	-0.705672	0.599567	0.947555	0.649592	-0.0811491	0.70137	0.319615	0.999298	-0.349836	0.874143	-0.587183	0.883245	0.0176983	0.518669
RDH10-AS1	ENSG00000250295	5	CHRNA5,NKX21,NPNT,SNX30,SOAT1	2	NKX21,NPNT	3	CHRNA5,SNX30,SOAT1		RDH10 antisense RNA 1 [Source:HGNC Symbol;Acc:HGNC:51658]	chr8	73310906	73356461	-	antisense_RNA	0.905637	-0.238317	0.98004	-0.00548892	0.746509	-0.194573	0.989517	-0.0181091	0.997417	0.0693857	0.661853	-0.020493	0.824103	0.140833	0.635555	-0.0348818	0.905986	0.00322176	0.999893	-0.0439866	0.71741	-0.266696	0.787857	-0.126171	0.987876	-0.278995	0.682601	-0.0446369	0.999298	0.0690597	0.893997	-0.133837	0.903637	0.140822	0.651634
GLI4	ENSG00000250571	5	CHRNA5,NKX21,NPNT,SNX30,SOAT1	2	NKX21,NPNT	3	CHRNA5,SNX30,SOAT1	HKR4,ZNF928	GLI family zinc finger 4 [Source:HGNC Symbol;Acc:HGNC:4320]	chr8	143267437	143276931	+	protein_coding	0.853424	0.214903	0.98004	-0.481052	0.746509	0.120498	0.989517	-0.264681	0.776263	-0.966174	0.661853	-0.621307	0.432547	-0.457372	0.635555	-0.456709	0.905986	-0.822995	0.999893	-0.511342	0.491996	0.257176	0.591811	-0.398991	0.373407	0.218154	0.682601	-0.0459044	0.999298	-0.51957	0.637922	-0.34973	0.849866	-0.324868	0.498791
AC007751.2	ENSG00000255105	5	FZD4,NKX21,NPNT,SNX30,SOAT1	2	NKX21,NPNT	3	FZD4,SNX30,SOAT1			chr8	103559099	103559389	-	processed_pseudogene	0.853424	0.299439	0.98004	0.764674	0.818415	-0.0404937	0.989517	0.245392	0.776263	-0.0449781	0.661853	0.351552	0.342644	0.44887	0.635555	-0.285825	0.905986	-0.394043	0.999893	-0.0485948	0.938811	-0.267101	0.677603	0.169797	0.503846	0.41602	0.682601	0.867028	0.999298	-0.584063	0.610724	0.368136	0.849866	0.637371	0.498791
AC135012.1	ENSG00000261177	5	ATF6,CHRNA5,NKX21,SNX30,SOAT1	1	NKX21	4	ATF6,CHRNA5,SNX30,SOAT1			chr16	86081409	86089526	-	lincRNA	0.853424	0.468831	0.98004	0.246673	0.746509	-0.207245	0.989517	0.07976	0.944011	-0.171076	0.661853	-0.0727299	0.592191	0.111994	0.914817	-0.329704	0.905986	-0.125449	0.999893	-0.342225	0.959095	-0.0507346	0.591811	-0.529299	0.923312	-0.130964	0.93741	-0.226082	0.999298	0.118393	0.824831	0.598773	0.849866	0.430996	0.784743
KRT18P55	ENSG00000265480	5	CHRNA5,FZD4,NKX21,SNX30,SOAT1	1	NKX21	4	CHRNA5,FZD4,SNX30,SOAT1		keratin 18 pseudogene 55 [Source:HGNC Symbol;Acc:HGNC:26874]	chr17	28275986	28317783	-	transcribed_unprocessed_pseudogene	0.853424	0.24258	0.991255	0.302682	0.796851	0.588703	0.989517	-0.419117	0.954632	0.450477	0.692165	0.624819	0.335972	0.462248	0.635555	-0.130259	0.905986	0.515814	0.999893	0.606698	0.874315	0.703793	0.753528	0.120105	0.894369	0.733908	0.795976	0.0178183	0.999298	0.336384	0.9256	-0.0134873	0.849866	-0.349397	0.498791
KC6	ENSG00000267313	5	CHRNA5,FZD4,NKX21,NPNT,SOAT1	2	NKX21,NPNT	3	CHRNA5,FZD4,SOAT1		keratoconus gene 6 [Source:NCBI gene;Acc:641516]	chr18	41465783	41632128	-	lincRNA	0.853424	-0.000347624	0.98004	-0.200434	0.746509	-0.964755	0.989517	-0.388524	0.776263	-0.760225	0.973126	0.313969	0.722272	-0.16593	0.635555	-0.520294	0.905986	-0.64757	0.999893	-0.0629558	0.491996	-0.568888	0.591811	-0.187047	0.749965	-0.106414	0.911189	-0.0891602	0.999298	-0.181979	0.799385	-0.187336	0.849866	0.771624	0.680847
FENDRR	ENSG00000268388	5	ATP6V1C2,CHRNA5,FZD4,NKX21,SOAT1	0		5	ATP6V1C2,CHRNA5,FZD4,NKX21,SOAT1	FOXF1-AS1,lincFOXF1,onco-lncRNA-21	FOXF1 adjacent non-coding developmental regulatory RNA [Source:HGNC Symbol;Acc:HGNC:43894]	chr16	86474529	86509099	-	lincRNA	0.853424	-0.57682	0.997251	-0.160569	0.240481	0.413295	0.989517	-0.462496	0.776263	-0.23775	0.661853	-0.0993299	0.335972	-0.0887753	0.635555	0.0965343	0.905986	-0.39301	0.999893	-0.0819619	0.706093	-0.588187	0.591811	-0.016039	0.97207	-0.0388707	0.945895	-0.306187	0.999298	0.0895785	0.610724	-0.195756	0.849866	0.0929357	0.696129
AC097634.1	ENSG00000270562	5	ATF6,CHRNA5,FZD4,NKX21,SOAT1	1	NKX21	4	ATF6,CHRNA5,FZD4,SOAT1			chr3	71584943	71587409	+	lincRNA	0.927476	0.371824	0.98004	-0.102511	0.959059	0.205444	0.989517	0.650782	0.776263	0.158966	0.872862	0.053872	0.66099	0.277436	0.94309	-0.0381704	0.905986	0.259652	0.999893	-0.0932094	0.747114	0.409431	0.692586	-0.826532	0.373407	0.754627	0.842517	0.253342	0.999298	0.12987	0.683179	-0.014495	0.849866	-0.0272216	0.633209
AC098476.1	ENSG00000279017	5	CHRNA5,FZD4,NKX21,NPNT,SNX30	2	NKX21,NPNT	3	CHRNA5,FZD4,SNX30			chr3	45749627	45750651	+	TEC	0.853424	0.2932	0.98004	-0.0763477	0.763631	0.102565	0.997849	0.607329	0.776263	0.181311	0.661853	0.457254	0.362002	0.490266	0.635555	0.0237989	0.905986	-0.384872	0.999893	-0.26407	0.696635	0.507475	0.646737	-0.0359833	0.846662	0.333242	0.915888	0.266097	0.999298	0.454341	0.786014	0.0889241	0.978366	-0.0586865	0.724657
AL512383.1	ENSG00000279839	5	CHRNA5,FZD4,NKX21,SNX30,SOAT1	1	NKX21	4	CHRNA5,FZD4,SNX30,SOAT1			chr1	3205988	3208664	+	TEC	0.896168	-0.223076	0.987642	-0.0874455	0.746509	0.554222	0.994447	0.484458	0.776263	-0.739481	0.661853	-0.00724446	0.941803	-0.389189	0.635555	0.12124	0.905986	-0.401429	0.999893	-0.467246	0.934021	0.207721	0.775084	-0.660693	0.98509	0.182137	0.835915	0.239167	0.999298	0.0331797	0.85175	0.413469	0.849866	-0.620093	0.513351
VPS29	ENSG00000111237	5	BDNF,CHRNA5,NR1D1,SNX30,TRP53	5	BDNF,CHRNA5,NR1D1,SNX30,TRP53	0		DC15,DC7,PEP11	VPS29, retromer complex component [Source:HGNC Symbol;Acc:HGNC:14340]	chr12	110491097	110502117	-	protein_coding	0.853424	0.282523	0.986075	0.169065	0.0224282	-1.06651	0.989517	0.268251	0.854635	-0.588736	0.973499	-0.248834	0.752221	0.573741	0.968428	0.318995	0.905986	0.569296	0.999893	0.375318	0.491996	0.169228	0.989983	0.862359	0.394445	0.853776	0.723311	0.309536	0.999298	0.430013	0.610724	-0.292715	0.867252	0.23698	0.498791
RARS	ENSG00000113643	5	CHRNA5,HHIP,NR1D1,SNX30,TRP53	5	CHRNA5,HHIP,NR1D1,SNX30,TRP53	0		DALRD1	arginyl-tRNA synthetase [Source:HGNC Symbol;Acc:HGNC:9870]	chr5	168486445	168519299	+	protein_coding	0.853424	-0.124004	0.98004	0.274943	0.0432956	0.235267	0.989517	0.318492	0.954231	0.11616	0.786214	0.17941	0.569213	0.369077	0.635555	0.158305	0.905986	-0.224479	0.999893	-0.36074	0.491996	-0.0690964	0.591811	-0.0230572	0.831774	0.15721	0.831037	-0.00431058	0.999298	0.4296	0.610724	-0.363801	0.938888	-0.486887	0.498791
NDUFA5	ENSG00000128609	5	ATG16L1,CHRNA5,FGFR2,NR1D1,SNX30	5	ATG16L1,CHRNA5,FGFR2,NR1D1,SNX30	0		B13,CI-13kB,CI-13KD-B,NUFM,UQOR13	NADH:ubiquinone oxidoreductase subunit A5 [Source:HGNC Symbol;Acc:HGNC:7688]	chr7	123536997	123558255	-	protein_coding	0.853424	-0.418558	0.990561	-0.19805	0.113083	0.347928	0.989517	-0.262972	0.776263	0.10026	0.995775	-0.179123	0.335972	-0.760736	0.665965	-0.804244	0.905986	-0.0781268	0.999893	0.109878	0.960388	-0.784772	0.915391	-0.0293111	0.373407	-0.00665562	0.74383	-0.177843	0.999298	-0.111336	0.610724	-0.0573032	0.849866	-0.638059	0.571149
LAMB2	ENSG00000172037	5	CHRNA5,ERN1,HHIP,MARCKS,NR1D1	1	MARCKS	4	CHRNA5,ERN1,HHIP,NR1D1	LAMS,NPHS5	laminin subunit beta 2 [Source:HGNC Symbol;Acc:HGNC:6487]	chr3	49121114	49133118	-	protein_coding	0.853424	-0.0548809	0.98004	0.393721	0.362176	-0.918786	0.989517	0.165695	0.776263	0.202337	0.661853	0.423339	0.335972	0.316039	0.635555	0.329896	0.905986	0.181821	0.999893	0.24105	0.964064	0.308835	0.591811	0.374155	0.404235	0.302127	0.682601	0.234251	0.999298	0.0727341	0.610724	0.493116	0.969906	-0.430109	0.810102
TNFRSF10D	ENSG00000173530	5	ATP6V1C2,ERN1,MARCKS,NR1D1,TRIB3	3	ATP6V1C2,MARCKS,TRIB3	2	ERN1,NR1D1	CD264,DcR2,TRAILR4,TRUNDD	TNF receptor superfamily member 10d [Source:HGNC Symbol;Acc:HGNC:11907]	chr8	23135588	23164030	-	protein_coding	0.853424	1.26941	0.98004	-1.05572	0.701899	-0.447382	0.989517	0.581344	0.776263	-0.217762	0.661853	-0.782428	0.335972	0.350483	0.635555	0.359996	0.905986	0.31416	0.999893	0.0828985	0.583684	1.51477	0.591811	0.832521	0.559012	-0.0702962	0.752796	0.376251	0.999298	0.209656	0.610724	0.0456182	0.849866	-0.334534	0.518669
HSBP1	ENSG00000230989	5	ATG16L1,BDNF,NKX21,NR1D1,TRP53	5	ATG16L1,BDNF,NKX21,NR1D1,TRP53	0			heat shock factor binding protein 1 [Source:HGNC Symbol;Acc:HGNC:5203]	chr16	83807843	83819737	+	protein_coding	0.5377	-0.389847	0.98004	-0.504079	0.0109791	-0.312325	0.989517	-0.463172	0.776263	-0.0430755	0.661853	-0.152341	0.335972	-0.262239	0.752642	-0.0396961	0.905986	-0.111177	0.990438	0.213126	0.491996	0.112342	0.614707	0.344078	0.554664	0.0881157	0.682601	-0.0680421	0.999298	-0.143935	0.610724	0.0676157	0.849866	0.059089	0.498791
MRPL42	ENSG00000198015	5	CHRNA5,HHIP,NR1D1,SNX30,TRP53	5	CHRNA5,HHIP,NR1D1,SNX30,TRP53	0		HSPC204,MRP-L31,MRPL31,MRPS32,PTD007,RPML31	mitochondrial ribosomal protein L42 [Source:HGNC Symbol;Acc:HGNC:14493]	chr12	93467488	93516213	+	protein_coding	0.853424	-0.00592303	0.98004	0.337689	0.00205981	0.254577	0.989517	0.330669	0.908293	0.10154	0.812771	-0.0288378	0.720191	0.39191	0.68144	0.141745	0.905986	-0.403224	0.999893	-0.150842	0.491996	-0.190412	0.591811	-1.07072	0.715195	0.126404	0.740757	0.168786	0.999298	0.36047	0.610724	0.420273	0.849866	-0.13273	0.754279
UBA6	ENSG00000033178	5	ATP6V1C2,CHRNA5,LNX2,MARCKS,TRIB3	5	ATP6V1C2,CHRNA5,LNX2,MARCKS,TRIB3	0		FLJ10808,UBE1L2	ubiquitin like modifier activating enzyme 6 [Source:HGNC Symbol;Acc:HGNC:25581]	chr4	67612652	67701179	-	protein_coding	0.853424	1.38134	0.98004	0.22761	0.221216	-0.283589	0.989517	0.654514	0.776263	0.0224959	0.661853	0.49236	0.64343	-0.658133	0.966353	0.64074	0.905986	0.678078	0.999893	0.238551	0.794478	0.183775	0.658381	0.498914	0.392803	0.347126	0.971295	0.0277537	0.999298	-0.51267	0.610724	0.165697	0.857154	-1.15273	0.546244
RAP1GDS1	ENSG00000138698	5	CHAT,CHRNA5,LNX2,MARCKS,TRIB3	5	CHAT,CHRNA5,LNX2,MARCKS,TRIB3	0		SmgGDS	Rap1 GTPase-GDP dissociation stimulator 1 [Source:HGNC Symbol;Acc:HGNC:9859]	chr4	98261417	98443861	+	protein_coding	0.853424	-0.228244	0.98876	0.00470781	0.746509	0.162995	0.989517	-0.0801958	0.776263	-0.084471	0.800523	0.105751	0.543496	-0.0665003	0.753502	0.175026	0.905986	-0.160451	0.999893	0.0870679	0.491996	-0.0610666	0.591811	-0.251096	0.906615	0.0377224	0.682601	-0.224803	0.999298	-0.186189	0.95803	-0.145648	0.849866	-0.0864776	0.950448
CNOT6L	ENSG00000138767	5	CHAT,CHRNA5,LNX2,MARCKS,TRIB3	5	CHAT,CHRNA5,LNX2,MARCKS,TRIB3	0		Ccr4b,DKFZp434K098	CCR4-NOT transcription complex subunit 6 like [Source:HGNC Symbol;Acc:HGNC:18042]	chr4	77713387	77819368	-	protein_coding	0.853424	0.0874837	0.986214	-0.0471763	0.976547	0.0420472	0.989517	-0.271956	0.927745	0.046134	0.955323	0.2302	0.848639	0.155172	0.916804	0.130323	0.905986	0.357993	0.999893	0.271484	0.980514	0.178733	0.866217	-0.0104797	0.566412	-0.0739832	0.966405	0.246103	0.999298	0.475597	0.758771	-0.359781	0.849866	0.364632	0.567643
ANP32E	ENSG00000143401	5	CHAT,CHRNA5,LNX2,MARCKS,TRIB3	5	CHAT,CHRNA5,LNX2,MARCKS,TRIB3	0		LANP-L,LANPL,MGC5350	acidic nuclear phosphoprotein 32 family member E [Source:HGNC Symbol;Acc:HGNC:16673]	chr1	150218417	150236156	-	protein_coding	0.853424	0.510607	0.98004	0.609166	0.746509	0.926279	0.989517	1.43656	0.776263	0.555493	0.661853	0.849558	0.335972	0.71015	0.635555	0.430588	0.905986	1.09146	0.999893	0.578836	0.491996	0.877338	0.591811	-0.024416	0.378796	0.329003	0.941539	0.904136	0.999298	1.30985	0.969055	1.12663	0.849866	-0.0712779	0.498791
MEIS1	ENSG00000143995	5	CHRNA5,FZD4,LNX2,MARCKS,TRIB3	5	CHRNA5,FZD4,LNX2,MARCKS,TRIB3	0			Meis homeobox 1 [Source:HGNC Symbol;Acc:HGNC:7000]	chr2	66435133	66573869	+	protein_coding	0.853424	-0.311053	0.98004	-0.190061	0.746509	0.37568	0.192206	-0.415991	0.776263	0.0817727	0.661853	0.161469	0.335972	0.182245	0.635555	0.26135	0.905986	-0.139141	0.999893	0.204336	0.491996	-0.257233	0.850492	0.204621	0.563502	-0.260989	0.967272	0.0816055	0.999298	0.0772774	0.610724	0.159367	0.849866	-0.00176611	0.498791
PAN3	ENSG00000152520	5	CHAT,CHRNA5,LNX2,MARCKS,TRIB3	5	CHAT,CHRNA5,LNX2,MARCKS,TRIB3	0			PAN3 poly(A) specific ribonuclease subunit [Source:HGNC Symbol;Acc:HGNC:29991]	chr13	28138506	28295335	+	protein_coding	0.853424	1.09751	0.98004	-0.129859	0.746509	0.339275	0.237024	-0.0430826	0.781679	0.581733	0.661853	-0.244257	0.335972	0.414861	0.635555	0.216575	0.905986	-0.218551	0.999893	-0.302887	0.722621	0.44815	0.591811	0.273527	0.548295	1.1221	0.972191	1.30611	0.999521	0.458752	0.868158	0.188086	0.849866	-0.18767	0.627508
[truncated: 6,569 more rows]
[truncated: 355 more columns]
