# Supplementary material for: Mapping the dialogue: Decoding alveolar stem–niche interactions
Source: Proc Natl Acad Sci U S A. 2026 Jul 8;123(28):e2606113123. doi: 10.1073/pnas.2606113123 (PMC13367804; doi:10.1073/pnas.2606113123)
Supplement: Supplementary file 7 — Dataset S06 (CSV) [file pnas.2606113123.sd06.csv]

	ICA_01	ICA_02	ICA_03	ICA_04	ICA_05	ICA_06	ICA_07	ICA_08	ICA_09	ICA_10	ICA_11	ICA_12	ICA_13	ICA_14	ICA_15	ICA_16	ICA_17	ICA_18	ICA_19	ICA_20
Met	0.290758109	0.115608842	0.033654052	-0.234265585	-0.746627041	0.07242585	-0.427884156	-0.283239723	-0.114980062	-0.130102674	0.452583377	-0.272332215	-0.314180571	-0.049851643	-0.575300694	0.167612316	-0.131213405	-0.369491134	0.201120927	0.167719607
Glis3	-0.089978978	0.203198297	-0.09338002	-0.141426168	-0.162388304	0.116976699	-0.010470863	-0.010380815	-0.038370501	-0.035156494	0.162869868	-0.066812685	0.05828587	-0.21953888	-0.131641768	0.046009108	-0.014699662	0.103776093	0.1444623	0.041681846
Trp53	-1.122962697	0.654446607	-0.489811054	1.001444405	0.244313088	-0.304684848	0.312037009	0.313220287	0.569589975	0.003529951	-0.443497848	0.353311078	0.028577598	-0.507917261	-0.281169448	-0.277013187	-0.645936452	0.465595474	0.00850983	-0.033816773
Acp6	-0.273817006	-0.086705879	-0.295321522	-0.059749096	-0.152512579	0.291971332	-0.278303872	-0.081938034	0.061256342	0.088458484	0.005816771	0.062365323	-0.164876979	-0.112640446	-0.201835334	0.087211835	-0.127918792	0.05676398	0.347780078	-0.067230036
Pink1	0.034745613	-0.339867728	0.013209894	-0.097732037	0.009434606	0.197669438	0.094346204	-0.011408139	-0.045875321	-0.050242246	0.085768412	0.090786802	-0.326755497	-0.007296064	-0.204851573	-0.104578862	-0.022418027	0.106747909	0.151109953	-0.071600756
Eif2ak3	0.143794788	-0.281173481	-0.125458936	-0.178735542	-0.174023837	0.406815949	-0.020098735	-0.047894826	-0.021993254	-0.00317011	-0.147174108	0.011591991	-0.135405932	-0.11311196	-0.137014025	0.017414141	-0.024384304	-0.148662487	0.109926853	-0.085975838
Ccbe1	-0.124811364	-0.146554452	-0.24042616	-0.303448805	0.106070961	0.38570204	0.033687457	0.085618662	-0.185137959	0.094178348	0.105255282	-0.05276629	-0.119025216	-0.222656599	-0.176393195	-0.082984016	0.280847057	0.275193991	-0.007102403	0.018906625
Gdf2	0.082999984	0.102891423	-0.254395266	-0.177981672	-0.010465857	0.466234356	0.062368653	-0.041402024	-0.058556256	-0.050774231	-0.13201362	0.105542296	-0.059922119	-0.357605915	-0.180122311	-0.059670983	-0.012180427	0.066789916	-0.043389135	-0.019359851
Tead1	0.376515199	-0.247015552	0.147280394	-0.059330647	-0.090092439	0.082845285	-0.167524139	-0.085102425	0.118604746	0.047146138	0.183529367	0.03512148	-0.06342807	0.106846299	-0.330709281	0.033249594	0.236733575	-0.134082788	0.365356751	0.036188057
Mecom	0.47200094	-0.283183561	0.162895726	-0.182411886	-0.218654873	-0.068392176	-0.155928619	-0.255248749	-0.124444915	-0.270981571	0.096076512	-0.122990369	-0.081768503	0.153417493	-0.3587103	0.052142823	-0.036263233	-0.154254634	0.197670867	-0.069730469
Huwe1	0.154216388	-0.063757986	0.222152105	0.067466384	-0.641422927	0.031356455	0.011075021	-0.324090059	-0.06763995	-0.327554502	0.231343322	-0.127519209	-0.330412428	0.091411855	-0.395333002	0.022495003	-0.167461409	-0.313671523	0.209676497	-0.126629895
Sftpd	0.225353411	-0.33046567	0.303386594	0.003633127	-0.147278592	0.011247018	-0.065162441	0.035782429	-0.010691078	0.125407681	0.026323396	-0.023818869	-0.03228133	0.197186784	-0.159225045	-0.021741484	0.012725441	-0.097753067	0.433788146	-0.024892902
Trp63	-0.188748999	-0.239143167	0.041011316	0.111750253	-0.038159974	0.010584661	-0.15554287	0.00513195	0.027923671	0.201450581	-0.147358794	0.098808986	-0.113086248	0.140829559	-0.184626867	0.062756288	0.046099256	0.107335011	0.407202307	-0.226450627
Il1a	0.111054074	-0.139899968	0.185293876	-0.174501927	0.109853251	-0.001617818	-0.182837705	-0.035002687	-0.120600056	0.247336053	-0.007748581	0.221650207	-0.1676351	0.077504516	-0.261188165	0.038180071	0.066912485	-0.097691751	0.368494876	-0.034129653
Prkn	-0.38998128	0.019973105	-0.207565372	-0.070401426	-0.074394293	0.078572575	0.308512301	0.103510981	-0.084845471	-0.011216883	-0.059556336	-0.012682388	-0.043002499	-0.149968619	-0.112828889	-0.2153098	-0.14283185	0.389301625	-0.031558399	-0.251334691
Bmp10	0.335906243	-0.56547927	-0.06932618	-0.125079514	0.121141641	0.349853533	-0.053850942	0.184851403	0.176723098	0.277932154	-0.313921228	0.182387166	-0.171340287	0.041723082	0.008308487	0.038928604	0.111898133	-0.089316573	0.477421253	-0.159104845
Pla2g15	0.140872943	0.043109624	-0.053919867	-0.117959154	0.184087469	-0.067458725	0.054836251	0.018023841	0.149942548	0.063240069	-0.104293056	0.141474592	0.003893909	-0.199651385	-0.111909956	0.016266363	0.007644905	-0.005557543	0.111010875	0.005053079
Ror1	0.20158202	-0.162342282	0.073013975	-0.138078625	0.12211952	-0.019496258	-0.105597067	0.002955661	-0.11176714	0.159871823	0.044900266	0.105355733	-0.116346852	-0.041799328	-0.248270221	0.040295265	0.012341289	-0.088983204	-0.043477399	0.066402872
Npnt	0.230138868	-0.047820416	0.226454995	-0.177431334	-0.088293915	-0.001077758	-0.35037949	0.012226506	-0.163383135	0.25682414	0.136028906	-0.023816059	0.030421118	0.142107939	-0.178442538	0.155281012	0.057453048	-0.174335325	0.319080085	0.166659567
Rnf43	0.141164198	-0.396192547	-0.103004124	-0.198876038	0.5574107	0.215491768	0.108033191	0.565584409	0.074657104	0.551108156	-0.128958421	0.078560224	0.149749819	-0.114196319	0.047597226	0.112018722	-0.746681267	-0.141686195	0.097933142	-0.0932616
Tns1	-0.451612922	-0.069546083	0.216236377	0.171384068	0.170854976	-0.18734888	0.180833366	0.006714351	-0.044987531	0.042631538	0.000254158	0.050648739	-0.125851419	0.036972258	-0.160978238	-0.148011781	-0.200887433	0.124974555	-0.001234551	0.030103063
Ttf1	-0.585554637	0.294102044	0.310977887	0.165698875	-0.351775709	-0.352304781	-0.168256341	-0.356854682	-0.168034217	-0.006436808	0.225899441	-0.054047234	-0.158324397	0.032884386	-0.516453407	-0.05356886	0.100345018	0.07623012	0.172010661	-0.092418058
Keap1	-0.093310789	0.388042128	0.243015022	0.427797426	-0.550947241	-0.220966225	-0.081705647	-0.381341841	-0.0598678	-0.111043633	0.410647398	0.057424967	-0.336276243	-0.119013519	-0.430081331	-1.580806975	0.110084804	-0.47185009	-0.128513588	-0.072123598
Tfeb	0.053726014	-0.070820321	0.213839744	-0.07434901	0.033664148	-0.237206077	-0.060627632	0.068529083	-0.022311863	0.217577619	-0.151815987	0.113357892	-0.108213755	-0.01833252	-0.176365993	0.046556628	-0.168334104	-0.182364842	0.214622716	-0.02532308
Fgf7	-0.122693329	-0.330921975	0.005945557	-0.056916031	0.087742973	0.102949769	-0.059610236	0.093981763	-0.172543647	0.139361203	0.060218692	0.007082717	-0.114512754	-0.024148781	-0.099092373	-0.075739801	0.101409994	0.061452304	0.069083969	0.041101135
Tfcp2l1	0.102065276	0.14945541	0.254427041	-0.106872543	-0.004809537	-0.219510517	0.013051963	0.006321338	-0.010106257	-0.013813836	0.055330663	-0.03635986	0.08403591	-0.184143786	-0.233312417	0.093944233	0.004005927	-0.112092325	0.061847273	0.116825646
Sox4	0.308477116	0.127864552	0.312187506	-0.09857184	-0.464904184	-0.234140743	-0.191468154	-0.169891839	0.121280774	0.040302146	0.258018892	-0.189392812	-0.036038937	0.094811604	-0.418063571	0.071158963	0.258627533	-0.093959937	0.461971033	0.151615984
Twist1	-0.005564031	-0.267328859	0.269104348	0.086570365	0.084063541	-0.255461144	0.016711282	0.069676235	0.027446445	0.182050018	-0.103316357	0.035820071	-0.025255091	0.076183938	-0.134018511	0.050224438	-0.055498938	-0.027119327	0.414087475	-0.045104753
Nkx2-1	-0.553172353	0.97305394	0.267322579	0.755801016	0.190304286	-0.420068604	-0.793255793	1.898084744	-0.061696962	-0.285241248	0.994317322	1.198628256	-0.493708891	-0.631195624	0.34330771	-0.731219145	0.517278821	-0.568241715	0.690310549	-0.599568713
Usp30	-0.10231826	-0.179055288	0.525276657	0.049251287	-0.156477809	-0.083727324	0.011906846	0.002295189	-0.062450938	0.13006257	0.025340683	-0.065000385	-0.072973136	0.119788506	-0.256150063	-0.005437836	0.10498779	-0.086451557	0.367754202	-0.056864073
Nfe2l2	0.29074801	-0.297076171	0.068136447	0.359881835	-0.372665904	0.042449902	-0.183486966	-0.091511663	-0.152406084	0.088670575	0.112343421	-0.071333591	0.048389282	0.080259726	-0.176607985	-0.572498866	0.243919551	-0.266422719	0.382484124	-0.021431182
Ulk1	0.149744847	-0.054621634	0.250762241	-0.036959965	-0.036973789	-0.090120234	-0.026661952	0.055017946	-0.158852693	0.142065642	-0.067812666	0.061358032	0.241455381	0.090233457	-0.144739123	-0.015916054	-0.133662598	-0.154353878	0.24222924	-0.003245159
Inhba	0.067301612	-0.28686254	0.210420911	-0.11415786	0.00147181	-0.088524556	0.136907737	0.01841813	-0.11559283	0.127986734	0.02375688	-0.012931244	-0.071022543	0.029120359	-0.186432987	-0.094777076	0.05571158	0.048172395	0.043873986	-0.137120568
Manf	-0.05301389	0.048336272	0.325700396	-0.011157147	0.311885371	-0.359215399	0.344750513	0.045455204	0.106087918	0.056564627	-0.004099937	0.168229175	-0.230411104	-0.125523769	-0.24515361	-0.117779163	0.103641444	0.202176842	0.101348807	-0.089634601
Rbms3	-0.081034334	0.240836167	0.347146286	-0.127641684	0.068031782	-0.194709614	0.04691346	-0.014956502	0.107176552	0.212829571	-0.054162911	0.08321487	-0.073536186	-0.012782445	-0.239464496	0.042081818	0.086286253	0.064436638	0.099492601	-0.123775926
Ager	-0.201393422	0.361257346	0.475707231	0.012175204	0.129744999	-0.408186427	0.045560723	0.059686371	0.120453189	0.247001582	-0.135365114	0.104588037	0.214671853	-0.055994722	-0.196300098	0.128449283	-0.116468431	-0.245030905	0.175151704	0.050552017
Terf1	0.087450144	0.097700004	0.111533986	0.046005578	-0.198331846	-0.149997944	-0.051778935	-0.123470176	-0.051819807	0.022380148	0.038927204	-6.46E-05	0.046854703	-0.084905502	-0.262518509	-0.032298782	0.126979447	-0.087722741	0.119919292	-0.060126232
Fam13a	-0.418588471	0.501051135	0.210035878	0.268548326	-0.021897944	-0.442441264	-0.282089552	-0.011557432	0.095378245	0.313309984	-0.099695251	0.214199509	-0.010363036	-0.005296005	-0.410994645	0.0142461	-0.02366031	0.05697781	0.130901118	-0.185124223
Nr1d1	-1.11862912	0.516340099	0.124167134	0.125200116	0.206859543	-0.496273697	-0.023702431	-0.054210016	0.286839557	0.194422604	-0.071441174	0.12210439	0.118060472	-0.189235296	-0.342392164	-0.010209083	-0.210445541	0.318495595	-0.016795476	-0.255702732
Eif2b1	-0.435220456	0.119000965	0.343766326	0.166500869	-0.270235477	-0.128581563	0.19725753	-0.147377514	-0.258108967	-0.206403988	0.103347939	-0.146667043	-0.112375433	-0.148886677	-0.337930957	-0.148750366	0.09336911	0.020385328	-0.098828125	0.03158256
Atg16l1	-0.806896286	0.677737973	0.337099617	0.161671367	0.126448684	-0.517229885	0.223338885	0.023598545	-0.127956817	0.02899758	0.044236741	0.034700577	0.538449692	-0.326400351	-0.20863114	-0.666644003	-0.223332041	0.048525313	-0.198937832	-0.058893516
Xbp1	-0.222437598	0.423927409	0.310034091	0.141325314	0.162176073	-0.445610317	0.180965055	-0.022058031	0.5044407	-0.088762792	-0.137795679	0.021534424	0.129753969	-0.3675985	-0.271731774	-0.055741322	-0.123193844	-0.212479557	-0.123942982	0.049954826
Rad21	0.021892666	0.677574828	0.591963891	0.378362119	-0.583823708	-0.37891967	0.371493821	-0.231578333	-0.001349879	-0.331195751	0.217256151	0.103530513	-0.157163819	-0.383090771	-0.486463711	-0.160046993	-0.297086151	-0.255477	-0.140462699	-0.084029089
Pid1	0.174979103	-0.193280179	-0.062208469	0.042553649	-0.062533415	0.225205201	0.133363986	0.391627095	0.049876426	0.155628035	0.271996521	0.453899775	-0.243037718	-0.226562115	-0.070237798	-0.217928408	-0.051084745	-0.111489887	-0.086211881	-0.266249634
Serpina1a	0.390339958	-0.139448377	0.177991343	-0.175843112	0.07047746	0.161301046	-0.235524026	0.019711575	0.092069328	0.317639502	0.038546618	0.186547111	-0.005896208	0.149157144	-0.307879364	0.132443453	0.085953291	-0.131711276	0.294768473	0.04688717
Cacna2d3	-0.100764887	0.145044633	-0.183296491	0.039731371	0.34088012	0.055673395	0.131073882	0.092264391	0.191041294	0.115452785	-0.22609471	0.15934276	0.236240899	-0.247207344	-0.119251935	0.006768641	-0.15049559	-0.045856946	-0.019686408	0.102168836
Chrm3	0.017766801	0.136476834	0.076611339	0.048215354	0.366220502	-0.108427252	0.235788743	0.122950431	0.271495425	0.008629968	-0.162419013	0.123366576	0.127088392	-0.253910485	-0.08841331	-0.016948834	-0.049771546	0.057404304	-0.050387799	0.037211567
Hhip	-0.597408852	0.576186208	-0.181571625	0.027976268	0.198483853	-0.367045787	-0.286462744	-0.101057715	0.069171751	0.374876349	-0.063511284	0.296384272	0.132256163	-0.165995912	-0.37431419	0.082508954	-0.094337878	0.151648581	0.14554319	-0.107167079
Nr1d2	-0.384946895	0.11501697	0.064943949	0.077754701	0.299709732	-0.132135501	-0.232719468	-0.035259663	-0.112019269	0.14117827	-0.026946462	0.241874725	0.056242935	-0.057058749	-0.288845084	0.049857877	-0.050875545	-0.104527549	-0.018951495	0.027436216
Becn1	-0.146106073	0.609667605	0.100096938	1.637667273	-0.319563232	-0.355755542	0.450201986	1.080634933	0.372037446	-0.193570548	-0.153689661	0.237933352	0.168298485	-0.557509407	-0.476055289	-0.579680146	0.0359901	-0.049332227	-0.176259691	0.088939885
Ern1	-0.701279839	0.746850756	-0.253543072	0.0214178	0.199914901	-0.320091335	0.123199744	-0.047870916	-0.182592103	0.007562893	0.033092108	0.070838906	0.167316974	-0.183956289	-0.300056391	-0.103607073	-0.086012644	-0.031657315	-0.087792966	0.160794026
Ivd	0.248104865	-0.138270713	0.194194756	-0.020305832	-0.027764651	0.160241948	0.059801623	0.172931022	-0.038113206	0.15071176	0.177136623	0.216986415	-0.208698491	0.191184744	-0.129823311	-0.030750442	-0.144486459	-0.074074104	0.025999945	0.042502871
Acoxl	-0.106482234	0.132302764	0.038721482	-0.05135845	-0.098770121	0.041781644	0.019703818	0.244652445	-0.019292825	0.062933652	0.24032896	0.007528426	-0.020403313	0.208860981	-0.135711592	-0.02146497	-0.000520584	-0.058142366	0.015760014	-0.010856772
Lnx2	-0.419630057	-0.23789916	-0.428098552	-0.146349848	0.000487691	0.157932274	-0.214924994	-0.064527492	-0.101081453	-0.153287847	-0.154057521	-0.138786749	-0.068313707	0.145270455	-0.080893218	-0.006918458	0.05773124	0.205836536	0.151142677	-0.239971298
Chrna5	-0.577655161	0.101111228	-0.433510663	-0.195989695	0.022190791	0.251408259	-0.06612879	-0.047932896	0.125265622	-0.00043527	-0.111577647	0.037889562	0.196912976	0.227644815	-0.108858634	-0.07579698	-0.191347754	0.328956155	0.126313713	-0.298992019
Marcks	0.03241992	-0.637290544	-0.165908684	-0.14280502	0.113290338	0.524434106	-0.365051602	0.069144217	-0.269967927	-0.119245833	-0.138576268	-0.084653047	0.162503965	0.183469901	-0.126045504	0.031835304	0.122245778	-0.044079017	-0.124118674	-0.066155513
Trib3	-0.146707782	-0.498230083	-0.319516453	-0.172049021	0.263816313	0.512107271	-0.372253584	0.010100862	-0.158428546	-0.08198813	-0.137455887	-0.035619259	0.23125938	0.170942985	-0.068870327	0.037458418	0.116846935	0.058041608	-0.025248819	0.028691244
Il4ra	0.229641733	-0.507051465	-0.122312754	-0.260063232	0.067359586	0.353175981	-0.276068317	-0.002806691	0.121613385	-0.056896889	-0.124607331	-0.150432613	-0.006748129	0.240778969	-0.090803554	0.050309424	0.290347684	0.049486052	0.223812222	-0.051630919
Atp6v1c2	0.027562317	-0.240520739	0.012957807	-0.125844667	0.00075156	0.320745124	-0.268387621	-0.033435162	-0.108464375	-0.177475559	-0.029872726	-0.121095984	0.139130711	0.148219135	-0.222882998	0.077200303	0.040818281	0.017357981	-0.094130286	-0.081804622
Nav2	0.33515217	-0.463429541	-0.012926277	-0.177667451	0.114012682	0.16507621	-0.001461893	0.015009978	0.12913288	-0.149743285	-0.210972937	-0.078937411	-0.012589328	0.146871122	-0.098288254	-0.05246293	-0.004760061	-0.019382078	-0.079721385	-0.164558825
Atp11a	0.352723315	-0.380146163	0.043081494	-0.119811816	-0.014473291	0.152880211	-0.181106461	-0.009606041	-0.031318135	-0.099028959	-0.123966117	-0.082976094	0.070610743	0.133238431	-0.06652145	0.02900185	0.079452233	-0.145726716	0.022791522	-0.140413973
Patj	0.023186791	0.153282099	0.302254997	-0.220487019	-0.018772195	-0.065589956	0.074517566	-0.051234141	0.075924072	-0.184354518	-0.005451185	-0.259533968	-0.11689618	0.211338562	-0.16898492	-0.027047051	0.06123609	-0.02326101	-0.035215942	0.05235649
Megf6	0.28927614	-0.54663076	-0.065124648	-0.073969496	0.07954873	0.084158106	-0.30165922	0.041448501	-0.180577645	0.017380392	-0.087763466	-0.076274845	-0.013858782	0.088330838	-0.020992709	0.046020248	0.119534848	-0.110372667	-0.072150955	-0.01553248
Snx30	-0.453047165	-0.19174244	-0.125436649	-0.186867041	0.047038402	0.039991663	-0.101631935	-0.052501681	0.10340184	-0.101091759	-0.153730591	-0.162250054	0.005479106	0.197702074	-0.149946779	-0.011578721	-0.068942117	0.050037276	-0.103354144	-0.218679877
Chat	-0.263109087	-0.343058463	-0.068530911	-0.154311716	0.192385402	0.363373868	-0.398477499	0.014322059	-0.321322203	0.101522825	-0.058199797	-0.010629451	0.204394951	0.403120808	-0.170868084	0.035035993	0.081441703	0.034459902	-0.001024935	-0.044981845
Wnt7b	-0.384934894	-0.081631112	-0.122632357	-0.173968793	-0.00794729	0.208451306	-0.072907904	0.038346369	-0.305447714	-0.080161789	-0.166913392	-0.12532066	-0.106482368	0.285352786	-0.179126582	-0.010331074	-0.080617065	-0.060248327	-0.112849087	-0.07719492
Hlf	0.19320994	-0.315124341	0.215900427	-0.235319235	0.073689219	0.298540483	-0.323352252	0.062063543	-0.144429748	0.106472424	-0.049059215	-0.005616932	0.094618385	0.360918055	-0.126121265	0.001358926	0.127398664	-0.037821463	0.078229223	-0.029521036
Irx1	-0.169058664	0.660190751	0.508889202	-0.177047841	0.04080811	-0.153870061	0.037710665	0.005392889	0.288471233	0.124486139	0.039997847	-0.046542801	0.083874463	0.46803385	-0.204159143	-0.037981108	0.166162684	0.022389996	0.175490092	0.102469049
Capn1	0.410913828	-0.32153343	-0.117324436	-0.170855318	0.094578563	-0.11446229	0.223386416	0.048882025	0.004535024	-0.297425648	-0.302003141	-0.188797822	-0.047249716	-0.137590178	-0.069496338	-0.036561442	0.010583583	0.003561623	-0.287585562	-0.164458835
Gpr37	0.252440062	-0.26153499	-0.105098353	-0.153848818	0.030769411	0.015436763	-0.136496939	0.019336921	-0.073742381	-0.056631836	-0.202788929	-0.091905227	0.101342669	0.074880409	-0.073805795	0.05320902	-0.043828531	-0.031312172	-0.02878168	-0.108530407
Sdc1	-0.104598568	-0.06446364	-0.061839946	-0.013763602	0.240059494	-0.316646212	-0.009604009	-0.015943538	0.12538788	-0.217243138	-0.278353554	-0.194374001	0.034131206	-0.096740692	0.005753042	-0.020240028	0.128877135	-0.038684622	-0.236789764	-0.001843403
Slc45a4	0.098137935	-0.145977188	-0.004698458	-0.094520195	-0.036119057	-0.12399963	-0.178214147	-0.013927254	0.017269585	-0.179938461	-0.091652297	-0.202852546	0.091881231	0.016424398	-0.089599153	0.034631204	-0.01455238	-0.123033457	-0.123211372	-0.064003702
Liph	-0.429044695	0.132768403	-0.01841605	-0.184780102	0.091292701	-0.403955446	-0.01321497	-0.056354189	-0.032803546	-0.13720742	-0.183249124	-0.16875483	0.226107534	0.047013352	-0.081646091	0.051830614	-0.164716087	0.06471956	-0.058765314	-0.169159877
Wnt9b	-0.458677168	0.231985235	-0.169164272	-0.101292563	0.095057391	-0.208521817	-0.119176772	0.012280848	-0.088593186	-0.002092683	-0.152755965	-0.182813876	-0.094046834	0.164837843	-0.095329614	-0.003280929	0.0381522	0.05417068	0.105513249	0.03640597
Spns1	-0.298076401	0.137168863	-0.023459888	0.127437979	0.150920988	-0.395662876	-0.032472579	-0.149523126	-0.026637757	-0.297105268	-0.048699935	-0.205108443	0.001634231	0.087224051	-0.114352989	-0.038682568	0.131631785	0.051598007	-0.02779956	0.039807398
Hif1a	-0.139594171	0.127085813	-0.039887932	-0.048169652	0.057427225	-0.276811621	-0.132618985	-0.009964833	0.09820807	-0.042159494	-0.164635453	-0.182696655	-0.1025754	0.070020247	-0.076144085	0.02574388	0.15300599	-0.035987964	0.044024507	0.054281822
Etv5	-0.085242864	0.290750495	0.146155122	-0.133626685	0.063262984	-0.159033794	-0.104184558	0.111668729	0.024759125	0.085393576	-0.15014098	-0.125710728	-0.115530491	0.077949313	-0.145843676	0.111118813	0.071105797	-0.039078851	0.112093899	0.150595693
Cxadr	-0.114038789	0.093374252	-0.00180777	-0.150181916	0.099461142	-0.291613808	-0.045662709	-0.014347765	0.144098139	-0.110311058	-0.116669487	-0.222490294	-0.015005697	0.031646194	-0.100505919	0.04641045	-0.017583088	-0.053577859	-0.11660109	0.031282651
Fgfr2	-0.483218843	0.123892952	0.079394485	-0.103761106	-0.058314439	-0.398930503	-0.029095634	-0.257773138	0.132262518	-0.234357621	0.031917214	-0.243808209	0.122839854	0.124987641	-0.28737928	-3.53E-05	0.046273314	0.163831701	-0.029238974	-0.148360456
Lrp6	-0.317009533	0.062665579	0.102631831	-0.110793937	-0.000287596	-0.414756849	-0.019233595	-0.124293306	0.284899841	-0.188250206	-0.137495912	-0.239098717	-0.198204673	0.076836654	-0.132687863	0.010272168	0.013470014	0.089660736	-0.010775522	-0.141680594
Chrna3	-0.290250043	0.080663865	0.048995858	-0.057601661	0.077936808	-0.320699919	-0.117008851	-0.073068884	0.072959711	-0.113878308	-0.109041954	-0.23099121	-0.056758089	0.141059579	-0.137855718	0.015654989	0.037022312	-0.098861404	-0.017452019	0.094870979
Sh2b1	-0.070028659	-0.089993109	0.021786317	-0.206195608	0.08222784	-0.181830377	-0.15077156	0.066169702	0.059209513	-0.049997772	-0.018261857	-0.217097545	-0.025040269	0.049630713	-0.045404052	0.019042023	0.112461048	-0.060079874	-0.101023518	-0.035690307
Ros1	-0.086979709	-0.011637717	0.085722003	-0.158179786	0.028190579	-0.190008729	-0.005886561	0.034830412	0.155709577	-0.050444457	-0.137992074	-0.238049578	0.014204525	0.035420376	-0.043172788	0.035429775	0.047084089	-0.088870277	-0.086664468	-0.011248734
Dsp	0.368477796	-0.240621487	-0.067610861	-0.226723705	-0.074484651	-0.097430467	-0.113071298	0.02038735	-0.011663016	-0.153375797	-0.17482213	-0.242640402	-0.07709001	0.02129532	-0.106867633	0.061789413	0.130646264	-0.094921658	-0.037328868	-0.122774233
Mtus1	0.047306075	-0.016076161	-0.152600756	-0.044063848	0.053067744	-0.34182708	0.007139987	0.021781134	0.113902258	-0.189041665	-0.2463723	-0.212644693	0.007495889	-0.148056769	-0.075332154	-0.011202333	-0.059868189	0.002664605	-0.222484742	-0.130054266
Epcam	0.115668867	-0.113227923	-0.038861732	-0.131681756	0.024008895	-0.19379873	-0.16035191	0.017266808	0.063507174	-0.054835512	-0.126492979	-0.207219493	-0.015791285	0.005268349	-0.118739357	0.084302282	0.018313463	-0.115832077	-0.101697396	-0.010569523
Fzd7	-0.42080776	-0.009954206	-0.171501579	-0.066145628	-0.117202811	-0.240400892	-0.019745586	-0.162420137	0.046604763	-0.162410627	-0.163528344	-0.219513087	-0.100593266	0.10139897	-0.18822573	-0.055213513	0.039627292	0.177400598	-0.060288409	-0.250964154
Fzd1	-0.245674019	-0.043087388	-0.066541522	-0.027706445	-0.040077318	-0.341032446	0.053084686	-0.093332247	0.37885581	-0.159937854	-0.299426855	-0.224487061	-0.030191504	0.023726178	-0.07603624	-0.022006056	-0.046474446	0.005836091	-0.025382688	-0.256361431
Syt4	-0.00024349	-0.013497513	-0.010851405	-0.192841634	-0.013303917	-0.249444665	-0.161514023	0.066838293	0.13341737	-0.037500211	-0.225698716	-0.299597693	-0.139885885	-0.034364306	-0.058151377	0.12037322	0.060060683	-0.231972763	-0.084785081	0.011898219
Tln1	-0.357374351	0.469510653	0.195267892	-0.179336873	0.150532114	-0.378964488	-0.005701351	-0.025483101	-0.124965369	-0.034950914	-0.082169304	-0.161190017	0.053540719	0.199146719	-0.130008852	0.047810849	0.010809543	-0.027267515	0.027369594	0.13921462
Lrp2	-0.239730488	0.140655214	0.018482002	-0.171955872	0.108834085	-0.299341099	0.002241569	0.036795515	0.046090677	-0.014313435	-0.217988904	-0.184017106	0.072421989	0.110981131	-0.03420926	0.031067629	0.002207259	-0.037261111	-0.051359789	-0.045842281
Bap1	-0.198346048	0.312351775	0.273152695	-0.016360209	0.065514457	-0.015159796	-0.058476566	-0.08158205	0.063295174	-0.117146401	0.078170688	-0.010685317	-0.145581712	0.286172318	-0.172605505	-0.058927667	-0.001197521	0.012432297	0.007593493	0.024900282
Tert	0.408738285	-0.491934077	-0.026880488	-0.048722221	0.007694586	0.199962361	-0.096049377	-0.024206598	-0.025010402	-0.175340189	-0.148993836	-0.078485084	-0.030312878	0.118131596	-0.168223237	-0.028550049	-0.011448017	-0.057526081	-0.124025502	-0.143922915
Lrp5	0.265249922	-0.168130397	0.051622673	-0.088631403	-0.134047548	0.115013047	-0.051963648	-0.045528572	0.006936358	-0.172171594	-0.052029365	-0.138192044	-0.101634206	0.046735681	-0.123988364	-0.002329472	-0.044420359	-0.061325255	-0.131268011	-0.083159357
Fzd5	0.072635034	0.085729786	-0.144394058	-0.080325566	-0.127832946	-0.191373275	-0.04993097	-0.071002479	0.065712767	-0.143520983	-0.078270379	-0.112371096	-0.117585024	0.01368416	-0.077348898	-0.028857016	0.15971104	0.06460602	0.038157153	-0.181636005
Fzd6	0.184166887	-0.040767668	-0.065357714	-0.170836537	0.024541958	-0.147655379	-0.081983923	-0.035879558	0.189743874	-0.079439303	-0.148843371	-0.176955884	-0.02966004	0.010868757	-0.090785464	0.042599684	0.055778321	-0.012794449	-0.019436382	-0.054163782
Myrf	-0.12328154	-0.162760652	-0.210627729	-0.019945315	-0.18627545	0.011964362	-0.021393537	-0.101811544	0.327737093	-0.102563416	-0.01112665	-0.062466296	-0.014917166	0.039209107	-0.0920771	-0.101093186	-0.143636501	0.1609175	-0.030015655	-0.339653402
Fzd4	-0.098125717	-0.22293483	-0.249731227	-0.140903707	-0.002929111	0.125158716	-0.016599291	-0.149823275	0.361530817	-0.234244329	-0.191434609	-0.166872469	0.185638239	0.019226102	-0.054879453	-0.085029291	-0.007498687	0.172450402	-0.028758915	-0.255928909
Syt11	-0.037032779	-0.09707828	-0.193718099	-0.186329226	0.034797887	-0.143531427	-0.079244545	-0.054523595	0.096067281	-0.188764582	-0.118129567	-0.213605977	-0.120257777	0.021356386	-0.061542311	0.008212589	0.033081601	0.0154381	-0.045321986	-0.046985729
Dmbt1	0.030844026	-0.099587331	-0.161400362	-0.202398483	0.050664782	-0.124829515	-0.064296919	-0.044107022	0.021767251	-0.124705868	-0.122896871	-0.2089858	0.033329821	0.016521374	-0.07430481	0.032101802	0.031135032	0.023831633	-0.053095161	-0.032099177
Tollip	-0.206698083	0.36567277	0.142308095	-0.160047426	0.039406626	-0.490298817	0.015618724	-0.060428249	-0.119343805	-0.138835298	-0.192507034	-0.191012391	-0.1187629	0.020167424	-0.139523812	0.043561822	-0.07675511	-0.028288227	-0.059226013	0.038071033
Kidins220	0.598502421	-0.321976159	-0.086887868	0.354248456	-0.690110386	0.22454835	-0.247003678	-0.404343795	0.049555584	-0.68593314	0.389662901	-0.243067982	-0.446064113	-0.222923194	-0.185212132	-0.096945622	-0.283846561	0.213798306	-0.160082094	-0.018356858
Cd81	0.265608816	-0.384199341	-0.267099338	0.084914428	0.040702467	0.272600886	-0.171713733	0.020167832	0.214314891	-0.077493847	0.03592496	-0.069907194	-0.020525935	-0.335098918	0.136607801	-0.014363176	-0.051270846	0.050714244	-0.062374014	0.139337533
Tgif1	0.315633392	-0.142229242	-0.061966853	0.228537056	-0.418109045	0.173494858	-0.354948418	-0.357579356	-0.028605208	-0.391662334	0.390911964	-0.109478824	-0.364806018	0.016504961	-0.21694429	-0.141197597	-0.130041415	0.25237105	0.035599694	0.118371139
Celsr1	0.383700781	-0.502627338	-0.095130403	0.023409338	-0.039201816	0.200240932	-0.240522571	0.098170234	0.101402724	0.011336504	-0.032212861	-0.052990007	-0.09725687	-0.2335158	0.077863456	-0.00028042	-0.061092343	-0.01997965	-0.116250502	0.00303645
Pi4k2b	0.214979791	-0.187858328	-0.216469248	0.211287798	-0.370997351	0.331447415	-0.195281277	-0.057190691	0.243121816	-0.168176797	0.011238644	-0.087444213	-0.123670528	-0.166644554	0.020368806	-0.089197691	-0.34182216	0.091028348	0.080259769	0.034586945
Map2k2	0.273931624	-0.166416391	-0.185346225	-0.011249299	-0.013284127	0.093237671	-0.17400981	0.054432027	0.077960033	-0.043414046	-0.005195257	-0.130401433	0.076139997	-0.412983118	0.192579636	-0.021018185	-0.012907714	0.076190014	-0.138569999	0.051426948
Map3k5	0.467466025	-0.453234244	0.000291098	-0.092106273	0.120035245	0.12064093	-0.311145076	0.145646904	0.062283601	0.100523174	-0.037455415	0.027927381	0.049704468	-0.269701845	0.146585887	0.090940853	-0.046676645	-0.170735532	-0.079889765	0.122148568
Mapk3	0.078176011	-0.313712169	-0.029778852	-0.010206498	0.13999422	-0.007623399	-0.033713477	0.070091844	0.05617848	-0.068609659	-0.072480586	-0.010094938	-0.010578337	-0.314625107	0.083351122	-0.026440127	-0.048999278	0.036632805	-0.202756516	-0.019461712
Itgb6	0.282950921	-0.272175901	-0.034816307	0.598893175	-0.042267931	-0.067551331	-0.049977891	-0.163118104	0.402980467	-0.382035639	-0.119576874	-0.062873069	-0.565972739	-0.29741802	-0.100853168	-0.056106919	0.05623199	-0.11284494	-0.021697265	0.388158038
Egfr	0.224722643	-0.016817084	0.057154601	0.043698625	-0.180835418	0.029981371	-0.381177614	0.008475189	-0.102071431	0.057899369	0.023409235	-0.107397854	-0.111116764	-0.094204963	0.053544443	0.084439243	-0.01256058	-0.081278682	0.105420793	0.191393606
Dram1	-0.111112809	0.239431297	0.227412668	-0.302963987	0.164425704	-0.069206232	-0.263721653	0.031408997	-0.689640332	0.362036174	0.103753622	0.166207089	-0.12135675	0.335088791	-0.112622706	-0.153756639	-0.406565533	0.452666976	-0.108525769	-0.057711655
Csnk1a1	0.312537676	-0.055717724	0.133621223	-0.000677139	-0.514710518	0.03839717	-0.243534017	-0.38043145	-0.006009608	-0.552067965	0.531662225	-0.092076097	-0.435680397	-0.013149594	-0.18475213	0.010171836	-0.742564287	0.068470269	-0.057628511	-0.009024599
Gnai2	0.265643558	0.174290292	0.160696867	-0.076752058	-0.197088352	-0.025165313	-0.494638934	-0.061874802	0.233267317	0.24137489	-0.00462115	-0.011876087	-0.067509773	0.033828216	0.054106421	0.161096314	0.016954523	-0.136924689	0.390382042	0.099462216
Ociad2	0.350608067	-0.054083441	0.049288721	0.012254886	-0.233048635	0.130290101	-0.372589847	-0.060142043	0.117550749	0.099932363	0.016837957	-0.044836088	-0.101886811	-0.063028582	0.044259942	0.016075774	-0.054607539	-0.075304698	0.107146136	0.041557102
Map3k7	0.011354739	-0.065995368	-0.022850517	0.26816493	-0.364958356	-0.059652403	-0.205789706	-0.241318422	-0.192970081	-0.194661674	-0.035329679	-0.068186434	-0.440742042	-0.010118005	-0.11701406	-0.037986654	-0.087969131	-0.009242918	-0.015953481	0.09902779
Cish	0.113743379	-0.030924294	-0.185494357	-0.05527417	0.106153428	-0.06325513	0.055240849	-0.028538206	0.218061106	-0.007993292	-0.147979329	0.012926362	-0.248190552	-0.241483008	0.127648315	-0.034293835	-0.058405387	0.016007327	-0.127754997	0.075021713
Slc22a3	0.402615549	-0.160116112	0.172874224	0.026031183	-0.057513456	-0.155107049	-0.180812257	0.072526567	0.072366944	0.038384297	-0.078063999	-0.071984499	0.068557257	-0.239161812	0.116787669	0.085476552	-0.061435392	-0.137206242	0.047911979	0.085239148
Egfl6	-0.031542919	0.092563904	0.423033813	0.09034142	-0.192659965	-0.156876852	-0.057059332	0.049309963	0.134500022	-0.026107645	-0.023277012	-0.205061413	-0.014711237	-0.167266759	0.048596638	-0.03223456	-0.097957897	-0.039206163	0.006108556	0.093302134
Csnk2a1	0.168806196	0.078981907	0.440892676	-0.289344522	0.525105713	-0.100431529	-0.496503909	0.169723731	0.251091051	0.460713526	0.345561724	0.034116815	0.880857484	-0.100777646	0.19593131	0.165321767	0.038741117	-0.003815379	0.156178493	0.091977837
Ank3	-0.227372028	0.363572816	0.640510518	-0.062297037	-0.066869255	-0.181583022	-0.175604655	0.087568506	-0.059366637	0.240080999	-0.008979422	-0.147276421	0.075117489	0.049829005	0.020033045	0.039836707	-0.076858882	-0.089939808	0.098380004	0.138544407
Elovl1	0.196042137	0.075037567	0.302531412	0.133337421	-0.328119925	-0.048017296	-0.406840842	-0.174476223	0.198532983	-0.214320658	0.253238192	-0.093060254	-0.040275644	-0.012337189	-0.126010757	-0.081780934	-0.444319862	-0.051806571	0.117929077	0.143305546
Map4k3	-0.378087326	0.221088653	0.761380773	0.061139477	-0.061382747	-0.134960044	-0.023270734	0.086085172	-0.106180402	0.153047248	0.013446325	-0.183579662	0.048214023	-0.003961182	0.005289834	-0.020165382	-0.047477334	-0.085874938	-0.073428738	0.161063477
Elf5	0.164968882	0.240245816	0.296023462	-0.150343743	0.098381272	-0.282859713	-0.262114769	-0.121271512	0.179813334	0.134084843	-0.058514825	0.093333983	-0.024287003	-0.084458586	0.038911031	0.109447854	-0.02684819	-0.124900339	0.187345359	0.177864647
Tlr2	0.445178899	-0.079105799	0.198177863	0.1427716	-0.215555579	-0.172000326	-0.190456862	-0.132597708	0.180502923	-0.17013085	-0.031286804	-0.134761316	-0.393345213	-0.202051825	-0.014744517	0.000802427	0.097958969	0.014600519	0.053568993	0.14675951
Myo5c	-0.037755472	0.269501396	0.318125946	0.21150625	-0.352362453	-0.204152542	-0.231931044	-0.096803978	0.282425476	-0.054685682	0.036960254	-0.206977589	-0.146643804	-0.009409828	-0.088861195	-0.041660468	-0.10305086	0.001642068	0.0881062	0.103622276
Map4k4	-0.270282204	0.247044835	0.311018982	0.224229069	-0.172385902	-0.2050773	-0.033369781	-0.069314457	-0.138208368	-0.017274968	-0.00811591	-0.115745993	-0.19685416	0.080411063	-0.070797494	-0.094013588	-0.072830412	0.075962457	0.002930382	0.116113146
Ccn2	0.177402896	-0.05103257	0.111370136	-0.109323813	0.196596591	-0.22744071	-0.182822503	0.057822536	0.412526496	0.195437432	-0.103622179	0.055586809	0.05011602	-0.19887082	0.171560884	0.095906249	0.002220782	-0.132010555	0.096495659	0.092172714
Erbb4	0.275242085	-0.032100603	0.182559663	0.002798778	-0.151721537	-0.027920314	-0.311965319	0.033607068	-0.026679092	0.080319015	0.002680449	-0.10077359	-0.016823871	-0.064762313	0.042593255	0.055450812	0.017312824	-0.07283589	0.179007874	0.119644776
Slc39a8	-0.04856495	0.085102013	0.045425623	-0.008539922	-0.088074745	-0.181512452	-0.102485667	0.054736017	0.088719376	0.091731615	-0.082069445	-0.097775196	-0.081106959	-0.13758172	0.077087211	-0.051859863	-0.095551279	0.070662541	-0.000665295	0.014448001
Vangl1	-0.094158123	0.067172144	0.350845553	0.01852891	-0.040201982	-0.120273725	-0.19274319	0.032511806	0.227202607	0.047457292	0.033514336	-0.171060138	0.009693042	-0.093578269	0.026227894	0.016566843	-0.022839094	-0.032029509	-0.002127694	0.144017357
Tinag	0.138234128	-0.037885024	-0.013258799	0.03675227	-0.073763844	0.00424527	-0.328201999	0.021903351	0.166147612	0.16561914	-0.116914691	-0.044681584	-0.012180677	-0.082098409	0.098656666	0.094312378	0.004075916	-0.177659547	0.213569866	0.207621035
Areg	0.046473961	-0.177282153	0.177266981	0.22646826	-0.143526209	-0.047604721	-0.104546649	0.075619553	0.301791679	-0.087840302	-0.004631976	-0.225218616	-0.190267153	-0.170806938	0.025833563	-0.061616446	-0.069183247	-0.0429195	-0.107539035	0.121504577
Tspan11	-0.048910256	0.177254952	0.328125881	-0.01134896	-0.074878886	-0.004947168	-0.151671908	0.025760233	0.296846542	0.080513827	-0.100193435	-0.090344935	-0.078882044	-0.100722457	0.089050825	0.0361118	-0.039386204	-0.128563312	0.135227728	0.166998574
Map3k1	0.163529334	-0.11714687	0.211362044	0.150570748	-0.136822518	-0.110438597	-0.082205261	0.017408594	0.300031087	-0.01938018	-0.070733143	-0.108679183	0.068181385	-0.202723528	0.0776864	-0.042198903	-0.053165946	-0.028551652	0.006689392	0.052142013
Mapk1	0.023277785	0.149952253	0.397534644	-0.155978969	0.214404098	-0.26056694	-0.126724324	0.065958258	0.185729403	0.133282753	0.179912672	-0.079604895	0.060185544	-0.170058972	0.042388359	0.025039865	-0.006811391	0.097591107	-0.068345041	0.131908909
Bmp2	0.290363242	-0.086433081	-0.078150363	-0.236091272	0.321927774	-0.086032501	-0.200844874	0.063247341	0.511091601	0.208955695	-0.139357261	0.082464179	0.128151397	-0.346992723	0.272217939	0.162273894	0.018383697	-0.15540953	0.092531811	0.174302207
Erbb3	0.636573808	-0.334552113	0.01273669	-0.112626833	-0.857420436	0.172914455	-0.24294323	-0.526257942	0.278449542	-0.743673468	0.720663107	-0.357315378	-0.598002983	-0.110751356	-0.341839103	-0.107513058	-0.456792545	0.310152322	-0.088106625	0.009809513
Socs2	0.412068213	-0.353594529	-0.170779873	0.310878117	-0.278892587	0.318286387	-0.091098488	-0.181241293	0.390457591	-0.379600465	0.123718888	-0.160028343	-0.253161942	-0.24557129	-0.024212184	-0.163261753	-0.012629532	0.148710445	-0.096050553	0.094359445
Soat1	0.280375454	-0.400341713	-0.262464166	-0.027444881	0.166171566	0.331884712	-0.068927274	0.020862962	0.529035501	-0.076467791	-0.067223724	-0.066363981	-0.079493878	-0.419919506	0.226046545	-0.034712131	0.055767164	0.0659916	-0.157718071	0.07613633
Vangl2	0.308511128	-0.362653436	-0.003302545	0.033932981	-0.000461256	0.130934323	-0.071420727	0.022366348	0.321289083	-0.086821522	-0.071667016	-0.105210644	-0.197831208	-0.2702278	0.107976372	-0.021115078	-0.011224097	-0.030695695	-0.09659096	0.090573847
Irf4	0.279315744	-0.270349519	-0.075748938	-0.000615856	0.012867403	0.085729382	-0.313728702	0.037226335	0.415159999	0.124093293	-0.089643453	-0.00262928	-0.108574547	-0.216687169	0.174561444	0.092058565	0.013775791	-0.189734011	0.155231354	0.14061106
Atp6v0e	0.251587995	-0.067219833	0.055757571	-0.345656735	-0.265782227	0.193005092	-0.272265431	0.114739385	0.253883362	0.002447302	0.36091998	-0.172936316	-0.407629643	-0.098099675	-0.001430778	-0.039970556	-0.335354843	0.252920229	-0.048997033	0.018831659
Map2k1	0.033995472	-0.104445383	-0.047921679	0.024092568	-0.121998432	0.239025059	-0.192743678	-0.045432776	-0.024773914	0.062817346	-0.066946585	0.019338555	-0.181511142	0.009170252	0.03331218	0.004988462	-0.111846584	-0.098722554	0.108189684	0.100825016
Map3k2	0.15614602	-0.120380007	0.064385822	-0.211559287	-0.018928065	0.148255945	-0.303056921	-0.017097282	0.18603235	0.144169544	0.120303958	-0.055201387	-0.130987085	-0.052394008	0.083718232	0.094255616	-0.003321178	-0.078496989	0.134132168	0.176098243
Adk	-0.082039357	-0.120264356	0.206827992	-0.022304227	-0.024255989	-0.063404238	-0.139359624	0.047919509	-0.104644486	0.064859995	-0.104056787	-0.094659049	-0.05209367	-0.093654996	0.060367209	0.032383824	-0.077334168	-0.058164344	-0.079973016	0.042331426
Erbb2	0.273704612	0.18833882	0.103853761	0.103736527	-0.512820096	-0.091487902	-0.208267748	-0.268049653	0.16952992	-0.310965208	0.321839015	-0.277573984	-0.280604258	-0.047989222	-0.154001548	-0.140630323	0.018912566	0.376736477	0.035630581	0.091152999
Map2k3	-0.178247244	0.091060138	0.37599485	0.000215437	-0.087466901	-0.192484414	-0.102536523	0.132065712	0.182891828	-0.012029744	-0.003143848	-0.148015547	0.059042471	-0.24356984	0.06746098	-0.022986961	-0.125334014	-0.041153132	-0.08103809	0.071292907
Ctsh	0.271021667	-0.124187833	0.229878295	0.24193143	-0.202393126	-0.024905805	-0.224953588	-0.00570647	0.339230031	-0.104770556	-0.033676134	-0.188914987	-0.223148932	-0.19668555	0.045982924	0.041144181	0.103307082	-0.032872511	0.093964322	0.095784577
Gnai1	0.311049496	-0.128327806	0.209895412	0.108694539	-0.161238018	-0.027458842	-0.374966293	-0.037679062	0.196489105	0.058299157	-0.063530516	-0.058665133	-0.138207421	-0.053446576	-0.006681733	0.10249988	0.032635461	-0.152737654	0.154012162	0.113342654
Antxr1	0.052096619	0.130330414	0.083333609	0.069368537	-0.154342109	-0.032318104	-0.205033067	-0.042135858	0.236109423	0.028200897	-0.064494813	-0.115084945	-0.169491837	-0.084887386	0.022766994	-0.000374514	0.009590306	0.004627836	0.083355223	0.090418402
Map2k4	0.047835419	0.120692271	0.395103598	0.233011579	-0.38358323	-0.196853959	-0.232232716	-0.205464871	0.123033934	-0.161603213	0.067732717	-0.120430165	-0.281018172	0.015677309	-0.110810661	-0.026477413	-0.061471841	-0.036224568	0.129508703	0.115198082
Atf6	-0.302419202	0.154988537	-0.322927476	0.08411682	0.434451995	-0.053437838	0.762945672	-0.035557647	0.335186299	-0.333880259	0.300781533	-0.234444366	-0.063611107	-0.255101209	0.036481424	-0.329470039	-0.150719214	0.390365136	-0.248236313	-0.068697735
Ctcf	-0.027273487	-0.044232325	-0.36225795	0.234712614	0.271996815	0.2502551	0.435996339	0.036548717	0.281220327	-0.249244445	0.274693918	-0.156374765	-0.133817041	-0.221033186	0.104275879	-0.20197953	-0.239945066	0.100047873	-0.181420979	-0.099443739
Ryk	0.116680155	0.064934484	-0.267529173	0.22994987	0.255904636	0.063540499	-0.062631023	0.001090758	-0.072412528	0.182405346	-0.134725997	-0.106978145	-0.072555968	-0.129082362	0.097389621	0.082601336	0.037353225	-0.111205369	0.092101848	-0.117092964
Nkd1	0.432026735	-0.498256041	-0.360371253	0.327695218	0.094803607	0.614635644	0.068568752	-0.049201572	0.057666073	-0.092675604	-0.224209174	-0.031707487	-0.249493749	-0.181745467	0.127297733	-0.054231611	-0.00697357	-0.203612929	-0.088789313	-0.251710892
Slc34a2	0.019863289	-0.024150207	-0.144287408	-0.154926461	0.837208914	-0.017679219	0.193376193	0.402412934	0.038827808	0.457474053	-0.232838038	-0.081461018	0.179764925	-0.27956871	0.231840434	0.183172187	-0.030903832	0.114298154	-0.065050833	-0.17845447
Rbpjl	0.079139106	-0.354479518	-0.433669923	0.030724096	0.104687729	0.315239211	0.171482772	0.05140914	0.043550168	-0.023750536	0.113328835	-0.232029578	-0.031809778	-0.186082036	0.078594757	-0.112879782	0.071286133	0.254956631	0.01841417	-0.254231044
Slc6a14	0.052786271	0.036356047	-0.471335939	-0.349109456	-0.048054095	0.33071737	0.197792898	0.00174729	-0.143152723	0.04420494	0.235941452	-0.221046584	-0.033497199	-0.158352551	0.002988576	-0.081800937	-0.058966244	0.444490316	-0.051443867	-0.218239182
Lamp2	-0.23985687	-0.233024757	0.081617826	0.510993699	0.45261579	-0.032673049	0.278529579	-0.005414777	-0.075616467	-0.11797895	0.170734496	-0.12383976	-0.124318695	-0.070700711	-0.065079911	-0.07328112	-0.082215289	0.099657283	-0.14296527	-0.146424839
Lgr5	-0.595138249	0.173731442	0.163415963	0.097996143	0.414796361	-0.154528977	0.369368983	0.011518584	-0.245475234	-0.086666497	0.170723478	-0.210761971	-0.208615726	-0.021902625	-0.017424282	-0.123215035	-0.157996959	0.162195533	-0.122685453	-0.128051703
Ctnnb1	-0.671909836	0.34824574	-0.235814676	0.128869161	0.241077911	-0.128728462	0.436815897	0.641383756	0.024406088	0.344347657	0.078774439	-0.352669831	0.232097352	-0.031792821	0.041555768	-0.092094553	-0.827936713	-0.325105346	0.178534616	0.115199776
Dvl3	0.239244302	-0.165296438	0.06052908	0.109383346	0.058496503	-0.034316794	-0.11523367	0.016063546	-0.421771537	0.156418498	0.017597208	-0.154335677	-0.143405695	-0.000719855	-0.034416753	0.05728072	0.042757955	-0.111024108	-0.091809734	-0.124177741
Dvl2	-0.255915263	0.338438188	0.156150834	0.171557608	0.15076889	-0.105011765	-0.085521692	-0.011168323	0.00980536	0.184114779	0.07651967	-0.166347035	-0.135006464	0.101637364	-0.133038308	0.019746931	0.025728344	-0.083623746	-0.125231537	-0.008098177
Spry4	-0.152204748	-0.618738056	-0.087418418	0.264722618	0.057185068	0.342030531	0.041342938	0.069617391	0.190486474	0.119909473	0.016675724	-0.232763626	-0.229568025	0.088506386	-0.053105867	-0.045250465	0.046026715	-0.003937392	-0.123714937	-0.333661598
Nkd2	-0.386320849	-0.137844983	0.027218652	0.205898916	0.15661002	0.233256206	-0.034384967	-0.051060573	-0.005680615	0.111660265	0.231636807	-0.143955259	-0.248036151	0.272857206	-0.123197311	-0.07666657	-0.023560746	-0.056506777	-0.102445932	-0.110305612
Hopx	-0.183576243	0.03201676	0.32788716	0.043957916	-0.028243955	0.233482721	-0.171376962	0.038990166	-0.235656908	0.153835786	0.049497292	-0.18530689	-0.108126495	0.206336367	-0.134600845	0.076827143	0.03984067	-0.079303013	0.090046233	-0.106929714
Cd36	0.197362059	-0.234746036	-0.234262176	-0.091963032	0.307694683	0.205765542	0.175054373	0.070949003	0.082250815	0.16967466	0.089592515	-0.110897882	-0.10629022	-0.033876102	0.027557051	-0.049430799	-0.017659353	0.147457589	-0.128824814	-0.13848048
Creld1	-0.06468959	-0.080981648	-0.007993747	0.037833592	0.47991709	-0.065731932	0.14912066	0.05962462	0.106768033	0.06379774	0.046448208	-0.098669966	-0.142622383	-0.052766123	0.010210131	0.051756414	-0.052276879	-0.085256431	-0.182015314	-0.061969952
Lgr6	-0.014722493	0.285828607	0.336495752	-0.008327525	0.189599264	-0.082829692	-0.005527363	0.064065027	-0.116019401	0.181498066	-0.053160253	-0.152994801	-0.135153832	-0.042826927	3.12360702087282e-05	0.122525206	0.057363113	-0.108059886	-0.042443137	-0.019153694
Porcn	0.008687359	0.303731816	0.07042895	0.228419677	-0.166240085	-0.092778727	-0.007572413	-0.143245985	-0.165526664	-0.086018727	0.087607214	-0.198993093	-0.247728676	-0.03086411	-0.05593084	-0.009001975	0.182006192	-0.053602814	0.001342628	-0.15080271
Wif1	0.007114067	0.605720613	0.493006286	0.062196404	0.08741383	-0.115434611	-0.281926755	0.022860906	0.015626067	0.278147276	0.108360737	-0.136437987	-0.196668315	0.109516578	-0.164535765	0.116460459	0.054010172	-0.275886663	0.016354447	0.136419684
Gsk3b	-0.399898627	0.582801142	0.102216482	0.095790796	0.526674892	-0.408773463	0.363085891	0.191033119	0.544833564	0.280993259	-0.103011811	-0.189910715	-0.071743056	-0.255993436	-0.034435416	-0.033305912	-0.128061011	0.248778318	-0.169870143	-0.071221678
Fbxw11	0.041471687	0.189133931	0.152472716	0.608292195	0.064092818	-0.007265639	0.017162178	-0.105496273	0.225672164	-0.171844543	0.032529053	-0.058271457	-0.041370969	-0.107219359	-0.0159389	-0.011173464	-0.264524121	-0.29249992	0.129518082	-0.170575651
Pde7b	-0.064435315	0.007590065	0.343585921	0.298692697	0.202296068	-0.101168296	0.129018648	0.090796324	0.343188237	0.050785613	-0.219523929	-0.203104859	-0.124923437	-0.142201135	0.052441332	0.091887745	0.008647594	-0.123290454	0.015671901	-0.290366309
Hbegf	-0.383881433	0.564921874	0.645904515	0.13133069	0.184360706	-0.308088888	0.170167563	0.032157876	0.226059258	0.019077825	0.039247703	-0.284090481	-0.066771831	-0.106101478	-0.111122664	0.044292805	0.008129761	0.015123863	-0.135023229	-0.075628441
Kcnj15	0.242538898	-0.18552783	0.118498586	0.077600577	0.170666455	0.056970941	-0.131816826	0.040032692	0.019870891	0.194245499	-0.090541594	-0.068112227	-0.038009254	-0.027426618	0.044250049	0.106083733	-0.074860905	-0.117056928	-0.003935808	-0.130655077
Crispld2	-0.505852041	0.206059989	0.481528156	-0.031559695	0.214181467	-0.109442551	0.440319961	0.063258554	-0.539955651	-0.006230847	0.005817033	-0.24063235	-0.010644319	-0.047596121	0.038429452	-0.054964562	-0.060559225	0.094987609	-0.046013736	-0.12285176
Siah1a	-0.252058887	0.268856687	0.35427357	0.160494596	0.165862223	-0.138715053	0.114634587	-0.005390779	-0.169279736	0.008201848	0.004525089	-0.196475015	-0.036224009	-0.024635081	-0.021695222	0.012764396	0.076842541	-0.100301638	0.007315269	-0.021188372
Jup	-0.178121697	0.487968441	0.23609335	0.152416794	0.126528397	-0.215783579	0.020909735	-0.04083025	0.26715169	0.036781429	0.021276188	-0.230263338	-0.042588765	-0.035252703	-0.048448735	0.071010934	0.032075713	-0.092296902	0.006812489	0.015699535
Celsr2	-0.351639261	0.617345956	0.279081499	0.232357258	0.010307914	-0.210252057	0.009490065	0.012090804	0.304620081	0.108293127	0.113396841	-0.271976232	-0.216399749	0.061834597	-0.154102034	-0.042273311	-0.032204741	-0.032384128	-0.012588449	-0.017337839
Apc	-0.241865947	0.10687108	0.473904088	0.898923193	-0.452554513	-0.102627923	0.089768607	0.739661575	0.435430054	0.80152356	1.031166921	0.366388375	-0.025257707	-0.002531347	-0.083569591	0.263653182	-0.078726819	-0.436268145	-0.108540287	-0.181924817
Mlc1	0.069328772	0.144747422	0.319163471	0.215959426	0.204151603	-0.098535725	-0.023487723	0.034260879	0.229068307	0.114116444	-0.062289415	-0.133021281	-0.008326762	-0.072552541	-0.022648031	0.108835952	-0.017017485	-0.184934447	-0.02831111	-0.111610623
Cdkn2b	-0.431700721	0.576989659	0.379192657	0.509046436	0.471486224	-0.265439791	0.350382202	0.190883746	0.602942262	0.066014855	-0.210180879	-0.16194704	-0.072565556	-0.157556152	-0.001967092	0.035569313	-0.208447896	-0.127934259	-0.099231509	-0.037647956
Sema3e	0.020149043	0.2657776	0.720815565	0.025049041	0.046081723	-0.164290261	-0.023882322	-0.045615343	-0.112159014	0.095166342	0.185394705	-0.241886633	-0.069985415	-0.027114258	-0.131670982	0.129584397	0.126188033	-0.148469592	0.015779164	-0.00673515
Znrf3	-0.306677106	0.254288867	0.036229085	-0.155405744	0.304745966	-0.194379777	0.233653062	0.112538625	-0.383596661	0.136581985	0.033192567	-0.200088447	-0.154911915	-0.048168578	0.016776838	-0.009813429	-0.011560333	0.204913071	-0.019346993	-0.017267461
Usp6nl	-0.156866206	0.5545269	0.123407654	0.18426847	-0.034711254	-0.171002685	0.04233413	-0.153927194	-0.036886685	-0.0894162	0.21962317	-0.242335866	-0.355809554	0.019306771	-0.089422668	-0.08260505	0.034252539	-0.092706306	0.124831489	-0.044264692
Sh3rf1	-0.393042143	0.309464373	0.656063086	0.268541582	0.209583042	-0.085108048	0.172373937	0.104700392	0.233282988	0.035346659	0.082577835	-0.255800069	-0.004144899	-0.12200162	-0.025964889	0.028221056	-0.004612466	-0.064061008	-0.077963984	-0.047627056
Celsr3	-0.061987868	0.542631079	0.328075336	0.220551353	0.080934786	-0.261517674	-0.097958753	-0.053477836	0.229291759	0.12367191	0.016892142	-0.204803799	-0.177286739	-0.077370804	-0.066230862	0.094017778	0.014541187	-0.154139439	-0.030809123	0.011793648
Spry1	0.178081717	-0.10731282	0.300809141	0.349110027	0.263747294	0.061248293	-0.206055161	0.224576535	0.192935527	0.357993021	-0.250509006	-0.081108344	-0.105876358	-0.045317055	0.011892664	0.189710809	0.052644324	-0.424521183	0.002777413	-0.006978229
Zfp385b	-0.294967288	0.279449885	0.74419302	0.184726211	0.104412174	-0.058444222	0.204714507	-0.055841167	0.216860559	-0.066133437	0.171847397	-0.296827232	-0.23812168	-0.091590017	-0.117305285	0.01999047	0.068346778	-0.118055352	-0.199818477	-0.023627594
Bdnf	-0.793596614	0.505930233	0.602187583	0.324808289	0.25646682	-0.23630058	0.379002724	-0.02136161	0.205590355	-0.113660047	0.17281655	-0.305240431	-0.08072497	-0.056035925	-0.07530438	-0.11022127	-0.143027157	0.077083288	-0.141594683	-0.074705691
Zfp365	-0.242593496	0.614379704	0.452103618	0.161692292	0.034569808	-0.199542385	-0.075854319	-0.02371206	-0.181135411	0.134684188	0.030465902	-0.188472289	-0.147121459	0.135328008	-0.121940589	0.107244373	0.035728331	-0.119462952	0.149674662	0.068079524
Npr1	-0.269820511	0.325851361	0.775781057	-0.026388128	0.106011607	-0.25180296	0.425057748	0.016039925	-0.132817361	-0.074500507	0.175287906	-0.350827756	-0.214327406	-0.129510111	-0.079183676	-0.000237157	0.068391181	-0.002656006	-0.219956885	-0.022042016
Lgr4	-0.484222972	0.133158637	-0.265041713	0.139039784	0.191303586	0.127315748	0.370389905	-0.10574215	-0.044918297	-0.238312554	0.25110752	-0.266700734	-0.256952087	-0.155802044	-0.037984028	-0.21433286	-0.088361398	0.340339739	-0.214479278	-0.140117756
Dvl1	-0.173155159	-0.052222148	-0.121205648	0.358302815	0.059926444	0.011948779	0.2931218	-0.131618768	-0.01931186	-0.314325049	0.180576385	-0.208725224	-0.203012577	-0.22929159	-0.018094884	-0.237821318	-0.044934172	0.064038962	-0.235208618	-0.244661483
Pdlim2	-0.145067989	0.149852644	0.029620066	0.133499735	0.089093357	0.042804497	0.01884737	0.024475473	0.018021461	0.113679717	-0.160710404	-0.159315943	-0.191391541	-0.069203164	0.008358196	0.029740444	-0.001156713	-0.157464342	-0.03882665	-0.075846398
Spry2	-0.284846263	0.239673263	0.017597851	0.07408112	0.622548855	0.081519535	0.084951613	0.124737578	0.259574717	0.257760933	-0.143781466	0.023501993	0.061641588	0.009174978	0.06117508	0.089450316	-0.081323437	-0.099985729	-0.007030938	0.019412839
Lrg1	0.284006566	-0.707409874	-0.125649887	0.293509106	0.137433292	0.420244102	0.132228465	-0.008597214	-0.293900511	-0.159707591	0.024211064	-0.053576269	-0.060138503	-0.116642199	0.023317776	-0.117409292	-0.073850819	-0.019062558	-0.129215661	-0.335303051
Csf1r	0.093754074	-0.019271168	-0.066331444	0.268656529	-0.010631728	0.092295173	-0.061038081	-0.035888146	0.125914029	0.097800783	0.052495992	-0.151789768	-0.012725203	0.060393251	-0.032417533	-0.013129862	0.084917076	-0.154362655	0.152838337	-0.090930292
