# Supplementary material for: Mapping the dialogue: Decoding alveolar stem–niche interactions
Source: Proc Natl Acad Sci U S A. 2026 Jul 8;123(28):e2606113123. doi: 10.1073/pnas.2606113123 (PMC13367804; doi:10.1073/pnas.2606113123)
Supplement: Supplementary file 8 — Dataset S07 (XLSX) [file pnas.2606113123.sd07.xlsx]

## Sheet: ICA_01
gene_zscoreOfProj	seqnames	start	end	width	strand	ID	aliases	coords	size	type	symbol	desc
-6.01794	chr11	116021912	116027962	6051	-	ENSMUSG00000016559	9430068D06Rik,H3.3B	116021912,116023535;116023625,116023778;116023882,116024019;116024379,116024718;116025305,116025455;116027856,116027962	2514	protein_coding	H3f3b	H3 histone, family 3B [Source:MGI Symbol;Acc:MGI:1101768]
-6.01414	chr5	66016549	66173118	156570	-	ENSMUSG00000070780	9530077J19Rik	66016549,66019436;66022628,66022833;66024953,66025159;66026130,66027289;66046087,66046213;66080939,66081099;66097707,66097788;66098159,66098191;66150516,66151078;66151539,66151701;66151855,66151958;66172845,66173118	5968	protein_coding	Rbm47	RNA binding motif protein 47 [Source:MGI Symbol;Acc:MGI:2384294]
-5.29975	chr11	62551171	62553213	2043	+	ENSMUSG00000019505	Ubb2	62551171,62551595;62552140,62553213	1499	protein_coding	Ubb	ubiquitin B [Source:MGI Symbol;Acc:MGI:98888]
-4.87785	chr3	103058285	103067914	9630	+	ENSMUSG00000027852	N-ras	103058285,103058440;103058905,103059032;103060201,103060379;103062374,103062533;103063330,103063453;103064116,103064157;103064234,103067914	4470	protein_coding	Nras	neuroblastoma ras oncogene [Source:MGI Symbol;Acc:MGI:97376]
-4.74914	chr6	39603237	39725463	122227	-	ENSMUSG00000002413	9930012E13Rik,Braf-2,Braf2,D6Ertd631e	39603237,39610404;39614132,39614285;39615661,39615795;39623579,39623710;39627722,39627840;39628609,39628655;39639590,39639766;39640451,39640535;39643100,39643217;39644238,39644380;39646725,39646844;39648450,39648486;39648821,39648856;39651605,39651764;39660873,39660989;39662004,39662152;39665004,39665106;39666246,39666349;39677378,39677472;39677572,39677641;39688244,39688345;39725107,39725463	9728	protein_coding	Braf	Braf transforming gene [Source:MGI Symbol;Acc:MGI:88190]
-4.69019	chr8	121590361	121598760	8400	+	ENSMUSG00000031812	1010001C15Rik,Atg8,LC3b,Map1lc3	121590361,121593109;121593490,121593650;121595986,121596092;121596596,121598760	5182	protein_coding	Map1lc3b	microtubule-associated protein 1 light chain 3 beta [Source:MGI Symbol;Acc:MGI:1914693]
-4.57253	chr13	41605907	41641355	35449	+	ENSMUSG00000087370	EG621976	41605907,41606312;41627978,41628148;41634456,41641355	7477	protein_coding	Tmem170b	transmembrane protein 170B [Source:MGI Symbol;Acc:MGI:3647046]
-4.57099	chr11	75732869	75765845	32977	+	ENSMUSG00000020849		75732869,75733091;75751881,75752080;75755574,75755680;75756817,75757023;75759292,75759428;75764620,75765845	2100	protein_coding	Ywhae	tyrosine 3-monooxygenase/tryptophan 5-monooxygenase activation protein, epsilon polypeptide [Source:MGI Symbol;Acc:MGI:894689]
4.53242	chr7	19756131	19770547	14417	-	ENSMUSG00000002980	1200005K12Rik,B-CAM,Lu	19756131,19756619;19756708,19756825;19758424,19758568;19758659,19758803;19758960,19759096;19760047,19760188;19760294,19760412;19764040,19764196;19764653,19764789;19765334,19765516;19765613,19765709;19766689,19766759;19766836,19767061;19768452,19768573;19770407,19770547	2429	protein_coding	Bcam	basal cell adhesion molecule [Source:MGI Symbol;Acc:MGI:1929940]
-4.52612	chr4	107178399	107200996	22598	+	ENSMUSG00000028618	1110001M20Rik,3110046P06Rik,D4Ertd20e,MTDCF1	107178399,107178917;107185778,107185883;107187619,107187713;107190535,107190687;107192462,107192543;107193299,107193380;107197506,107197614;107200368,107200996	1775	protein_coding	Tmem59	transmembrane protein 59 [Source:MGI Symbol;Acc:MGI:1929278]
-4.43782	chr5	8046078	8069379	23302	+	ENSMUSG00000003161	2210417O06Rik,2900070H08Rik,Sor	8046078,8046215;8056527,8056639;8057538,8057621;8059353,8059422;8062384,8062427;8063260,8063407;8063637,8063750;8064558,8064616;8067533,8069379	2617	protein_coding	Sri	sorcin [Source:MGI Symbol;Acc:MGI:98419]
-4.3955	chr1	135295213	135313778	18566	-	ENSMUSG00000062580	17kDa,mTim17a	135295213,135302003;135304430,135304540;135306089,135306217;135309135,135309198;135309771,135309870;135313694,135313778	7280	protein_coding	Timm17a	translocase of inner mitochondrial membrane 17a [Source:MGI Symbol;Acc:MGI:1343131]
-4.39548	chr10	13207717	13474412	266696	-	ENSMUSG00000062866		13207717,13214273;13224784,13224860;13232539,13232676;13234150,13234211;13239910,13239965;13245411,13245567;13247002,13247195;13253342,13253879;13255310,13255321;13257577,13257816;13261766,13261924;13266973,13267053;13291795,13291962;13324064,13324289;13388695,13388970;13474056,13474412	9298	protein_coding	Phactr2	phosphatase and actin regulator 2 [Source:MGI Symbol;Acc:MGI:2446138]
4.36648	chr17	39846958	39848788	1831	+	ENSMUSG00000098178		39846958,39848788	1831	lincRNA	Gm42418	predicted gene, 42418 [Source:MGI Symbol;Acc:MGI:5649005]
-4.27844	chr5	24802823	24842624	39802	-	ENSMUSG00000028945	Rheb1	24802823,24803756;24806999,24807080;24807605,24807652;24807748,24807804;24808353,24808435;24813798,24813865;24817760,24817831;24842185,24842624	1784	protein_coding	Rheb	Ras homolog enriched in brain [Source:MGI Symbol;Acc:MGI:97912]
-4.23455	chr14	73552665	73596142	43478	+	ENSMUSG00000022110	4930547K18Rik	73552665,73552897;73560441,73560621;73568634,73568733;73568862,73569024;73579356,73579484;73581679,73581817;73590757,73590918;73591010,73591152;73592632,73592752;73593677,73593765;73595374,73596142	2229	protein_coding	Sucla2	succinate-Coenzyme A ligase, ADP-forming, beta subunit [Source:MGI Symbol;Acc:MGI:1306775]
-4.22655	chr17	33824591	33838316	13726	+	ENSMUSG00000041881	14.5kDa,2400007M02Rik	33824591,33824680;33825601,33825650;33829667,33829816;33838099,33838316	508	protein_coding	Ndufa7	NADH dehydrogenase (ubiquinone) 1 alpha subcomplex, 7 (B14.5a) [Source:MGI Symbol;Acc:MGI:1913666]
-4.14176	chr11	51685386	51688874	3489	-	ENSMUSG00000007777		51685386,51686092;51688548,51688653;51688690,51688874	998	protein_coding	0610009B22Rik	RIKEN cDNA 0610009B22 gene [Source:MGI Symbol;Acc:MGI:1913300]
-4.07162	chr5	73322199	73338992	16794	-	ENSMUSG00000029153	1810027I20Rik	73322199,73323847;73326281,73326398;73327663,73327710;73329267,73329320;73332104,73332200;73335820,73335945;73338531,73338992	2554	protein_coding	Ociad2	OCIA domain containing 2 [Source:MGI Symbol;Acc:MGI:1916377]
-4.05666	chr10	7767947	7792822	24876	-	ENSMUSG00000040006	BC013529	7767947,7768585;7770357,7770520;7773298,7773431;7773948,7774104;7775218,7775369;7777774,7777870;7779303,7779362;7780761,7780917;7792523,7792822	1860	protein_coding	Ginm1	glycoprotein integral membrane 1 [Source:MGI Symbol;Acc:MGI:2384905]
-4.01319	chr10	95480806	95501940	21135	-	ENSMUSG00000062981	2700009F22Rik,2900055D03Rik,D10Ertd322e,HSPC204,MRP-L31,PTD007,Rpml31	95480806,95480977;95490246,95490412;95493631,95493715;95496824,95496887;95500383,95500522;95501890,95501940	679	protein_coding	Mrpl42	mitochondrial ribosomal protein L42 [Source:MGI Symbol;Acc:MGI:1333774]
-4.00304	chr11	69398508	69413675	15168	-	ENSMUSG00000018476	Jmjd3	69398508,69399849;69399940,69400110;69400196,69400322;69400707,69400848;69400993,69401180;69401263,69401377;69401515,69401663;69401759,69401830;69401917,69401981;69402076,69402281;69403578,69403683;69403790,69403916;69404006,69406173;69406259,69406609;69406697,69406900;69406984,69407145;69407236,69407328;69407425,69407644;69407741,69407839;69408026,69408167;69408258,69408401;69408664,69408781;694…	6654	protein_coding	Kdm6b	KDM1 lysine (K)-specific demethylase 6B [Source:MGI Symbol;Acc:MGI:2448492]
-3.94387	chr19	43689672	43733697	44026	+	ENSMUSG00000025192	1810012B13Rik,1810020C02Rik,2810003F23Rik,LALP1,Lysal2	43689672,43689904;43690179,43690281;43691018,43691200;43704199,43704404;43704880,43705030;43711735,43711838;43716274,43716330;43717450,43717583;43721749,43721915;43725214,43725538;43726843,43726928;43727990,43728151;43729698,43733697	5911	protein_coding	Entpd7	ectonucleoside triphosphate diphosphohydrolase 7 [Source:MGI Symbol;Acc:MGI:2135885]
-3.94141	chr17	87433412	87446935	13524	-	ENSMUSG00000036438	1500001E21Rik	87433412,87434055;87435076,87435211;87435604,87435710;87435791,87435934;87442696,87442726;87446793,87446935	1205	protein_coding	Calm2	calmodulin 2 [Source:MGI Symbol;Acc:MGI:103250]
-3.89651	chr15	100615628	100620731	5104	+	ENSMUSG00000000346	Brbp,Gcap28,gt6-12,Prtb	100615628,100615724;100616913,100617031;100617925,100618170;100619368,100620731	1826	protein_coding	Dazap2	DAZ associated protein 2 [Source:MGI Symbol;Acc:MGI:1344344]
-3.83081	chr11	97315716	97329920	14205	+	ENSMUSG00000018882	2600005P05Rik	97315716,97315939;97316747,97316924;97321443,97321560;97323851,97323949;97325709,97325757;97326782,97326931;97328086,97328259;97328482,97329920	2431	protein_coding	Mrpl45	mitochondrial ribosomal protein L45 [Source:MGI Symbol;Acc:MGI:1914286]
-3.82509	chr13	113042759	113046386	3628	-	ENSMUSG00000021760	2310016C16Rik	113042759,113043299;113045432,113045693;113046172,113046386	1018	protein_coding	Gpx8	glutathione peroxidase 8 (putative) [Source:MGI Symbol;Acc:MGI:1916840]
-3.82093	chr18	35598617	35617186	18570	+	ENSMUSG00000037058	2310050K10Rik	35598617,35598759;35599237,35599310;35599713,35599758;35600045,35600117;35609593,35609673;35610077,35610157;35610871,35611034;35613323,35613502;35616199,35617186	1830	protein_coding	Paip2	polyadenylate-binding protein-interacting protein 2 [Source:MGI Symbol;Acc:MGI:1915119]
-3.80466	chrMT	5328	6872	1545	+	ENSMUSG00000064351	CCOI,COI,COX1,CoxI,mt-Co1-201	5328,6872	1545	protein_coding	mt-Co1	mitochondrially encoded cytochrome c oxidase I [Source:MGI Symbol;Acc:MGI:102504]
-3.78952	chr6	21771395	21852515	81121	-	ENSMUSG00000029669	Tm4sf12	21771395,21772936;21795578,21795721;21799879,21799986;21806239,21806313;21835388,21835523;21836413,21836495;21851010,21851145;21852012,21852167;21852406,21852515	2490	protein_coding	Tspan12	tetraspanin 12 [Source:MGI Symbol;Acc:MGI:1889818]
-3.77257	chr9	108936633	108949623	12991	+	ENSMUSG00000025651	1110032G10Rik	108936633,108936787;108937016,108937156;108942084,108942170;108944044,108944173;108944690,108944888;108945360,108945439;108946938,108947053;108947336,108947479;108947598,108947758;108947856,108947941;108948545,108948633;108948939,108949014;108949435,108949623	1653	protein_coding	Uqcrc1	ubiquinol-cytochrome c reductase core protein 1 [Source:MGI Symbol;Acc:MGI:107876]
-3.72462	chr5	147860461	147876456	15996	+	ENSMUSG00000029649	2510048O06Rik,Ump1	147860461,147860691;147862553,147862650;147868723,147868783;147869412,147873063;147875464,147876456	5035	protein_coding	Pomp	proteasome maturation protein [Source:MGI Symbol;Acc:MGI:1913787]
-3.7205	chr18	36725074	36726736	1663	-	ENSMUSG00000051439		36725074,36726397;36726489,36726736	1572	protein_coding	Cd14	CD14 antigen [Source:MGI Symbol;Acc:MGI:88318]
-3.70885	chr3	104753123	104773270	20148	-	ENSMUSG00000105195		104753123,104753371;104772180,104772304;104773040,104773270	605	processed_transcript	Gm43584	predicted gene 43584 [Source:MGI Symbol;Acc:MGI:5663721]
-3.644	chr7	99837569	99863371	25803	-	ENSMUSG00000035227	5730406I15Rik	99837569,99839883;99844700,99844834;99848299,99848459;99848976,99849059;99856413,99856514;99858764,99858977;99862385,99862529;99862821,99862994;99863228,99863371	3474	protein_coding	Spcs2	signal peptidase complex subunit 2 homolog (S. cerevisiae) [Source:MGI Symbol;Acc:MGI:1913874]
-3.62075	chr6	108828674	108859348	30675	+	ENSMUSG00000030104	A130059K23Rik	108828674,108829233;108836740,108836812;108841600,108841703;108842927,108843098;108844827,108845010;108846672,108846846;108848710,108848830;108849395,108849565;108851210,108851283;108852490,108852586;108854245,108854448;108855467,108859348	5817	protein_coding	Edem1	ER degradation enhancer, mannosidase alpha-like 1 [Source:MGI Symbol;Acc:MGI:2180139]
-3.61698	chr13	4590750	4609174	18425	-	ENSMUSG00000045410	1810061I10Rik	4590750,4593298;4593562,4593644;4595071,4595154;4595660,4595732;4597485,4597582;4598770,4598892;4601218,4601295;4602681,4602797;4607391,4607558;4609085,4609174	3463	protein_coding	Akr1e1	aldo-keto reductase family 1, member E1 [Source:MGI Symbol;Acc:MGI:1914758]
-3.61019	chr5	142903115	142906754	3640	-	ENSMUSG00000029580	Actx,beta-actin,E430023M04Rik	142903115,142903941;142904067,142904248;142904344,142904782;142905237,142905476;142905564,142905692;142906652,142906754	1920	protein_coding	Actb	actin, beta [Source:MGI Symbol;Acc:MGI:87904]
-3.60391	chr19	55741810	55933654	191845	+	ENSMUSG00000024985	mTcf-4B,mTcf-4E,Tcf-4,Tcf4,TCF4B,TCF4E	55741810,55742530;55742776,55742842;55743073,55743197;55755014,55755082;55817764,55817865;55863418,55863561;55895510,55895637;55908423,55908555;55910579,55910681;55912559,55912723;55917339,55917479;55918885,55919044;55919511,55919618;55923896,55925239;55925977,55926049;55926682,55926756;55927730,55927754;55931434,55933654	5904	protein_coding	Tcf7l2	transcription factor 7 like 2, T cell specific, HMG box [Source:MGI Symbol;Acc:MGI:1202879]
-3.57524	chr5	31613939	31622644	8706	+	ENSMUSG00000106918	0610009M10Rik	31613939,31614022;31614603,31614621;31616381,31616487;31622377,31622644	478	protein_coding	Mrpl33	mitochondrial ribosomal protein L33 [Source:MGI Symbol;Acc:MGI:2137225]
-3.56327	chr6	145211134	145216939	5806	+	ENSMUSG00000040370	4930469P12Rik,Ghiso,Lyrm5	145211134,145211476;145214522,145215271;145215351,145216939	2682	protein_coding	Etfrf1	electron transfer flavoprotein regulatory factor 1 [Source:MGI Symbol;Acc:MGI:1914886]
-3.53523	chr11	101971143	101987013	15871	-	ENSMUSG00000003518	2210015O03Rik,5031436O03Rik,T-DSP11,VHR	101971143,101974939;101980594,101980722;101981617,101981843;101983444,101983503;101984612,101984799;101986122,101986255;101986867,101987013	4682	protein_coding	Dusp3	dual specificity phosphatase 3 (vaccinia virus phosphatase VH1-related) [Source:MGI Symbol;Acc:MGI:1919599]
-3.51112	chr1	160195215	160202170	6956	+	ENSMUSG00000058267	1810032L21Rik,Rpms14	160195215,160195545;160196946,160197104;160199428,160202170	3233	protein_coding	Mrps14	mitochondrial ribosomal protein S14 [Source:MGI Symbol;Acc:MGI:1928141]
-3.49682	chr1	74435511	74544284	108774	-	ENSMUSG00000033364	4932415L06Rik,C330008N13Rik	74435511,74439478;74439960,74440098;74441532,74441601;74444413,74444528;74450495,74450555;74452687,74452853;74453828,74454083;74456079,74456220;74459915,74459980;74461566,74461730;74466915,74466994;74468267,74468384;74470537,74470727;74471296,74471419;74471555,74471686;74474986,74475144;74478047,74478131;74479652,74479749;74485981,74486055;74486619,74486797;74490090,74490190;74492905,74493076;744…	7337	protein_coding	Usp37	ubiquitin specific peptidase 37 [Source:MGI Symbol;Acc:MGI:2442483]
-3.47817	chr5	130188395	130188796	402	+	ENSMUSG00000080893		130188395,130188796	402	processed_pseudogene	Gm15920	predicted gene 15920 [Source:MGI Symbol;Acc:MGI:3801934]
-3.47244	chr5	122453514	122502225	48712	-	ENSMUSG00000029467	9530097L16Rik,D5Wsu150e,SERCA2,Serca2a,SERCA2B	122453514,122454304;122456340,122457426;122457512,122457629;122458088,122458221;122458448,122458533;122459448,122459650;122459976,122460196;122460641,122460976;122461566,122461784;122461863,122461985;122465950,122466081;122466828,122466930;122467707,122467795;122469350,122469814;122471168,122471253;122473210,122473290;122489238,122489376;122491681,122491785;122500731,122500813;122500931,122500948…	5277	protein_coding	Atp2a2	ATPase, Ca++ transporting, cardiac muscle, slow twitch 2 [Source:MGI Symbol;Acc:MGI:88110]
3.47096	chr3	10012548	10016607	4060	+	ENSMUSG00000027533	Klbp,mal1	10012548,10012718;10014971,10015143;10015472,10015573;10016067,10016607	987	protein_coding	Fabp5	fatty acid binding protein 5, epidermal [Source:MGI Symbol;Acc:MGI:101790]
-3.46878	chr12	54746349	54795703	49355	-	ENSMUSG00000005656	2010006G21Rik,2610032J07Rik,2810425K19Rik	54746349,54747059;54751782,54751867;54751941,54752100;54754290,54754376;54757036,54757075;54760399,54760474;54763620,54763725;54765584,54765679;54768019,54768142;54770719,54770840;54783403,54783513;54784015,54784119;54795454,54795501;54795648,54795703	1928	protein_coding	Snx6	sorting nexin 6 [Source:MGI Symbol;Acc:MGI:1919433]
3.44247	chr7	27158658	27166802	8145	-	ENSMUSG00000058709	0610011A13Rik,Hif-p4h-1,Ier4,Phd1,SM-20	27158658,27159211;27159524,27159591;27159787,27159923;27160288,27160407;27164620,27165728;27166316,27166413;27166684,27166802	2205	protein_coding	Egln2	egl-9 family hypoxia-inducible factor 2 [Source:MGI Symbol;Acc:MGI:1932287]
3.43822	chr5	125385965	125390202	4238	-	ENSMUSG00000008348	2700054O04Rik	125385965,125388264;125389697,125390202	2806	protein_coding	Ubc	ubiquitin C [Source:MGI Symbol;Acc:MGI:98889]
-3.42653	chr1	82586976	82722059	135084	+	ENSMUSG00000079465	alpha3(IV),tumstatin	82586976,82587431;82641439,82641495;82643209,82643298;82648578,82648622;82649756,82649800;82650561,82650623;82651254,82651307;82652161,82652187;82653301,82653378;82654954,82655016;82655126,82655161;82656851,82656892;82657146,82657223;82660224,82660286;82660826,82660885;82662202,82662246;82662896,82662949;82664577,82664618;82666521,82666605;82666895,82666930;82668920,82669084;82669672,82669761;826…	8554	protein_coding	Col4a3	collagen, type IV, alpha 3 [Source:MGI Symbol;Acc:MGI:104688]
-3.42638	chr1	167308378	167330785	22408	+	ENSMUSG00000052428	1190006A08Rik,4930403O06Rik,ESTM39	167308378,167308933;167309306,167309383;167314107,167314166;167316243,167316289;167319262,167319329;167325876,167326020;167330167,167330785	1573	protein_coding	Tmco1	transmembrane and coiled-coil domains 1 [Source:MGI Symbol;Acc:MGI:1921173]
-3.42223	chr2	23156369	23199260	42892	+	ENSMUSG00000026775	Ftsh	23156369,23156731;23160192,23160323;23162501,23162663;23164499,23164597;23168285,23168394;23172956,23173106;23175169,23175252;23181026,23181108;23183213,23183303;23186178,23186330;23186866,23186998;23187780,23187842;23191013,23191125;23192407,23192562;23193088,23193239;23194517,23194643;23194735,23194808;23195322,23195408;23196888,23199260	4707	protein_coding	Yme1l1	YME1-like 1 (S. cerevisiae) [Source:MGI Symbol;Acc:MGI:1351651]
-3.4219	chr11	101277968	101279114	1147	-	ENSMUSG00000017188	1810033A19Rik,Ccdc56,D11Ertd99e	101277968,101278452;101278714,101279114	886	protein_coding	Coa3	cytochrome C oxidase assembly factor 3 [Source:MGI Symbol;Acc:MGI:1098757]
-3.40947	chr7	84613766	84689957	76192	-	ENSMUSG00000030629	3110005P07Rik,Awp1,Za20d3	84613766,84615968;84617850,84617963;84620868,84620912;84632656,84632756;84633885,84633993;84634239,84634409;84652882,84653042;84679310,84679392;84689746,84689957	3199	protein_coding	Zfand6	zinc finger, AN1-type domain 6 [Source:MGI Symbol;Acc:MGI:1929510]
-3.40295	chr19	32757497	32826160	68664	+	ENSMUSG00000013663	2310035O07Rik,A130070J02Rik,B430203M17Rik,MMAC1,TEP1	32757497,32758523;32776015,32776099;32792549,32792593;32798071,32798114;32799861,32800099;32811696,32811837;32815417,32815583;32817836,32818060;32819843,32826160	8292	protein_coding	Pten	phosphatase and tensin homolog [Source:MGI Symbol;Acc:MGI:109583]
-3.40227	chr17	32924688	32947402	22715	-	ENSMUSG00000024055	0610030I10Rik	32924688,32924954;32925324,32925406;32925537,32925601;32925690,32925823;32929138,32929267;32929470,32929536;32929855,32930122;32930541,32930662;32932413,32932540;32932629,32932682;32941056,32941200;32946805,32947003;32947313,32947402	1752	protein_coding	Cyp4f13	cytochrome P450, family 4, subfamily f, polypeptide 13 [Source:MGI Symbol;Acc:MGI:2158641]
-3.38659	chr11	72607283	72686481	79199	+	ENSMUSG00000020794	2700059C12Rik,D130023C12Rik	72607283,72607635;72645537,72645652;72663071,72663173;72672960,72673057;72677705,72677883;72679369,72679492;72683524,72686481	3931	protein_coding	Ube2g1	ubiquitin-conjugating enzyme E2G 1 [Source:MGI Symbol;Acc:MGI:1914378]
-3.33069	chr3	90488034	90491033	3000	-	ENSMUSG00000001018	Bloc1s7,Snap25bp,Snapap	90488034,90489593;90490154,90490272;90490548,90490594;90490832,90491033	1928	protein_coding	Snapin	SNAP-associated protein [Source:MGI Symbol;Acc:MGI:1333745]
-3.32434	chr11	71007164	71019841	12678	-	ENSMUSG00000018442	CGI-101,Derlin-2,F-lana,Flana	71007164,71007347;71007442,71010426;71013110,71013200;71013443,71013638;71014550,71014643;71015727,71015800;71018312,71018377;71019144,71019303;71019391,71019841	4301	protein_coding	Derl2	Der1-like domain family, member 2 [Source:MGI Symbol;Acc:MGI:2151483]
-3.31671	chr4	98355370	98383306	27937	-	ENSMUSG00000028563	2310026L18Rik,Bbp	98355370,98355680;98357918,98358047;98365563,98365636;98370492,98370583;98374920,98375028;98380618,98380691;98383070,98383306	1027	protein_coding	Tm2d1	TM2 domain containing 1 [Source:MGI Symbol;Acc:MGI:2137022]
-3.31589	chr9	55454508	55512243	57736	-	ENSMUSG00000032314	2010200I21Rik,D9Ertd394e	55454508,55454762;55461620,55461700;55464794,55464859;55482273,55482355;55485270,55485338;55486702,55486803;55487400,55487510;55488830,55488929;55495562,55495644;55495742,55495823;55500018,55500164;55512031,55512243	1392	protein_coding	Etfa	electron transferring flavoprotein, alpha polypeptide [Source:MGI Symbol;Acc:MGI:106092]
-3.30607	chrMT	14145	15288	1144	+	ENSMUSG00000064370	Cytb	14145,15288	1144	protein_coding	mt-Cytb	mitochondrially encoded cytochrome b [Source:MGI Symbol;Acc:MGI:102501]
-3.30109	chr9	57155039	57158331	3293	-	ENSMUSG00000032299	1110039H05Rik	57155039,57155280;57155412,57155588;57155902,57155982;57156172,57156291;57156516,57156555;57156775,57156840;57157067,57157138;57158272,57158331	858	protein_coding	Commd4	COMM domain containing 4 [Source:MGI Symbol;Acc:MGI:1913449]
-3.2947	chr12	87443896	87452206	8311	+	ENSMUSG00000021040	1810035L17Rik	87443896,87444026;87447564,87447622;87449293,87452206	3104	protein_coding	Slirp	SRA stem-loop interacting RNA binding protein [Source:MGI Symbol;Acc:MGI:1916394]
-3.29197	chr4	129820221	129850003	29783	+	ENSMUSG00000028788	Prl-2	129820221,129820601;129820708,129820799;129838978,129839678;129842670,129842762;129845062,129845192;129846465,129846539;129847714,129850003	3763	protein_coding	Ptp4a2	protein tyrosine phosphatase 4a2 [Source:MGI Symbol;Acc:MGI:1277117]
3.29102	chr7	28893248	28962340	69093	-	ENSMUSG00000054808		28893248,28894387;28894501,28894659;28895121,28895180;28895432,28895512;28896089,28896235;28896876,28897055;28897849,28897983;28898069,28898251;28898339,28898479;28898620,28898728;28901877,28902027;28904541,28904688;28905225,28905455;28906972,28907064;28911490,28911575;28912240,28912321;28913378,28913456;28915213,28915300;28916160,28916246;28918672,28918791;28918954,28919068;28962019,28962340	3937	protein_coding	Actn4	actinin alpha 4 [Source:MGI Symbol;Acc:MGI:1890773]
-3.27608	chr1	152766542	152775597	9056	+	ENSMUSG00000008475	5830443F10Rik,p16-Arc	152766542,152766867;152768861,152768933;152771364,152771540;152774260,152775597	1914	protein_coding	Arpc5	actin related protein 2/3 complex, subunit 5 [Source:MGI Symbol;Acc:MGI:1915021]
-3.27397	chr19	8793129	8798557	5429	-	ENSMUSG00000071662	2410046K11Rik,A230108L04Rik,RBP7,Rpo2-7l	8793129,8793404;8793626,8793659;8794136,8794207;8794302,8794367;8794480,8794530;8797236,8797395;8798224,8798333;8798459,8798557	868	protein_coding	Polr2g	polymerase (RNA) II (DNA directed) polypeptide G [Source:MGI Symbol;Acc:MGI:1914960]
-3.26728	chr15	10474779	10485947	11169	-	ENSMUSG00000022247	1110064N10Rik,Bxdc2	10474779,10476596;10476807,10476935;10478669,10478770;10478893,10478943;10479073,10479146;10479249,10479298;10479581,10479651;10481716,10481759;10483295,10483406;10485735,10485947	2664	protein_coding	Brix1	BRX1, biogenesis of ribosomes [Source:MGI Symbol;Acc:MGI:1915082]
-3.2652	chr2	30237715	30263790	26076	+	ENSMUSG00000007476	Lrrc8	30237715,30237805;30240569,30240677;30255168,30257332;30261848,30263790	4308	protein_coding	Lrrc8a	leucine rich repeat containing 8A [Source:MGI Symbol;Acc:MGI:2652847]
3.25665	chr8	84976910	84978718	1809	-	ENSMUSG00000052837		84976910,84978718	1809	protein_coding	Junb	jun B proto-oncogene [Source:MGI Symbol;Acc:MGI:96647]
-3.2552	chr18	53176365	53220860	44496	+	ENSMUSG00000034484	0610030A03Rik	53176365,53176487;53189655,53189772;53194430,53194593;53197855,53197921;53198186,53198229;53199757,53199898;53203041,53203119;53209588,53209663;53210330,53210443;53210699,53210792;53212753,53212958;53216381,53216524;53218102,53218182;53218289,53218360;53220372,53220860	2013	protein_coding	Snx2	sorting nexin 2 [Source:MGI Symbol;Acc:MGI:1915054]
-3.23258	chr2	119594303	119607502	13200	+	ENSMUSG00000085438		119594303,119594434;119596259,119596511;119599588,119607502	8300	lincRNA	1700020I14Rik	RIKEN cDNA 1700020I14 gene [Source:MGI Symbol;Acc:MGI:1913852]
-3.21648	chr8	104591451	104599026	7576	+	ENSMUSG00000048371	4833426J09Rik,LOC382051	104591451,104591595;104593480,104599026	5692	protein_coding	Pdp2	pyruvate dehyrogenase phosphatase catalytic subunit 2 [Source:MGI Symbol;Acc:MGI:1918878]
-3.19662	chr11	86583865	86683836	99972	-	ENSMUSG00000018171	3110098I04Rik,4930579A11Rik,Tango5,Tmem49	86583865,86585451;86586496,86586598;86602008,86602069;86607176,86607292;86611342,86611422;86635175,86635306;86643498,86643665;86661123,86661233;86663483,86663573;86664654,86664789;86665777,86665878;86683740,86683836	2787	protein_coding	Vmp1	vacuole membrane protein 1 [Source:MGI Symbol;Acc:MGI:1923159]
-3.17625	chr2	152226839	152281852	55014	+	ENSMUSG00000074698	Csnk2a1-rs4	152226839,152226991;152250402,152250611;152254210,152254321;152257378,152257479;152257941,152257991;152258676,152258735;152260759,152260842;152263183,152263293;152272628,152272729;152274093,152274193;152275398,152275546;152276947,152277033;152278969,152281852	4206	protein_coding	Csnk2a1	casein kinase 2, alpha 1 polypeptide [Source:MGI Symbol;Acc:MGI:88543]
-3.16968	chr4	140961203	140979193	17991	+	ENSMUSG00000009863	0710008N11Rik	140961203,140961476;140966495,140966628;140971137,140971222;140972883,140973019;140973664,140973780;140976115,140976216;140977378,140977500;140979025,140979193	1142	protein_coding	Sdhb	succinate dehydrogenase complex, subunit B, iron sulfur (Ip) [Source:MGI Symbol;Acc:MGI:1914930]
-3.16909	chr10	67544511	67548955	4445	-	ENSMUSG00000057134		67544511,67548955	4445	protein_coding	Ado	2-aminoethanethiol (cysteamine) dioxygenase [Source:MGI Symbol;Acc:MGI:2685083]
-3.16396	chr11	107207892	107470699	262808	-	ENSMUSG00000040430	1110020B03Rik,5830436L09Rik,C330017I21Rik,RDGB-BETA,RDGBB1	107207892,107212658;107216678,107216796;107226231,107226294;107234347,107234502;107252022,107252117;107296199,107296270;107320793,107320800;107321587,107321675;107337412,107337637;107469891,107470699	6406	protein_coding	Pitpnc1	phosphatidylinositol transfer protein, cytoplasmic 1 [Source:MGI Symbol;Acc:MGI:1919045]
3.16337	chr15	79823896	79834688	10793	-	ENSMUSG00000089715		79823896,79828978;79833512,79833578;79833702,79833767;79833915,79833958;79834143,79834688	5806	protein_coding	Cbx6	chromobox 6 [Source:MGI Symbol;Acc:MGI:3512628]
-3.15749	chr3	103171655	103179152	7498	+	ENSMUSG00000005687	6430539P16Rik,C76366	103171655,103171865;103171948,103172040;103173275,103173345;103174340,103174501;103175619,103175669;103177339,103177419;103178355,103179152	1467	protein_coding	Bcas2	breast carcinoma amplified sequence 2 [Source:MGI Symbol;Acc:MGI:1915433]
-3.12296	chr18	80206798	80212741	5944	+	ENSMUSG00000024571		80206798,80207061;80207154,80207343;80210062,80210130;80211413,80212741	1852	protein_coding	Gm16286	predicted gene 16286 [Source:MGI Symbol;Acc:MGI:3833940]
-3.1175	chr7	81222362	81222874	513	-	ENSMUSG00000083774		81222362,81222874	513	processed_pseudogene	Gm7180	predicted pseudogene 7180 [Source:MGI Symbol;Acc:MGI:3648560]
-3.11744	chr5	122354369	122364984	10616	+	ENSMUSG00000029462	2010015D08Rik,PEP11	122354369,122354476;122356794,122356805;122360013,122360204;122362036,122362492;122362805,122364984	2949	protein_coding	Vps29	VPS29 retromer complex component [Source:MGI Symbol;Acc:MGI:1928344]
-3.10332	chr14	59559388	59597959	38572	-	ENSMUSG00000021982	2310010M10Rik,NYD-SP15	59559388,59560956;59563976,59564595;59567729,59568038;59568948,59569008;59573647,59573836;59575734,59575903;59581325,59581374;59586039,59586608;59589788,59589965;59592461,59592535;59596862,59596959;59597755,59597959	4096	protein_coding	Cdadc1	cytidine and dCMP deaminase domain containing 1 [Source:MGI Symbol;Acc:MGI:1919141]
-3.09516	chr12	65062424	65074007	11584	-	ENSMUSG00000020949	25kDa,FKBP25	65062424,65062740;65063678,65063775;65065737,65065804;65066642,65066777;65069002,65069109;65069951,65070052;65073815,65074007	1022	protein_coding	Fkbp3	FK506 binding protein 3 [Source:MGI Symbol;Acc:MGI:1353460]
3.07904	chr11	100715009	100738215	23207	-	ENSMUSG00000019173		100715009,100716162;100716758,100716905;100717842,100717964;100718431,100718582;100719915,100720168;100738078,100738215	1969	protein_coding	Rab5c	RAB5C, member RAS oncogene family [Source:MGI Symbol;Acc:MGI:105306]
-3.06976	chr4	134930898	134937548	6651	+	ENSMUSG00000028821	1110018L13Rik,Cbpin,D4Bwg1551e,Gcipip,mp29,Ntc31,p29	134930898,134931018;134931180,134931284;134934456,134934581;134934932,134935049;134935374,134935464;134935983,134936081;134936840,134937548	1369	protein_coding	Syf2	SYF2 homolog, RNA splicing factor (S. cerevisiae) [Source:MGI Symbol;Acc:MGI:1915842]
-3.06699	chr16	90925809	90934827	9019	-	ENSMUSG00000022972		90925809,90926082;90926345,90926440;90927098,90927229;90927350,90927508;90929916,90929983;90930994,90931161;90934582,90934827	1143	protein_coding	1110004E09Rik	RIKEN cDNA 1110004E09 gene [Source:MGI Symbol;Acc:MGI:1915251]
-3.06684	chrX	17556564	17572325	15762	-	ENSMUSG00000025040	1500005J14Rik,1810033P05Rik	17556564,17558011;17558681,17558809;17568033,17568108;17571303,17571641;17571869,17572007;17572153,17572325	2304	protein_coding	Fundc1	FUN14 domain containing 1 [Source:MGI Symbol;Acc:MGI:1919268]
-3.04774	chr1	38985608	38997238	11631	+	ENSMUSG00000026078	1110061A19Rik	38985608,38987849;38991246,38991375;38994915,38995005;38995245,38995388;38995735,38995943;38996141,38997238	3914	protein_coding	Pdcl3	phosducin-like 3 [Source:MGI Symbol;Acc:MGI:1916083]
-3.04703	chr2	181864337	181870830	6494	+	ENSMUSG00000038628	12.3kDa,1500004O14Rik,C11,RPC10,RPC11	181864337,181864569;181865946,181866033;181868204,181870830	2948	protein_coding	Polr3k	polymerase (RNA) III (DNA directed) polypeptide K [Source:MGI Symbol;Acc:MGI:1914255]
-3.04222	chr3	88549819	88553024	3206	-	ENSMUSG00000028062	2010111E04Rik,Mapbpip,P14,Rab25,Robld3	88549819,88550004;88550696,88550785;88552355,88552517;88552730,88553024	734	protein_coding	Lamtor2	late endosomal/lysosomal adaptor, MAPK and MTOR activator 2 [Source:MGI Symbol;Acc:MGI:1932697]
3.03771	chr2	180176373	180225859	49487	-	ENSMUSG00000015647		180176373,180176764;180176888,180177007;180177103,180177193;180177274,180177407;180177491,180177644;180177735,180177899;180178009,180178204;180178277,180178422;180178515,180178629;180178721,180178891;180179010,180179140;180179252,180179528;180179606,180179754;180179836,180179958;180180074,180180236;180180310,180180443;180180609,180180762;180180842,180180978;180181093,180181269;180181350,180181498…	11388	protein_coding	Lama5	laminin, alpha 5 [Source:MGI Symbol;Acc:MGI:105382]
-3.03469	chr14	122181694	122402232	220539	+	ENSMUSG00000025545	0610033J05Rik,2310014M14Rik,Clb	122181694,122181781;122311244,122311430;122371241,122371429;122375882,122375983;122377784,122377877;122379203,122379370;122384198,122384322;122401947,122402232	1239	protein_coding	Clybl	citrate lyase beta like [Source:MGI Symbol;Acc:MGI:1916884]
-3.03391	chr15	11981339	11996983	15645	-	ENSMUSG00000022205	P15,Pc4,Rpo2tc1	11981339,11984297;11986456,11986564;11990959,11991081;11993789,11993861;11995951,11996058;11996871,11996983	3485	protein_coding	Sub1	SUB1 homolog (S. cerevisiae) [Source:MGI Symbol;Acc:MGI:104811]
-3.02731	chr11	69803603	69805624	2022	-	ENSMUSG00000089876	Cbap,Tmem102-ps	69803603,69804930;69805020,69805624	1933	protein_coding	Tmem102	transmembrane protein 102 [Source:MGI Symbol;Acc:MGI:1921591]
-3.0266	chr5	98854415	98884396	29982	+	ENSMUSG00000029335	9530029I04Rik	98854415,98855422;98872030,98873760;98879738,98884396	7398	protein_coding	Bmp3	bone morphogenetic protein 3 [Source:MGI Symbol;Acc:MGI:88179]
3.023	chr5	114363567	114380508	16942	-	ENSMUSG00000001098		114363567,114365866;114367209,114367404;114368342,114368394;114368941,114369030;114370059,114370228;114374896,114375109;114380426,114380508	3106	protein_coding	Kctd10	potassium channel tetramerisation domain containing 10 [Source:MGI Symbol;Acc:MGI:2141207]
-3.01435	chr3	67457998	67463926	5929	-	ENSMUSG00000047557		67457998,67458327;67458594,67458656;67460922,67461058;67461312,67461489;67462359,67462421;67463586,67463926	1112	protein_coding	Lxn	latexin [Source:MGI Symbol;Acc:MGI:107633]
-3.00989	chr7	90450700	90457229	6530	-	ENSMUSG00000030615	1810020E01Rik	90450700,90450935;90451543,90451657;90452707,90452900;90455424,90455519;90457072,90457229	799	protein_coding	Tmem126a	transmembrane protein 126A [Source:MGI Symbol;Acc:MGI:1913521]
-3.0054	chr15	93386097	93398334	12238	-	ENSMUSG00000022635	2700088M22Rik	93386097,93386286;93387577,93387652;93387747,93387859;93391051,93391158;93391454,93391565;93395587,93395615;93397170,93397255;93398163,93398334	886	protein_coding	Zcrb1	zinc finger CCHC-type and RNA binding motif 1 [Source:MGI Symbol;Acc:MGI:1914447]
-2.99634	chr5	96793385	96845966	52582	+	ENSMUSG00000029484	Anx3	96793385,96793563;96797401,96797453;96811050,96811137;96812842,96812936;96816341,96816454;96820402,96820492;96824887,96825908;96828348,96828404;96828697,96828790;96830393,96830488;96834775,96834833;96838293,96838415;96841998,96842090;96845501,96845966	2630	protein_coding	Anxa3	annexin A3 [Source:MGI Symbol;Acc:MGI:1201378]
-2.99547	chr2	129378271	129379396	1126	-	ENSMUSG00000081888	Gm14045	129378271,129378684;129379129,129379396	682	unprocessed_pseudogene	Spcs2-ps	signal peptidase complex subunit 2, pseudogene [Source:MGI Symbol;Acc:MGI:3650451]
-2.99536	chr7	90467438	90476001	8564	-	ENSMUSG00000030614	1110001A23Rik	90467438,90469161;90469570,90469681;90470765,90470958;90472598,90472719;90475895,90476001	2259	protein_coding	Tmem126b	transmembrane protein 126B [Source:MGI Symbol;Acc:MGI:1915722]
-2.99244	chr9	4294793	4309467	14675	-	ENSMUSG00000025894	2010309J24Rik,2810407B07Rik,AASD-PPT,CGI-80,LYS2,LYS5	4294793,4296839;4299298,4299369;4302470,4302631;4303094,4303215;4308694,4308919;4309254,4309467	2843	protein_coding	Aasdhppt	aminoadipate-semialdehyde dehydrogenase-phosphopantetheinyl transferase [Source:MGI Symbol;Acc:MGI:1914868]
2.98802	chr7	19176421	19206482	30062	+	ENSMUSG00000040811	1600029N02Rik	19176421,19176761;19179227,19179445;19179526,19179649;19179751,19179855;19181170,19181223;19181709,19181737;19182270,19182440;19184790,19184955;19186102,19186171;19186261,19186371;19190718,19190813;19191584,19191718;19194009,19194108;19196197,19196351;19196493,19196618;19200500,19200631;19201124,19201191;19201565,19201653;19201830,19201927;19202509,19202596;19202977,19203072;19203902,19204032;192…	3101	protein_coding	Eml2	echinoderm microtubule associated protein like 2 [Source:MGI Symbol;Acc:MGI:1919455]
-2.98561	chr1	93342854	93373489	30636	+	ENSMUSG00000026275	2310014J01Rik,SDS22	93342854,93343711;93346156,93346287;93350325,93350380;93350949,93351014;93351506,93351636;93352517,93352679;93354329,93354445;93357757,93357861;93360726,93360812;93364890,93373489	10315	protein_coding	Ppp1r7	protein phosphatase 1, regulatory (inhibitor) subunit 7 [Source:MGI Symbol;Acc:MGI:1913635]
2.97195	chr7	19256929	19271817	14889	-	ENSMUSG00000030403		19256929,19257754;19257862,19257919;19258803,19258893;19258974,19259019;19259232,19259265;19259416,19259467;19260581,19260681;19260824,19261065;19261176,19261213;19261975,19262059;19264405,19264570;19264654,19264825;19271514,19271817	2215	protein_coding	Vasp	vasodilator-stimulated phosphoprotein [Source:MGI Symbol;Acc:MGI:109268]
-2.95878	chr10	70097121	70193200	96080	+	ENSMUSG00000048701	2810012H18Rik	70097121,70097581;70142579,70142728;70154708,70154836;70167002,70167105;70169092,70169252;70175011,70175167;70182160,70182260;70187691,70187815;70189078,70193200	5511	protein_coding	Ccdc6	coiled-coil domain containing 6 [Source:MGI Symbol;Acc:MGI:1923801]
2.95779	chr4	149149991	149166707	16717	-	ENSMUSG00000028961	0610042A05Rik	149149991,149150763;149150853,149150975;149151113,149151212;149153864,149153997;149154166,149154296;149156607,149156796;149157961,149158095;149160059,149160128;149160835,149160953;149161629,149161694;149165050,149165229;149166007,149166082;149166587,149166707	2218	protein_coding	Pgd	phosphogluconate dehydrogenase [Source:MGI Symbol;Acc:MGI:97553]
-2.95221	chr4	134525550	134535387	9838	-	ENSMUSG00000046671	2410166I05Rik,Fam54b	134525550,134526512;134529089,134529410;134530275,134530486;134530680,134530789;134532144,134532248;134532627,134532752;134535082,134535387	2144	protein_coding	Mtfr1l	mitochondrial fission regulator 1-like [Source:MGI Symbol;Acc:MGI:1924074]
2.9504	chr5	24425232	24440950	15719	+	ENSMUSG00000028962	Ae2,B3RP	24425232,24425435;24427523,24427636;24428208,24428273;24428423,24428828;24429416,24429578;24429704,24429948;24430031,24430149;24431209,24431441;24431523,24431665;24432762,24432942;24434104,24434239;24434338,24434503;24434635,24434749;24434833,24435017;24435115,24435340;24435545,24435760;24435842,24435990;24436077,24436271;24438695,24438949;24439056,24439145;24439232,24439398;24439737,24439990;244…	4651	protein_coding	Slc4a2	solute carrier family 4 (anion exchanger), member 2 [Source:MGI Symbol;Acc:MGI:109351]
-2.94703	chr7	144791996	144792322	327	+	ENSMUSG00000108874		144791996,144792322	327	processed_pseudogene	Gm9711	predicted gene 9711 [Source:MGI Symbol;Acc:MGI:3780119]
-2.94375	chr4	144892827	144928209	35383	+	ENSMUSG00000066026	retSDR1,Rsdr1	144892827,144892910;144893077,144893709;144918651,144918794;144919385,144919504;144919841,144920079;144923906,144924031;144927135,144928209	2421	protein_coding	Dhrs3	dehydrogenase/reductase (SDR family) member 3 [Source:MGI Symbol;Acc:MGI:1315215]
-2.94295	chr3	51404677	51408988	4312	-	ENSMUSG00000037152	2310016K22Rik	51404677,51405619;51407336,51407412;51408145,51408248;51408864,51408988	1249	protein_coding	Ndufc1	NADH dehydrogenase (ubiquinone) 1, subcomplex unknown, 1 [Source:MGI Symbol;Acc:MGI:1913627]
2.93881	chr9	78478449	78481724	3276	-	ENSMUSG00000037742		78478449,78478858;78478958,78479192;78479278,78479534;78479624,78479774;78479852,78480148;78480241,78480420;78480511,78480688;78481639,78481724	1794	protein_coding	Eef1a1	eukaryotic translation elongation factor 1 alpha 1 [Source:MGI Symbol;Acc:MGI:1096881]
-2.93459	chr7	128696441	128740495	44055	-	ENSMUSG00000048170	1110007A13Rik	128696441,128698570;128699319,128699407;128702243,128702407;128703495,128703628;128704479,128704644;128707048,128707165;128709082,128709205;128709782,128709960;128712664,128712764;128714399,128714550;128715946,128716090;128720565,128720666;128723936,128723977;128724068,128724208;128725113,128725198;128740133,128740495	4237	protein_coding	Mcmbp	minichromosome maintenance complex binding protein [Source:MGI Symbol;Acc:MGI:1920977]
-2.92188	chr15	81466316	81476369	10054	+	ENSMUSG00000022400	1500002P15Rik,ROC1	81466316,81466450;81468155,81468233;81470952,81471022;81473843,81473928;81475086,81476369	1655	protein_coding	Rbx1	ring-box 1 [Source:MGI Symbol;Acc:MGI:1891829]
-2.91618	chr8	69088646	69113711	25066	+	ENSMUSG00000006273	Atp6b2,HO57	69088646,69088928;69096220,69096275;69101365,69101463;69101936,69102029;69102164,69102241;69102451,69102590;69102762,69102863;69103380,69103477;69103645,69103768;69105809,69105959;69107582,69107664;69108283,69108387;69109880,69110009;69112430,69113711	2825	protein_coding	Atp6v1b2	ATPase, H+ transporting, lysosomal V1 subunit B2 [Source:MGI Symbol;Acc:MGI:109618]
2.91215	chr14	52006077	52020733	14657	-	ENSMUSG00000049295	2010302A17Rik	52006077,52007147;52007364,52007495;52008228,52009662;52009970,52010058;52014948,52015052;52019495,52019713;52020523,52020733	3262	protein_coding	Zfp219	zinc finger protein 219 [Source:MGI Symbol;Acc:MGI:1917140]
-2.89687	chr7	109735834	109752875	17042	-	ENSMUSG00000031021	2310004K06Rik,D7H11orf15,ICRFP703B1614Q5.3,ICRFP703N2430Q5.3	109735834,109736991;109743547,109743681;109745310,109745418;109750013,109750104;109752071,109752279;109752597,109752875	1982	protein_coding	Tmem9b	TMEM9 domain family, member B [Source:MGI Symbol;Acc:MGI:1915254]
-2.896	chr1	127205018	127488336	283319	+	ENSMUSG00000036155	4930471A21Rik,5330407H02Rik,GlcNAc-TV	127205018,127205427;127249790,127249839;127306634,127307016;127320604,127320765;127365148,127365224;127366403,127366492;127382921,127382992;127384768,127384929;127387343,127387512;127390744,127390878;127397507,127397640;127412127,127412260;127446242,127446391;127459836,127459982;127469192,127469308;127471501,127471575;127479465,127479622;127482527,127488336	8436	protein_coding	Mgat5	mannoside acetylglucosaminyltransferase 5 [Source:MGI Symbol;Acc:MGI:894701]
-2.89293	chr4	130315383	130359943	44561	-	ENSMUSG00000028772	2810055E05Rik,HSPC251,Ps1d	130315383,130316808;130327193,130327338;130329574,130329674;130337078,130337169;130338484,130338584;130349265,130349322;130354136,130354256;130359876,130359943	2113	protein_coding	Zcchc17	zinc finger, CCHC domain containing 17 [Source:MGI Symbol;Acc:MGI:1919955]
2.89258	chr11	96817414	96829968	12555	-	ENSMUSG00000038615	LCR-F1,Lcrf1,NRF1,TCF-11,TCF11	96817414,96820516;96821251,96821409;96822104,96822319;96823945,96824013;96824076,96824127;96827198,96828223;96829411,96829502;96829819,96829968	4867	protein_coding	Nfe2l1	nuclear factor, erythroid derived 2,-like 1 [Source:MGI Symbol;Acc:MGI:99421]
-2.88087	chr4	139101814	139131113	29300	-	ENSMUSG00000050608	2310028O11Rik	139101814,139104012;139104990,139105099;139105856,139105903;139130922,139131113	2549	protein_coding	Minos1	mitochondrial inner membrane organizing system 1 [Source:MGI Symbol;Acc:MGI:1913628]
2.88041	chr11	120610087	120617936	7850	-	ENSMUSG00000025137	1110033E03Rik	120610087,120610771;120610876,120610964;120611113,120611178;120611348,120611413;120611628,120611705;120612001,120612083;120612463,120612601;120613030,120613083;120613379,120613423;120613641,120613725;120614331,120614397;120615291,120615452;120615849,120615937;120617764,120617936	1881	protein_coding	Pcyt2	phosphate cytidylyltransferase 2, ethanolamine [Source:MGI Symbol;Acc:MGI:1915921]
2.87867	chr7	125552120	125579474	27355	+	ENSMUSG00000030748	CD124,Il4r	125552120,125552328;125564552,125564727;125565637,125565724;125567156,125567297;125569023,125569174;125569942,125570093;125571434,125571590;125572851,125572950;125574638,125574716;125575140,125575189;125575524,125579474	5256	protein_coding	Il4ra	interleukin 4 receptor, alpha [Source:MGI Symbol;Acc:MGI:105367]
2.87502	chr10	81176631	81182498	5868	+	ENSMUSG00000034994	Ef-2	81176631,81176729;81177665,81177879;81178053,81178234;81178681,81178892;81179081,81179259;81179346,81179451;81179544,81179796;81179882,81180077;81180153,81180411;81180565,81180672;81180804,81181157;81181228,81181410;81181493,81181625;81181889,81182498	3089	protein_coding	Eef2	eukaryotic translation elongation factor 2 [Source:MGI Symbol;Acc:MGI:95288]
-2.8693	chr13	111746428	111808993	62566	-	ENSMUSG00000021754	Mekk,MEKK1	111746428,111749049;111750443,111750574;111751219,111751361;111752365,111752496;111753739,111753901;111754643,111754795;111755111,111756362;111756613,111756802;111757094,111757185;111758066,111758187;111759952,111760230;111763054,111763237;111763499,111763580;111764082,111764203;111767963,111768111;111768477,111768593;111769287,111769487;111772596,111772796;111775868,111776018;111808503,111808993	6978	protein_coding	Map3k1	mitogen-activated protein kinase kinase kinase 1 [Source:MGI Symbol;Acc:MGI:1346872]
2.86875	chr2	167062934	167065862	2929	+	ENSMUSG00000074578	1500012F01Rik,Zfos1	167062934,167063297;167063636,167063727;167065159,167065217;167065434,167065480;167065687,167065862	738	processed_transcript	Zfas1	zinc finger, NFX1-type containing 1, antisense RNA 1 [Source:MGI Symbol;Acc:MGI:1916199]
-2.86099	chr1	71027498	71103146	75649	-	ENSMUSG00000026196	ENSMUSG00000060893,ENSMUSG00000073653	71027498,71030852;71031359,71031456;71046678,71046770;71047640,71047772;71053613,71053721;71065479,71065651;71067108,71067188;71074543,71075480;71088109,71088251;71089471,71089527;71102668,71103146	5659	protein_coding	Bard1	BRCA1 associated RING domain 1 [Source:MGI Symbol;Acc:MGI:1328361]
-2.85293	chr14	54686171	54690742	4572	+	ENSMUSG00000040822		54686171,54687120;54689804,54690742	1889	protein_coding	1700123O20Rik	RIKEN cDNA 1700123O20 gene [Source:MGI Symbol;Acc:MGI:1920893]
-2.84997	chr2	121405241	121405473	233	+	ENSMUSG00000084140		121405241,121405473	233	processed_pseudogene	Gm14000	predicted gene 14000 [Source:MGI Symbol;Acc:MGI:3650179]
-2.84819	chr2	121453290	121458672	5383	+	ENSMUSG00000027245	2310003F16Rik	121453290,121456706;121456963,121457291;121457646,121457701;121457992,121458043;121458149,121458672	4378	protein_coding	Hypk	huntingtin interacting protein K [Source:MGI Symbol;Acc:MGI:1914943]
-2.84408	chr7	78775236	78783089	7854	-	ENSMUSG00000030612	3110052F15Rik,LIECG2,P2ECSL	78775236,78775725;78780438,78780611;78781400,78781586;78782807,78783089	1134	protein_coding	Mrpl46	mitochondrial ribosomal protein L46 [Source:MGI Symbol;Acc:MGI:1914558]
2.84094	chr3	88336260	88362338	26079	+	ENSMUSG00000001415		88336260,88336497;88341858,88341956;88342441,88342564;88342880,88343036;88345363,88345452;88346445,88346534;88347518,88347596;88349142,88349267;88349376,88349444;88350016,88350224;88350697,88350834;88350979,88351581;88352963,88353138;88353876,88353951;88354532,88354707;88355578,88355736;88358653,88358712;88359027,88359186;88359548,88359638;88360331,88360405;88360754,88360892;88361025,88362338	4448	protein_coding	Smg5	Smg-5 homolog, nonsense mediated mRNA decay factor (C. elegans) [Source:MGI Symbol;Acc:MGI:2447364]
-2.83336	chr19	23675844	23676712	869	+	ENSMUSG00000051255		23675844,23676712	869	protein_coding	Gm6563	predicted pseudogene 6563 [Source:MGI Symbol;Acc:MGI:3646907]
-2.81587	chr4	132530555	132533659	3105	-	ENSMUSG00000054428	If1	132530555,132530823;132533296,132533659	633	protein_coding	Atpif1	ATPase inhibitory factor 1 [Source:MGI Symbol;Acc:MGI:1196457]
-2.81586	chr4	34949074	35157484	208411	-	ENSMUSG00000073910	8430436F23Rik,A430018A01Rik,MOB3B,Mobkl2b	34949074,34954047;34985916,34986118;35083770,35084389;35157252,35157484	6030	protein_coding	Mob3b	MOB kinase activator 3B [Source:MGI Symbol;Acc:MGI:2664539]
-2.81567	chr10	128322459	128327553	5095	+	ENSMUSG00000025381	5330432A10Rik,D10Bwg1546e,Tmem4,Zsig9	128322459,128322775;128323330,128323442;128323584,128323699;128326064,128326267;128326577,128326673;128327018,128327553	1383	protein_coding	Cnpy2	canopy FGF signaling regulator 2 [Source:MGI Symbol;Acc:MGI:1928477]
-2.81508	chr13	81783077	81797155	14079	+	ENSMUSG00000021537	MmCEN3	81783077,81783357;81784641,81784776;81786843,81786957;81791956,81792147;81796654,81797155	1226	protein_coding	Cetn3	centrin 3 [Source:MGI Symbol;Acc:MGI:1097706]
2.815	chr15	80255184	80257540	2357	+	ENSMUSG00000042406	Atf-4,C/ATF,CREB2,TAXREB67	80255184,80255685;80256207,80256521;80256634,80257540	1724	protein_coding	Atf4	activating transcription factor 4 [Source:MGI Symbol;Acc:MGI:88096]
-2.8046	chr12	78840725	78861638	20914	-	ENSMUSG00000021114	1110004P10Rik,Atp6m,VATD,Vma8	78840725,78843610;78845226,78845304;78847767,78847833;78848396,78848499;78849740,78849784;78850472,78850539;78852265,78852344;78857227,78857344;78861419,78861638	3667	protein_coding	Atp6v1d	ATPase, H+ transporting, lysosomal V1 subunit D [Source:MGI Symbol;Acc:MGI:1921084]
-2.80428	chr8	94574138	94601997	27860	-	ENSMUSG00000031774	1700001O11Rik,2310065K24Rik	94574138,94575857;94579400,94579464;94582884,94583014;94587324,94587445;94588003,94588101;94588776,94588913;94589311,94589407;94601497,94601997	2873	protein_coding	Fam192a	family with sequence similarity 192, member A [Source:MGI Symbol;Acc:MGI:1919637]
-2.80239	chr9	20652095	20666584	14490	+	ENSMUSG00000032171	0610025L01Rik,D9Bwg1161e	20652095,20652197;20655362,20655580;20662298,20662408;20663175,20666584	3843	protein_coding	Pin1	protein (peptidyl-prolyl cis/trans isomerase) NIMA-interacting 1 [Source:MGI Symbol;Acc:MGI:1346036]
-2.77376	chr17	15475721	15498276	22556	-	ENSMUSG00000014769	Lmpc5	15475721,15476205;15477315,15477421;15490156,15490285;15493098,15493179;15494416,15494523;15498153,15498276	1036	protein_coding	Psmb1	proteasome (prosome, macropain) subunit, beta type 1 [Source:MGI Symbol;Acc:MGI:104884]
-2.7734	chr3	61361638	61368430	6793	+	ENSMUSG00000036894	4021402C18Rik	61361638,61368430	6793	protein_coding	Rap2b	RAP2B, member of RAS oncogene family [Source:MGI Symbol;Acc:MGI:1921262]
-2.76817	chr4	137319696	137357720	38025	-	ENSMUSG00000006699		137319696,137321192;137321762,137322619;137328713,137328910;137329015,137329124;137332407,137332479;137335975,137336129;137357646,137357720	2966	protein_coding	Cdc42	cell division cycle 42 [Source:MGI Symbol;Acc:MGI:106211]
-2.76496	chr15	102459175	102462806	3632	+	ENSMUSG00000023048	1110020C13Rik,2010324E22Rik	102459175,102459581;102460083,102460146;102460370,102460719;102462171,102462806	1457	protein_coding	Prr13	proline rich 13 [Source:MGI Symbol;Acc:MGI:1913401]
-2.76467	chr15	34572799	34678706	105908	-	ENSMUSG00000038879	9330161F08Rik,Npal2	34572799,34575571;34577570,34577664;34578708,34578771;34582721,34582809;34584630,34584765;34600015,34600111;34609173,34609294;34624972,34625031;34648666,34648837;34650382,34650450;34678559,34678706	3825	protein_coding	Nipal2	NIPA-like domain containing 2 [Source:MGI Symbol;Acc:MGI:1924488]
2.76231	chr3	123507552	123508404	853	-	ENSMUSG00000104960	1110065M07Rik,2010109N14Rik	123507552,123507862;123508112,123508404	604	processed_transcript	Snhg8	small nucleolar RNA host gene 8 [Source:MGI Symbol;Acc:MGI:1917145]
-2.75911	chrX	75416628	75454001	37374	+	ENSMUSG00000031201	C6.1A	75416628,75416841;75417577,75417593;75418411,75418465;75422779,75422898;75435465,75435552;75436106,75436194;75437936,75437991;75447156,75447287;75447803,75447846;75449969,75454001	4848	protein_coding	Brcc3	BRCA1/BRCA2-containing complex, subunit 3 [Source:MGI Symbol;Acc:MGI:2389572]
2.75837	chr10	62268855	62379908	111054	-	ENSMUSG00000037012	Hk-1,Hk1-s,mHk1-s	62268855,62270056;62271589,62271822;62274447,62274602;62275681,62275864;62281033,62281132;62281811,62281906;62284279,62284398;62284701,62284849;62286348,62286652;62290160,62290393;62291975,62292043;62292314,62292469;62295703,62295886;62295996,62296095;62296677,62296772;62299150,62299269;62304720,62304868;62315386,62315548;62340013,62340542;62342501,62342722;62353058,62353105;62358336,62358430;623…	4852	protein_coding	Hk1	hexokinase 1 [Source:MGI Symbol;Acc:MGI:96103]
-2.75666	chr9	21367871	21405361	37491	+	ENSMUSG00000032178	NF90	21367871,21368099;21373473,21373582;21377126,21377213;21387700,21387797;21388112,21388150;21388524,21388753;21389306,21389483;21392295,21392442;21393711,21393802;21394195,21394290;21394831,21394942;21395371,21395468;21396020,21396131;21396217,21396327;21397469,21397668;21397969,21398136;21399125,21399250;21399416,21399592;21399685,21399841;21399960,21400013;21400452,21401803;21403136,21403501;214…	5139	protein_coding	Ilf3	interleukin enhancer binding factor 3 [Source:MGI Symbol;Acc:MGI:1339973]
-2.7565	chr1	178299396	178299800	405	+	ENSMUSG00000104126		178299396,178299800	405	processed_pseudogene	Gm37486	predicted gene, 37486 [Source:MGI Symbol;Acc:MGI:5610714]
-2.75393	chr17	66078795	66101559	22765	-	ENSMUSG00000024099	2900010C23Rik	66078795,66079587;66080811,66080887;66083398,66083507;66087403,66087571;66089232,66089348;66089431,66089493;66091864,66091929;66100978,66101074;66101415,66101559	1637	protein_coding	Ndufv2	NADH dehydrogenase (ubiquinone) flavoprotein 2 [Source:MGI Symbol;Acc:MGI:1920150]
-2.75114	chr17	5410870	5440259	29390	-	ENSMUSG00000004945	1110008A10Rik,2310046K16Rik,5730437N04Rik	5410870,5411467;5432295,5432750;5433025,5433579;5439532,5439632;5440133,5440259	1837	protein_coding	Tmem242	transmembrane protein 242 [Source:MGI Symbol;Acc:MGI:1917794]
-2.75099	chr2	94032689	94157964	125276	-	ENSMUSG00000027195	2610510O05Rik,keratoadhesin,keratonectin,KIK-I	94032689,94033661;94033927,94034076;94043873,94043938;94045361,94045442;94052254,94052288;94065554,94065598;94066409,94066473;94083167,94083274;94114993,94115068;94117430,94117476;94157710,94157964	1902	protein_coding	Hsd17b12	hydroxysteroid (17-beta) dehydrogenase 12 [Source:MGI Symbol;Acc:MGI:1926967]
-2.74789	chr10	53596757	53609225	12469	+	ENSMUSG00000019857	2310079C17Rik	53596757,53596840;53596952,53597298;53597757,53598105;53602348,53602463;53606109,53606285;53607665,53609225	2634	protein_coding	Asf1a	anti-silencing function 1A histone chaperone [Source:MGI Symbol;Acc:MGI:1913653]
2.74584	chr17	35000987	35016322	15336	+	ENSMUSG00000007029	Bat-6,Bat6,D17H6S56E,G7a,Vars2	35000987,35001232;35001412,35001830;35004205,35004339;35004437,35004575;35004772,35004893;35004977,35005061;35005250,35005350;35005475,35005602;35010506,35010670;35010838,35010919;35011205,35011324;35011407,35011515;35011600,35011694;35011808,35011898;35012089,35012213;35012297,35012400;35012490,35012648;35012730,35012820;35012930,35013035;35013122,35013192;35013265,35013390;35013643,35013747;350…	4137	protein_coding	Vars	valyl-tRNA synthetase [Source:MGI Symbol;Acc:MGI:90675]
-2.74392	chr4	34614957	34660167	45211	+	ENSMUSG00000028292	1500002I10Rik,PRO1992,Rarsl	34614957,34615026;34618554,34618627;34623411,34623513;34625401,34625484;34630473,34630570;34633658,34633713;34636952,34637035;34639245,34639321;34645697,34645855;34646508,34646614;34647786,34647881;34650191,34650251;34652132,34652208;34654810,34654934;34656006,34656073;34656153,34656262;34656768,34656863;34657167,34657241;34659491,34659554;34659984,34660167	1868	protein_coding	Rars2	arginyl-tRNA synthetase 2, mitochondrial [Source:MGI Symbol;Acc:MGI:1923596]
-2.74342	chr16	91689322	91728975	39654	-	ENSMUSG00000058240	2210407J23Rik,2410006O11Rik	91689322,91689915;91690704,91690749;91692187,91692472;91692599,91692704;91694182,91694300;91694338,91694665;91695261,91695359;91699177,91699288;91701072,91701205;91707225,91707293;91708829,91708873;91712195,91712267;91714749,91714826;91717404,91717475;91728558,91728975	2579	protein_coding	Cryzl1	crystallin, zeta (quinone reductase)-like 1 [Source:MGI Symbol;Acc:MGI:1913859]
-2.73671	chr11	59202486	59206134	3649	+	ENSMUSG00000036860	2810038N09Rik	59202486,59202719;59204172,59204255;59204535,59204757;59205649,59206134	1027	protein_coding	Mrpl55	mitochondrial ribosomal protein L55 [Source:MGI Symbol;Acc:MGI:1914462]
-2.73248	chr19	4192158	4195419	3262	+	ENSMUSG00000040385	dism2,Ppp1c	4192158,4192271;4192745,4192876;4193022,4193252;4193767,4193871;4194467,4194690;4194772,4194906;4194982,4195419	1379	protein_coding	Ppp1ca	protein phosphatase 1, catalytic subunit, alpha isoform [Source:MGI Symbol;Acc:MGI:103016]
-2.72632	chrX	73686178	73716175	29998	-	ENSMUSG00000002015	BAP31	73686178,73686595;73687837,73687937;73688660,73688780;73689547,73689682;73706997,73707144;73712445,73712545;73714793,73714928;73716118,73716175	1219	protein_coding	Bcap31	B cell receptor associated protein 31 [Source:MGI Symbol;Acc:MGI:1350933]
-2.72411	chr15	76622088	76639958	17871	-	ENSMUSG00000059323	2810439M11Rik,Nfkbil2	76622088,76622350;76622471,76622562;76622655,76622708;76623171,76623272;76623389,76623494;76624086,76624175;76624448,76624485;76624592,76624620;76625134,76625205;76625989,76626027;76626238,76626482;76628749,76628882;76629257,76629330;76629666,76629841;76630477,76630648;76630831,76631132;76631794,76631872;76631961,76632111;76632607,76632683;76632773,76633503;76633586,76633709;76633791,76633954;766…	5120	protein_coding	Tonsl	tonsoku-like, DNA repair protein [Source:MGI Symbol;Acc:MGI:1919999]
-2.72196	chr17	35935624	35935950	327	-	ENSMUSG00000049832	Gm9840	35935624,35935950	327	processed_pseudogene	Rbx1-ps	ring-box 1, pseudogene [Source:MGI Symbol;Acc:MGI:3710517]
-2.7208	chr9	44403759	44407600	3842	-	ENSMUSG00000032112	1500017G03Rik,HSPC172,PTD009,Sbd,Sbdn,TRS23	44403759,44404460;44405243,44405346;44406804,44406978;44407127,44407600	1455	protein_coding	Trappc4	trafficking protein particle complex 4 [Source:MGI Symbol;Acc:MGI:1926211]
2.72007	chr15	89076013	89087077	11065	+	ENSMUSG00000015363	5730502D15Rik	89076013,89076698;89080980,89081044;89081353,89081431;89081951,89082117;89082651,89082791;89084698,89084808;89084903,89085042;89085274,89085457;89085526,89085637;89085756,89087077	3007	protein_coding	Trabd	TraB domain containing [Source:MGI Symbol;Acc:MGI:1915226]
-2.7191	chr1	60069785	60098645	28861	-	ENSMUSG00000026019	4933402C23Rik,Ytm1,Ytm1p	60069785,60078241;60080519,60080591;60082037,60082169;60082291,60082396;60082509,60082649;60083755,60083840;60085711,60085756;60087046,60087200;60088041,60088156;60089252,60089358;60091020,60091114;60094432,60094526;60097507,60097908;60098045,60098645	10613	protein_coding	Wdr12	WD repeat domain 12 [Source:MGI Symbol;Acc:MGI:1927241]
-2.71873	chr5	129725063	129758327	33265	+	ENSMUSG00000029432	Gbas,Nipsnap2	129725063,129725221;129739472,129739611;129739718,129739763;129744705,129744799;129745216,129745286;129746327,129746467;129748002,129748033;129753226,129753320;129754842,129754925;129757079,129758327	2112	protein_coding	Nipsnap2	nipsnap homolog 2 [Source:MGI Symbol;Acc:MGI:1278343]
2.71195	chr5	125475814	125517410	41597	+	ENSMUSG00000029482	2210408B16Rik	125475814,125476109;125482830,125482933;125484537,125484657;125489783,125489896;125494907,125495004;125503183,125503297;125503549,125503630;125506149,125506296;125508677,125508757;125509779,125509903;125511640,125511704;125511846,125511968;125512625,125512738;125513102,125513227;125513919,125513988;125514169,125514227;125514928,125515130;125516216,125517410	3239	protein_coding	Aacs	acetoacetyl-CoA synthetase [Source:MGI Symbol;Acc:MGI:1926144]
-2.70418	chr9	100982032	101034898	52867	-	ENSMUSG00000032527	1300012P06Rik	100982032,100982806;100984373,100984472;100985128,100985226;100985531,100985631;100985779,100985886;100987781,100987904;100994568,100994649;100995560,100995680;100999165,100999273;101012705,101012815;101023136,101023249;101027080,101027136;101030175,101030243;101031856,101031975;101034669,101034898	2320	protein_coding	Pccb	propionyl Coenzyme A carboxylase, beta polypeptide [Source:MGI Symbol;Acc:MGI:1914154]
-2.70332	chr11	5276324	5444847	168524	-	ENSMUSG00000041961	LOC382477	5276324,5282505;5283338,5283440;5286094,5286261;5287373,5287483;5288797,5289157;5289663,5289737;5338638,5338763;5370531,5370665;5381569,5381740;5444388,5444847	7893	protein_coding	Znrf3	zinc and ring finger 3 [Source:MGI Symbol;Acc:MGI:3039616]
-2.69845	chr4	141677549	141723419	45871	-	ENSMUSG00000078515	1110056G13Rik,1700027M01Rik,9130022E05Rik	141677549,141685631;141689270,141689331;141692255,141692444;141695407,141695510;141698730,141698858;141703112,141703239;141705932,141706058;141708220,141708456;141713397,141713526;141723057,141723419	9553	protein_coding	Ddi2	DNA-damage inducible protein 2 [Source:MGI Symbol;Acc:MGI:1917244]
-2.69654	chr15	34484021	34495255	11235	-	ENSMUSG00000022323	HR12,HRP12,Hrsp12	34484021,34484535;34485600,34485655;34486611,34486679;34487742,34487796;34488574,34488679;34495053,34495255	1004	protein_coding	Rida	reactive intermediate imine deaminase A homolog [Source:MGI Symbol;Acc:MGI:1095401]
-2.69471	chr7	63886351	63938915	52565	-	ENSMUSG00000052040	9430029L20Rik,Bteb3,FKLF-2,Klf13,NSLP1,RFLAT-1,RFLAT1	63886351,63891797;63924670,63924870;63936230,63936301;63937967,63938915	6669	protein_coding	Klf13	Kruppel-like factor 13 [Source:MGI Symbol;Acc:MGI:1354948]
2.69378	chr18	61192919	61211612	18694	-	ENSMUSG00000034320	Dtd,ST-OB	61192919,61199658;61200005,61200369;61201681,61202403;61204310,61204445;61211398,61211612	8179	protein_coding	Slc26a2	solute carrier family 26 (sulfate transporter), member 2 [Source:MGI Symbol;Acc:MGI:892977]
-2.69356	chr7	89917529	89941204	23676	-	ENSMUSG00000062797	0610007P06Rik,1110002N09Rik,Hikeshi,l(7)6Rn,l7Rn6	89917529,89919007;89920073,89920191;89923564,89923715;89935727,89935964;89939980,89940043;89940969,89941204	2288	protein_coding	Hikeshi	heat shock protein nuclear import factor [Source:MGI Symbol;Acc:MGI:96738]
2.68819	chr2	98666547	98667301	755	-	ENSMUSG00000075014		98666547,98666669;98666735,98667040;98667066,98667077;98667079,98667228;98667233,98667301	660	protein_coding	Gm10800	predicted gene 10800 [Source:MGI Symbol;Acc:MGI:3641657]
-2.68698	chr7	112679318	112906807	227490	+	ENSMUSG00000055320	2610024B07Rik,B230114H05Rik,Gtrgeo5,mTEF-1,Tcf13,TEAD-1,TEF-1	112679318,112679726;112742045,112742129;112759384,112759639;112839416,112839480;112841888,112841950;112842040,112842102;112856053,112856064;112856798,112856932;112858154,112858200;112859069,112859130;112861432,112861556;112876075,112876248;112891719,112891859;112894312,112894464;112898547,112906807	10051	protein_coding	Tead1	TEA domain family member 1 [Source:MGI Symbol;Acc:MGI:101876]
2.68638	chr14	24490681	24496959	6279	+	ENSMUSG00000025290		24490681,24490758;24490767,24491024;24491750,24491815;24491907,24492116;24493383,24493493;24494052,24494069;24495430,24495449;24495775,24496959	1946	protein_coding	Rps24	ribosomal protein S24 [Source:MGI Symbol;Acc:MGI:98147]
2.68276	chr2	152337422	152344032	6611	-	ENSMUSG00000032715	Ifld2,Nipk,SKIP3,Trb3	152337422,152338687;152339715,152340007;152343037,152343327;152343857,152344032	2026	protein_coding	Trib3	tribbles pseudokinase 3 [Source:MGI Symbol;Acc:MGI:1345675]
-2.67486	chr4	107903981	107923610	19630	-	ENSMUSG00000028607	CPTII	107903981,107904563;107906921,107908225;107912641,107912747;107914264,107914344;107923315,107923610	2372	protein_coding	Cpt2	carnitine palmitoyltransferase 2 [Source:MGI Symbol;Acc:MGI:109176]
2.67257	chr9	44379490	44392369	12880	+	ENSMUSG00000032115	Cab140,CBP-140,Grp170,Orp150	44379490,44379937;44380513,44380610;44380816,44380909;44381054,44381132;44381254,44381408;44381514,44381590;44381842,44382023;44382453,44382568;44384109,44384301;44384437,44384571;44384662,44384744;44384830,44384962;44385118,44385305;44385567,44385705;44387032,44387092;44387250,44387329;44387688,44387873;44388006,44388178;44388278,44388365;44388482,44388604;44388792,44388925;44389038,44389122;443…	4774	protein_coding	Hyou1	hypoxia up-regulated 1 [Source:MGI Symbol;Acc:MGI:108030]
-2.66854	chr2	125830304	125859139	28836	-	ENSMUSG00000027206	alien-like,Csn2,Sgn2,Trip15	125830304,125832337;125833724,125833782;125834754,125834836;125836142,125836239;125839149,125839201;125839306,125839484;125840324,125840498;125842433,125842510;125842622,125842732;125844810,125844935;125848207,125848284;125849740,125849853;125858936,125859139	3392	protein_coding	Cops2	COP9 signalosome subunit 2 [Source:MGI Symbol;Acc:MGI:1330276]
-2.66835	chr6	134920401	134925513	5113	+	ENSMUSG00000003031	p27,p27Kip1	134920401,134921394;134921956,134925513	4552	protein_coding	Cdkn1b	cyclin-dependent kinase inhibitor 1B [Source:MGI Symbol;Acc:MGI:104565]
2.66007	chr8	122433601	122443422	9822	-	ENSMUSG00000006517		122433601,122434175;122434804,122434912;122436474,122436589;122437010,122437228;122437415,122437489;122437827,122438026;122439377,122439523;122439638,122439752;122440182,122440252;122443294,122443422	1756	protein_coding	Mvd	mevalonate (diphospho) decarboxylase [Source:MGI Symbol;Acc:MGI:2179327]
-2.65663	chr11	43420250	43426251	6002	-	ENSMUSG00000020415	PTTG,securin	43420250,43421265;43422893,43422986;43424719,43424897;43425583,43425981;43426174,43426251	1766	protein_coding	Pttg1	pituitary tumor-transforming gene 1 [Source:MGI Symbol;Acc:MGI:1353578]
-2.65659	chr8	40492540	40515847	23308	-	ENSMUSG00000031601	Caf1	40492540,40494115;40495805,40495915;40499295,40499439;40500752,40500913;40507455,40507648;40510015,40511304;40511540,40511754;40515704,40515847	3837	protein_coding	Cnot7	CCR4-NOT transcription complex, subunit 7 [Source:MGI Symbol;Acc:MGI:1298230]
2.65229	chr2	168634438	168742133	107696	-	ENSMUSG00000027546	IIa	168634438,168634908;168637501,168637704;168639066,168639127;168639882,168639990;168640631,168640695;168643862,168644017;168647685,168647749;168648555,168648699;168648791,168648880;168649529,168649627;168652568,168652738;168653494,168653577;168654176,168654268;168661929,168662090;168668006,168668218;168673477,168673589;168674792,168674934;168675201,168675361;168676142,168676218;168681976,168682051…	4062	protein_coding	Atp9a	ATPase, class II, type 9A [Source:MGI Symbol;Acc:MGI:1330826]
-2.65147	chr16	37868389	37888858	20470	+	ENSMUSG00000034158	1810012N18Rik,C330018J07Rik	37868389,37868980;37877049,37877177;37878287,37878564;37881254,37888858	8604	protein_coding	Lrrc58	leucine rich repeat containing 58 [Source:MGI Symbol;Acc:MGI:2443542]
2.65105	chr3	121723537	121735048	11512	+	ENSMUSG00000028128	CD142,Cf-3,Cf3,TF	121723537,121723802;121724977,121725082;121729337,121729554;121731524,121731702;121732381,121732540;121734106,121735048	1872	protein_coding	F3	coagulation factor III [Source:MGI Symbol;Acc:MGI:88381]
2.65036	chr1	191170296	191218039	47744	-	ENSMUSG00000026628	LRG-21	191170296,191171679;191172375,191172482;191177231,191177474;191183093,191183340;191217870,191218039	2154	protein_coding	Atf3	activating transcription factor 3 [Source:MGI Symbol;Acc:MGI:109384]
-2.64042	chr16	18239784	18248732	8949	-	ENSMUSG00000005732	Htf9a	18239784,18240193;18240894,18240959;18241745,18241873;18245201,18245358;18247289,18247425;18248027,18248067;18248548,18248732	1126	protein_coding	Ranbp1	RAN binding protein 1 [Source:MGI Symbol;Acc:MGI:96269]
-2.63615	chr4	108564870	108579336	14467	-	ENSMUSG00000063800	2410002M20Rik	108564870,108565267;108566905,108566953;108567423,108567520;108567614,108567640;108568358,108568470;108570156,108570266;108572806,108572891;108575369,108575490;108576929,108577088;108578985,108579336	1516	protein_coding	Prpf38a	PRP38 pre-mRNA processing factor 38 (yeast) domain containing A [Source:MGI Symbol;Acc:MGI:1916962]
-2.63532	chr13	118378381	118387252	8872	-	ENSMUSG00000021731	2610020A16Rik,Pdcd9	118378381,118380669;118382876,118383052;118384567,118384672;118385234,118385379;118386652,118387252	3319	protein_coding	Mrps30	mitochondrial ribosomal protein S30 [Source:MGI Symbol;Acc:MGI:1926237]
-2.63473	chr4	97777608	98118874	341267	+	ENSMUSG00000028565	1110047K16Rik,9430022M17Rik,NF1-A,NF1A	97777608,97777994;97783082,97783613;97956374,97956439;98000392,98000466;98014213,98014330;98020827,98020954;98041551,98041679;98063013,98063191;98065281,98065446;98081725,98081816;98111218,98118874	9529	protein_coding	Nfia	nuclear factor I/A [Source:MGI Symbol;Acc:MGI:108056]
-2.63141	chr4	117550365	117674297	123933	+	ENSMUSG00000033423	PINT1,Prnpip1	117550365,117550730;117552968,117553043;117564621,117564898;117582600,117582716;117589098,117589157;117593071,117593162;117615169,117615241;117649307,117649406;117673741,117674297	1719	protein_coding	Eri3	exoribonuclease 3 [Source:MGI Symbol;Acc:MGI:2153887]
-2.62796	chr5	100798627	100804471	5845	+	ENSMUSG00000016833	1110037D14Rik	100798627,100798860;100799552,100799613;100801908,100801991;100803053,100803110;100803970,100804471	940	protein_coding	Mrps18c	mitochondrial ribosomal protein S18C [Source:MGI Symbol;Acc:MGI:1915985]
-2.62717	chr3	95315084	95323599	8516	+	ENSMUSG00000015714	0610013I17Rik,CerS2,Lass2,Trh3	95315084,95315345;95320062,95320235;95320642,95320759;95320942,95321060;95321190,95321247;95321336,95321386;95321575,95321667;95321831,95321959;95322127,95322233;95322320,95322473;95322649,95323599	2216	protein_coding	Cers2	ceramide synthase 2 [Source:MGI Symbol;Acc:MGI:1924143]
2.62705	chr4	95049034	95052222	3189	-	ENSMUSG00000052684	c-jun,Junc	95049034,95052222	3189	protein_coding	Jun	jun proto-oncogene [Source:MGI Symbol;Acc:MGI:96646]
2.61971	chr2	32876114	32925254	49141	+	ENSMUSG00000026796	9130404D14Rik	32876114,32876404;32905769,32905899;32909849,32909977;32911341,32911446;32912420,32912587;32918993,32919108;32919496,32919600;32919703,32919865;32920953,32921140;32922069,32922224;32922558,32922674;32922856,32922963;32923047,32923158;32923431,32925254	3714	protein_coding	Fam129b	family with sequence similarity 129, member B [Source:MGI Symbol;Acc:MGI:2442910]
-2.61703	chr1	58445151	58481816	36666	+	ENSMUSG00000026036	1110030G24Rik	58445151,58445634;58447631,58448089;58450387,58450549;58452089,58452215;58455597,58455735;58457780,58457863;58461141,58463456;58480986,58481816	4603	protein_coding	Nif3l1	Ngg1 interacting factor 3-like 1 (S. pombe) [Source:MGI Symbol;Acc:MGI:1929485]
-2.61437	chr11	17203198	17211568	8371	-	ENSMUSG00000020116	1810003N24Rik,Emi3,Imi3	17203198,17204001;17204501,17204571;17208789,17208906;17209077,17209137;17209311,17209394;17210988,17211137;17211313,17211568	1544	protein_coding	Pno1	partner of NOB1 homolog [Source:MGI Symbol;Acc:MGI:1913499]
-2.61306	chrX	73673150	73682502	9353	+	ENSMUSG00000019558	Creat,CRT	73673150,73674050;73675638,73675769;73676650,73676899;73677321,73677453;73678636,73678770;73678866,73678969;73679064,73679188;73679685,73679797;73679919,73680071;73680132,73680234;73680332,73680432;73680505,73680675;73680960,73682502	3964	protein_coding	Slc6a8	solute carrier family 6 (neurotransmitter transporter, creatine), member 8 [Source:MGI Symbol;Acc:MGI:2147834]
-2.61046	chr8	25154552	25201542	46991	-	ENSMUSG00000065954	4833447E04Rik,B230378H13Rik,Tacc1	25154552,25159820;25161195,25161315;25164389,25164495;25165461,25165621;25167362,25167405;25167515,25167591;25169197,25169322;25171272,25171324;25175142,25175265;25177934,25177994;25181823,25182930;25200091,25200206;25201122,25201542	7788	protein_coding	Tacc1	transforming, acidic coiled-coil containing protein 1 [Source:MGI Symbol;Acc:MGI:2443510]
-2.59885	chr18	60560736	60572810	12075	+	ENSMUSG00000024604	8430430L24Rik	60560736,60560879;60561251,60561304;60563766,60563795;60564363,60564495;60565618,60565718;60566353,60566525;60567371,60567571;60569357,60569521;60570781,60570869;60571000,60571131;60571823,60572810	2210	protein_coding	Rbm22	RNA binding motif protein 22 [Source:MGI Symbol;Acc:MGI:1914060]
-2.5954	chr14	20703006	20704425	1420	+	ENSMUSG00000063787	1110001O19Rik,2400010G13Rik	20703006,20703408;20704121,20704425	708	protein_coding	Chchd1	coiled-coil-helix-coiled-coil-helix domain containing 1 [Source:MGI Symbol;Acc:MGI:1913371]
-2.59528	chr4	82290173	82505770	215598	-	ENSMUSG00000008575	6720429L07Rik,E030026I10Rik	82290173,82296811;82310303,82310391;82320474,82320556;82323545,82323710;82327729,82327913;82330292,82330426;82350389,82350507;82353523,82353643;82359732,82359800;82383608,82383661;82498238,82498769;82504731,82505770	9232	protein_coding	Nfib	nuclear factor I/B [Source:MGI Symbol;Acc:MGI:103188]
-2.59515	chr19	16132831	16387463	254633	+	ENSMUSG00000024639	1110005L02Rik,6230401I02Rik,Dsk1,Dsk10,Galphaq,Gq,GqI	16132831,16133461;16219588,16219772;16316017,16316171;16332077,16332205;16334981,16335110;16378157,16378310;16383204,16387463	5644	protein_coding	Gnaq	guanine nucleotide binding protein, alpha q polypeptide [Source:MGI Symbol;Acc:MGI:95776]
-2.57953	chr6	4674350	4747207	72858	-	ENSMUSG00000004631	e-SG	4674350,4674632;4677163,4677233;4678067,4678110;4689579,4689767;4690469,4690495;4691429,4691640;4694022,4694184;4707074,4707272;4711308,4711380;4717921,4718078;4719374,4719496;4730006,4730113;4746980,4747207	1878	protein_coding	Sgce	sarcoglycan, epsilon [Source:MGI Symbol;Acc:MGI:1329042]
-2.57515	chr11	116849901	116853094	3194	-	ENSMUSG00000034120	D11Wsu175e,MRF-1,SC35,Sfrs10,Sfrs2	116849901,116850961;116851648,116851751;116852021,116852331;116852568,116853094	2003	protein_coding	Srsf2	serine/arginine-rich splicing factor 2 [Source:MGI Symbol;Acc:MGI:98284]
-2.57428	chr3	5560188	5576239	16052	-	ENSMUSG00000040374	D3Ertd138e,PMP35,Pxmp3	5560188,5561764;5562669,5562732;5563165,5563272;5563620,5563729;5565133,5565198;5570487,5570629;5576038,5576239	2270	protein_coding	Pex2	peroxisomal biogenesis factor 2 [Source:MGI Symbol;Acc:MGI:107486]
-2.57374	chr9	27299204	27357546	58343	+	ENSMUSG00000034275	LOC235086	27299204,27299517;27309404,27309601;27311567,27311713;27317355,27317506;27317809,27317926;27319206,27319347;27319524,27319669;27322173,27322315;27322617,27322757;27322844,27322960;27323209,27323359;27324177,27324300;27326846,27327021;27328480,27328706;27329539,27330135;27331651,27331812;27332502,27332547;27333078,27334763;27342511,27342632;27345770,27357546	16686	protein_coding	Igsf9b	immunoglobulin superfamily, member 9B [Source:MGI Symbol;Acc:MGI:2685354]
2.5697	chr11	120560298	120573253	12956	-	ENSMUSG00000025130	ERp59,PDI,Pdia1,Thbp	120560298,120561260;120562161,120562247;120562364,120562545;120562655,120562775;120563205,120563405;120563603,120563728;120563816,120563920;120567918,120568055;120568174,120568307;120571521,120571727;120572657,120573253	2861	protein_coding	P4hb	prolyl 4-hydroxylase, beta polypeptide [Source:MGI Symbol;Acc:MGI:97464]
-2.56533	chr17	10206471	10319361	112891	-	ENSMUSG00000062078	1110003F05Rik,l(17)-1Wis,l17Wis1,QkI	10206471,10209631;10210179,10215474;10216160,10216459;10217716,10217803;10238893,10239036;10273947,10274063;10282839,10282981;10318732,10319361	9879	protein_coding	Qk	quaking [Source:MGI Symbol;Acc:MGI:97837]
-2.56117	chr7	116504369	116540584	36216	+	ENSMUSG00000030659	Calnuc,NEFA,nesfatin-1	116504369,116504484;116509455,116509625;116521837,116521980;116524299,116524406;116525961,116526087;116526300,116526403;116527637,116527822;116528000,116528090;116528818,116528876;116528975,116529067;116533072,116533161;116535862,116536032;116539945,116540584	2100	protein_coding	Nucb2	nucleobindin 2 [Source:MGI Symbol;Acc:MGI:1858179]
2.55725	chr10	62383137	62422491	39355	-	ENSMUSG00000020080		62383137,62383922;62385678,62385911;62391311,62391466;62393687,62393870;62395155,62395254;62395398,62395493;62398585,62398704;62398790,62398929;62400192,62400496;62401724,62401957;62403492,62403647;62405425,62405608;62408615,62408714;62409790,62409885;62411507,62411626;62411706,62411854;62417775,62417937;62422298,62422491	3517	protein_coding	Hkdc1	hexokinase domain containing 1 [Source:MGI Symbol;Acc:MGI:2384910]
-2.55572	chr8	119344488	119348922	4435	+	ENSMUSG00000031839	0610007A03Rik	119344488,119344620;119344936,119345002;119345613,119345733;119346825,119346867;119348036,119348922	1251	protein_coding	Hsbp1	heat shock factor binding protein 1 [Source:MGI Symbol;Acc:MGI:1915446]
2.55508	chr5	77086988	77115121	28134	-	ENSMUSG00000059325	1110018K11Rik,1200015P04Rik,2300002F06Rik,Cameo,Hod,Hop,Ob1,Toto	77086988,77087816;77094866,77095277;77114847,77115121	1516	protein_coding	Hopx	HOP homeobox [Source:MGI Symbol;Acc:MGI:1916782]
-2.55485	chr7	25400053	25412886	12834	-	ENSMUSG00000060188		25400053,25400445;25402149,25402250;25402857,25402937;25412702,25412886	761	protein_coding	Cxcl17	chemokine (C-X-C motif) ligand 17 [Source:MGI Symbol;Acc:MGI:2387642]
2.55071	chr11	60199089	60220604	21516	-	ENSMUSG00000020538	ADD-1,bHLHd1,SREBP-1,SREBP-1a,SREBP-1c,SREBP1,SREBP1c	60199089,60200151;60200426,60200537;60200635,60200835;60201246,60201411;60201580,60201712;60201796,60201905;60202159,60202261;60202762,60202930;60203099,60203265;60203346,60203607;60203799,60203977;60204071,60204266;60204387,60204601;60205122,60205233;60205856,60206077;60206173,60206310;60206395,60206573;60206838,60207257;60220453,60220604	4299	protein_coding	Srebf1	sterol regulatory element binding transcription factor 1 [Source:MGI Symbol;Acc:MGI:107606]
-2.55013	chr4	43654229	43656466	2238	-	ENSMUSG00000028470	1190005L05Rik	43654229,43654411;43654513,43654585;43654716,43654820;43654906,43655046;43656359,43656466	610	protein_coding	Hint2	histidine triad nucleotide binding protein 2 [Source:MGI Symbol;Acc:MGI:1916167]
-2.54743	chr11	17257594	17269176	11583	+	ENSMUSG00000000581	1110036E10Rik,SUN-CoR	17257594,17257658;17262648,17262794;17263609,17263675;17263951,17264006;17266531,17269176	2981	protein_coding	C1d	C1D nuclear receptor co-repressor [Source:MGI Symbol;Acc:MGI:1927354]
2.53822	chr7	16915379	16924114	8736	-	ENSMUSG00000019370		16915379,16916976;16917075,16917210;16917386,16917492;16917585,16917728;16919635,16919665;16923841,16924114	2290	protein_coding	Calm3	calmodulin 3 [Source:MGI Symbol;Acc:MGI:103249]
-2.53813	chr18	77757567	77767780	10214	-	ENSMUSG00000041840	Ccdc5,HEI-C	77757567,77757753;77758470,77758517;77759437,77759508;77760468,77760533;77760907,77761030;77761982,77762116;77764073,77764208;77766864,77767038;77767720,77767780	1004	protein_coding	Haus1	HAUS augmin-like complex, subunit 1 [Source:MGI Symbol;Acc:MGI:2385076]
-2.53765	chr2	13076821	13271415	194595	-	ENSMUSG00000026727	rsp-1,RsuI	13076821,13077607;13169998,13170130;13216770,13216884;13217189,13217271;13219009,13219127;13224305,13224425;13241745,13241795;13270911,13271022;13271200,13271415	1737	protein_coding	Rsu1	Ras suppressor protein 1 [Source:MGI Symbol;Acc:MGI:103040]
-2.53563	chr14	101633766	101640686	6921	-	ENSMUSG00000075486	1110059J08Rik,1700063H17Rik	101633766,101634392;101636954,101637106;101640288,101640299;101640389,101640686	1090	protein_coding	Commd6	COMM domain containing 6 [Source:MGI Symbol;Acc:MGI:1913450]
2.53514	chr14	30549131	30574720	25590	+	ENSMUSG00000021957	p68	30549131,30549380;30558721,30558838;30559752,30559865;30560587,30560684;30565488,30565679;30566942,30567060;30568164,30568357;30568975,30569139;30569956,30570112;30570203,30570333;30570963,30571046;30571152,30571245;30572208,30572330;30573337,30574720	3223	protein_coding	Tkt	transketolase [Source:MGI Symbol;Acc:MGI:105992]
-2.53469	chr14	29968308	29975662	7355	+	ENSMUSG00000042682	30kDa,HSPC030,Selk	29968308,29968536;29970026,29970116;29971788,29971871;29973361,29973447;29974476,29975662	1678	protein_coding	Selenok	selenoprotein K [Source:MGI Symbol;Acc:MGI:1931466]
-2.52541	chr1	37430139	37439124	8986	+	ENSMUSG00000026111	1110002A21Rik,GMH1	37430139,37430493;37431293,37431576;37432551,37432671;37437162,37437301;37437377,37437478;37438682,37439124	1445	protein_coding	Unc50	unc-50 homolog (C. elegans) [Source:MGI Symbol;Acc:MGI:1914637]
2.52466	chr10	80053488	80056439	2952	+	ENSMUSG00000075706	mtPHGPx,PHGPx,snGPx	80053488,80053715;80054037,80054300;80054465,80054608;80054700,80054844;80054968,80055119;80055923,80055947;80056040,80056099;80056186,80056439	1272	protein_coding	Gpx4	glutathione peroxidase 4 [Source:MGI Symbol;Acc:MGI:104767]
-2.52446	chr7	99345376	99353239	7864	-	ENSMUSG00000070436	Cbp1,Cbp2,colligin,gp46,Hsp47,J6,Serpinh2	99345376,99346422;99346925,99347157;99347266,99347364;99348803,99349464;99351824,99351867;99352882,99353239	2443	protein_coding	Serpinh1	serine (or cysteine) peptidase inhibitor, clade H, member 1 [Source:MGI Symbol;Acc:MGI:88283]
-2.52182	chr2	18672384	18676231	3848	+	ENSMUSG00000051154	Bup,D2Ertd542e	18672384,18672407;18672423,18672603;18673895,18674006;18674125,18674188;18674281,18674315;18674656,18674716;18674809,18674865;18674950,18675009;18675867,18676231	959	protein_coding	Commd3	COMM domain containing 3 [Source:MGI Symbol;Acc:MGI:88218]
-2.52027	chr18	36348697	36402980	54284	+	ENSMUSG00000046727	0610010O12Rik	36348697,36348816;36366515,36366741;36393196,36393370;36402497,36402980	1006	protein_coding	Cystm1	cysteine-rich transmembrane module containing 1 [Source:MGI Symbol;Acc:MGI:1913310]
-2.51426	chrX	70385877	70389417	3541	+	ENSMUSG00000045237		70385877,70386151;70387894,70388166;70388872,70389417	1094	protein_coding	1110012L19Rik	RIKEN cDNA 1110012L19 gene [Source:MGI Symbol;Acc:MGI:1915868]
-2.51386	chr11	53427922	53430827	2906	-	ENSMUSG00000044894	1100001F06Rik,1500040F11Rik,5830407L17Rik,c1502,QP-C,Qpc	53427922,53429150;53430129,53430434;53430536,53430827	1827	protein_coding	Uqcrq	ubiquinol-cytochrome c reductase, complex III subunit VII [Source:MGI Symbol;Acc:MGI:107807]
-2.5089	chr16	20279820	20302387	22568	-	ENSMUSG00000033918	D16Ertd607e,PRO2207,Psarl,PSARL1,PSENIP2	20279820,20280085;20282723,20282820;20282924,20283025;20285765,20285835;20286920,20287069;20287857,20287952;20293354,20293402;20297593,20297733;20298131,20298326;20302209,20302387	1348	protein_coding	Parl	presenilin associated, rhomboid-like [Source:MGI Symbol;Acc:MGI:1277152]
2.50786	chr6	83165920	83200117	34198	+	ENSMUSG00000031865	Glued,p150,p150<glued>	83165920,83165994;83179586,83179905;83182524,83182769;83183059,83183137;83183299,83183333;83183936,83183956;83185946,83186445;83187764,83187784;83189077,83189268;83189548,83189745;83189901,83190105;83190203,83190281;83190421,83190580;83190693,83190797;83190969,83191160;83191245,83191361;83191566,83191718;83192460,83192620;83192734,83192902;83193707,83193775;83193959,83194021;83194120,83194269;831…	4996	protein_coding	Dctn1	dynactin 1 [Source:MGI Symbol;Acc:MGI:107745]
2.49963	chr15	81704248	81729919	25672	-	ENSMUSG00000022391	Fug1	81704248,81705258;81705453,81705574;81705660,81705748;81706401,81706503;81709487,81709606;81710361,81710553;81711474,81711558;81711642,81711741;81712022,81712135;81712819,81712977;81716567,81716701;81718743,81718922;81720607,81720666;81721899,81722026;81724486,81724632;81726074,81726282;81729217,81729264;81729712,81729919	3211	protein_coding	Rangap1	RAN GTPase activating protein 1 [Source:MGI Symbol;Acc:MGI:103071]
-2.49615	chr13	34037597	34074074	36478	+	ENSMUSG00000038286	2010012D11Rik,5730533B08Rik	34037597,34037769;34044424,34044527;34046786,34046952;34050281,34050434;34060434,34060565;34063910,34064033;34073676,34074074	1253	protein_coding	Bphl	biphenyl hydrolase-like (serine hydrolase, breast epithelial mucin-associated antigen) [Source:MGI Symbol;Acc:MGI:1915271]
-2.49401	chr14	55015454	55024135	8682	+	ENSMUSG00000022204	1500001L15Rik,neuroguidin,Ngd	55015454,55015588;55016169,55016228;55017066,55017137;55021054,55021191;55021394,55021478;55021556,55021608;55021821,55021944;55022038,55022206;55023050,55023206;55023336,55023393;55023989,55024135	1198	protein_coding	Ngdn	neuroguidin, EIF4E binding protein [Source:MGI Symbol;Acc:MGI:1916216]
-2.49335	chr12	31590967	31634635	43669	-	ENSMUSG00000020650	Bap29	31590967,31596377;31600644,31600744;31617075,31617180;31624115,31624250;31626726,31626876;31630793,31630893;31634263,31634599;31634605,31634635	6374	protein_coding	Bcap29	B cell receptor associated protein 29 [Source:MGI Symbol;Acc:MGI:101917]
-2.4926	chrMT	15356	15422	67	-	ENSMUSG00000064372	tRNA,tRNA-Pro	15356,15422	67	Mt_tRNA	mt-Tp	mitochondrially encoded tRNA proline [Source:MGI Symbol;Acc:MGI:102478]
2.49176	chr17	39843013	39846341	3329	+	ENSMUSG00000097971		39843013,39846341	3329	lincRNA	Gm26917	predicted gene, 26917 [Source:MGI Symbol;Acc:MGI:5504032]
-2.48934	chr4	48193323	48279558	86236	-	ENSMUSG00000028343	1110001E24Rik,Txndc4	48193323,48194709;48196803,48196905;48204144,48204285;48205118,48205229;48208697,48208813;48211650,48211707;48218081,48218196;48219343,48219527;48236873,48236988;48241296,48241335;48243477,48243549;48279384,48279558	2624	protein_coding	Erp44	endoplasmic reticulum protein 44 [Source:MGI Symbol;Acc:MGI:1923549]
-2.48682	chr2	36036326	36049406	13081	-	ENSMUSG00000026895	0610033L03Rik	36036326,36036641;36039712,36039877;36044350,36044513;36049192,36049406	861	protein_coding	Ndufa8	NADH dehydrogenase (ubiquinone) 1 alpha subcomplex, 8 [Source:MGI Symbol;Acc:MGI:1915625]
-2.48537	chr16	38089001	38246084	157084	+	ENSMUSG00000022812	7330414F15Rik,8430431H08Rik,GSK-3,GSK-3beta,GSK3	38089001,38090613;38144260,38144453;38170664,38170747;38184435,38184545;38187811,38187941;38191528,38191634;38193897,38193994;38207995,38208090;38217113,38217151;38219972,38220158;38228678,38228776;38240502,38246084	8342	protein_coding	Gsk3b	glycogen synthase kinase 3 beta [Source:MGI Symbol;Acc:MGI:1861437]
2.48463	chr9	21723483	21749919	26437	+	ENSMUSG00000032193		21723483,21723844;21731747,21731869;21732312,21732434;21733491,21733874;21735237,21735359;21737220,21737342;21737874,21737993;21738855,21738980;21739386,21739557;21739649,21739873;21742187,21742305;21742657,21742796;21743922,21744063;21744230,21744385;21745732,21745905;21746362,21746439;21747149,21747306;21748141,21749919	4627	protein_coding	Ldlr	low density lipoprotein receptor [Source:MGI Symbol;Acc:MGI:96765]
-2.48226	chr8	53511727	53523338	11612	+	ENSMUSG00000031521		53511727,53511931;53513542,53513695;53514237,53514349;53515944,53516056;53517754,53517868;53518916,53518991;53520237,53520344;53521050,53521183;53523176,53523338	1181	protein_coding	Aga	aspartylglucosaminidase [Source:MGI Symbol;Acc:MGI:104873]
-2.47969	chr2	126152141	126165279	13139	+	ENSMUSG00000023330	1810033A06Rik	126152141,126152214;126154541,126154860;126158410,126158553;126159770,126160028;126164727,126165279	1350	protein_coding	Dtwd1	DTW domain containing 1 [Source:MGI Symbol;Acc:MGI:1916435]
2.4787	chr6	135362545	135383173	20629	+	ENSMUSG00000030208		135362545,135362707;135362904,135363102;135367493,135367706;135377178,135377288;135379901,135379997;135380101,135380241;135380974,135383173	3125	protein_coding	Emp1	epithelial membrane protein 1 [Source:MGI Symbol;Acc:MGI:107941]
2.47595	chr10	80540925	80561560	20636	-	ENSMUSG00000047417	1700021P10Rik,2610511M11Rik,Rex1,Tceb3bp1	80540925,80542481;80542565,80542824;80542908,80543023;80543301,80543411;80543647,80543720;80544003,80544116;80544283,80544420;80544760,80544873;80545463,80545586;80545876,80546007;80546302,80546465;80547773,80547986;80548432,80548533;80549333,80551065;80561264,80561560	5250	protein_coding	Rexo1	REX1, RNA exonuclease 1 [Source:MGI Symbol;Acc:MGI:1914182]
-2.474	chr9	75037614	75060313	22700	+	ENSMUSG00000007656		75037614,75037965;75043213,75043298;75051977,75052003;75052051,75052355;75056635,75060313	4449	protein_coding	Arpp19	cAMP-regulated phosphoprotein 19 [Source:MGI Symbol;Acc:MGI:1891691]
2.47349	chr15	76904071	76906318	2248	+	ENSMUSG00000003970		76904071,76904109;76904303,76904450;76904539,76904680;76904818,76905036;76905856,76905971;76906121,76906318	862	protein_coding	Rpl8	ribosomal protein L8 [Source:MGI Symbol;Acc:MGI:1350927]
-2.47266	chr8	83972993	83996443	23451	+	ENSMUSG00000005469	Cs,PKA,Pkaca	83972993,83973232;83976883,83977094;83980774,83980835;83981172,83981300;83986837,83986935;83988283,83988365;83990428,83990554;83990642,83990737;83990863,83990985;83994795,83994959;83995292,83996443	2488	protein_coding	Prkaca	protein kinase, cAMP dependent, catalytic, alpha [Source:MGI Symbol;Acc:MGI:97592]
-2.47118	chr15	81318921	81360765	41845	-	ENSMUSG00000022404	34kDa,PMP34	81318921,81319776;81323610,81323692;81327041,81327136;81327217,81327362;81329050,81329166;81337936,81338087;81339974,81340040;81344101,81344161;81360677,81360765	1667	protein_coding	Slc25a17	solute carrier family 25 (mitochondrial carrier, peroxisomal membrane protein), member 17 [Source:MGI Symbol;Acc:MGI:1342248]
-2.46963	chr7	3665790	3677553	11764	-	ENSMUSG00000019734		3665790,3666008;3666102,3666180;3666819,3666974;3667048,3667178;3667441,3667624;3669574,3669671;3669915,3670041;3670938,3671101;3671274,3671441;3671963,3672110;3674587,3674708;3674850,3675082;3675426,3675571;3676564,3676793;3677424,3677553	2335	protein_coding	Tmc4	transmembrane channel-like gene family 4 [Source:MGI Symbol;Acc:MGI:2669035]
2.46861	chr1	36698114	36710008	11895	-	ENSMUSG00000037351	2310066K23Rik,Arp1b	36698114,36700178;36700337,36700377;36700536,36700597;36701134,36701308;36701421,36701513;36701685,36701901;36702059,36702183;36702475,36702600;36706870,36706945;36708191,36708255;36709806,36710008	3248	protein_coding	Actr1b	ARP1 actin-related protein 1B, centractin beta [Source:MGI Symbol;Acc:MGI:1917446]
2.46156	chr17	34601091	34603690	2600	-	ENSMUSG00000015478	2410131O05Rik	34601091,34601666;34601741,34601858;34601934,34601988;34602085,34602197;34602291,34602309;34603334,34603690	1238	protein_coding	Rnf5	ring finger protein 5 [Source:MGI Symbol;Acc:MGI:1860076]
2.46052	chr9	21424908	21507754	82847	+	ENSMUSG00000033335	b2b2159Clo,Dyn2	21424908,21425256;21457503,21457576;21465582,21465731;21467532,21467735;21471343,21471441;21472613,21472773;21474532,21474674;21476473,21476608;21478281,21478348;21478899,21479037;21480407,21480545;21481333,21481419;21485651,21485721;21489743,21489794;21489910,21489921;21490658,21490669;21494504,21494617;21499258,21499367;21500258,21500369;21503542,21503706;21504430,21504662;21505464,21505715;215…	4022	protein_coding	Dnm2	dynamin 2 [Source:MGI Symbol;Acc:MGI:109547]
-2.45987	chr5	129989011	130003049	14039	-	ENSMUSG00000025534	asd,g,Gur,Gus,Gus-r,Gus-s,Gus-t,Gus-u,Gut	129989011,129989687;129990017,129990152;129993418,129993594;129995447,129995531;129997780,129997926;129998017,129998195;129998410,129998553;129998659,130000069;130000361,130000542;130000757,130000942;130002607,130003049	3767	protein_coding	Gusb	glucuronidase, beta [Source:MGI Symbol;Acc:MGI:95872]
-2.45936	chr1	86542994	86582547	39554	-	ENSMUSG00000026239		86542994,86543583;86545392,86545807;86546657,86546782;86547529,86547617;86582300,86582547	1469	protein_coding	Pde6d	phosphodiesterase 6D, cGMP-specific, rod, delta [Source:MGI Symbol;Acc:MGI:1270843]
-2.45556	chr6	49073795	49086751	12957	+	ENSMUSG00000029815	2410003K15Rik	49073795,49074103;49075086,49075264;49082845,49082926;49084503,49086751	2819	protein_coding	Malsu1	mitochondrial assembly of ribosomal large subunit 1 [Source:MGI Symbol;Acc:MGI:1922843]
-2.45289	chr6	137754556	137857340	102785	+	ENSMUSG00000030225	2010002D22Rik,2500002K03Rik	137754556,137754638;137778124,137778221;137779510,137779657;137780730,137780825;137782929,137783063;137796754,137796882;137830193,137830305;137836734,137836883;137837116,137837894;137856677,137857340	2395	protein_coding	Dera	deoxyribose-phosphate aldolase (putative) [Source:MGI Symbol;Acc:MGI:1913762]
2.44545	chr19	6306456	6325652	19197	+	ENSMUSG00000024769	MRCKgamma	6306456,6306875;6309126,6309217;6309299,6309382;6309727,6309822;6310218,6310366;6310795,6310888;6311022,6311222;6311322,6311570;6312118,6312197;6313219,6313316;6313415,6313495;6313689,6313795;6313891,6314070;6314285,6314365;6314496,6314617;6314705,6314780;6314990,6315096;6315172,6315286;6315639,6315787;6315864,6315952;6316199,6316251;6316341,6316439;6316519,6316578;6316829,6316934;6317161,6317294…	5995	protein_coding	Cdc42bpg	CDC42 binding protein kinase gamma (DMPK-like) [Source:MGI Symbol;Acc:MGI:2652845]
-2.44343	chr4	127123691	127129644	5954	+	ENSMUSG00000070737	Zmym6nb	127123691,127124480;127126046,127126193;127127819,127127999;127128854,127129644	1910	protein_coding	Tmem35b	transmembrane protein 35B [Source:MGI Symbol;Acc:MGI:3758095]
-2.44272	chr3	94310089	94332540	22452	+	ENSMUSG00000028145	2700077M13Rik,4921507I02Rik	94310089,94310288;94317390,94317576;94323582,94323741;94324277,94324384;94329762,94329886;94331540,94332540	1781	protein_coding	Them4	thioesterase superfamily member 4 [Source:MGI Symbol;Acc:MGI:1923028]
2.44167	chr5	127595664	127617416	21753	-	ENSMUSG00000029416	C130069N12Rik,PHT1,PTR4	127595664,127596772;127600420,127600578;127601858,127602013;127603693,127603861;127604111,127604188;127604538,127604706;127608772,127609061;127616815,127617416	2732	protein_coding	Slc15a4	solute carrier family 15, member 4 [Source:MGI Symbol;Acc:MGI:2140796]
-2.441	chr14	51905271	51913488	8218	-	ENSMUSG00000004558	Ndr2	51905271,51906306;51906513,51906564;51906690,51906725;51906949,51906996;51907246,51907297;51907585,51907629;51908068,51908171;51908330,51908386;51908568,51908654;51908874,51908934;51910058,51910120;51910315,51910435;51910680,51910785;51911086,51911127;51911466,51911546;51913323,51913488	2157	protein_coding	Ndrg2	N-myc downstream regulated gene 2 [Source:MGI Symbol;Acc:MGI:1352498]
2.44089	chr4	3831334	3835665	4332	-	ENSMUSG00000028234	4632426K06Rik,Dsk4	3831334,3834683;3834936,3835009;3835192,3835291;3835484,3835665	3706	protein_coding	Rps20	ribosomal protein S20 [Source:MGI Symbol;Acc:MGI:1914677]
2.44045	chr11	70700548	70731964	31417	+	ENSMUSG00000020821	B430105J22Rik,D11Bwg1349e,Orch3	70700548,70700709;70702372,70702551;70702772,70702905;70703268,70703344;70703699,70703878;70704458,70704523;70704899,70705077;70705170,70705281;70705681,70705758;70705900,70705965;70706053,70706128;70706681,70706759;70706941,70707568;70708442,70708611;70708779,70708858;70708951,70709026;70717419,70717498;70718999,70719093;70724048,70724131;70724822,70725008;70725104,70725212;70725888,70726502;707…	7276	protein_coding	Kif1c	kinesin family member 1C [Source:MGI Symbol;Acc:MGI:1098260]
2.43717	chr19	45015176	45027104	11929	+	ENSMUSG00000035342		45015176,45015323;45018135,45018230;45021387,45021836;45023542,45024204;45024719,45024979;45025802,45027104	2921	protein_coding	Lzts2	leucine zipper, putative tumor suppressor 2 [Source:MGI Symbol;Acc:MGI:2385095]
-2.43657	chr1	180989554	181017569	28016	-	ENSMUSG00000038776	Eph-1,Eph1,mEH	180989554,180989980;180990393,180990518;180991933,180992041;180993879,180994087;180994628,180994757;180995949,180996176;180999723,180999903;181001799,181001986;181017427,181017569	1741	protein_coding	Ephx1	epoxide hydrolase 1, microsomal [Source:MGI Symbol;Acc:MGI:95405]
-2.43633	chr10	7667503	7678881	11379	+	ENSMUSG00000040034	2610016K01Rik,2610529I12Rik,43kDa,p42	7667503,7667681;7668002,7668124;7669553,7669630;7670939,7671119;7673585,7673720;7675006,7675157;7676240,7676362;7678568,7678881	1286	protein_coding	Nup43	nucleoporin 43 [Source:MGI Symbol;Acc:MGI:1917162]
-2.43615	chr3	129901425	129914103	12679	+	ENSMUSG00000027997	mCASP-6,Mch2	129901425,129901506;129905466,129905507;129905903,129906052;129906401,129906477;129910523,129910698;129912118,129912274;129913332,129914103	1456	protein_coding	Casp6	caspase 6 [Source:MGI Symbol;Acc:MGI:1312921]
-2.43404	chr2	118745758	118748810	3053	+	ENSMUSG00000074918	5430417L22Rik	118745758,118748810	3053	protein_coding	Inafm2	InaF motif containing 2 [Source:MGI Symbol;Acc:MGI:1915354]
-2.43246	chr17	87078271	87079155	885	+	ENSMUSG00000071035		87078271,87079155	885	processed_pseudogene	Gm5499	predicted pseudogene 5499 [Source:MGI Symbol;Acc:MGI:3643804]
-2.42758	chr9	108662098	108684641	22544	+	ENSMUSG00000032602	1110007P09Rik,Cact,mCAC	108662098,108662332;108669766,108669858;108672419,108672546;108677584,108677674;108680087,108680204;108681972,108682044;108682347,108682456;108683049,108683173;108683832,108684641	1783	protein_coding	Slc25a20	solute carrier family 25 (mitochondrial carnitine/acylcarnitine translocase), member 20 [Source:MGI Symbol;Acc:MGI:1928738]
-2.42099	chr19	29522282	29606829	84548	+	ENSMUSG00000038658	C030046E11Rik,C130057E09Rik	29522282,29522666;29533165,29533272;29541256,29541335;29561985,29563621;29567220,29567362;29567485,29567621;29569342,29569433;29570746,29570834;29574732,29574876;29575854,29575902;29577583,29577735;29579765,29579968;29584175,29584213;29584467,29584577;29585781,29585870;29586540,29586700;29587708,29587846;29594799,29594915;29595271,29595999;29597747,29597905;29597990,29598126;29599832,29600118;296…	8719	protein_coding	Ric1	RAB6A GEF complex partner 1 [Source:MGI Symbol;Acc:MGI:1924893]
-2.42084	chr16	11192970	11203331	10362	-	ENSMUSG00000005846	2410005K20Rik	11192970,11193737;11194460,11194711;11196274,11196396;11196473,11196566;11199385,11199486;11199571,11199719;11201295,11201430;11202318,11202457;11203151,11203331	1945	protein_coding	Rsl1d1	ribosomal L1 domain containing 1 [Source:MGI Symbol;Acc:MGI:1913659]
-2.4208	chr7	143052739	143067934	15196	+	ENSMUSG00000037706	Tapa-1,Tapa1,Tspan28	143052739,143053066;143062493,143062607;143065209,143065306;143065943,143066017;143066248,143066352;143066661,143066762;143067147,143067233;143067312,143067934	1533	protein_coding	Cd81	CD81 antigen [Source:MGI Symbol;Acc:MGI:1096398]
-2.41977	chr6	142387221	142403858	16638	+	ENSMUSG00000030245	2310061A22Rik	142387221,142387369;142392330,142392421;142393928,142394106;142396188,142396269;142401543,142403858	2818	protein_coding	Golt1b	golgi transport 1B [Source:MGI Symbol;Acc:MGI:1914214]
2.41691	chr11	100140810	100146120	5311	-	ENSMUSG00000020911	cytokeratin-19,cytokeratin19,EndoC,K19,Krt-1.19,Krt1-19	100140810,100141167;100141280,100141405;100141523,100141684;100142052,100142208;100142426,100142508;100145431,100146120	1576	protein_coding	Krt19	keratin 19 [Source:MGI Symbol;Acc:MGI:96693]
-2.41623	chr17	33938821	33940343	1523	-	ENSMUSG00000024309	H-2Ke2,H2-Ke2,Ke-2	33938821,33939111;33939539,33939663;33939748,33940343	1012	protein_coding	Pfdn6	prefoldin subunit 6 [Source:MGI Symbol;Acc:MGI:95908]
-2.41574	chr7	89954654	89980983	26330	-	ENSMUSG00000030619	l(7)5Rn,l7Rn5	89954654,89955063;89955531,89955604;89956255,89956413;89962256,89962361;89964729,89964862;89967713,89967804;89969571,89969652;89970306,89970431;89971540,89971605;89972231,89972323;89976897,89977049;89980412,89980983	2067	protein_coding	Eed	embryonic ectoderm development [Source:MGI Symbol;Acc:MGI:95286]
-2.41503	chr2	5794294	5845164	50871	-	ENSMUSG00000039128	G431001I09Rik	5794294,5794880;5795549,5795686;5798361,5798489;5803947,5803975;5804911,5805033;5807431,5807506;5810796,5810844;5821276,5821382;5823102,5823197;5833081,5833113;5833656,5833713;5841953,5842024;5844835,5845164	1827	protein_coding	Cdc123	cell division cycle 123 [Source:MGI Symbol;Acc:MGI:2138811]
2.407	chr17	34597862	34600936	3075	+	ENSMUSG00000015452	RAGE	34597862,34597945;34598141,34598247;34598380,34598572;34598730,34598794;34598897,34598984;34599076,34599255;34599346,34599476;34599996,34600137;34600351,34600377;34600495,34600621;34600707,34600936	1374	protein_coding	Ager	advanced glycosylation end product-specific receptor [Source:MGI Symbol;Acc:MGI:893592]
-2.40424	chr16	65539133	65562697	23565	-	ENSMUSG00000004843	1190006E07Rik	65539133,65540250;65540420,65540526;65545277,65545379;65546849,65547043;65550963,65551054;65562475,65562697	1838	protein_coding	Chmp2b	charged multivesicular body protein 2B [Source:MGI Symbol;Acc:MGI:1916192]
-2.40345	chr9	64715299	64737758	22460	-	ENSMUSG00000004771		64715299,64716988;64725502,64725582;64726624,64726817;64728234,64728429;64737584,64737758	2336	protein_coding	Rab11a	RAB11A, member RAS oncogene family [Source:MGI Symbol;Acc:MGI:1858202]
-2.40307	chr13	55343833	55362783	18951	-	ENSMUSG00000021484	1110003H06Rik,1300009F09Rik,GP36B,VIP36	55343833,55347037;55348315,55348434;55351156,55351270;55351380,55351541;55351711,55351790;55352946,55353063;55362121,55362239;55362388,55362783	4315	protein_coding	Lman2	lectin, mannose-binding 2 [Source:MGI Symbol;Acc:MGI:1914140]
-2.40165	chr8	41397459	41417074	19616	-	ENSMUSG00000031590		41397459,41397644;41398956,41399066;41399565,41399656;41400762,41400866;41407645,41407759;41410264,41410321;41411223,41411348;41414803,41414873;41416900,41417074	1039	protein_coding	Frg1	FSHD region gene 1 [Source:MGI Symbol;Acc:MGI:893597]
-2.40032	chr19	41922980	41933314	10335	-	ENSMUSG00000034321	2610035C18Rik,2610104C07Rik,2610312F07Rik	41922980,41924088;41924711,41924795;41925189,41925239;41926532,41926565;41928025,41928113;41931356,41931430;41933049,41933164;41933252,41933314	1622	protein_coding	Exosc1	exosome component 1 [Source:MGI Symbol;Acc:MGI:1913833]
-2.39736	chr12	72085857	72101461	15605	+	ENSMUSG00000005078	1200003C05Rik	72085857,72086183;72089315,72089406;72089956,72090110;72093937,72094143;72094686,72094867;72100047,72100123;72100610,72101461	1892	protein_coding	Jkamp	JNK1/MAPK8-associated membrane protein [Source:MGI Symbol;Acc:MGI:1915057]
-2.39655	chr3	144570426	144597680	27255	+	ENSMUSG00000037072	Sep15	144570426,144570799;144577586,144577753;144590612,144590675;144594901,144594950;144596823,144597680	1514	protein_coding	Selenof	selenoprotein F [Source:MGI Symbol;Acc:MGI:1927947]
2.39635	chr7	144435733	144471009	35277	-	ENSMUSG00000031078	1110020L01Rik,Ems1	144435733,144437101;144437949,144438020;144438766,144438931;144440009,144440098;144441699,144441847;144445803,144445872;144449560,144449615;144450978,144451088;144452027,144452137;144452548,144452658;144454676,144454786;144456441,144456495;144457669,144457779;144461179,144461308;144463303,144463376;144463912,144463998;144465954,144466047;144470689,144471009	3288	protein_coding	Cttn	cortactin [Source:MGI Symbol;Acc:MGI:99695]
2.39348	chr7	101822632	101838229	15598	-	ENSMUSG00000032737	SHIP2	101822632,101823403;101823513,101823646;101823893,101824559;101825961,101826101;101826193,101826271;101826506,101826661;101826754,101826841;101827251,101827339;101827440,101827553;101828199,101828288;101828404,101828485;101828761,101828849;101828949,101829048;101829154,101829292;101829576,101829672;101830053,101830170;101830675,101830871;101830971,101831073;101831367,101831473;101831559,101831709…	5078	protein_coding	Inppl1	inositol polyphosphate phosphatase-like 1 [Source:MGI Symbol;Acc:MGI:1333787]
-2.39288	chr18	80206795	80223533	16739	+	ENSMUSG00000057130	D18Wsu98e,ENSMUSG00000057130,Txnl4,U5-15kDa	80206795,80206901;80207154,80207343;80218704,80218807;80222179,80223533	1756	protein_coding	Txnl4a	thioredoxin-like 4A [Source:MGI Symbol;Acc:MGI:1351613]
-2.38966	chr11	76406952	76416292	9341	+	ENSMUSG00000020843	2610511O07Rik	76406952,76407442;76409642,76409838;76411127,76411199;76414046,76416292	3008	protein_coding	Timm22	translocase of inner mitochondrial membrane 22 [Source:MGI Symbol;Acc:MGI:1929742]
-2.38715	chr4	119277981	119294604	16624	-	ENSMUSG00000028639	dbpB,EF1A,MSY1,Nsep1,YB-1	119277981,119278367;119278934,119279199;119281570,119281652;119282146,119282448;119282781,119282870;119285109,119285142;119293742,119293805;119294204,119294604	1628	protein_coding	Ybx1	Y box protein 1 [Source:MGI Symbol;Acc:MGI:99146]
2.38695	chr15	76296597	76307245	10649	-	ENSMUSG00000022562		76296597,76296781;76296921,76297018;76297117,76297277;76297359,76297516;76297619,76297768;76297906,76298040;76298136,76298282;76298387,76298571;76300826,76301000;76301093,76301194;76301287,76301447;76302046,76302197;76302382,76302494;76302631,76302769;76302856,76302993;76303178,76303348;76303436,76303548;76304087,76304352;76304466,76304533;76304634,76304772;76304893,76305058;76305140,76305335;763…	4103	protein_coding	Oplah	5-oxoprolinase (ATP-hydrolysing) [Source:MGI Symbol;Acc:MGI:1922725]
-2.3828	chr17	46890684	46891847	1164	+	ENSMUSG00000036430	2810055C19Rik	46890684,46891847	1164	protein_coding	Tbcc	tubulin-specific chaperone C [Source:MGI Symbol;Acc:MGI:1919976]
-2.37806	chr11	43730009	43747982	17974	-	ENSMUSG00000041278	4833412C19Rik,TPR1	43730009,43730607;43736419,43736473;43737867,43738015;43738797,43738833;43739717,43739829;43741761,43741821;43745085,43745447;43747922,43747982	1438	protein_coding	Ttc1	tetratricopeptide repeat domain 1 [Source:MGI Symbol;Acc:MGI:1914077]
2.37802	chr18	56707813	56753424	45612	+	ENSMUSG00000024590		56707813,56708474;56728401,56728557;56729287,56729412;56730970,56731140;56733212,56733337;56739821,56740041;56740687,56740912;56743211,56743315;56747977,56748096;56749699,56749809;56752607,56753424	2843	protein_coding	Lmnb1	lamin B1 [Source:MGI Symbol;Acc:MGI:96795]
-2.37267	chr1	164307672	164437300	129629	+	ENSMUSG00000026575	D530024H21Rik,Nm23-M7	164307672,164307754;164308060,164308250;164312853,164312938;164328293,164328400;164332612,164332778;164340729,164340839;164343214,164343264;164345219,164345426;164347774,164347879;164348159,164348181;164379359,164379423;164380641,164380709;164385700,164385801;164402970,164403077;164437016,164437300	1763	protein_coding	Nme7	NME/NM23 family member 7 [Source:MGI Symbol;Acc:MGI:2449121]
2.37049	chr11	115824049	115855780	31732	+	ENSMUSG00000020782	9130006H11Rik	115824049,115824177;115834797,115834902;115843317,115843414;115844494,115844575;115844835,115844950;115845374,115845532;115846921,115847083;115847171,115847303;115847589,115847643;115848186,115848340;115849516,115849733;115849811,115849878;115849996,115850149;115850238,115850342;115850627,115850919;115851008,115851230;115852117,115852273;115853031,115853147;115853268,115853434;115853717,115853981…	3623	protein_coding	Llgl2	lethal giant larvae homolog 2 (Drosophila) [Source:MGI Symbol;Acc:MGI:1918843]
-2.3667	chr17	70993656	71002878	9223	-	ENSMUSG00000024048	2900073G15Rik	70993656,70994784;70996110,70996271;70996697,70996895;70997885,70998012;71002108,71002554;71002672,71002878	2272	protein_coding	Myl12a	myosin, light chain 12A, regulatory, non-sarcomeric [Source:MGI Symbol;Acc:MGI:1914518]
2.36456	chr17	33929582	33937687	8106	+	ENSMUSG00000041354	KE1.5,Rab2l,Rgt2,Rlf	33929582,33930044;33930245,33930441;33931726,33931809;33932040,33932218;33932321,33932371;33932454,33932751;33933009,33933260;33933351,33933454;33933541,33933625;33933712,33933780;33933897,33933971;33934975,33935007;33935134,33935255;33935360,33935455;33935545,33935656;33935740,33936033;33936863,33936977;33937065,33937687	3252	protein_coding	Rgl2	ral guanine nucleotide dissociation stimulator-like 2 [Source:MGI Symbol;Acc:MGI:107483]
-2.36421	chr15	31224314	31274341	50028	+	ENSMUSG00000039168	4921531N22Rik	31224314,31224689;31225196,31225304;31235773,31235869;31268336,31268490;31272389,31272431;31273197,31274341	1925	protein_coding	Dap	death-associated protein [Source:MGI Symbol;Acc:MGI:1918190]
-2.36418	chr1	36471620	36508764	37145	+	ENSMUSG00000037408	5430430O18Rik,Acdp4	36471620,36473085;36497990,36498133;36498395,36498529;36499411,36499580;36499885,36499981;36505601,36505779;36506409,36508764	4547	protein_coding	Cnnm4	cyclin M4 [Source:MGI Symbol;Acc:MGI:2151060]
-2.36339	chr9	62878368	62980883	102516	-	ENSMUSG00000032405	2900068C24Rik,Ddxbp1,GBP	62878368,62882261;62882880,62883697;62884772,62884809;62887308,62887450;62892126,62892306;62893129,62893259;62895831,62895991;62902759,62902832;62912750,62912855;62919351,62919485;62920458,62920548;62923281,62923328;62923571,62923655;62951756,62952200;62980848,62980883	6386	protein_coding	Pias1	protein inhibitor of activated STAT 1 [Source:MGI Symbol;Acc:MGI:1913125]
-2.36244	chr5	114669398	114690984	21587	-	ENSMUSG00000011884	1110001F24Rik	114669398,114670589;114674054,114674204;114676265,114676398;114677621,114677679;114690759,114690984	1762	protein_coding	Gltp	glycolipid transfer protein [Source:MGI Symbol;Acc:MGI:1929253]
2.36177	chr6	28480348	28935162	454815	+	ENSMUSG00000001424	Tudor-SN	28480348,28480642;28512835,28512984;28520145,28520265;28523727,28523805;28526053,28526213;28526909,28527000;28527577,28527735;28528913,28529019;28531409,28531499;28545485,28545598;28626100,28626189;28668558,28668658;28707034,28707144;28724909,28724981;28745185,28745326;28795829,28795938;28874861,28875049;28880197,28880338;28883258,28883381;28884188,28884257;28884956,28885069;28886414,28886617;288…	5278	protein_coding	Snd1	staphylococcal nuclease and tudor domain containing 1 [Source:MGI Symbol;Acc:MGI:1929266]
2.35955	chr9	119341294	119350299	9006	+	ENSMUSG00000036138	Acaa1,D9Ertd25e,PTL	119341294,119341685;119341825,119341918;119342723,119342780;119344173,119344252;119344466,119344508;119346470,119346568;119347730,119347810;119348581,119348771;119348921,119349100;119349354,119349409;119349492,119349637;119349958,119350299	1762	protein_coding	Acaa1a	acetyl-Coenzyme A acyltransferase 1A [Source:MGI Symbol;Acc:MGI:2148491]
2.35865	chr17	33919279	33920289	1011	-	ENSMUSG00000101438		33919279,33919922;33920070,33920289	864	antisense_RNA	Gm19412	predicted gene, 19412 [Source:MGI Symbol;Acc:MGI:5011597]
-2.35693	chr3	132684144	132841688	157545	+	ENSMUSG00000028030	1700120J03Rik,A630047E20Rik,C030007I09Rik	132684144,132684394;132686772,132686992;132694383,132694455;132705513,132705627;132707785,132707858;132715589,132715730;132718620,132718680;132720521,132720582;132722306,132722367;132722668,132722816;132724776,132724914;132725661,132725760;132726657,132726706;132727051,132727180;132732166,132732264;132734347,132734409;132734718,132734844;132736074,132736124;132737505,132737588;132743002,132743087…	6578	protein_coding	Tbck	TBC1 domain containing kinase [Source:MGI Symbol;Acc:MGI:2445052]
2.35635	chr10	127660918	127666710	5793	-	ENSMUSG00000025402		127660918,127661779;127662731,127662922;127663132,127663264;127663350,127663401;127663740,127663873;127664265,127665138;127666376,127666710	2582	protein_coding	Nab2	Ngfi-A binding protein 2 [Source:MGI Symbol;Acc:MGI:107563]
2.35625	chr7	128237357	128245100	7744	+	ENSMUSG00000042178		128237357,128238589;128239882,128239989;128240083,128240869;128242180,128242676;128243340,128243472;128244025,128245100	3834	protein_coding	Armc5	armadillo repeat containing 5 [Source:MGI Symbol;Acc:MGI:2384586]
-2.35148	chr3	30792875	30821263	28389	+	ENSMUSG00000027706	3100002M17Rik,Dtrp1,HTP1,SEC62,Tloc1	30792875,30793383;30800131,30800239;30801060,30801165;30809822,30810026;30810445,30810537;30812296,30812356;30814234,30814353;30818500,30821263	3967	protein_coding	Sec62	SEC62 homolog (S. cerevisiae) [Source:MGI Symbol;Acc:MGI:1916526]
-2.34758	chr10	122078114	122097371	19258	-	ENSMUSG00000034620	6330415D21Rik	122078114,122081689;122088879,122089049;122090460,122090774;122094590,122094692;122095939,122096094;122096900,122097371	4793	protein_coding	Tmem5	transmembrane protein 5 [Source:MGI Symbol;Acc:MGI:2384919]
-2.34579	chr8	3621551	3624235	2685	+	ENSMUSG00000087687	2900053A13Rik	3621551,3621695;3622342,3622428;3622593,3622625;3623224,3624235	1277	protein_coding	Pet100	PET100 homolog [Source:MGI Symbol;Acc:MGI:3615306]
-2.34484	chr3	89401004	89411870	10867	-	ENSMUSG00000042642	A930017E24Rik,Pp591	89401004,89403301;89403396,89403469;89405581,89405770;89405855,89405953;89407409,89407556;89408422,89409166;89411158,89411380;89411746,89411870	3902	protein_coding	Flad1	flavin adenine dinucleotide synthetase 1 [Source:MGI Symbol;Acc:MGI:2443030]
-2.34376	chr4	155249966	155256687	6722	+	ENSMUSG00000073684	2610002J02Rik	155249966,155250650;155250756,155251036;155256135,155256687	1519	protein_coding	Faap20	Fanconi anemia core complex associated protein 20 [Source:MGI Symbol;Acc:MGI:1914763]
-2.34355	chr12	87266698	87273979	7282	+	ENSMUSG00000021037	Aha1,p38	87266698,87266921;87268155,87268345;87269875,87269957;87270337,87270454;87271339,87271427;87272572,87272700;87273123,87273224;87273447,87273498;87273591,87273979	1377	protein_coding	Ahsa1	AHA1, activator of heat shock protein ATPase 1 [Source:MGI Symbol;Acc:MGI:2387603]
-2.34171	chr4	155491361	155559269	67909	+	ENSMUSG00000029064		155491361,155491580;155515631,155515679;155527413,155527509;155533697,155533735;155535358,155535464;155540556,155540619;155543031,155543193;155551655,155551721;155553318,155553519;155555015,155555231;155557171,155557286;155557468,155559269	3143	protein_coding	Gnb1	guanine nucleotide binding protein (G protein), beta 1 [Source:MGI Symbol;Acc:MGI:95781]
2.33934	chr15	100621342	100636865	15524	-	ENSMUSG00000053559		100621342,100622026;100622629,100622709;100636187,100636255;100636559,100636865	1142	protein_coding	Smagp	small cell adhesion glycoprotein [Source:MGI Symbol;Acc:MGI:2448476]
-2.33882	chr10	89711971	89732295	20325	-	ENSMUSG00000019948	2010200J04Rik,Arp6,ArpX,CDA12	89711971,89712560;89714870,89715008;89717073,89717244;89725000,89725078;89725171,89725269;89725602,89725658;89725768,89725903;89726637,89726760;89728154,89728222;89728900,89729017;89732174,89732295	1705	protein_coding	Actr6	ARP6 actin-related protein 6 [Source:MGI Symbol;Acc:MGI:1914269]
2.33865	chr11	50199366	50210827	11462	-	ENSMUSG00000015837	A170,OSF-6,Osi,p62,STAP	50199366,50200947;50202399,50202594;50202814,50203034;50206023,50206103;50207160,50207301;50207407,50207636;50207821,50207916;50210553,50210827	2823	protein_coding	Sqstm1	sequestosome 1 [Source:MGI Symbol;Acc:MGI:107931]
2.33408	chr17	35916566	35932283	15718	+	ENSMUSG00000039220	2610025H06Rik,D17Ertd808e,PNUTS	35916566,35916598;35917196,35917716;35923308,35923425;35924037,35924123;35924245,35924380;35924858,35924909;35926202,35926279;35926400,35926573;35926772,35926877;35926974,35927086;35927910,35928010;35928182,35928329;35928403,35928561;35928652,35928898;35929221,35929284;35929392,35929586;35929773,35929848;35930051,35930164;35930292,35930891;35931149,35932283	4257	protein_coding	Ppp1r10	protein phosphatase 1, regulatory subunit 10 [Source:MGI Symbol;Acc:MGI:1289273]
-2.33049	chr7	4844959	4870258	25300	-	ENSMUSG00000052605	0610042E07Rik	4844959,4845365;4849450,4849567;4850755,4850825;4851024,4851233;4851393,4851533;4866061,4866193;4870183,4870258	1156	protein_coding	Isoc2b	isochorismatase domain containing 2b [Source:MGI Symbol;Acc:MGI:1914691]
2.33038	chr7	99477896	99483738	5843	-	ENSMUSG00000030744	D7Ertd795e	99477896,99478951;99479274,99479470;99479876,99480063;99481697,99481791;99482261,99482354;99482570,99482700;99483592,99483738	1908	protein_coding	Rps3	ribosomal protein S3 [Source:MGI Symbol;Acc:MGI:1350917]
2.33027	chr18	36281097	36289723	8627	+	ENSMUSG00000043991	CAGER-1,Pur-alpha,ssCRE-BP	36281097,36281549;36287032,36289723	3145	protein_coding	Pura	purine rich element binding protein A [Source:MGI Symbol;Acc:MGI:103079]
-2.32701	chr11	107479484	107504362	24879	+	ENSMUSG00000020720	1500002F15Rik,P55	107479484,107479684;107485550,107485609;107485708,107485836;107486414,107486521;107488968,107489072;107491781,107491930;107492017,107492151;107493403,107493515;107494630,107494804;107495688,107495765;107497524,107498173;107503618,107504362	2649	protein_coding	Psmd12	proteasome (prosome, macropain) 26S subunit, non-ATPase, 12 [Source:MGI Symbol;Acc:MGI:1914247]
-2.32688	chr7	28766735	28788661	21927	+	ENSMUSG00000015149	5730427M03Rik,Sir2l,SIR2L2	28766735,28766867;28767254,28767678;28771811,28771859;28772095,28772208;28776858,28776899;28776996,28777102;28777191,28777247;28778922,28778990;28782769,28782898;28785380,28785439;28785664,28785719;28785806,28785882;28785965,28786016;28787583,28787653;28787762,28787828;28787917,28788661	2254	protein_coding	Sirt2	sirtuin 2 [Source:MGI Symbol;Acc:MGI:1927664]
-2.32239	chr10	79910052	79917006	6955	-	ENSMUSG00000035781	C030046I01Rik	79910052,79911139;79911942,79911997;79912075,79912160;79912396,79912481;79912649,79912769;79913225,79913346;79913557,79913711;79916823,79917006	1898	protein_coding	R3hdm4	R3H domain containing 4 [Source:MGI Symbol;Acc:MGI:1924814]
-2.31419	chr13	73328513	73332178	3666	+	ENSMUSG00000021607		73328513,73328620;73330860,73331093;73331360,73332178	1161	protein_coding	Mrpl36	mitochondrial ribosomal protein L36 [Source:MGI Symbol;Acc:MGI:2137228]
-2.31379	chr3	90511034	90514392	3359	-	ENSMUSG00000044080	S100,S100a	90511034,90511364;90511979,90512149;90514201,90514392	694	protein_coding	S100a1	S100 calcium binding protein A1 [Source:MGI Symbol;Acc:MGI:1338917]
2.31341	chr10	76531607	76555479	23873	+	ENSMUSG00000033105	2810025N20Rik,D10Ertd116e,Osc	76531607,76531674;76531850,76532018;76533513,76533651;76535559,76535667;76536244,76536365;76538352,76538448;76539785,76539920;76540312,76540420;76540846,76540964;76541819,76541916;76542468,76542495;76543851,76543907;76544465,76544536;76545451,76545501;76546062,76546211;76546763,76546859;76547435,76547540;76549220,76549285;76549803,76549883;76550585,76550755;76552320,76552398;76552937,76555479	4667	protein_coding	Lss	lanosterol synthase [Source:MGI Symbol;Acc:MGI:1336155]
-2.31107	chr3	89177473	89182765	5293	+	ENSMUSG00000028049	Sc3	89177473,89177657;89177990,89178067;89179092,89179223;89179317,89179437;89180252,89180380;89180729,89180888;89181175,89181276;89181926,89182043;89182299,89182765	1492	protein_coding	Scamp3	secretory carrier membrane protein 3 [Source:MGI Symbol;Acc:MGI:1346346]
-2.30997	chr10	62920633	62946498	25866	+	ENSMUSG00000071253	3110021G18Rik,HGT.1,ML7	62920633,62920881;62928296,62928388;62930303,62930436;62932719,62932782;62937418,62937539;62937928,62937994;62941042,62941204;62942651,62942719;62944315,62946498	3145	protein_coding	Slc25a16	solute carrier family 25 (mitochondrial carrier, Graves disease autoantigen), member 16 [Source:MGI Symbol;Acc:MGI:1920382]
-2.30635	chr3	96196588	96219709	23122	-	ENSMUSG00000015943	1810037G04Rik	96196588,96197279;96197550,96197737;96198165,96198226;96198437,96198489;96219623,96219709	1082	protein_coding	Bola1	bolA-like 1 (E. coli) [Source:MGI Symbol;Acc:MGI:1916418]
2.30533	chr4	118208213	118291405	83193	-	ENSMUSG00000033295	LAR,RPTP-LAR	118208213,118209889;118210369,118210504;118210617,118210771;118211001,118211126;118211359,118211485;118211700,118211878;118211964,118212249;118212327,118212481;118212720,118212839;118213457,118213632;118213741,118213864;118217092,118217189;118220493,118220608;118223226,118223380;118223718,118223936;118224499,118224592;118224678,118224931;118225029,118225126;118225799,118226377;118226454,118226571…	7656	protein_coding	Ptprf	protein tyrosine phosphatase, receptor type, F [Source:MGI Symbol;Acc:MGI:102695]
-2.30398	chr9	36779159	36797393	18235	-	ENSMUSG00000062762	PIG8	36779159,36780269;36782341,36782415;36782733,36782844;36784468,36784579;36785533,36785652;36785936,36786060;36786483,36786549;36788193,36788253;36789780,36789925;36793240,36793349;36797004,36797393	2429	protein_coding	Ei24	etoposide induced 2.4 mRNA [Source:MGI Symbol;Acc:MGI:108090]
-2.30177	chr13	14630154	14639096	8943	+	ENSMUSG00000039182		14630154,14630364;14636300,14639096	3008	protein_coding	AW209491	expressed sequence AW209491 [Source:MGI Symbol;Acc:MGI:2145422]
-2.29778	chr6	60461933	60462114	182	-	ENSMUSG00000107863		60461933,60462114	182	processed_pseudogene	Gm44389	predicted gene, 44389 [Source:MGI Symbol;Acc:MGI:5690781]
-2.29484	chr11	57518664	57533815	15152	+	ENSMUSG00000020522	2610509F16Rik,2700079M14Rik	57518664,57518748;57527859,57528289;57529469,57533815	4863	protein_coding	Mfap3	microfibrillar-associated protein 3 [Source:MGI Symbol;Acc:MGI:1924068]
-2.29033	chr12	100199435	100209814	10380	+	ENSMUSG00000001175		100199435,100199716;100200144,100200305;100202393,100202423;100203575,100203718;100205613,100205719;100206098,100206233;100206400,100209814	4277	protein_coding	Calm1	calmodulin 1 [Source:MGI Symbol;Acc:MGI:88251]
2.28349	chr12	75630596	75669537	38942	-	ENSMUSG00000045690	2600001A11Rik	75630596,75633508;75640804,75641016;75669472,75669537	3192	protein_coding	Wdr89	WD repeat domain 89 [Source:MGI Symbol;Acc:MGI:1919588]
2.28317	chr17	45567775	45573271	5497	-	ENSMUSG00000023944	C81438,Hsp84,Hsp84-1,Hsp90,Hspcb	45567775,45568124;45568229,45568562;45568858,45569126;45569240,45569387;45569470,45569826;45570258,45570566;45570666,45570799;45571018,45571177;45571413,45571619;45571765,45571911;45573167,45573271	2520	protein_coding	Hsp90ab1	heat shock protein 90 alpha (cytosolic), class B member 1 [Source:MGI Symbol;Acc:MGI:96247]
2.28259	chr11	116062095	116077961	15867	-	ENSMUSG00000057948	2610108D09Rik,Jinx,Munc13-4	116062095,116062803;116063639,116063835;116064243,116064366;116064545,116064665;116064761,116064844;116065299,116065370;116065442,116065547;116066690,116066769;116067831,116067899;116068045,116068251;116068376,116068474;116068663,116068806;116069115,116069235;116069358,116069488;116069566,116069617;116069702,116069799;116069881,116069937;116070021,116070111;116070235,116070359;116070430,116070547…	4063	protein_coding	Unc13d	unc-13 homolog D (C. elegans) [Source:MGI Symbol;Acc:MGI:1917700]
-2.28143	chr3	122274388	122285271	10884	+	ENSMUSG00000039756	4930588M11Rik	122274388,122274478;122275198,122276810;122278746,122278884;122280728,122280823;122282329,122282493;122284394,122284503;122285057,122285271	2429	protein_coding	Dnttip2	deoxynucleotidyltransferase, terminal, interacting protein 2 [Source:MGI Symbol;Acc:MGI:1923173]
2.28099	chr11	120578104	120581624	3521	-	ENSMUSG00000025132	5330430M07Rik,Rho-GDI	120578104,120579430;120579516,120579579;120579668,120579744;120579967,120580050;120580182,120580393;120580990,120581380;120581522,120581624	2258	protein_coding	Arhgdia	Rho GDP dissociation inhibitor (GDI) alpha [Source:MGI Symbol;Acc:MGI:2178103]
-2.27637	chr7	28041707	28050101	8395	-	ENSMUSG00000030603	CIP21,MIP224	28041707,28041920;28042101,28042156;28042339,28042507;28042650,28042726;28042809,28042976;28046986,28047079;28047173,28047282;28047366,28047512;28048793,28048979;28049104,28049202;28049983,28050101	1440	protein_coding	Psmc4	proteasome (prosome, macropain) 26S subunit, ATPase, 4 [Source:MGI Symbol;Acc:MGI:1346093]
-2.27457	chr11	99209047	99231017	21971	-	ENSMUSG00000037935	2810417B20Rik,5830412H02Rik,9030408N19Rik,BAF57	99209047,99210277;99213120,99213330;99214034,99214135;99215114,99215286;99219220,99219391;99219615,99219746;99220655,99220735;99225038,99225142;99228275,99228318;99228497,99228548;99230402,99231017	2919	protein_coding	Smarce1	SWI/SNF related, matrix associated, actin dependent regulator of chromatin, subfamily e, member 1 [Source:MGI Symbol;Acc:MGI:1927347]
2.27383	chr4	117834506	117869305	34800	+	ENSMUSG00000028542	Glyt-1,Glyt1	117834506,117834543;117834652,117834716;117835051,117835477;117843019,117843135;117849370,117849466;117855875,117856031;117856690,117856821;117857203,117857473;117863429,117863561;117863689,117863823;117863913,117864016;117864405,117864642;117864754,117864888;117864998,117865097;117865196,117865296;117867759,117867929;117868048,117869305	3679	protein_coding	Slc6a9	solute carrier family 6 (neurotransmitter transporter, glycine), member 9 [Source:MGI Symbol;Acc:MGI:95760]
2.26973	chr16	90220742	90226322	5581	+	ENSMUSG00000022982	B430204E11Rik,Cu/Zn-SOD,CuZnSOD,Ipo-1,Ipo1,Sod-1,SODC	90220742,90220929;90222780,90222876;90224356,90224425;90225145,90225262;90226150,90226322	646	protein_coding	Sod1	superoxide dismutase 1, soluble [Source:MGI Symbol;Acc:MGI:98351]
2.26693	chr9	109095389	109119917	24529	+	ENSMUSG00000053646	2900002G15Rik	109095389,109095645;109099271,109099323;109100072,109101184;109102021,109102203;109102574,109102702;109102827,109102927;109103215,109103347;109103613,109103769;109104028,109104136;109104223,109104331;109104734,109105408;109105591,109105713;109105916,109106038;109106261,109106354;109106441,109106613;109106760,109106911;109108121,109108226;109108407,109108543;109108799,109108975;109109168,109109297…	8649	protein_coding	Plxnb1	plexin B1 [Source:MGI Symbol;Acc:MGI:2154238]
-2.26558	chr10	94198955	94221443	22489	+	ENSMUSG00000020022	2410011G03Rik	94198955,94199130;94199950,94200032;94203288,94203375;94220681,94221443	1110	protein_coding	Ndufa12	NADH dehydrogenase (ubiquinone) 1 alpha subcomplex, 12 [Source:MGI Symbol;Acc:MGI:1913664]
2.26282	chr5	121566027	121593824	27798	-	ENSMUSG00000029455	Ahd-5,Ahd5	121566027,121568023;121568926,121569040;121570316,121570761;121572017,121572181;121572676,121572860;121573423,121573525;121575091,121575204;121575896,121576024;121576457,121576568;121578343,121578422;121579604,121579744;121580614,121580718;121593362,121593824	4155	protein_coding	Aldh2	aldehyde dehydrogenase 2, mitochondrial [Source:MGI Symbol;Acc:MGI:99600]
2.26274	chr15	5116613	5119140	2528	+	ENSMUSG00000041841	3110005M08Rik	5116613,5116684;5117287,5117422;5117619,5117703;5118567,5119140	867	protein_coding	Rpl37	ribosomal protein L37 [Source:MGI Symbol;Acc:MGI:1914531]
-2.2623	chr18	31789159	31796642	7484	+	ENSMUSG00000024258	2310002G05Rik,2610028L19Rik,HSRBP4,RBP4	31789159,31789244;31791840,31792020;31795288,31795383;31796050,31796642	956	protein_coding	Polr2d	polymerase (RNA) II (DNA directed) polypeptide D [Source:MGI Symbol;Acc:MGI:1916491]
2.26186	chr19	5107746	5118560	10815	-	ENSMUSG00000024862	8030455F02Rik	5107746,5108688;5109103,5109160;5109301,5109425;5109493,5109642;5109733,5109841;5110197,5110264;5110367,5110416;5111138,5111237;5111365,5111538;5111619,5111720;5111826,5111913;5112718,5112940;5113781,5113850;5113941,5114171;5117194,5117469;5118122,5118560	3206	protein_coding	Klc2	kinesin light chain 2 [Source:MGI Symbol;Acc:MGI:107953]
-2.2615	chr11	69666936	69672317	5382	-	ENSMUSG00000059796	Eif4	69666936,69667617;69667695,69667774;69668022,69668111;69668196,69668333;69668405,69668548;69668644,69668753;69669078,69669246;69670133,69670272;69670615,69670747;69670928,69670976;69672279,69672317	1774	protein_coding	Eif4a1	eukaryotic translation initiation factor 4A1 [Source:MGI Symbol;Acc:MGI:95303]
-2.25887	chr7	84109356	84151893	42538	-	ENSMUSG00000038459	2210412D01Rik,Fam108c	84109356,84110801;84114251,84114430;84151282,84151893	2238	protein_coding	Abhd17c	abhydrolase domain containing 17C [Source:MGI Symbol;Acc:MGI:1917428]
2.25494	chr11	113726850	113751881	25032	-	ENSMUSG00000041598	1500041M20Rik,Borg4,CEP4	113726850,113729665;113750730,113751318;113751688,113751881	3599	protein_coding	Cdc42ep4	CDC42 effector protein (Rho GTPase binding) 4 [Source:MGI Symbol;Acc:MGI:1929760]
-2.25436	chr9	66946086	66949514	3429	+	ENSMUSG00000036781	1810034D23Rik	66946086,66946180;66946831,66946939;66947587,66947697;66948639,66948717;66949329,66949514	580	protein_coding	Rps27l	ribosomal protein S27-like [Source:MGI Symbol;Acc:MGI:1915191]
2.25363	chr11	97362551	97398542	35992	+	ENSMUSG00000038485	2310063P06Rik,Nap4	97362551,97363423;97373066,97373130;97376437,97376541;97376997,97377098;97377936,97378066;97378543,97378711;97382900,97383028;97389112,97389247;97389566,97389716;97393389,97398542	7015	protein_coding	Socs7	suppressor of cytokine signaling 7 [Source:MGI Symbol;Acc:MGI:2651588]
-2.25357	chr12	56328303	56345894	17592	-	ENSMUSG00000021028	4933408E06Rik	56328303,56328799;56330229,56330267;56335798,56335895;56337303,56337455;56337764,56337829;56340201,56340297;56340385,56340603;56342236,56342355;56345672,56345894	1512	protein_coding	Mbip	MAP3K12 binding inhibitory protein 1 [Source:MGI Symbol;Acc:MGI:1918320]
2.24758	chr17	34839244	34850210	10967	-	ENSMUSG00000040356	4930534J06Rik,Ski2w	34839244,34839605;34839691,34839831;34839997,34840215;34840296,34840406;34840510,34840720;34840858,34840984;34841068,34841218;34841442,34841546;34841671,34841808;34841944,34842081;34842812,34843042;34844338,34844448;34844615,34844827;34845004,34845100;34845168,34845314;34845649,34845755;34845828,34845912;34846027,34846173;34846522,34846667;34846867,34846995;34847143,34847324;34847408,34847461;348…	3951	protein_coding	Skiv2l	superkiller viralicidic activity 2-like (S. cerevisiae) [Source:MGI Symbol;Acc:MGI:1099835]
-2.247	chr18	9958180	9995484	37305	+	ENSMUSG00000024287	3110002N20Rik,NMP-84	9958180,9958246;9959098,9959171;9959255,9959315;9960486,9960552;9962373,9962491;9963263,9963311;9963823,9963918;9968751,9968833;9970255,9970328;9975599,9975707;9977847,9977978;9984434,9984534;9986289,9986355;9986553,9986603;9986691,9986761;9987070,9987165;9987599,9987664;9989691,9989774;9992128,9992275;9992832,9992907;9993321,9995484	3855	protein_coding	Thoc1	THO complex 1 [Source:MGI Symbol;Acc:MGI:1919668]
-2.24517	chr5	100518309	100547803	29495	+	ENSMUSG00000035297	D5Ertd774e	100518309,100518550;100527974,100528053;100528539,100528690;100530047,100530150;100533242,100533395;100533512,100533662;100537298,100537468;100541537,100541652;100543839,100543923;100547304,100547803	1755	protein_coding	Cops4	COP9 signalosome subunit 4 [Source:MGI Symbol;Acc:MGI:1349414]
-2.24332	chr1	57406328	57417953	11626	+	ENSMUSG00000025971	9430016H08Rik	57406328,57407222;57409912,57409983;57411723,57411849;57413240,57413387;57415656,57417953	3540	protein_coding	Maip1	matrix AAA peptidase interacting protein 1 [Source:MGI Symbol;Acc:MGI:1915365]
-2.24291	chr12	13216973	13249213	32241	-	ENSMUSG00000037149		13216973,13219628;13220347,13220467;13220738,13220833;13223676,13223718;13223793,13223865;13223942,13224014;13225399,13225490;13227305,13227451;13229093,13229144;13229242,13229430;13230292,13230381;13231445,13231543;13234040,13234100;13235994,13236132;13237213,13237327;13237729,13237805;13239106,13239178;13239491,13239567;13240559,13240642;13240851,13240934;13242300,13242347;13243860,13243956;132…	4842	protein_coding	Ddx1	DEAD (Asp-Glu-Ala-Asp) box polypeptide 1 [Source:MGI Symbol;Acc:MGI:2144727]
-2.2429	chr4	53011880	53022060	10181	+	ENSMUSG00000015247	2700063N13Rik	53011880,53012047;53015015,53015225;53017049,53017207;53020182,53020331;53021111,53021197;53021284,53022060	1552	protein_coding	Nipsnap3b	nipsnap homolog 3B [Source:MGI Symbol;Acc:MGI:1913786]
2.24086	chr15	99590849	99594829	3981	+	ENSMUSG00000044217		99590849,99590964;99591028,99591634;99592662,99592826;99593246,99593329;99594135,99594829	1667	protein_coding	Aqp5	aquaporin 5 [Source:MGI Symbol;Acc:MGI:106215]
2.24007	chr2	34771970	34777547	5578	+	ENSMUSG00000026864	78kDa,baffled,Bip,D2Wsu141e,D2Wsu17e,Grp78,Hsce70,mBiP,Sez7	34771970,34772446;34772559,34772790;34773170,34773307;34773821,34773933;34774028,34774418;34774535,34774772;34775066,34775233;34775551,34777547	3754	protein_coding	Hspa5	heat shock protein 5 [Source:MGI Symbol;Acc:MGI:95835]
-2.23734	chr9	54586334	54604661	18328	+	ENSMUSG00000032279	1500012E04Rik	54586334,54586543;54589858,54589920;54592394,54592477;54595166,54595280;54596002,54596189;54596835,54596968;54598393,54598495;54598599,54598663;54599593,54599677;54601062,54601214;54603282,54604661	2580	protein_coding	Idh3a	isocitrate dehydrogenase 3 (NAD+) alpha [Source:MGI Symbol;Acc:MGI:1915084]
2.23706	chr5	139791513	139802653	11141	+	ENSMUSG00000018143	NF-E2,Nfe2u	139791513,139791712;139797514,139798283;139799139,139799218;139800085,139802653	3619	protein_coding	Mafk	v-maf musculoaponeurotic fibrosarcoma oncogene family, protein K (avian) [Source:MGI Symbol;Acc:MGI:99951]
-2.23676	chr18	60803848	60812646	8799	+	ENSMUSG00000024610	CLIP,Ii	60803848,60804010;60807908,60808077;60808232,60808311;60809028,60809090;60809982,60810074;60810328,60810418;60811294,60811485;60811859,60811921;60812152,60812646	1410	protein_coding	Cd74	CD74 antigen (invariant polypeptide of major histocompatibility complex, class II antigen-associated) [Source:MGI Symbol;Acc:MGI:96534]
2.23493	chr9	40800984	40805200	4217	+	ENSMUSG00000015656	2410008N15Rik,Hsc70,Hsc71,Hsc73,Hsp73	40800984,40801348;40801918,40802127;40802418,40802623;40802739,40802891;40802974,40803529;40803740,40803942;40804165,40804363;40804463,40804695;40804932,40805200	2394	protein_coding	Hspa8	heat shock protein 8 [Source:MGI Symbol;Acc:MGI:105384]
2.23389	chr1	75214228	75219294	5067	-	ENSMUSG00000026202	M[a]4,Tuba4	75214228,75216593;75216827,75216975;75217212,75217434;75219193,75219294	2840	protein_coding	Tuba4a	tubulin, alpha 4A [Source:MGI Symbol;Acc:MGI:1095410]
2.23082	chr9	21015985	21028817	12833	+	ENSMUSG00000037405	CD54,Icam-1,Ly-47,MALA-2	21015985,21016101;21018919,21019179;21025544,21025858;21026312,21026599;21027078,21027335;21027432,21027680;21027771,21028817	2535	protein_coding	Icam1	intercellular adhesion molecule 1 [Source:MGI Symbol;Acc:MGI:96392]
-2.22651	chr8	93971588	94012842	41255	-	ENSMUSG00000031751	gp78	93971588,93973314;93974059,93974243;93974736,93974819;93976034,93976168;93980318,93980421;93983312,93983502;93984834,93984944;93985339,93985472;93987374,93987506;93987719,93987759;93999098,93999250;94000305,94000469;94005133,94005225;94012219,94012842	3880	protein_coding	Amfr	autocrine motility factor receptor [Source:MGI Symbol;Acc:MGI:1345634]
2.22631	chr7	44532746	44548847	16102	-	ENSMUSG00000038644	125kDa	44532746,44532894;44533204,44533301;44533373,44533425;44533684,44533797;44533885,44534017;44534385,44534487;44534564,44534716;44535017,44535192;44535699,44535836;44535931,44536026;44537608,44537755;44537992,44538105;44538327,44538443;44538604,44538692;44538773,44538964;44539054,44539164;44539362,44539502;44540525,44540629;44540844,44541010;44541275,44541404;44541490,44541571;44541654,44541822;445…	3454	protein_coding	Pold1	polymerase (DNA directed), delta 1, catalytic subunit [Source:MGI Symbol;Acc:MGI:97741]
-2.22422	chr1	36792191	36939822	147632	-	ENSMUSG00000026116	2610524E03Rik,CC28,D1Bwg0491e,Neg,Rw1,YR-23	36792191,36793205;36794044,36794198;36794804,36794901;36795101,36795197;36795295,36795416;36796162,36796324;36798942,36799091;36799279,36799403;36801825,36801952;36804468,36804646;36807884,36808476;36808827,36808985;36810281,36810466;36811408,36811594;36812161,36812303;36812557,36812708;36815455,36815521;36815887,36815996;36816109,36816247;36818658,36818775;36818893,36818968;36819063,36819215;368…	6701	protein_coding	Tmem131	transmembrane protein 131 [Source:MGI Symbol;Acc:MGI:1927110]
2.22307	chr9	120571444	120574654	3211	+	ENSMUSG00000025794	3100001N19Rik,CAG-ISL-7,CTG-B33,L14	120571444,120571541;120572096,120572197;120572768,120572862;120573576,120573675;120573764,120573817;120574095,120574654	1009	protein_coding	Rpl14	ribosomal protein L14 [Source:MGI Symbol;Acc:MGI:1914365]
2.22291	chr9	120127689	120132369	4681	+	ENSMUSG00000032518	67lr,Lamr,Lamr1,Lamrl1,P40-3,P40-8	120127689,120127830;120127844,120128622;120129158,120129276;120130118,120130363;120130768,120130896;120131000,120131165;120131400,120132369	2551	protein_coding	Rpsa	ribosomal protein SA [Source:MGI Symbol;Acc:MGI:105381]
-2.21989	chr2	25255439	25256292	854	+	ENSMUSG00000078201	C730025P13Rik	25255439,25256292	854	protein_coding	Tmem203	transmembrane protein 203 [Source:MGI Symbol;Acc:MGI:2443597]
2.2182	chr4	141301240	141329384	28145	+	ENSMUSG00000006445	Eck,Myk2,Sek-2,Sek2	141301240,141301434;141306514,141306581;141308405,141309080;141316587,141316742;141316871,141317203;141318482,141318597;141318923,141319076;141320494,141320593;141321217,141321272;141321465,141321590;141321702,141321890;141322063,141322124;141322203,141322412;141322586,141322735;141323413,141323606;141324232,141324387;141328413,141329384	3913	protein_coding	Epha2	Eph receptor A2 [Source:MGI Symbol;Acc:MGI:95278]
-2.21622	chr4	43664043	43664339	297	+	ENSMUSG00000043770		43664043,43664339	297	processed_pseudogene	Gm12481	predicted gene 12481 [Source:MGI Symbol;Acc:MGI:3650743]
2.21367	chr5	134619721	134639490	19770	-	ENSMUSG00000040731	D5Ertd355e,E430026L18Rik,Eif4h,Wbscr1,Wscr1	134619721,134621648;134621949,134622086;134624441,134624500;134625366,134625462;134625541,134625605;134627588,134627775;134639241,134639490	2726	protein_coding	Eif4h	eukaryotic translation initiation factor 4H [Source:MGI Symbol;Acc:MGI:1341822]
-2.21354	chr4	21757382	21767212	9831	-	ENSMUSG00000028251	2610029I01Rik	21757382,21758475;21759370,21759529;21759623,21759793;21767050,21767212	1588	protein_coding	Tstd3	thiosulfate sulfurtransferase (rhodanese)-like domain containing 3 [Source:MGI Symbol;Acc:MGI:1924282]
2.2075	chrX	20658326	20683179	24854	+	ENSMUSG00000001924	A1S9,Sbx,Ube-1,Ube1x	20658326,20658526;20662898,20663125;20668449,20668565;20668692,20668750;20668849,20669017;20669128,20669262;20670204,20670310;20670544,20670634;20670741,20670873;20671356,20671453;20671690,20671836;20671971,20672147;20672244,20672348;20672435,20672515;20672816,20672971;20675586,20675751;20675879,20676075;20678199,20678263;20678589,20678784;20679391,20679465;20679593,20679782;20680783,20680871;206…	4272	protein_coding	Uba1	ubiquitin-like modifier activating enzyme 1 [Source:MGI Symbol;Acc:MGI:98890]
-2.2058	chr4	108834601	108862127	27527	+	ENSMUSG00000028567	0610040B21Rik,ERp16	108834601,108834856;108845951,108846011;108853169,108853221;108856148,108856221;108857925,108857994;108859275,108859358;108861367,108862127	1359	protein_coding	Txndc12	thioredoxin domain containing 12 (endoplasmic reticulum) [Source:MGI Symbol;Acc:MGI:1913323]
-2.20553	chr3	89229057	89233381	4325	+	ENSMUSG00000042784	CD227,EMA,Muc-1	89229057,89229177;89229911,89231214;89231313,89231365;89231501,89231634;89231763,89231884;89231966,89232115;89233024,89233381	2242	protein_coding	Muc1	mucin 1, transmembrane [Source:MGI Symbol;Acc:MGI:97231]
2.20404	chrMT	1094	2675	1582	+	ENSMUSG00000064339	16SrRNA	1094,2675	1582	Mt_rRNA	mt-Rnr2	mitochondrially encoded 16S rRNA [Source:MGI Symbol;Acc:MGI:102492]
-2.20059	chr7	143473736	143499334	25599	+	ENSMUSG00000000154	BWR1A,BWSCR1A,Impt1,Orctl2,p45-BWR1A,Slc22a1l,TSSC5	143473736,143473837;143475101,143475238;143476070,143476305;143479285,143479382;143479720,143479880;143480390,143480522;143490812,143490924;143491746,143491853;143492842,143492942;143496951,143497052;143497310,143497430;143499085,143499334	1663	protein_coding	Slc22a18	solute carrier family 22 (organic cation transporter), member 18 [Source:MGI Symbol;Acc:MGI:1336884]
-2.1975	chr4	117884326	117887329	3004	-	ENSMUSG00000033379	2310024H13Rik,Atp6f,VMA16	117884326,117884641;117885104,117885294;117885629,117885680;117885804,117885873;117886068,117886145;117886276,117886359;117886590,117886638;117887170,117887329	1000	protein_coding	Atp6v0b	ATPase, H+ transporting, lysosomal V0 subunit B [Source:MGI Symbol;Acc:MGI:1890510]
2.1969	chr2	30364233	30385521	21289	+	ENSMUSG00000026858	5730472N09Rik,Fam73b,R74766	30364233,30364575;30367552,30367787;30368877,30369087;30370295,30370407;30371115,30371232;30371533,30371669;30375673,30375790;30376646,30376746;30377479,30377594;30377971,30378043;30378174,30379094;30381638,30381736;30381939,30382073;30382966,30383019;30383590,30383706;30383929,30385521	4485	protein_coding	Miga2	mitoguardin 2 [Source:MGI Symbol;Acc:MGI:1922035]
2.1969	chr2	157560078	157562522	2445	+	ENSMUSG00000067786	5730414I02Rik,Peg5	157560078,157560260;157560448,157560535;157561213,157561372;157561516,157562522	1438	protein_coding	Nnat	neuronatin [Source:MGI Symbol;Acc:MGI:104716]
-2.19515	chr4	135870918	135873850	2933	-	ENSMUSG00000028675	0610011E17Rik,D4Bwg0593e	135870918,135872454;135872895,135873099;135873674,135873850	1919	protein_coding	Pnrc2	proline-rich nuclear receptor coactivator 2 [Source:MGI Symbol;Acc:MGI:106512]
-2.19472	chr2	121413775	121438687	24913	+	ENSMUSG00000027248	Erp,ERp57,ERp60,ERp61,Grp58,PDI,PDI-Q2,Plca	121413775,121414205;121422449,121422527;121424525,121424642;121426595,121426702;121429454,121429583;121431652,121431768;121432274,121432399;121433517,121433699;121433985,121434093;121434789,121434917;121435921,121436000;121436357,121436414;121437586,121438687	2770	protein_coding	Pdia3	protein disulfide isomerase associated 3 [Source:MGI Symbol;Acc:MGI:95834]
-2.1914	chr6	38534823	38539449	4627	+	ENSMUSG00000019689	1110001J03Rik	38534823,38535010;38539159,38539449	479	protein_coding	Fmc1	formation of mitochondrial complex V assembly factor 1 [Source:MGI Symbol;Acc:MGI:1913367]
-2.18874	chr11	57482993	57518617	35625	-	ENSMUSG00000020523	1810073G14Rik,9030624B09Rik	57482993,57484140;57487567,57487620;57490110,57490182;57491920,57492059;57493004,57493126;57499726,57499805;57505234,57505357;57506837,57506995;57507493,57507627;57509378,57509466;57513242,57513334;57513636,57513735;57514074,57514288;57518573,57518617	2578	protein_coding	Fam114a2	family with sequence similarity 114, member A2 [Source:MGI Symbol;Acc:MGI:1917629]
-2.18751	chr8	34154576	34170821	16246	+	ENSMUSG00000031532	1810045K07Rik,Tmem66	34154576,34154836;34161195,34161373;34165141,34165540;34167719,34167857;34168457,34168611;34170096,34170821	1860	protein_coding	Saraf	store-operated calcium entry-associated regulatory factor [Source:MGI Symbol;Acc:MGI:1915137]
-2.18505	chr8	13757676	13781938	24263	+	ENSMUSG00000038416	2700071J12Rik,2810431D22Rik	13757676,13757854;13758998,13759052;13759140,13759237;13760530,13760568;13760977,13761117;13762851,13763010;13763820,13763911;13764569,13764702;13766418,13766497;13767538,13767587;13768561,13768634;13769377,13769502;13771298,13771450;13773341,13773404;13775708,13775769;13777472,13777607;13779228,13779318;13781372,13781938	2301	protein_coding	Cdc16	CDC16 cell division cycle 16 [Source:MGI Symbol;Acc:MGI:1917207]
-2.18465	chr17	78916500	78920306	3807	+	ENSMUSG00000062691	1110001A16Rik	78916500,78916693;78918357,78918472;78919056,78919100;78919759,78919843;78919977,78920306	770	protein_coding	Cebpzos	CCAAT/enhancer binding protein (C/EBP), zeta, opposite strand [Source:MGI Symbol;Acc:MGI:1915804]
-2.1838	chr12	87449910	87472274	22365	-	ENSMUSG00000021039	2310008B08Rik,NCoA-62,Skiip,SKIP,SNW1	87449910,87450716;87450806,87450969;87452582,87452699;87453858,87453954;87455590,87455731;87456852,87456968;87458893,87458958;87459421,87459490;87460407,87460511;87461665,87461771;87461862,87461957;87464550,87464711;87468610,87468763;87472248,87472274	2232	protein_coding	Snw1	SNW domain containing 1 [Source:MGI Symbol;Acc:MGI:1913604]
-2.17929	chr17	33773750	33781575	7826	-	ENSMUSG00000002289	BK89,FIAF,HFARP,NG27	33773750,33775568;33776950,33777231;33777320,33777415;33778372,33778485;33780530,33780647;33780783,33780893;33781063,33781575	3053	protein_coding	Angptl4	angiopoietin-like 4 [Source:MGI Symbol;Acc:MGI:1888999]
2.17895	chr5	137650463	137684726	34264	-	ENSMUSG00000029722	A630095P14Rik,Hrbl	137650463,137651822;137652430,137652515;137653763,137653891;137655139,137655219;137655330,137655412;137655608,137655728;137660162,137660194;137661364,137661492;137663436,137663604;137664216,137664372;137667061,137667176;137667681,137667774;137684359,137684726	2926	protein_coding	Agfg2	ArfGAP with FG repeats 2 [Source:MGI Symbol;Acc:MGI:2443267]
2.17495	chr17	28331671	28350805	19135	-	ENSMUSG00000002249	DTEF-1,ETFR-1,Tcf13r2,TEAD-3,TEF-5	28331671,28332833;28332951,28333103;28333192,28333332;28333506,28333679;28333791,28333936;28334384,28334445;28334704,28334753;28334899,28335036;28335485,28335496;28336511,28336573;28340154,28340218;28341349,28341600;28349991,28350346;28350568,28350600;28350609,28350805	3005	protein_coding	Tead3	TEA domain family member 3 [Source:MGI Symbol;Acc:MGI:109241]
2.17448	chr12	112722174	112746592	24419	+	ENSMUSG00000072825	AW555464	112722174,112722382;112724619,112724755;112731351,112731440;112732005,112732085;112732500,112732558;112733392,112733530;112735161,112735265;112735352,112735825;112736156,112736868;112737158,112737331;112737574,112737664;112737839,112739509;112740774,112741011;112742953,112743112;112743403,112743546;112743670,112743758;112744070,112744163;112744523,112744574;112744665,112746592	6648	protein_coding	Cep170b	centrosomal protein 170B [Source:MGI Symbol;Acc:MGI:2145043]
-2.16935	chr8	120488447	120581390	92944	+	ENSMUSG00000031822		120488447,120489151;120535857,120535954;120537429,120537562;120553584,120553802;120562626,120562825;120566368,120566540;120566927,120567124;120567763,120567954;120568161,120568483;120569052,120569376;120570717,120571339;120572304,120572416;120572636,120572906;120574171,120574278;120574934,120575305;120576276,120576554;120577971,120578074;120578469,120581390	7359	protein_coding	Gse1	genetic suppressor element 1, coiled-coil protein [Source:MGI Symbol;Acc:MGI:1098275]
-2.16672	chr8	70302518	70312990	10473	+	ENSMUSG00000055681	1110005D17Rik,Cope1	70302518,70302932;70304634,70304696;70305635,70305735;70306499,70306651;70307950,70308003;70308495,70308576;70310336,70310491;70311628,70311696;70312706,70312780;70312859,70312990	1300	protein_coding	Cope	coatomer protein complex, subunit epsilon [Source:MGI Symbol;Acc:MGI:1891702]
-2.16526	chr1	82233101	82291416	58316	-	ENSMUSG00000055980	G972R,IRS-1	82233101,82237604;82286777,82291416	9144	protein_coding	Irs1	insulin receptor substrate 1 [Source:MGI Symbol;Acc:MGI:99454]
2.1649	chr8	70292866	70302489	9624	-	ENSMUSG00000057788	R27090_2	70292866,70293687;70293828,70293899;70293999,70294087;70294687,70294761;70295367,70295464;70295575,70295651;70296383,70296458;70296903,70297043;70297131,70297318;70297876,70297997;70298081,70298166;70300979,70301102;70302323,70302489	2137	protein_coding	Ddx49	DEAD (Asp-Glu-Ala-Asp) box polypeptide 49 [Source:MGI Symbol;Acc:MGI:2136689]
2.16317	chr11	118164166	118248592	84427	-	ENSMUSG00000017132	CLM1,CTH-1,Pscd1	118164166,118166094;118169016,118169170;118170826,118170897;118177220,118177298;118182219,118182331;118182765,118182913;118183882,118183994;118184972,118185052;118185381,118185499;118185760,118185826;118192397,118192461;118193615,118193697;118212649,118212742;118248439,118248592	3273	protein_coding	Cyth1	cytohesin 1 [Source:MGI Symbol;Acc:MGI:1334257]
-2.16195	chr11	96849876	96861203	11328	+	ENSMUSG00000018672	1110012D12Rik,zeta2-COP	96849876,96849996;96850673,96850741;96853435,96853516;96854058,96854149;96854584,96854639;96855256,96855333;96856672,96856723;96857553,96857591;96860863,96861203	930	protein_coding	Copz2	coatomer protein complex, subunit zeta 2 [Source:MGI Symbol;Acc:MGI:1929008]
-2.15974	chr6	86675151	86684522	9372	-	ENSMUSG00000001158	2610209M04Rik	86675151,86675580;86675672,86676286;86680907,86680986;86681591,86681703;86682856,86682976;86684447,86684522	1435	protein_coding	Snrnp27	small nuclear ribonucleoprotein 27 (U4/U6.U5) [Source:MGI Symbol;Acc:MGI:1913868]
2.15954	chr6	115805505	115808747	3243	-	ENSMUSG00000057841	rpL32-3A	115805505,115805688;115806986,115807167;115807802,115808348;115808698,115808747	963	protein_coding	Rpl32	ribosomal protein L32 [Source:MGI Symbol;Acc:MGI:98038]
-2.1595	chr12	33147693	33373045	225353	+	ENSMUSG00000020564	2810423G08Rik,Atxn7l4	33147693,33147915;33148433,33148501;33217712,33217816;33249851,33251146;33302515,33302628;33314289,33314391;33315397,33315479;33325911,33328849;33341921,33342195;33344890,33344972;33345838,33346088;33358656,33358848;33362973,33363094;33364385,33364690;33366972,33368273;33370983,33372357;33372865,33373045	9020	protein_coding	Atxn7l1	ataxin 7-like 1 [Source:MGI Symbol;Acc:MGI:3584458]
-2.15844	chr3	95129536	95134011	4476	-	ENSMUSG00000092607	3110001I17Rik,Scnm1-ps	95129536,95129883;95130164,95130358;95132825,95132913;95133017,95133111;95133200,95133288;95133558,95133628;95133845,95134011	1054	protein_coding	Scnm1	sodium channel modifier 1 [Source:MGI Symbol;Acc:MGI:1341284]
-2.15737	chr19	6080762	6084943	4182	-	ENSMUSG00000024792	1500015B20Rik	6080762,6081214;6081847,6081964;6082181,6082327;6082399,6082471;6082585,6082778;6083949,6084060;6084352,6084461;6084864,6084943	1287	protein_coding	Zfpl1	zinc finger like protein 1 [Source:MGI Symbol;Acc:MGI:1891017]
2.15376	chr3	153907289	153913009	5721	-	ENSMUSG00000038975		153907289,153907741;153908055,153908204;153908790,153908915;153909349,153909459;153909546,153909598;153910261,153910366;153910691,153910888;153911925,153912145;153912934,153913009	1494	protein_coding	Rabggtb	Rab geranylgeranyl transferase, b subunit [Source:MGI Symbol;Acc:MGI:99537]
-2.15332	chr7	127470371	127476759	6389	+	ENSMUSG00000030822		127470371,127470423;127470985,127471119;127471490,127471977;127472098,127472266;127473595,127473716;127473797,127473986;127474379,127474422;127474514,127474719;127475052,127475625;127475757,127475826;127475907,127475998;127476222,127476293;127476384,127476759	2591	protein_coding	Prr14	proline rich 14 [Source:MGI Symbol;Acc:MGI:2384565]
2.15271	chr17	35262730	35267499	4770	+	ENSMUSG00000073411	H-2D	35262730,35263186;35263379,35263648;35263839,35264114;35265784,35266059;35266187,35266303;35266482,35266514;35266688,35266726;35266866,35267499	2102	protein_coding	H2-D1	histocompatibility 2, D region locus 1 [Source:MGI Symbol;Acc:MGI:95896]
-2.1522	chr12	84773251	84775085	1835	+	ENSMUSG00000021241	0710001C05Rik,5730594E03Rik,Hbld1	84773251,84773371;84773575,84773677;84773793,84773908;84774543,84775085	883	protein_coding	Isca2	iron-sulfur cluster assembly 2 [Source:MGI Symbol;Acc:MGI:1921566]
2.15218	chr2	119972699	120027408	54710	+	ENSMUSG00000033902	2810483F24Rik,Jnkbp1	119972699,119973168;119998482,119998573;120010743,120010805;120011002,120011059;120011933,120012103;120012593,120012730;120012912,120013094;120013619,120013779;120014623,120014812;120015343,120015489;120015693,120015868;120016780,120016871;120017140,120017265;120017581,120017651;120017756,120017877;120018299,120018374;120018488,120018599;120018922,120018985;120019226,120019360;120019552,120019688…	6942	protein_coding	Mapkbp1	mitogen-activated protein kinase binding protein 1 [Source:MGI Symbol;Acc:MGI:1347004]
2.15167	chrX	164139332	164188420	49089	+	ENSMUSG00000015405	2010305L05Rik	164139332,164139568;164140478,164140847;164153051,164153209;164156507,164156600;164157858,164158001;164160764,164160876;164162281,164162386;164163925,164164022;164167805,164167974;164169584,164169810;164172369,164172513;164174075,164174173;164175262,164175384;164175813,164175985;164177478,164177536;164180424,164180524;164182590,164182706;164185632,164185826;164187492,164188420	3659	protein_coding	Ace2	angiotensin I converting enzyme (peptidyl-dipeptidase A) 2 [Source:MGI Symbol;Acc:MGI:1917258]
-2.15074	chr11	59817795	59839838	22044	-	ENSMUSG00000019373	Csn3,Sgn3	59817795,59818108;59818419,59818499;59820005,59820118;59821300,59821386;59824275,59824448;59826290,59826430;59827846,59828025;59830147,59830239;59832884,59832933;59833032,59833144;59836891,59837020;59839670,59839838	1646	protein_coding	Cops3	COP9 signalosome subunit 3 [Source:MGI Symbol;Acc:MGI:1349409]
2.14932	chr1	161034607	161038539	3933	+	ENSMUSG00000053332	Gas-5,Snhg2	161034607,161034719;161034929,161035194;161035752,161035804;161035983,161036014;161036208,161036244;161036549,161036579;161036820,161036852;161037124,161037164;161037288,161037315;161037505,161037547;161037995,161038037;161038225,161038272;161038457,161038539	851	processed_transcript	Gas5	growth arrest specific 5 [Source:MGI Symbol;Acc:MGI:95659]
2.148	chr12	86880701	86884798	4098	-	ENSMUSG00000034168	6430527G18Rik	86880701,86884798	4098	protein_coding	Irf2bpl	interferon regulatory factor 2 binding protein-like [Source:MGI Symbol;Acc:MGI:2442463]
-2.14671	chr7	78783119	78792989	9871	+	ENSMUSG00000030611		78783119,78783423;78783573,78783680;78788675,78788773;78790637,78790766;78791874,78791939;78792642,78792989	1056	protein_coding	Mrps11	mitochondrial ribosomal protein S11 [Source:MGI Symbol;Acc:MGI:1915244]
-2.14669	chr9	67022590	67049406	26817	-	ENSMUSG00000032366	alpha-TM,TM2,Tm3,Tpm-1	67022590,67024565;67027892,67028167;67028848,67029742;67031029,67031098;67031452,67031514;67031951,67032026;67032466,67032541;67032794,67032864;67033876,67033993;67035995,67036128;67043578,67043962;67047786,67047911;67048124,67048249;67049019,67049406	4780	protein_coding	Tpm1	tropomyosin 1, alpha [Source:MGI Symbol;Acc:MGI:98809]
-2.14582	chr15	9436028	9466035	30008	+	ENSMUSG00000039676	1700028N11Rik	9436028,9436167;9457697,9457833;9461657,9461834;9462591,9462800;9465755,9466035	946	protein_coding	Capsl	calcyphosine-like [Source:MGI Symbol;Acc:MGI:1922818]
-2.14502	chr2	4919019	4938730	19712	+	ENSMUSG00000026664	Lnap1	4919019,4919144;4922828,4922886;4925598,4925708;4927350,4927518;4928671,4928752;4930713,4930894;4935969,4936118;4937676,4937810;4938307,4938730	1438	protein_coding	Phyh	phytanoyl-CoA hydroxylase [Source:MGI Symbol;Acc:MGI:891978]
2.14497	chr7	141078218	141090510	12293	+	ENSMUSG00000054065	2310056L12Rik	141078218,141078434;141079760,141080101;141082342,141082421;141082555,141083186;141083263,141083386;141084055,141084259;141087636,141087810;141088284,141088401;141088481,141088651;141088739,141088924;141089245,141089398;141089569,141089761;141089856,141089943;141090131,141090510	3065	protein_coding	Pkp3	plakophilin 3 [Source:MGI Symbol;Acc:MGI:1891830]
-2.14429	chr19	29925114	29960718	35605	+	ENSMUSG00000024810	9230117N10Rik,Il-33,Il1f11,NF-HEV	29925114,29925161;29945790,29945858;29949660,29949767;29951976,29952101;29952730,29952840;29954543,29954668;29955201,29955251;29956901,29956998;29958850,29960718	2606	protein_coding	Il33	interleukin 33 [Source:MGI Symbol;Acc:MGI:1924375]
2.14375	chr5	116408491	116422864	14374	-	ENSMUSG00000041548	Cryac,D5Ucla4,E2IG1,H11,H11K,HSP20-like,HSP22	116408491,116409490;116415407,116415470;116422113,116422864	1816	protein_coding	Hspb8	heat shock protein 8 [Source:MGI Symbol;Acc:MGI:2135756]
2.14373	chr18	77773729	77782869	9141	+	ENSMUSG00000025428	Atpm,D18Ertd206e,Mom2	77773729,77774543;77775777,77775855;77777519,77777688;77778462,77778635;77778732,77778898;77779079,77779227;77779827,77779978;77780079,77780303;77780985,77781092;77781212,77781356;77781799,77781949;77782301,77782869	2904	protein_coding	Atp5a1	ATP synthase, H+ transporting, mitochondrial F1 complex, alpha subunit 1 [Source:MGI Symbol;Acc:MGI:88115]
-2.14356	chr7	80907716	80947780	40065	-	ENSMUSG00000025724	1810012E07Rik,18kDa,Sec11l1,sid2895,Spc18	80907716,80908040;80915377,80915904;80916089,80916232;80923101,80923220;80925598,80925630;80927737,80927886;80935027,80935136;80947402,80947780	1789	protein_coding	Sec11a	SEC11 homolog A, signal peptidase complex subunit [Source:MGI Symbol;Acc:MGI:1929464]
-2.1413	chr17	6079786	6086517	6732	+	ENSMUSG00000034345	2700017P07Rik,2810432H05Rik,D17Wsu155e	6079786,6079911;6079930,6080074;6080802,6080874;6084472,6086517	2390	protein_coding	Gtf2h5	general transcription factor IIH, polypeptide 5 [Source:MGI Symbol;Acc:MGI:107227]
2.14037	chr4	152008803	152017680	8878	+	ENSMUSG00000073700	1810045K06Rik	152008803,152009963;152012300,152012705;152014307,152014379;152015335,152017680	3986	protein_coding	Klhl21	kelch-like 21 [Source:MGI Symbol;Acc:MGI:1919288]
-2.13901	chr17	62604184	62881317	277134	-	ENSMUSG00000048915	AL-1,EFL-5,Ephrin-A5,Epl7,LERK-7,RAGS	62604184,62607463;62613316,62613396;62613837,62613902;62650842,62651134;62881006,62881317	4032	protein_coding	Efna5	ephrin A5 [Source:MGI Symbol;Acc:MGI:107444]
-2.13825	chr11	35808381	35834506	26126	-	ENSMUSG00000018848	2610011N19Rik,2610037E21Rik	35808381,35808591;35809095,35809342;35809628,35809800;35815639,35815744;35816637,35816746;35817350,35817528;35819874,35819978;35821096,35821225;35824396,35824516;35825987,35826108;35826477,35826577;35827358,35827466;35828625,35828813;35833172,35833306;35834437,35834506	2109	protein_coding	Rars	arginyl-tRNA synthetase [Source:MGI Symbol;Acc:MGI:1914297]
-2.13751	chr9	50751325	50756636	5312	+	ENSMUSG00000032060	Crya-2,Crya2,HspB5	50751325,50751576;50752907,50753477;50754512,50754634;50756292,50756636	1291	protein_coding	Cryab	crystallin, alpha B [Source:MGI Symbol;Acc:MGI:88516]
-2.13591	chr7	140835018	140837966	2949	+	ENSMUSG00000025481	1190003J15Rik,2810420C16Rik	140835018,140835258;140835272,140835751;140836747,140836882;140837686,140837966	1138	protein_coding	Urah	urate (5-hydroxyiso-) hydrolase [Source:MGI Symbol;Acc:MGI:1916142]
-2.13568	chr4	10874498	10899425	24928	+	ENSMUSG00000059482		10874498,10874772;10879523,10879610;10881801,10881868;10882407,10882472;10893263,10893358;10897896,10899425	2123	protein_coding	2610301B20Rik	RIKEN cDNA 2610301B20 gene [Source:MGI Symbol;Acc:MGI:1914407]
-2.13547	chr4	45297127	45316131	19005	+	ENSMUSG00000035601	2610042J10Rik,Rg9mtd3	45297127,45297195;45300417,45300627;45301236,45301350;45304264,45304388;45305744,45305896;45307892,45307970;45308497,45308564;45314283,45314406;45315012,45316131	2064	protein_coding	Trmt10b	tRNA methyltransferase 10B [Source:MGI Symbol;Acc:MGI:1917184]
-2.1354	chr9	83109948	83146685	36738	-	ENSMUSG00000066456	1110002A15Rik,6330514M13Rik,HMGN3a,HMGN3b,TRIP7	83109948,83111106;83112220,83112270;83114773,83114802;83120373,83120423;83146431,83146685	1546	protein_coding	Hmgn3	high mobility group nucleosomal binding domain 3 [Source:MGI Symbol;Acc:MGI:2138069]
2.13432	chr11	101096322	101119893	23572	-	ENSMUSG00000017802	1300010M03Rik,4933404C01Rik,Fam134c	101096322,101098620;101099008,101099140;101099673,101099755;101100922,101101059;101102006,101102090;101102883,101103009;101103890,101103920;101106307,101106413;101119541,101119893	3356	protein_coding	Retreg3	reticulophagy regulator family member 3 [Source:MGI Symbol;Acc:MGI:1915248]
-2.13388	chr18	76944115	76972902	28788	+	ENSMUSG00000025421	0610039H12Rik,3110052N05Rik	76944115,76944185;76944384,76944531;76951113,76951223;76954976,76955186;76956839,76956923;76960814,76962053;76965051,76965267;76967144,76967207;76970611,76972902	4439	protein_coding	Hdhd2	haloacid dehalogenase-like hydrolase domain containing 2 [Source:MGI Symbol;Acc:MGI:1924237]
-2.13234	chr11	78507055	78512172	5118	-	ENSMUSG00000051232		78507055,78507805;78508319,78508431;78508653,78508695;78509725,78509814;78510348,78510421;78511897,78512172	1347	protein_coding	Tmem199	transmembrane protein 199 [Source:MGI Symbol;Acc:MGI:2144113]
2.13212	chr18	74216131	74221491	5361	+	ENSMUSG00000024560	2410002I16Rik,5830420C16Rik,Cfp1,Cgbp,PHF18	74216131,74216482;74217167,74217285;74217389,74217489;74217761,74217996;74218086,74218277;74218629,74218655;74218732,74218977;74219131,74219238;74219383,74219567;74219838,74220045;74220121,74220231;74220357,74220406;74220509,74220605;74220828,74220980;74221059,74221491	2618	protein_coding	Cxxc1	CXXC finger 1 (PHD domain) [Source:MGI Symbol;Acc:MGI:1921572]
2.13183	chr10	128083273	128090391	7119	+	ENSMUSG00000025393		128083273,128083453;128083892,128084074;128084297,128084471;128085091,128085212;128085442,128085626;128086038,128086196;128086298,128086420;128088321,128088533;128088957,128089158;128090019,128090391	1916	protein_coding	Atp5b	ATP synthase, H+ transporting mitochondrial F1 complex, beta subunit [Source:MGI Symbol;Acc:MGI:107801]
2.12969	chr5	24586741	24594395	7655	+	ENSMUSG00000038181	2010209O12Rik	24586741,24588300;24589097,24589661;24590309,24590491;24591069,24593353;24593618,24594395	5371	protein_coding	Chpf2	chondroitin polymerizing factor 2 [Source:MGI Symbol;Acc:MGI:1917522]
-2.12925	chr19	53929677	53944627	14951	-	ENSMUSG00000084957	2310002J21Rik,2610002B11Rik,4930560M04Rik,Ncrna00081	53929677,53931502;53932130,53932205;53943466,53943579;53944156,53944627	2488	protein_coding	Bbip1	BBSome interacting protein 1 [Source:MGI Symbol;Acc:MGI:1913610]
2.12875	chr15	97792664	97844502	51839	-	ENSMUSG00000022475	5830434K02Rik,Hdac7a	97792664,97793742;97793930,97794065;97795747,97795831;97796098,97796231;97796833,97796951;97797941,97798038;97798224,97798343;97799557,97799644;97799761,97799816;97800695,97800802;97802076,97802125;97802430,97802550;97802683,97802816;97806466,97806667;97807594,97807788;97807965,97808161;97808353,97808533;97808660,97808770;97808967,97809058;97809401,97809526;97809924,97810039;97810853,97810964;978…	4960	protein_coding	Hdac7	histone deacetylase 7 [Source:MGI Symbol;Acc:MGI:1891835]
2.12831	chr1	172261641	172319841	58201	+	ENSMUSG00000038034	ESTM34,EWI-2,KCT-4,PGRL	172261641,172261796;172290232,172290727;172291716,172291878;172311771,172311798;172312367,172312593;172316151,172316528;172317355,172317816;172318037,172318444;172318554,172318967;172319293,172319423;172319584,172319841	3121	protein_coding	Igsf8	immunoglobulin superfamily, member 8 [Source:MGI Symbol;Acc:MGI:2154090]
2.12771	chr2	164562579	164568510	5932	+	ENSMUSG00000017723	1600023A02Rik,HE4,WAP5	164562579,164562804;164563308,164563451;164564057,164564212;164565792,164565938;164568335,164568510	849	protein_coding	Wfdc2	WAP four-disulfide core domain 2 [Source:MGI Symbol;Acc:MGI:1914951]
2.12524	chr7	127967457	127985701	18245	+	ENSMUSG00000030795	D430004D17Rik,D930039C12Rik,pigpen,Tls	127967457,127967577;127969562,127969586;127969717,127969871;127971838,127971982;127972117,127972304;127972554,127972770;127974400,127974434;127975888,127975920;127977218,127977321;127978141,127978270;127979892,127979993;127980123,127980246;127981191,127981291;127981411,127981555;127981791,127985701	5536	protein_coding	Fus	fused in sarcoma [Source:MGI Symbol;Acc:MGI:1353633]
-2.125	chr3	94334394	94335332	939	-	ENSMUSG00000105506		94334394,94335090;94335152,94335215;94335266,94335332	828	transcribed_processed_pseudogene	Gm43743	predicted gene 43743 [Source:MGI Symbol;Acc:MGI:5663880]
2.12351	chrX	73942792	73966357	23566	-	ENSMUSG00000031386	HCF-1,HCF1	73942792,73944477;73944646,73944709;73945133,73945433;73946124,73946309;73946710,73946847;73946935,73947050;73947191,73947517;73947842,73948418;73948902,73949065;73949198,73950701;73951243,73951463;73951654,73951792;73951926,73952068;73952173,73952392;73952562,73952666;73952826,73953050;73953325,73953522;73954582,73954742;73955014,73955373;73955455,73955634;73956567,73956673;73957387,73957471;739…	8273	protein_coding	Hcfc1	host cell factor C1 [Source:MGI Symbol;Acc:MGI:105942]
-2.12119	chr13	54584185	54590090	5906	-	ENSMUSG00000025869	D13Wsu177e	54584185,54585424;54585820,54585926;54588598,54588667;54589663,54589771;54589861,54590090	1756	protein_coding	Nop16	NOP16 nucleolar protein [Source:MGI Symbol;Acc:MGI:107862]
2.1204	chr11	61684419	61709951	25533	+	ENSMUSG00000042377	2310040C09Rik,wly	61684419,61685055;61695110,61695277;61701643,61701767;61702457,61703717;61707365,61709951	4778	protein_coding	Fam83g	family with sequence similarity 83, member G [Source:MGI Symbol;Acc:MGI:1916890]
2.12018	chr16	76403209	76403712	504	-	ENSMUSG00000050299		76403209,76403712	504	protein_coding	Gm9843	predicted gene 9843 [Source:MGI Symbol;Acc:MGI:3708621]
-2.11901	chr5	138161071	138164646	3576	+	ENSMUSG00000019494	Sgn3,VIP/MOV34	138161071,138161190;138161375,138161497;138161674,138161805;138162137,138162225;138162322,138162384;138162735,138162782;138163130,138163244;138163327,138163419;138163509,138163609;138163736,138164646	1795	protein_coding	Cops6	COP9 signalosome subunit 6 [Source:MGI Symbol;Acc:MGI:1349439]
-2.11852	chr11	55098115	55113029	14915	+	ENSMUSG00000000594		55098115,55098244;55103587,55103748;55108898,55109080;55109378,55113029	4127	protein_coding	Gm2a	GM2 ganglioside activator protein [Source:MGI Symbol;Acc:MGI:95762]
2.11623	chr9	108991778	109032228	40451	+	ENSMUSG00000025648		108991778,108992112;108998859,108998975;108999113,108999209;109005572,109005638;109007284,109007358;109007692,109007748;109008349,109008470;109010449,109010656;109011158,109011304;109025047,109025151;109027520,109027649;109027745,109027807;109028894,109028958;109030329,109032228	3488	protein_coding	Pfkfb4	6-phosphofructo-2-kinase/fructose-2,6-biphosphatase 4 [Source:MGI Symbol;Acc:MGI:2687284]
-2.11483	chr18	46732417	46741579	9163	-	ENSMUSG00000032905	4931423H11Rik,A330058M13Rik,Apg12l	46732417,46734509;46735255,46735317;46737395,46737531;46741381,46741579	2492	protein_coding	Atg12	autophagy related 12 [Source:MGI Symbol;Acc:MGI:1914776]
-2.11379	chr11	3249907	3266393	16487	-	ENSMUSG00000020457	Nedd3	3249907,3250365;3252160,3252282;3252644,3252811;3254512,3254642;3256543,3256712;3259306,3259375;3262489,3262664;3264767,3264890;3266269,3266393	1546	protein_coding	Drg1	developmentally regulated GTP binding protein 1 [Source:MGI Symbol;Acc:MGI:1343297]
-2.11261	chr5	91948904	91963068	14165	-	ENSMUSG00000029397	6720407C15Rik,Pirh2,PRO1996,Zfp363	91948904,91949864;91951821,91951941;91952941,91952967;91953053,91953111;91953214,91953258;91955535,91955613;91957535,91957650;91957878,91957997;91962630,91963068	1967	protein_coding	Rchy1	ring finger and CHY zinc finger domain containing 1 [Source:MGI Symbol;Acc:MGI:1915348]
-2.11099	chr6	87842615	87851106	8492	-	ENSMUSG00000030057	Znf9	87842615,87844156;87845122,87845323;87845465,87845557;87845656,87845793;87849015,87849109;87850904,87851106	2273	protein_coding	Cnbp	cellular nucleic acid binding protein [Source:MGI Symbol;Acc:MGI:88431]
-2.11048	chr14	79288756	79301645	12890	-	ENSMUSG00000022018	1190002H23Rik,RGC-32	79288756,79289119;79290244,79290306;79291671,79291778;79300715,79300900;79301449,79301645	918	protein_coding	Rgcc	regulator of cell cycle [Source:MGI Symbol;Acc:MGI:1913464]
-2.11012	chr5	67392147	67428310	36164	-	ENSMUSG00000092060	D330027G24Rik,EG666938	67392147,67398450;67400061,67400301;67405431,67405519;67417456,67418022;67427066,67427799;67427970,67428310	8276	protein_coding	Bend4	BEN domain containing 4 [Source:MGI Symbol;Acc:MGI:3648414]
-2.10752	chr12	85815448	85824522	9075	-	ENSMUSG00000021252	0610007P14Rik,ORF11	85815448,85816193;85816316,85816434;85819479,85819569;85822088,85822248;85824471,85824522	1169	protein_coding	Erg28	ergosterol biosynthesis 28 [Source:MGI Symbol;Acc:MGI:1915571]
2.10106	chr9	45906497	45929712	23216	+	ENSMUSG00000035382	SPC7	45906497,45907303;45908528,45908651;45909260,45909736;45910375,45910509;45911084,45911249;45912951,45913041;45914330,45914384;45915088,45915226;45915988,45916088;45918762,45918929;45919246,45919353;45919792,45919894;45925911,45926067;45926734,45926828;45927575,45927668;45927887,45928004;45928511,45929712	4140	protein_coding	Pcsk7	proprotein convertase subtilisin/kexin type 7 [Source:MGI Symbol;Acc:MGI:107421]
-2.10083	chr9	13297957	13709388	411432	+	ENSMUSG00000031925		13297957,13298561;13619990,13621675;13662460,13662653;13697174,13697377;13702244,13702355;13705592,13709388	6598	protein_coding	Maml2	mastermind like 2 (Drosophila) [Source:MGI Symbol;Acc:MGI:2389460]
-2.10073	chr2	121008403	121016904	8502	+	ENSMUSG00000023572	DIP1,GCIP,Maid,SSEC-8	121008403,121008777;121009043,121009122;121009827,121009908;121011434,121011530;121011683,121011756;121012353,121012429;121012699,121012976;121013958,121014018;121014513,121015120;121016131,121016177;121016399,121016904	2285	protein_coding	Ccndbp1	cyclin D-type binding-protein 1 [Source:MGI Symbol;Acc:MGI:109595]
-2.10071	chr16	18872018	18876767	4750	-	ENSMUSG00000022706	Nlvcf	18872018,18872662;18873537,18873695;18875324,18875436;18876471,18876767	1214	protein_coding	Mrpl40	mitochondrial ribosomal protein L40 [Source:MGI Symbol;Acc:MGI:1332635]
-2.09915	chr14	30999827	31001666	1840	-	ENSMUSG00000021917	1810004F21Rik	30999827,31000222;31000678,31000764;31000844,31000903;31001205,31001666	1005	protein_coding	Spcs1	signal peptidase complex subunit 1 homolog (S. cerevisiae) [Source:MGI Symbol;Acc:MGI:1916269]
-2.09766	chr2	151715812	151744186	28375	-	ENSMUSG00000032869	PI31	151715812,151718685;151719485,151719643;151720823,151720876;151729491,151729676;151734222,151734304;151735474,151735626;151741011,151741310;151744003,151744186	3993	protein_coding	Psmf1	proteasome (prosome, macropain) inhibitor subunit 1 [Source:MGI Symbol;Acc:MGI:1346072]
-2.09764	chr6	48841512	48845869	4358	+	ENSMUSG00000023367	0610011I04Rik	48841512,48841710;48842204,48842401;48842589,48842699;48843785,48843841;48843961,48844179;48844668,48844778;48845104,48845869	1661	protein_coding	Tmem176a	transmembrane protein 176A [Source:MGI Symbol;Acc:MGI:1913308]
-2.09742	chr14	50807946	50821300	13355	+	ENSMUSG00000036023	Adprt2,Adprtl2,Aspartl2,C78626,PARP-2	50807946,50807987;50810074,50810214;50810500,50810570;50811776,50811826;50814870,50814966;50815352,50815427;50816197,50816299;50816973,50817123;50817332,50817470;50819210,50819273;50819354,50819488;50819661,50819788;50819942,50820041;50820478,50820576;50820795,50820919;50821035,50821300	1788	protein_coding	Parp2	poly (ADP-ribose) polymerase family, member 2 [Source:MGI Symbol;Acc:MGI:1341112]
-2.0962	chr16	13819251	13835451	16201	+	ENSMUSG00000022681		13819251,13819436;13826883,13826985;13827060,13827125;13827388,13827496;13829005,13829078;13831118,13831171;13831607,13831660;13832337,13832434;13834681,13834794;13835135,13835451	1175	protein_coding	Ntan1	N-terminal Asn amidase [Source:MGI Symbol;Acc:MGI:108471]
-2.09484	chr5	67260565	67291461	30897	+	ENSMUSG00000037720	1110006G02Rik,1600019D15Rik,2410089A21Rik,2700052H22Rik,5430406L04Rik	67260565,67261033;67263730,67263824;67264270,67264612;67267302,67267369;67268511,67268644;67284140,67284223;67286096,67291461	6559	protein_coding	Tmem33	transmembrane protein 33 [Source:MGI Symbol;Acc:MGI:1915128]
-2.09386	chr2	101560781	101649532	88752	-	ENSMUSG00000027165	NWC	101560781,101562354;101566348,101566462;101576012,101576151;101583521,101583587;101585244,101585315;101586312,101586469;101610524,101610675;101620898,101621046;101628881,101628990;101630341,101630548;101649422,101649532	2856	protein_coding	B230118H07Rik	RIKEN cDNA B230118H07 gene [Source:MGI Symbol;Acc:MGI:1915420]
2.09368	chr19	4099998	4113965	13968	+	ENSMUSG00000024851	DRES9,RdgB	4099998,4100213;4100622,4101262;4102673,4102887;4102975,4103096;4103261,4103485;4104814,4105140;4105230,4105325;4105415,4105522;4106564,4106625;4106712,4106962;4107786,4107975;4108086,4108193;4108423,4108580;4108665,4108867;4109826,4109996;4110495,4110659;4110842,4110990;4111079,4111189;4111582,4111698;4111866,4112014;4112101,4112250;4112327,4112510;4112748,4112876;4113485,4113965	4728	protein_coding	Pitpnm1	phosphatidylinositol transfer protein, membrane-associated 1 [Source:MGI Symbol;Acc:MGI:1197524]
2.09348	chr3	89430261	89435128	4868	+	ENSMUSG00000047824	1190004M21Rik,mpygo2	89430261,89430729;89430837,89431018;89431127,89431176;89432450,89435128	3380	protein_coding	Pygo2	pygopus 2 [Source:MGI Symbol;Acc:MGI:1916161]
-2.09198	chr5	20882191	20886870	4680	+	ENSMUSG00000045435		20882191,20882655;20886189,20886870	1147	protein_coding	Tmem60	transmembrane protein 60 [Source:MGI Symbol;Acc:MGI:2673965]
2.09161	chr11	3907021	3914664	7644	-	ENSMUSG00000048807	A330108F03Rik	3907021,3907984;3912566,3914664	3063	protein_coding	Slc35e4	solute carrier family 35, member E4 [Source:MGI Symbol;Acc:MGI:2144150]
2.08713	chr11	120467635	120483984	16350	+	ENSMUSG00000025793	Hrs,tn	120467635,120467763;120469009,120469093;120469600,120469675;120470035,120470127;120471480,120471603;120472603,120472655;120474256,120474324;120475120,120475244;120477129,120477207;120477289,120477387;120477519,120477614;120478336,120478374;120478462,120478605;120478695,120478754;120479087,120479297;120479553,120479725;120479799,120479943;120480024,120480198;120482530,120482663;120482744,120482863…	2912	protein_coding	Hgs	HGF-regulated tyrosine kinase substrate [Source:MGI Symbol;Acc:MGI:104681]
-2.08364	chr17	24895116	24896289	1174	+	ENSMUSG00000038880	0610007F04Rik,5330430D13Rik,Tce2	24895116,24895488;24895662,24895704;24895788,24896289	918	protein_coding	Mrps34	mitochondrial ribosomal protein S34 [Source:MGI Symbol;Acc:MGI:1930188]
2.08202	chr15	76671615	76694919	23305	+	ENSMUSG00000033819	2900084E10Rik,Mypt3,R75527	76671615,76671762;76690172,76691152;76691697,76691767;76691855,76692000;76692837,76692940;76693014,76693138;76693227,76693352;76693439,76693514;76693595,76693724;76693868,76694030;76694298,76694919	2692	protein_coding	Ppp1r16a	protein phosphatase 1, regulatory (inhibitor) subunit 16A [Source:MGI Symbol;Acc:MGI:1920312]
2.0807	chr7	45376453	45395742	19290	-	ENSMUSG00000063511	2700022N21Rik,3200002N22Rik,Rnulp70,Snrp70,Srnp70,U1-70	45376453,45377278;45377356,45377443;45380717,45380818;45383804,45383885;45387243,45387305;45387389,45387453;45392079,45392133;45392263,45392325;45394659,45394815;45395509,45395742	1735	protein_coding	Snrnp70	small nuclear ribonucleoprotein 70 (U1) [Source:MGI Symbol;Acc:MGI:98341]
-2.08068	chr2	127791388	127792488	1101	-	ENSMUSG00000051319		127791388,127791832;127792134,127792488	800	protein_coding	1500011K16Rik	RIKEN cDNA 1500011K16 gene [Source:MGI Symbol;Acc:MGI:1915135]
-2.0789	chr16	49855618	49915010	59393	+	ENSMUSG00000055447	9130415E20Rik,B430305P08Rik,IAP,Itgp	49855618,49855832;49867765,49868112;49869018,49869080;49884165,49884254;49894177,49894284;49895369,49895461;49896356,49896448;49898040,49898132;49906781,49906812;49910869,49915010	5277	protein_coding	Cd47	CD47 antigen (Rh-related antigen, integrin-associated signal transducer) [Source:MGI Symbol;Acc:MGI:96617]
2.07771	chr5	33721724	33737068	15345	+	ENSMUSG00000054252	Fgfr-3,HBGFR,sam3	33721724,33721954;33722306,33722511;33727647,33727916;33728192,33728245;33729681,33729850;33729936,33730059;33730144,33730334;33731281,33731431;33732117,33732261;33732722,33732912;33733254,33733402;33733660,33733781;33733856,33733966;33734047,33734237;33734347,33734469;33734553,33734623;33734851,33734988;33735133,33735238;33735414,33737068	4399	protein_coding	Fgfr3	fibroblast growth factor receptor 3 [Source:MGI Symbol;Acc:MGI:95524]
-2.07762	chr6	86736840	86793584	56745	-	ENSMUSG00000029994	AIV,Anx4,Xanx-4	86736840,86737823;86741836,86741958;86743118,86743176;86744625,86744720;86748887,86748980;86751063,86751119;86752153,86752232;86753803,86753893;86754853,86754966;86757819,86757913;86760674,86760761;86765762,86765910;86793509,86793584	2106	protein_coding	Anxa4	annexin A4 [Source:MGI Symbol;Acc:MGI:88030]
-2.07489	chr17	21423227	21435640	12414	+	ENSMUSG00000023882	KRAB10,Zfp-54,Zfp76	21423227,21423561;21427332,21427371;21427737,21427828;21430195,21430321;21433403,21435640	2832	protein_coding	Zfp54	zinc finger protein 54 [Source:MGI Symbol;Acc:MGI:99201]
-2.07454	chr4	135946448	135962617	16170	+	ENSMUSG00000028672		135946448,135946540;135950550,135950633;135952371,135952478;135953857,135953952;135955587,135955735;135958723,135958786;135959977,135960165;135960783,135960908;135962109,135962617	1418	protein_coding	Hmgcl	3-hydroxy-3-methylglutaryl-Coenzyme A lyase [Source:MGI Symbol;Acc:MGI:96158]
-2.0737	chr12	72650353	72664909	14557	-	ENSMUSG00000021094	2310016E22Rik,5730564L20Rik,retDSR4,retSDR4	72650353,72650617;72652235,72652450;72653101,72653223;72656300,72656539;72657328,72657434;72659344,72659496;72664629,72664909	1385	protein_coding	Dhrs7	dehydrogenase/reductase (SDR family) member 7 [Source:MGI Symbol;Acc:MGI:1913625]
-2.07238	chr18	61555274	61590061	34788	+	ENSMUSG00000024576	2610208K14Rik,4632404G05Rik,5430427P18Rik,CK1a	61555274,61555873;61556503,61556609;61568264,61568390;61569464,61569562;61571874,61571957;61575410,61575549;61576507,61576585;61577178,61577252;61578667,61578773;61580339,61582262;61585199,61585631;61587426,61590061	6411	protein_coding	Csnk1a1	casein kinase 1, alpha 1 [Source:MGI Symbol;Acc:MGI:1934950]
-2.07122	chr1	16569782	16619489	49708	-	ENSMUSG00000025939	6130401J04Rik	16569782,16571282;16581927,16582002;16585276,16585431;16597951,16598053;16602262,16602353;16619237,16619489	2181	protein_coding	Ube2w	ubiquitin-conjugating enzyme E2W (putative) [Source:MGI Symbol;Acc:MGI:1914049]
-2.07034	chr13	83687222	83687441	220	+	ENSMUSG00000114254		83687222,83687441	220	processed_pseudogene	CU074400.1
-2.06431	chr3	54728678	54735393	6716	-	ENSMUSG00000027752	2310032N20Rik	54728678,54728893;54729194,54729300;54729765,54729885;54731075,54731171;54731981,54732026;54732112,54732217;54732700,54732745;54733658,54733731;54734103,54734166;54734296,54734332;54735008,54735393	1300	protein_coding	Exosc8	exosome component 8 [Source:MGI Symbol;Acc:MGI:1916889]
2.06303	chr7	45125558	45128761	3204	-	ENSMUSG00000074129	1810026N22Rik,Tstap198-7,tum-antigen	45125558,45126032;45126115,45126237;45126478,45126537;45126709,45126794;45126991,45127092;45127209,45127274;45127496,45127568;45128542,45128626;45128700,45128761	1132	protein_coding	Rpl13a	ribosomal protein L13A [Source:MGI Symbol;Acc:MGI:1351455]
-2.06299	chr8	27042555	27056132	13578	+	ENSMUSG00000031485	2200002F22Rik	27042555,27042713;27045028,27045135;27045398,27045433;27045924,27056132	10512	protein_coding	Prosc	proline synthetase co-transcribed [Source:MGI Symbol;Acc:MGI:1891207]
2.06153	chr11	60537978	60558512	20535	+	ENSMUSG00000042650	Abh5,Ofoxd	60537978,60539195;60547688,60547768;60553714,60553869;60554238,60558512	5730	protein_coding	Alkbh5	alkB homolog 5, RNA demethylase [Source:MGI Symbol;Acc:MGI:2144489]
-2.05849	chr13	43151740	43171501	19762	-	ENSMUSG00000021368	2610009C09Rik	43151740,43151980;43153070,43153199;43154689,43154834;43159263,43159400;43165279,43165466;43168774,43168854;43169802,43169947;43171309,43171501	1263	protein_coding	Tbc1d7	TBC1 domain family, member 7 [Source:MGI Symbol;Acc:MGI:1914296]
2.05741	chr4	8143362	8239041	95680	-	ENSMUSG00000041261	Cals1,Carp,wdl	8143362,8146216;8169596,8169765;8183253,8183365;8184584,8184632;8185576,8185638;8189297,8189392;8221550,8221674;8237919,8238110;8238852,8239041	3853	protein_coding	Car8	carbonic anhydrase 8 [Source:MGI Symbol;Acc:MGI:88253]
2.05575	chr5	38526813	38561806	34994	-	ENSMUSG00000005103	Aip1,D5Wsu185e,rede	38526813,38527912;38529525,38529669;38529937,38530110;38531015,38531125;38533484,38533571;38535184,38535340;38537139,38537226;38540013,38540246;38540504,38540584;38540801,38540878;38545674,38545854;38546944,38547091;38551377,38551467;38561080,38561201;38561516,38561806	3089	protein_coding	Wdr1	WD repeat domain 1 [Source:MGI Symbol;Acc:MGI:1337100]
2.05353	chr11	102194432	102230166	35735	-	ENSMUSG00000008855	mHDA1	102194432,102195868;102195948,102196117;102196238,102196322;102196539,102196672;102197059,102197177;102197339,102197436;102197666,102197785;102198797,102198884;102199005,102199060;102199366,102199473;102199636,102199685;102199969,102200089;102200400,102200533;102201233,102201404;102202053,102202334;102202544,102202755;102204431,102204653;102204832,102204963;102205284,102205396;102205485,102205631…	5623	protein_coding	Hdac5	histone deacetylase 5 [Source:MGI Symbol;Acc:MGI:1333784]
-2.05207	chr13	99319647	99344705	25059	-	ENSMUSG00000021650	1190005P08Rik	99319647,99320393;99321561,99321674;99326638,99326712;99329952,99330065;99332436,99332527;99332888,99332966;99336663,99336780;99339901,99340030;99343313,99343405;99344564,99344705	1704	protein_coding	Ptcd2	pentatricopeptide repeat domain 2 [Source:MGI Symbol;Acc:MGI:1916177]
2.05141	chr15	76233003	76243441	10439	-	ENSMUSG00000063268		76233003,76233606;76233698,76233872;76240049,76240182;76240287,76240931;76241156,76241228;76241326,76241547;76241658,76242322;76242403,76242639;76242732,76242986;76243064,76243441	3388	protein_coding	Parp10	poly (ADP-ribose) polymerase family, member 10 [Source:MGI Symbol;Acc:MGI:3712326]
-2.0504	chr11	20201432	20226856	25425	+	ENSMUSG00000020149	Gtbp,Rab-1,Rab1,Ypt1	20201432,20201652;20215630,20215702;20218813,20218908;20223084,20223179;20224367,20224498;20224648,20226856	2827	protein_coding	Rab1a	RAB1A, member RAS oncogene family [Source:MGI Symbol;Acc:MGI:97842]
2.04942	chr10	80056992	80104370	47379	-	ENSMUSG00000035673	Stno	80056992,80057864;80057956,80058146;80058253,80058329;80058416,80058547;80058637,80058732;80058805,80058899;80059936,80060079;80060165,80060239;80060394,80060502;80060590,80060661;80060789,80060901;80060984,80061119;80061316,80061447;80062035,80062331;80062568,80062759;80063649,80063728;80064145,80064242;80064320,80064496;80066550,80066703;80066831,80066936;80067277,80067394;80068328,80068471;800…	5350	protein_coding	Sbno2	strawberry notch homolog 2 (Drosophila) [Source:MGI Symbol;Acc:MGI:2448490]
-2.04917	chr9	66158223	66272242	114020	+	ENSMUSG00000032380		66158223,66158340;66165338,66165435;66220534,66220755;66231713,66231851;66246417,66246546;66250337,66250385;66251075,66251101;66254471,66254623;66255331,66255376;66268679,66268768;66268867,66268950;66271627,66272242	1772	protein_coding	Dapk2	death-associated protein kinase 2 [Source:MGI Symbol;Acc:MGI:1341297]
-2.04407	chr12	69372150	69373783	1634	+	ENSMUSG00000044147		69372150,69372223;69372324,69373783	1534	protein_coding	Arf6	ADP-ribosylation factor 6 [Source:MGI Symbol;Acc:MGI:99435]
-2.03946	chr18	36666681	36679366	12686	-	ENSMUSG00000006050	Srap	36666681,36667659;36667791,36667899;36668652,36668848;36670004,36670129;36670248,36671675;36674950,36675141;36675281,36675396;36675663,36675746;36676171,36676255;36676363,36676477;36676617,36676622;36676865,36676992;36677110,36677256;36677445,36677505;36678394,36678470;36678550,36678713;36678997,36679366	4384	protein_coding	Sra1	steroid receptor RNA activator 1 [Source:MGI Symbol;Acc:MGI:1344414]
2.0386	chr17	33940660	33949695	9036	+	ENSMUSG00000024312	2310007I04Rik,Bing4	33940660,33940806;33940885,33941091;33941192,33941272;33941406,33941518;33941633,33941720;33941822,33941883;33943346,33943450;33943558,33943708;33943801,33943936;33944482,33944581;33948220,33948533;33948643,33948737;33948836,33948931;33949073,33949186;33949278,33949695	2227	protein_coding	Wdr46	WD repeat domain 46 [Source:MGI Symbol;Acc:MGI:1931871]
-2.03626	chr4	155154075	155222592	68518	-	ENSMUSG00000029050	2310012I02Rik,2610001A11Rik	155154075,155157529;155157946,155158176;155159288,155159580;155159696,155159958;155160580,155160695;155160834,155160956;155221552,155222592	5522	protein_coding	Ski	ski sarcoma viral oncogene homolog (avian) [Source:MGI Symbol;Acc:MGI:98310]
-2.03572	chr11	101285952	101302286	16335	-	ENSMUSG00000035086	Atg6	101285952,101288981;101289783,101289925;101290439,101290499;101291383,101291532;101294001,101294147;101294970,101295164;101295295,101295431;101295534,101295624;101295907,101296316;101299009,101299076;101301728,101301856;101302132,101302286	4716	protein_coding	Becn1	beclin 1, autophagy related [Source:MGI Symbol;Acc:MGI:1891828]
2.03494	chr12	112678828	112682747	3920	+	ENSMUSG00000037638	Gm5188,simiRP58	112678828,112678945;112679376,112682747	3490	protein_coding	Zbtb42	zinc finger and BTB domain containing 42 [Source:MGI Symbol;Acc:MGI:3644133]
2.03482	chr14	31251450	31259944	8495	+	ENSMUSG00000021901	2300006C11Rik	31251450,31251654;31251750,31251779;31251900,31251954;31252928,31253060;31253456,31253575;31254033,31254094;31254167,31254309;31254561,31254639;31255086,31255209;31255513,31255660;31256111,31256295;31256661,31256791;31257289,31257767;31257881,31258041;31258284,31258376;31258458,31258530;31258706,31259944	3460	protein_coding	Bap1	Brca1 associated protein 1 [Source:MGI Symbol;Acc:MGI:1206586]
-2.03429	chr5	30058827	30073617	14791	-	ENSMUSG00000025747	TS	30058827,30061133;30061968,30062039;30063236,30063411;30064085,30064186;30068466,30068640;30071634,30071707;30073361,30073617	3163	protein_coding	Tyms	thymidylate synthase [Source:MGI Symbol;Acc:MGI:98878]
-2.03357	chr8	33782643	33929863	147221	-	ENSMUSG00000031586	2010300K22Rik,2700019M19Rik,hermes	33782643,33784186;33789392,33789495;33795082,33795150;33803939,33804182;33806717,33806850;33834304,33834454;33862986,33863048;33864333,33864371;33866327,33866404;33929476,33929863	2814	protein_coding	Rbpms	RNA binding protein gene with multiple splicing [Source:MGI Symbol;Acc:MGI:1334446]
2.03297	chr9	21766784	21798744	31961	-	ENSMUSG00000032194	Ankrd25	21766784,21769004;21769754,21769843;21769926,21770126;21772745,21772887;21774533,21774752;21775701,21775788;21779701,21779937;21780379,21780469;21780560,21780703;21794457,21795683;21796080,21796194;21798482,21798744	5040	protein_coding	Kank2	KN motif and ankyrin repeat domains 2 [Source:MGI Symbol;Acc:MGI:2384568]
2.0303	chr5	123973628	124005558	31931	+	ENSMUSG00000000915		123973628,123973855;123989305,123989368;123989591,123989733;123989937,123989993;123990942,123991022;123991438,123991514;123991744,123991805;123994718,123994858;123995896,123995953;123996039,123996114;123996231,123996371;123996520,123996581;123996771,123996843;123996931,123997114;123997204,123997292;123997364,123997480;123997551,123997652;123997858,123998052;123998786,123998933;123999042,123999128…	6735	protein_coding	Hip1r	huntingtin interacting protein 1 related [Source:MGI Symbol;Acc:MGI:1352504]
2.02984	chr5	117120129	117275219	155091	+	ENSMUSG00000061288	2900006A08Rik,A430105I05Rik	117120129,117120339;117133588,117133775;117185527,117185611;117193629,117193839;117198992,117199063;117200071,117200172;117203250,117203295;117204299,117204395;117206647,117206760;117209554,117209645;117215349,117215442;117217159,117217240;117225240,117225407;117227873,117228079;117240460,117241230;117250861,117251097;117252542,117252670;117255859,117256062;117263565,117263804;117265901,117266113…	5293	protein_coding	Taok3	TAO kinase 3 [Source:MGI Symbol;Acc:MGI:3041177]
2.02979	chr17	35135178	35147322	12145	+	ENSMUSG00000024392	2410045D21Rik,Bat3,D17H6S52E,G3,Scythe	35135178,35135471;35135744,35135813;35136115,35136235;35138372,35138489;35138586,35138782;35139023,35139076;35139235,35139309;35140233,35140489;35140819,35140951;35141426,35141623;35141830,35142082;35142307,35142384;35142498,35142605;35142727,35142839;35142923,35143010;35143333,35143682;35144151,35144442;35144599,35144768;35144946,35144999;35145137,35145239;35145329,35145453;35145606,35145752;351…	4039	protein_coding	Bag6	BCL2-associated athanogene 6 [Source:MGI Symbol;Acc:MGI:1919439]
2.02929	chr17	35879819	35892670	12852	+	ENSMUSG00000024422	2410006N22Rik,DBP2,Ddx16	35879819,35880118;35881278,35881522;35881630,35881795;35882022,35882078;35882442,35882696;35882845,35883048;35883133,35883324;35883815,35883925;35884020,35884135;35885495,35885705;35885884,35885982;35886090,35886242;35887399,35887539;35887835,35887997;35888084,35888202;35888355,35888422;35889198,35889360;35889439,35889600;35890915,35891088;35892419,35892670	3351	protein_coding	Dhx16	DEAH (Asp-Glu-Ala-His) box polypeptide 16 [Source:MGI Symbol;Acc:MGI:1916442]
-2.02852	chr5	145140362	145148078	7717	+	ENSMUSG00000038722		145140362,145140563;145141305,145141436;145142448,145142567;145144899,145145021;145146443,145146609;145147835,145148078	988	protein_coding	Bud31	BUD31 homolog [Source:MGI Symbol;Acc:MGI:2141291]
2.0264	chr10	81266960	81273246	6287	+	ENSMUSG00000004931	lin-10,Mint-3,X11gamma	81266960,81267133;81268172,81268319;81268779,81269461;81269545,81269584;81270968,81271113;81271196,81271282;81271365,81271526;81271662,81271832;81272185,81272397;81272584,81272703;81272822,81272959;81273049,81273246	2280	protein_coding	Apba3	amyloid beta (A4) precursor protein-binding, family A, member 3 [Source:MGI Symbol;Acc:MGI:1888527]
-2.02493	chr9	48495442	48495972	531	+	ENSMUSG00000042293		48495442,48495972	531	protein_coding	Gm5617	predicted gene 5617 [Source:MGI Symbol;Acc:MGI:3643566]
2.02452	chr11	4986824	5042791	55968	+	ENSMUSG00000009090	Adtb1,b2b1660Clo	4986824,4987051;5009530,5009592;5012882,5012987;5015606,5015741;5016606,5016851;5018016,5018206;5019281,5019502;5023097,5023217;5024372,5024467;5025594,5025709;5026245,5026410;5030962,5031060;5031630,5031889;5032418,5032619;5033242,5033262;5033687,5033842;5037632,5037777;5039125,5039254;5039519,5039603;5040094,5040180;5040267,5040421;5041718,5042791	4106	protein_coding	Ap1b1	adaptor protein complex AP-1, beta 1 subunit [Source:MGI Symbol;Acc:MGI:1096368]
-2.02326	chrX	157667565	157667785	221	-	ENSMUSG00000083166		157667565,157667785	221	processed_pseudogene	Gm8648	predicted gene 8648 [Source:MGI Symbol;Acc:MGI:3644263]
-2.02312	chrX	52988137	53021659	33523	+	ENSMUSG00000025630	Hprt1	52988137,52988250;52999091,52999197;53002088,53002271;53008653,53008718;53012277,53012294;53016347,53016429;53020105,53020151;53020323,53020399;53021067,53021659	1289	protein_coding	Hprt	hypoxanthine guanine phosphoribosyl transferase [Source:MGI Symbol;Acc:MGI:96217]
2.01735	chr6	124815019	124829484	14466	-	ENSMUSG00000038429	Ucht	124815019,124815659;124816984,124817068;124817318,124817471;124817667,124817812;124817888,124818031;124818475,124818666;124819373,124819461;124819987,124820161;124820412,124820565;124821077,124821202;124821321,124821408;124821886,124821957;124822526,124822719;124823453,124823547;124824132,124824316;124824556,124824701;124824852,124824985;124825112,124825178;124826299,124826424;124829285,124829484	3213	protein_coding	Usp5	ubiquitin specific peptidase 5 (isopeptidase T) [Source:MGI Symbol;Acc:MGI:1347343]
-2.01626	chr2	39008076	39015877	7802	+	ENSMUSG00000026755	2010015J01Rik,ARC16-2	39008076,39008344;39013115,39013187;39013723,39013899;39015058,39015877	1339	protein_coding	Arpc5l	actin related protein 2/3 complex, subunit 5-like [Source:MGI Symbol;Acc:MGI:1921442]
-2.01425	chr9	56041857	56059077	17221	+	ENSMUSG00000032320	TCBP-49	56041857,56042204;56042575,56042680;56045132,56045328;56052907,56053020;56056159,56056255;56057427,56057569;56058059,56059077	2024	protein_coding	Rcn2	reticulocalbin 2 [Source:MGI Symbol;Acc:MGI:1349765]
-2.01384	chr9	66126611	66138955	12345	+	ENSMUSG00000032381	5730536A07Rik	66126611,66126970;66132527,66132691;66133432,66133481;66136302,66136347;66138337,66138955	1240	protein_coding	Fam96a	family with sequence similarity 96, member A [Source:MGI Symbol;Acc:MGI:1915500]
-2.01269	chr14	54369442	54417699	48258	-	ENSMUSG00000000958	my+lat1	54369442,54369886;54370093,54370276;54372940,54373089;54373842,54373938;54374214,54374317;54374548,54374671;54377766,54377910;54378996,54379121;54408503,54409048;54409250,54409460;54410078,54410216;54413880,54414013;54416589,54416770;54417657,54417699	2630	protein_coding	Slc7a7	solute carrier family 7 (cationic amino acid transporter, y+ system), member 7 [Source:MGI Symbol;Acc:MGI:1337120]
-2.01214	chr6	136612070	136661928	49859	-	ENSMUSG00000030214	1100001H23Rik	136612070,136612348;136612737,136612843;136613792,136613977;136616927,136617067;136617202,136617402;136634431,136634575;136635492,136635632;136640117,136640255;136641131,136641214;136651731,136651950;136661562,136661928	2010	protein_coding	Plbd1	phospholipase B domain containing 1 [Source:MGI Symbol;Acc:MGI:1914107]
-2.01169	chr6	55038007	55079500	41494	+	ENSMUSG00000029777	Gena201,GENA202,Sgrp23	55038007,55038233;55046414,55046515;55048067,55048169;55050320,55050461;55052176,55052264;55053129,55053205;55055750,55055895;55060909,55061058;55063091,55063253;55065448,55065612;55068061,55068168;55069341,55069486;55073339,55073424;55075382,55075491;55076955,55077048;55077583,55077773;55079220,55079500	2380	protein_coding	Gars	glycyl-tRNA synthetase [Source:MGI Symbol;Acc:MGI:2449057]
-2.01041	chr3	5750806	5751295	490	+	ENSMUSG00000103034		5750806,5751295	490	protein_coding	Gm8797	predicted pseudogene 8797 [Source:MGI Symbol;Acc:MGI:3643769]
2.01016	chr8	84856989	84869257	12269	+	ENSMUSG00000003808	0610012A19Rik,Farsla	84856989,84857181;84860906,84861043;84861127,84861225;84861312,84861430;84864058,84864150;84864231,84864359;84864437,84864552;84867377,84867461;84867549,84867648;84867750,84867918;84868009,84868086;84868224,84868338;84868866,84869257	1826	protein_coding	Farsa	phenylalanyl-tRNA synthetase, alpha subunit [Source:MGI Symbol;Acc:MGI:1913840]
2.00797	chr14	55540266	55550017	9752	+	ENSMUSG00000040618	1810010O14Rik,9130022B02Rik	55540266,55540513;55542406,55542651;55543589,55543773;55543860,55544063;55544395,55544582;55544885,55545047;55545207,55545425;55547697,55547834;55548040,55548135;55548305,55550017	3400	protein_coding	Pck2	phosphoenolpyruvate carboxykinase 2 (mitochondrial) [Source:MGI Symbol;Acc:MGI:1860456]
-2.00671	chr8	105605255	105622219	16965	+	ENSMUSG00000038604	2310066E14Rik,Fam65a	105605255,105605350;105614399,105614525;105614641,105614793;105614943,105615021;105615428,105615451;105615544,105615597;105615713,105615865;105615979,105616042;105616128,105616171;105616258,105616383;105616878,105617026;105617102,105617231;105617316,105618725;105618814,105618935;105619788,105619920;105620179,105620314;105620415,105620576;105620850,105621008;105621114,105621310;105621394,105621477…	4108	protein_coding	Ripor1	RHO family interacting cell polarization regulator 1 [Source:MGI Symbol;Acc:MGI:1922937]
2.00431	chr11	59791408	59810016	18609	-	ENSMUSG00000032633	B430214A04Rik,BHD	59791408,59792811;59794086,59794191;59794273,59794404;59795141,59795264;59795750,59795863;59798055,59798245;59799354,59799445;59801043,59801203;59802129,59802350;59803749,59803895;59804521,59804791;59807800,59807915;59809519,59809588;59809660,59810016	3507	protein_coding	Flcn	folliculin [Source:MGI Symbol;Acc:MGI:2442184]
-2.00037	chr2	153741274	153773310	32037	+	ENSMUSG00000027479	5530600P05Rik,BIM1p,D2Ertd459e,Eb1	153741274,153741419;153746256,153746379;153755931,153756076;153757925,153758132;153761536,153761657;153764947,153765099;153766874,153773310	7336	protein_coding	Mapre1	microtubule-associated protein, RP/EB family, member 1 [Source:MGI Symbol;Acc:MGI:891995]
-1.99924	chr9	75441536	75466432	24897	+	ENSMUSG00000042487	LOC235497	75441536,75441635;75445235,75445993;75447102,75447206;75448302,75448396;75449357,75449502;75450488,75450572;75454624,75454718;75455641,75455775;75457058,75457193;75458075,75458261;75461006,75461103;75466194,75466432	2180	protein_coding	Leo1	Leo1, Paf1/RNA polymerase II complex component [Source:MGI Symbol;Acc:MGI:2685031]
-1.99772	chr8	72161200	72183904	22705	+	ENSMUSG00000003037	Mel	72161200,72161482;72168427,72168487;72171240,72171300;72174526,72174603;72175840,72175929;72176323,72176388;72177620,72177670;72180045,72183904	4550	protein_coding	Rab8a	RAB8A, member RAS oncogene family [Source:MGI Symbol;Acc:MGI:96960]
-1.99738	chr11	116078573	116086995	8423	-	ENSMUSG00000034341		116078573,116079596;116079708,116079784;116080222,116080344;116080546,116080680;116081232,116081324;116082276,116082411;116083839,116083947;116086867,116086995	1826	protein_coding	Wbp2	WW domain binding protein 2 [Source:MGI Symbol;Acc:MGI:104709]
-1.9968	chr6	71812997	71823810	10814	-	ENSMUSG00000052962	1110066C01Rik	71812997,71816287;71817605,71817749;71818669,71818858;71823716,71823810	3721	protein_coding	Mrpl35	mitochondrial ribosomal protein L35 [Source:MGI Symbol;Acc:MGI:1913473]
1.99537	chr11	58330724	58347728	17005	+	ENSMUSG00000013646	2310074E09Rik	58330724,58330802;58331254,58331863;58337737,58337799;58337949,58338077;58341286,58341447;58345312,58345485;58345930,58347728	3016	protein_coding	Sh3bp5l	SH3 binding domain protein 5 like [Source:MGI Symbol;Acc:MGI:1933124]
-1.99461	chr4	15917240	15945507	28268	-	ENSMUSG00000028223	1200012F07Rik,Decr,Nadph	15917240,15919094;15919194,15919256;15919832,15919978;15922485,15922557;15924254,15924353;15929727,15929874;15930914,15931000;15931125,15931182;15932893,15933095;15945283,15945507	2959	protein_coding	Decr1	2,4-dienoyl CoA reductase 1, mitochondrial [Source:MGI Symbol;Acc:MGI:1914710]
-1.99432	chr18	38418975	38464399	45425	+	ENSMUSG00000024425	0610010M22Rik	38418975,38419176;38442917,38443004;38447691,38447821;38451555,38451642;38452305,38452429;38456055,38456121;38460545,38460650;38464277,38464399	930	protein_coding	Ndfip1	Nedd4 family interacting protein 1 [Source:MGI Symbol;Acc:MGI:1929601]
-1.99073	chr5	108433244	108434448	1205	-	ENSMUSG00000050856	2610008D24Rik,Lfm1	108433244,108433337;108433731,108433829;108434026,108434080;108434326,108434448	371	protein_coding	Atp5k	ATP synthase, H+ transporting, mitochondrial F1F0 complex, subunit E [Source:MGI Symbol;Acc:MGI:106636]
-1.98963	chr2	127070667	127097084	26418	+	ENSMUSG00000001999	0610006A11Rik,2500001N03Rik,Blvr	127070667,127070730;127080530,127080658;127082932,127083050;127085963,127086082;127086845,127086942;127087267,127087419;127092039,127092146;127095086,127095257;127096735,127097084	1313	protein_coding	Blvra	biliverdin reductase A [Source:MGI Symbol;Acc:MGI:88170]
-1.98922	chr19	6982473	6987651	5179	-	ENSMUSG00000024962	VEGF-B,Vrf	6982473,6982867;6985361,6985596;6985805,6985840;6986021,6986094;6986290,6986486;6986774,6986816;6987352,6987651	1281	protein_coding	Vegfb	vascular endothelial growth factor B [Source:MGI Symbol;Acc:MGI:106199]
1.98825	chr4	135446137	135494623	48487	-	ENSMUSG00000028803	9130020G22Rik,Npal3	135446137,135447405;135448892,135452572;135463786,135463880;135465688,135465751;135466847,135466935;135468506,135468641;135471885,135471981;135474324,135474469;135477433,135477492;135479536,135479707;135482472,135482540;135490933,135491282;135494430,135494623	6422	protein_coding	Nipal3	NIPA-like domain containing 3 [Source:MGI Symbol;Acc:MGI:1921802]
-1.98554	chr9	32696022	32757820	61799	+	ENSMUSG00000032035	Ets-1,p42Ets-1,p51Ets-1,Tpl1,vs	32696022,32696465;32728675,32728794;32730055,32730255;32732949,32733026;32733940,32734188;32738099,32738359;32752799,32752917;32754213,32757820	5080	protein_coding	Ets1	E26 avian leukemia oncogene 1, 5' domain [Source:MGI Symbol;Acc:MGI:95455]
1.98292	chr9	31089402	31131853	42452	-	ENSMUSG00000031995	Epithin,matriptase,MT-SP1,Prss14,Tmprss14	31089402,31090027;31090402,31090538;31091337,31091611;31095535,31095721;31096475,31096597;31096854,31096967;31097073,31097183;31097557,31097661;31100140,31100270;31100386,31100495;31102876,31102973;31103686,31103825;31106014,31106254;31106489,31106524;31106717,31106874;31107904,31107974;31108155,31108282;31108571,31108730;31131546,31131853	3259	protein_coding	St14	suppression of tumorigenicity 14 (colon carcinoma) [Source:MGI Symbol;Acc:MGI:1338881]
-1.98046	chr13	89848921	90089608	240688	-	ENSMUSG00000021615	2310057B22Rik	89848921,89849463;89940962,89941109;89991073,89991164;89992454,89992606;90000918,90001084;90062009,90062184;90071541,90071689;90089497,90089608	1540	protein_coding	Xrcc4	X-ray repair complementing defective repair in Chinese hamster cells 4 [Source:MGI Symbol;Acc:MGI:1333799]
-1.97968	chrMT	10167	11544	1378	+	ENSMUSG00000064363	URF4	10167,11544	1378	protein_coding	mt-Nd4	mitochondrially encoded NADH dehydrogenase 4 [Source:MGI Symbol;Acc:MGI:102498]
1.97795	chr2	180257377	180258445	1069	+	ENSMUSG00000039001	1810049N11Rik,2410030A14Rik	180257377,180257447;180257621,180257683;180257788,180257851;180257986,180258057;180258230,180258285;180258378,180258445	394	protein_coding	Rps21	ribosomal protein S21 [Source:MGI Symbol;Acc:MGI:1913731]
1.97646	chr5	115122550	115134975	12426	-	ENSMUSG00000046562		115122550,115125500;115127011,115127183;115127302,115127413;115130467,115130580;115134667,115134975	3659	protein_coding	Unc119b	unc-119 lipid binding chaperone B [Source:MGI Symbol;Acc:MGI:2147162]
-1.97517	chr15	99392882	99410049	17168	+	ENSMUSG00000023010	Tegt	99392882,99393040;99393219,99393383;99393610,99393730;99399657,99399871;99401580,99401663;99402061,99402169;99404414,99404534;99405717,99405765;99405861,99405958;99406152,99406231;99406577,99406677;99407268,99407343;99408475,99410049	2953	protein_coding	Tmbim6	transmembrane BAX inhibitor motif containing 6 [Source:MGI Symbol;Acc:MGI:99682]
1.97348	chr8	71676296	71690575	14280	+	ENSMUSG00000031805		71676296,71676583;71677551,71677601;71678329,71678521;71678677,71678800;71678978,71679089;71679202,71679347;71679559,71679844;71680435,71680557;71680640,71680797;71680883,71680994;71681501,71681687;71682063,71682187;71682282,71682413;71682900,71682984;71683332,71683459;71683953,71684085;71684217,71684368;71684484,71684634;71685166,71685305;71685385,71685574;71685749,71685873;71685953,71686125;716…	4466	protein_coding	Jak3	Janus kinase 3 [Source:MGI Symbol;Acc:MGI:99928]
-1.97348	chr18	34220984	34322189	101206	+	ENSMUSG00000005871	CC1,Min	34220984,34221276;34247698,34247734;34261005,34261157;34268298,34268379;34269056,34269254;34272439,34272547;34276564,34276677;34279269,34279352;34282007,34282009;34289838,34289942;34290044,34290345;34296031,34296129;34298423,34298801;34299966,34300061;34304583,34304722;34305566,34305643;34306263,34306379;34310693,34310907;34312005,34322189	12790	protein_coding	Apc	adenomatosis polyposis coli [Source:MGI Symbol;Acc:MGI:88039]
-1.97206	chr11	46436952	46442721	5770	+	ENSMUSG00000020397	1110063B05Rik,Crsp33,Crsp9	46436952,46437191;46439806,46439975;46440563,46442721	2569	protein_coding	Med7	mediator complex subunit 7 [Source:MGI Symbol;Acc:MGI:1913463]
1.96978	chr1	171370099	171388598	18500	+	ENSMUSG00000006411	1200017F15Rik,Prr4,Pvrl4	171370099,171370208;171370352,171370743;171380118,171380477;171382378,171382668;171383637,171383757;171384684,171384832;171385098,171385251;171385663,171385738;171386160,171386234;171386581,171388598	3746	protein_coding	Nectin4	nectin cell adhesion molecule 4 [Source:MGI Symbol;Acc:MGI:1918990]
-1.96851	chr8	66860217	66890564	30348	+	ENSMUSG00000014907	LOC234344	66860217,66861046;66864538,66864700;66877667,66877760;66879599,66879681;66883443,66883603;66885765,66885816;66887773,66887875;66889061,66890564	2990	protein_coding	Naf1	nuclear assembly factor 1 ribonucleoprotein [Source:MGI Symbol;Acc:MGI:2682306]
1.96773	chr17	24549950	24596514	46565	+	ENSMUSG00000032855	PC-1,PC1,polycystin-1	24549950,24550477;24564150,24564221;24564336,24564407;24564579,24564748;24565011,24565682;24565787,24565970;24567127,24567344;24567597,24567712;24568213,24568339;24568626,24568861;24569352,24570104;24571180,24571311;24571521,24571696;24571976,24572109;24572618,24576243;24576438,24576587;24577519,24577662;24577750,24578029;24578096,24578309;24578379,24578538;24578811,24578960;24579721,24579865;245…	14170	protein_coding	Pkd1	polycystic kidney disease 1 homolog [Source:MGI Symbol;Acc:MGI:97603]
1.96708	chr6	114861424	114921821	60398	-	ENSMUSG00000030315	VGL-4	114861424,114862436;114862756,114862879;114863884,114864079;114890617,114890806;114921317,114921821	2028	protein_coding	Vgll4	vestigial like family member 4 [Source:MGI Symbol;Acc:MGI:2652840]
1.96655	chr3	89418443	89430027	11585	+	ENSMUSG00000042626	p66,p66shc,ShcA	89418443,89418709;89421628,89422345;89422926,89422996;89423508,89423571;89423697,89423816;89424190,89424243;89424555,89424606;89424766,89424892;89426515,89426701;89426788,89426857;89426939,89427070;89427208,89427446;89428317,89430027	3812	protein_coding	Shc1	src homology 2 domain-containing transforming protein C1 [Source:MGI Symbol;Acc:MGI:98296]
1.96524	chr7	19024377	19054617	30241	+	ENSMUSG00000023118	1500016F02Rik,4632415H16Rik	19024377,19024506;19028864,19028987;19029115,19029180;19030543,19030596;19030679,19030752;19034407,19034533;19035826,19036075;19036662,19036832;19037860,19038099;19040090,19040244;19040542,19040692;19042578,19042782;19043425,19043575;19044935,19045170;19045632,19045713;19045848,19045961;19046755,19046902;19047450,19047610;19048449,19048557;19048840,19048940;19049380,19049470;19049938,19050039;190…	4116	protein_coding	Sympk	symplekin [Source:MGI Symbol;Acc:MGI:1915438]
-1.96486	chr15	81674255	81674878	624	-	ENSMUSG00000092325		81674255,81674878	624	processed_pseudogene	Gm18284	predicted gene, 18284 [Source:MGI Symbol;Acc:MGI:5010469]
-1.96169	chr17	78937135	78948052	10918	+	ENSMUSG00000024082	2410091C18Rik	78937135,78937201;78937491,78937654;78938541,78938621;78939595,78939705;78942069,78942282;78943253,78943311;78943834,78943944;78944941,78945084;78946296,78946469;78946875,78948052	2303	protein_coding	Ndufaf7	NADH dehydrogenase (ubiquinone) 1 alpha subcomplex assembly factor 7 [Source:MGI Symbol;Acc:MGI:1920944]
1.96164	chr10	128337734	128362479	24746	+	ENSMUSG00000005683	2610511A05Rik,9030605P22Rik,ahl4,Cis	128337734,128337959;128349753,128349803;128350433,128350540;128351199,128351264;128352674,128352805;128353023,128353211;128358334,128358533;128359170,128359299;128359434,128359535;128359944,128360153;128360968,128362479	2926	protein_coding	Cs	citrate synthase [Source:MGI Symbol;Acc:MGI:88529]
-1.96085	chr9	37208223	37224700	16478	+	ENSMUSG00000032121	1810021J13Rik	37208223,37208405;37218266,37218376;37219202,37219304;37222479,37224700	2619	protein_coding	Tmem218	transmembrane protein 218 [Source:MGI Symbol;Acc:MGI:1913529]
-1.96025	chrX	102284639	102505359	220721	-	ENSMUSG00000067567	2610007D20Rik	102284639,102285168;102307639,102307744;102402585,102402679;102405537,102405709;102428115,102428223;102428764,102428841;102432485,102432597;102498131,102498272;102499822,102499952;102504399,102504451;102504954,102505359	1936	protein_coding	Hdac8	histone deacetylase 8 [Source:MGI Symbol;Acc:MGI:1917565]
-1.95973	chr16	4726363	4766742	40380	+	ENSMUSG00000004070	HO-2,HO2	4726363,4726471;4741581,4741739;4756903,4757170;4762559,4762677;4763729,4763846;4764606,4765097;4765763,4765889;4765978,4766742	2157	protein_coding	Hmox2	heme oxygenase 2 [Source:MGI Symbol;Acc:MGI:109373]
1.95926	chr17	34931253	34935921	4669	+	ENSMUSG00000007038	Aglp,Apl,Bat-7,Bat7,G9,Map-2,Neu-1	34931253,34931547;34931916,34932108;34932566,34932828;34934003,34934185;34934283,34934505;34934605,34935921	2474	protein_coding	Neu1	neuraminidase 1 [Source:MGI Symbol;Acc:MGI:97305]
1.95822	chr8	111033902	111057664	23763	+	ENSMUSG00000031960		111033902,111034263;111036909,111037073;111040132,111040320;111040597,111040742;111041478,111041669;111042241,111042385;111042663,111042808;111043233,111043341;111043643,111043793;111044878,111045002;111045527,111045671;111046931,111047109;111047912,111048025;111049699,111049905;111050345,111050529;111052413,111052521;111053191,111053304;111053889,111054008;111054125,111054211;111054509,111054622…	5750	protein_coding	Aars	alanyl-tRNA synthetase [Source:MGI Symbol;Acc:MGI:2384560]
-1.95798	chr12	80107754	80113013	5260	-	ENSMUSG00000021127	Brf1,cMG1,D530020L18Rik,TIS11b	80107754,80110548;80112819,80113013	2990	protein_coding	Zfp36l1	zinc finger protein 36, C3H type-like 1 [Source:MGI Symbol;Acc:MGI:107946]
-1.95298	chr14	21831269	21845879	14611	+	ENSMUSG00000021771	Vdac6	21831269,21831667;21831851,21831909;21832447,21832952;21833801,21833850;21837744,21837896;21837991,21838043;21838391,21838618;21840419,21840569;21843882,21843939;21845146,21845879	2391	protein_coding	Vdac2	voltage-dependent anion channel 2 [Source:MGI Symbol;Acc:MGI:106915]
1.95269	chr2	181227615	181242027	14413	-	ENSMUSG00000027580	BC006779	181227615,181228869;181228955,181229122;181229224,181229380;181229556,181229909;181230067,181230262;181230334,181230450;181230533,181230680;181230759,181230920;181231008,181231139;181231231,181231502;181231687,181235371;181235516,181235591;181235752,181236535;181237356,181237997;181238096,181238613;181239307,181239411;181239485,181239668;181239980,181241071;181241812,181241963;181241966,181242027	10261	protein_coding	Helz2	helicase with zinc finger 2, transcriptional coactivator [Source:MGI Symbol;Acc:MGI:2385169]
-1.95064	chr8	88331059	88362194	31136	-	ENSMUSG00000031660	BP75,CELTIX1	88331059,88332543;88332881,88333024;88333738,88333881;88334105,88334216;88337081,88337137;88339409,88339520;88342735,88342870;88343582,88343689;88345149,88345224;88345830,88345953;88346874,88347058;88351800,88351910;88354629,88354773;88357537,88357594;88357900,88358029;88361502,88361710;88361906,88362194	3625	protein_coding	Brd7	bromodomain containing 7 [Source:MGI Symbol;Acc:MGI:1349766]
-1.95016	chr5	105519388	105613018	93631	+	ENSMUSG00000054720	E430036I04Rik	105519388,105519630;105544200,105544270;105579468,105579609;105606499,105613018	6976	protein_coding	Lrrc8c	leucine rich repeat containing 8 family, member C [Source:MGI Symbol;Acc:MGI:2140839]
1.94893	chr12	80790510	80880835	90326	+	ENSMUSG00000021133	4933426M11Rik	80790510,80790815;80828026,80828243;80851214,80851276;80868427,80868624;80870075,80870210;80874149,80874576;80877096,80880835	5089	protein_coding	Susd6	sushi domain containing 6 [Source:MGI Symbol;Acc:MGI:2444661]
1.94892	chr11	97663414	97685463	22050	+	ENSMUSG00000038437	Af17	97663414,97663680;97664955,97665034;97665486,97665540;97665730,97665839;97666790,97666893;97667075,97667168;97669424,97669636;97670253,97670351;97672457,97672682;97673460,97674071;97674438,97674619;97674774,97674882;97676139,97676205;97676370,97676512;97676862,97677059;97677148,97677236;97678314,97678663;97678965,97679055;97680470,97680826;97681546,97685463	7364	protein_coding	Mllt6	myeloid/lymphoid or mixed-lineage leukemia; translocated to, 6 [Source:MGI Symbol;Acc:MGI:1935145]
-1.9489	chr15	79028212	79030498	2287	+	ENSMUSG00000096210	D130017D06Rik,H1fv	79028212,79030498	2287	protein_coding	H1f0	H1 histone family, member 0 [Source:MGI Symbol;Acc:MGI:95893]
-1.94879	chr7	105803206	105811099	7894	-	ENSMUSG00000030879	MRP-L26,Rpml26	105803206,105810518;105810808,105811099	7605	protein_coding	Mrpl17	mitochondrial ribosomal protein L17 [Source:MGI Symbol;Acc:MGI:1351608]
1.94868	chr17	34647146	34655074	7929	+	ENSMUSG00000015461	ATF6beta,Creb-rp,Crebl1	34647146,34647325;34647660,34647739;34648219,34648297;34648577,34648668;34649118,34649253;34650301,34650386;34650500,34650635;34650720,34650851;34650986,34651119;34651562,34651747;34651830,34651921;34652648,34652827;34652989,34653096;34653214,34653295;34653502,34653572;34653704,34653815;34653921,34654005;34654471,34655074	2575	protein_coding	Atf6b	activating transcription factor 6 beta [Source:MGI Symbol;Acc:MGI:105121]
1.94825	chr9	69453620	69491795	38176	+	ENSMUSG00000032231	Cal1h	69453620,69453739;69464460,69464524;69467291,69467390;69476053,69476147;69479678,69479791;69482974,69483064;69483780,69483859;69485198,69485257;69486470,69486563;69487553,69487648;69488055,69488113;69489652,69489774;69491446,69491795	1447	protein_coding	Anxa2	annexin A2 [Source:MGI Symbol;Acc:MGI:88246]
-1.94809	chr6	50189369	50263862	74494	-	ENSMUSG00000029821	2310037D07Rik,4932441K13Rik,Dfna5h,EG14210,Fin15	50189369,50190982;50200224,50203373;50207401,50208206;50216350,50216423;50219237,50219438;50220989,50221116;50222736,50222900;50227279,50227399;50229286,50229457;50245930,50246122;50251276,50251513;50261734,50261917;50263644,50263862	7266	protein_coding	Dfna5	deafness, autosomal dominant 5 (human) [Source:MGI Symbol;Acc:MGI:1889850]
1.94596	chr2	119288742	119298453	9712	+	ENSMUSG00000034216	9930024E13Rik	119288742,119289130;119290153,119290294;119292698,119292789;119292919,119294789;119296894,119298453	4054	protein_coding	Vps18	VPS18 CORVET/HOPS core subunit [Source:MGI Symbol;Acc:MGI:2443626]
1.94406	chr6	83305691	83317606	11916	-	ENSMUSG00000005667	NMDMC	83305691,83306809;83308933,83309058;83309462,83309554;83310412,83310519;83311210,83311362;83311812,83311934;83313362,83313546;83317429,83317606	2085	protein_coding	Mthfd2	methylenetetrahydrofolate dehydrogenase (NAD+ dependent), methenyltetrahydrofolate cyclohydrolase [Source:MGI Symbol;Acc:MGI:1338850]
1.94265	chr4	145213463	145246870	33408	-	ENSMUSG00000028599	CD120b,p75,TNF-alphaR2,TNF-R-II,TNF-R2,TNF-R75,TNFalpha-R2,TNFBR,Tnfr2,TNFR80,TNFRII	145213463,145216100;145219729,145219936;145222954,145222988;145223503,145223580;145224252,145224484;145224812,145224905;145225330,145225482;145227468,145227596;145229004,145229106;145246724,145246870	3818	protein_coding	Tnfrsf1b	tumor necrosis factor receptor superfamily, member 1b [Source:MGI Symbol;Acc:MGI:1314883]
1.94195	chr11	120103960	120151346	47387	-	ENSMUSG00000061306	1810073N04Rik	120103960,120106036;120106434,120106610;120108467,120108490;120109372,120109395;120109432,120109536;120110066,120110536;120110838,120111005;120116865,120117021;120118872,120119144;120123844,120124391;120128423,120128529;120129201,120129312;120132677,120132859;120134780,120134882;120137857,120137981;120138986,120139129;120140593,120140686;120141600,120141645;120147721,120147838;120150980,120151346	5423	protein_coding	Slc38a10	solute carrier family 38, member 10 [Source:MGI Symbol;Acc:MGI:1919305]
-1.9412	chr3	105942698	105960099	17402	-	ENSMUSG00000000563	C76477	105942698,105943063;105943687,105943866;105951591,105951716;105954018,105954181;105955896,105956041;105958862,105958898;105959148,105959558;105959926,105960099	1604	protein_coding	Atp5f1	ATP synthase, H+ transporting, mitochondrial F0 complex, subunit B1 [Source:MGI Symbol;Acc:MGI:1100495]
1.93918	chr5	144194442	144223615	29174	-	ENSMUSG00000066621	2210010N04Rik	144194442,144196017;144196132,144196251;144196352,144196458;144197892,144197984;144198555,144198690;144199129,144199309;144199730,144199786;144200815,144200894;144201012,144201108;144203408,144203510;144204625,144204752;144206165,144206322;144206417,144206566;144207394,144207549;144208595,144208740;144209860,144210365;144211405,144211550;144212573,144212674;144214056,144214156;144214245,144214419…	5106	protein_coding	Tecpr1	tectonin beta-propeller repeat containing 1 [Source:MGI Symbol;Acc:MGI:1917631]
-1.93917	chr4	116032842	116053876	21035	-	ENSMUSG00000028706	2310010O12Rik,2810405F18Rik	116032842,116034311;116035752,116035876;116040069,116040229;116044685,116044839;116048330,116048664;116050642,116053380;116053684,116053876	5178	protein_coding	Nsun4	NOL1/NOP2/Sun domain family, member 4 [Source:MGI Symbol;Acc:MGI:1919431]
1.93849	chr17	24352023	24410201	58179	+	ENSMUSG00000024130	1810036E22Rik,ABC-C,Abc3	24352023,24352251;24357919,24357991;24360888,24361089;24364477,24364586;24364693,24364957;24366086,24366213;24366768,24366933;24374244,24374503;24376364,24376480;24376665,24376785;24377686,24377859;24381899,24382080;24383900,24384043;24384447,24384576;24385398,24385552;24385817,24385972;24386182,24386392;24387436,24387586;24392888,24392986;24396450,24396636;24397286,24397589;24398335,24398608;243…	6476	protein_coding	Abca3	ATP-binding cassette, sub-family A (ABC1), member 3 [Source:MGI Symbol;Acc:MGI:1351617]
-1.93683	chrMT	2751	3707	957	+	ENSMUSG00000064341	0610040O15Rik,ND1,URF1	2751,3707	957	protein_coding	mt-Nd1	mitochondrially encoded NADH dehydrogenase 1 [Source:MGI Symbol;Acc:MGI:101787]
1.93639	chr11	98358368	98381099	22732	+	ENSMUSG00000018167	es64,Mln64	98358368,98358508;98372070,98372342;98375080,98375157;98375476,98375553;98375675,98375728;98376490,98376607;98376752,98376850;98377065,98377120;98377450,98377542;98378156,98378218;98378335,98378430;98378738,98378817;98378894,98378998;98379973,98380066;98380458,98381099	2070	protein_coding	Stard3	START domain containing 3 [Source:MGI Symbol;Acc:MGI:1929618]
1.93571	chr11	83473092	83506743	33652	+	ENSMUSG00000020680	2610111C21Rik,68kDa,Taf2n,TAFII68	83473092,83473206;83481934,83481973;83484651,83484702;83484810,83484894;83484977,83485079;83487223,83487413;83488925,83489045;83497262,83497296;83497894,83497926;83499073,83499182;83501115,83501244;83502760,83502852;83504246,83504327;83504428,83504516;83504642,83505104;83506418,83506743	2068	protein_coding	Taf15	TATA-box binding protein associated factor 15 [Source:MGI Symbol;Acc:MGI:1917689]
-1.93553	chr10	74862988	74863416	429	-	ENSMUSG00000072407		74862988,74863416	429	processed_pseudogene	Gm6419	predicted gene 6419 [Source:MGI Symbol;Acc:MGI:3647564]
1.93522	chr4	155654682	155669198	14517	-	ENSMUSG00000029060	2210008I11Rik,Zzank1	155654682,155654993;155655105,155655170;155655252,155655439;155655522,155655700;155656072,155656305;155656394,155656520;155656646,155656806;155656913,155657069;155657166,155657314;155657389,155657522;155657598,155657760;155657855,155657959;155659123,155659265;155659388,155659582;155659678,155659784;155660850,155661021;155661106,155661374;155667014,155667169;155668574,155669198	3642	protein_coding	Mib2	mindbomb E3 ubiquitin protein ligase 2 [Source:MGI Symbol;Acc:MGI:2679684]
-1.93264	chr11	101627942	101636100	8159	+	ENSMUSG00000010362	2410008M22Rik,Rad52b	101627942,101628064;101628273,101628452;101630238,101630360;101630820,101630979;101633802,101633900;101634788,101634873;101635748,101636100	1124	protein_coding	Rdm1	RAD52 motif 1 [Source:MGI Symbol;Acc:MGI:1913849]
1.93258	chr1	189277443	189277823	381	-	ENSMUSG00000102824	Gm37810,Gm3837	189277443,189277823	381	processed_pseudogene	Pdcd5-ps	programmed cell death 5, pseudogene [Source:MGI Symbol;Acc:MGI:3782009]
1.93126	chr2	164389393	164405160	15768	-	ENSMUSG00000016995	matrilin-4	164389393,164389714;164389793,164389900;164392842,164392994;164393096,164393509;164396725,164396847;164396942,164397064;164397164,164397286;164399732,164399854;164400528,164401097;164401842,164401962;164404491,164404614;164405098,164405160	2367	protein_coding	Matn4	matrilin 4 [Source:MGI Symbol;Acc:MGI:1328314]
-1.93126	chr12	31331277	31351453	20177	-	ENSMUSG00000020664		31331277,31332242;31332339,31332428;31333425,31333562;31333867,31334056;31334613,31334783;31335466,31335656;31340280,31340381;31340864,31341007;31341378,31341478;31342744,31342813;31343375,31343443;31344823,31344902;31349597,31349675;31351301,31351453	2544	protein_coding	Dld	dihydrolipoamide dehydrogenase [Source:MGI Symbol;Acc:MGI:107450]
-1.9302	chr8	85408759	85432833	24075	-	ENSMUSG00000036934		85408759,85409890;85412113,85412295;85426860,85426956;85432659,85432833	1587	protein_coding	4921524J17Rik	RIKEN cDNA 4921524J17 gene [Source:MGI Symbol;Acc:MGI:1913964]
1.9299	chr11	69343273	69369406	26134	-	ENSMUSG00000018474	2600010P09Rik,Chd7,Prp7,Prp9-1	69343273,69344478;69345136,69345262;69345471,69345634;69346618,69346813;69347066,69347198;69347753,69347861;69348393,69348521;69348710,69348811;69348921,69349056;69349171,69349292;69349790,69349952;69350107,69350251;69350792,69350925;69351084,69351169;69352100,69352165;69352547,69352724;69353188,69353354;69353664,69353895;69354062,69354186;69354365,69354482;69355339,69355470;69355631,69355772;693…	7261	protein_coding	Chd3	chromodomain helicase DNA binding protein 3 [Source:MGI Symbol;Acc:MGI:1344395]
1.92962	chr11	118259651	118290244	30594	-	ENSMUSG00000033909	2700002L06Rik	118259651,118261547;118261979,118262130;118262389,118262504;118263035,118263136;118263643,118263842;118264698,118265240;118267802,118267932;118268544,118269212;118272132,118272270;118272951,118273051;118273516,118273656;118274968,118275079;118276139,118276221;118276760,118276830;118277268,118277335;118279205,118279307;118279816,118279926;118284859,118285080;118285738,118285999;118287667,118287823…	5668	protein_coding	Usp36	ubiquitin specific peptidase 36 [Source:MGI Symbol;Acc:MGI:1919594]
1.92836	chr7	44816088	44830812	14725	+	ENSMUSG00000109511	D7Ertd649e,Nupc1,p62	44816088,44816483;44828487,44830812	2722	protein_coding	Nup62	nucleoporin 62 [Source:MGI Symbol;Acc:MGI:1351500]
1.92777	chr19	10857822	10869940	12119	-	ENSMUSG00000024736	6720481D13Rik,Hspa5bp1	10857822,10859755;10860124,10860397;10861530,10861732;10863223,10863366;10863465,10863660;10863955,10864104;10865256,10865587;10866469,10866687;10866930,10867144;10869539,10869940	4069	protein_coding	Tmem132a	transmembrane protein 132A [Source:MGI Symbol;Acc:MGI:2147810]
-1.92656	chr2	155236535	155250277	13743	+	ENSMUSG00000047459	2010012N15Rik,2010320M17Rik,Dncl2a,DNLC2A,km23-1	155236535,155236936;155242731,155242806;155247771,155247938;155249921,155250277	1003	protein_coding	Dynlrb1	dynein light chain roadblock-type 1 [Source:MGI Symbol;Acc:MGI:1914318]
-1.92614	chrX	7722217	7728206	5990	+	ENSMUSG00000039382	C79260,DXImx38e,JM5,Sfc19,Wdrx1	7722217,7722378;7722927,7722981;7723849,7723920;7724024,7724098;7724187,7724291;7725931,7726036;7726198,7726292;7726686,7726765;7726878,7727086;7727170,7727271;7727347,7727492;7727750,7728206	1664	protein_coding	Wdr45	WD repeat domain 45 [Source:MGI Symbol;Acc:MGI:1859606]
-1.92358	chr5	96209493	96266727	57235	+	ENSMUSG00000029486	2410002L03Rik,5830418D04Rik	96209493,96209565;96210081,96210193;96213787,96213910;96223771,96224032;96226285,96226368;96227680,96227751;96231681,96231792;96238839,96239684;96262062,96262143;96264201,96266727	4295	protein_coding	Mrpl1	mitochondrial ribosomal protein L1 [Source:MGI Symbol;Acc:MGI:2137202]
-1.92264	chr17	26676396	26699644	23249	+	ENSMUSG00000015575	Atp6k,M9.2	26676396,26676578;26682678,26682725;26695355,26697951;26699212,26699644	3261	protein_coding	Atp6v0e	ATPase, H+ transporting, lysosomal V0 subunit E [Source:MGI Symbol;Acc:MGI:1328318]
-1.92261	chr5	45520229	45529276	9048	+	ENSMUSG00000015804	1500003D12Rik,Eg1,magicin	45520229,45520484;45522436,45522502;45523422,45523534;45525153,45529276	4560	protein_coding	Med28	mediator complex subunit 28 [Source:MGI Symbol;Acc:MGI:1914249]
-1.9226	chr11	3639785	3648812	9028	-	ENSMUSG00000056579		3639785,3645523;3646557,3647526;3648753,3648812	6769	processed_transcript	Tug1	taurine upregulated gene 1 [Source:MGI Symbol;Acc:MGI:2144114]
1.92222	chr19	6276725	6300096	23372	+	ENSMUSG00000024772	Past1,RME-1	6276725,6277378;6281218,6281315;6294214,6294626;6297533,6297697;6298074,6300096	3353	protein_coding	Ehd1	EH-domain containing 1 [Source:MGI Symbol;Acc:MGI:1341878]
-1.92171	chrX	105079756	105117090	37335	+	ENSMUSG00000031226	2610029G23Rik	105079756,105079843;105079954,105080019;105081371,105081430;105081938,105082078;105082694,105082805;105083016,105085186;105116314,105117090	3415	protein_coding	Pbdc1	polysaccharide biosynthesis domain containing 1 [Source:MGI Symbol;Acc:MGI:1914933]
-1.92067	chr11	95712673	95772353	59681	+	ENSMUSG00000075595	9530033F24Rik	95712673,95712733;95749000,95750147;95752875,95753022;95753362,95753477;95753911,95754055;95763539,95772353	10433	protein_coding	Zfp652	zinc finger protein 652 [Source:MGI Symbol;Acc:MGI:2442221]
1.92064	chr11	97799565	97838764	39200	+	ENSMUSG00000038366	Def-4,SH3P6,Tg(11Col1a1)NG,Tg(Col1a1-lacZ)1Ngma	97799565,97799862;97806825,97806919;97815698,97815782;97824842,97824949;97833546,97833702;97834084,97834187;97836072,97838764	3540	protein_coding	Lasp1	LIM and SH3 protein 1 [Source:MGI Symbol;Acc:MGI:109656]
1.92028	chr10	81273207	81291581	18375	-	ENSMUSG00000034917	ZO-3	81273207,81273389;81273649,81273695;81273803,81274069;81274383,81274483;81274580,81274790;81275174,81275244;81276268,81276363;81277196,81277410;81277819,81278065;81278624,81278732;81279195,81279351;81279505,81279571;81279894,81279955;81280083,81280191;81280406,81280565;81280766,81280869;81281105,81281432;81282938,81283040;81283496,81283605;81283683,81283739;81291048,81291267;81291464,81291581	3142	protein_coding	Tjp3	tight junction protein 3 [Source:MGI Symbol;Acc:MGI:1351650]
1.91914	chr1	172500047	172507380	7334	+	ENSMUSG00000026547	2700094C18Rik,Sm22B	172500047,172500332;172501252,172501314;172505120,172505327;172505761,172505935;172506186,172506288;172506567,172507380	1649	protein_coding	Tagln2	transgelin 2 [Source:MGI Symbol;Acc:MGI:1312985]
-1.91886	chr12	84258331	84258973	643	-	ENSMUSG00000042962		84258331,84258973	643	processed_pseudogene	Gm5436	predicted pseudogene 5436 [Source:MGI Symbol;Acc:MGI:3643291]
1.9183	chr6	88503579	88518905	15327	-	ENSMUSG00000030082	Sec61a	88503579,88505293;88506145,88506221;88506741,88506932;88507172,88507369;88508562,88508722;88512102,88512255;88512496,88512605;88514313,88514444;88515344,88515422;88515504,88515569;88518371,88518438;88518686,88518905	3172	protein_coding	Sec61a1	Sec61 alpha 1 subunit (S. cerevisiae) [Source:MGI Symbol;Acc:MGI:1858417]
-1.91475	chr8	25785288	25803975	18688	+	ENSMUSG00000037296	2810025O06Rik	25785288,25785717;25792157,25792225;25793677,25793792;25801928,25803975	2663	protein_coding	Lsm1	LSM1 homolog, mRNA degradation associated [Source:MGI Symbol;Acc:MGI:1914457]
-1.91412	chr15	74762056	74763620	1565	-	ENSMUSG00000034634	Ly-61,Ly61,Thb	74762056,74762588;74762751,74762849;74763509,74763620	744	protein_coding	Ly6d	lymphocyte antigen 6 complex, locus D [Source:MGI Symbol;Acc:MGI:96881]
-1.91337	chr2	25557847	25562082	4236	+	ENSMUSG00000015092	0610008L11Rik	25557847,25558029;25560151,25560202;25560540,25560700;25560969,25561062;25561851,25562082	722	protein_coding	Edf1	endothelial differentiation-related factor 1 [Source:MGI Symbol;Acc:MGI:1891227]
1.91131	chr10	81486249	81496392	10144	-	ENSMUSG00000020238	3100002P13Rik	81486249,81487605;81487680,81487758;81487847,81487900;81488195,81488358;81488428,81488466;81488549,81488636;81489802,81490120;81490227,81490315;81491170,81491273;81491977,81492057;81492828,81492922;81493063,81493207;81493349,81493539;81496080,81496392	3118	protein_coding	Ncln	nicalin [Source:MGI Symbol;Acc:MGI:1926081]
-1.91049	chr3	66981390	67358396	377007	+	ENSMUSG00000034544	1200013F24Rik,SRrp53	66981390,66981542;66985672,66985806;66985967,66986089;66994517,66994712;66996465,66996590;67082536,67082709;67180829,67180865;67206426,67206477;67290347,67290415;67349909,67350015;67351696,67353722;67355474,67355626;67356221,67358396	5528	protein_coding	Rsrc1	arginine/serine-rich coiled-coil 1 [Source:MGI Symbol;Acc:MGI:1914130]
1.9099	chr2	32414487	32451445	36959	-	ENSMUSG00000026819	1110030N17Rik	32414487,32416322;32416409,32416559;32417092,32417259;32417346,32417453;32417724,32417876;32419048,32419206;32420305,32420416;32420656,32420691;32421303,32421390;32421473,32421599;32423794,32424005;32430529,32431119;32451067,32451445	4120	protein_coding	Slc25a25	solute carrier family 25 (mitochondrial carrier, phosphate carrier), member 25 [Source:MGI Symbol;Acc:MGI:1915913]
-1.90925	chr3	153922357	153944632	22276	-	ENSMUSG00000062908	MCAD	153922357,153923002;153925665,153925913;153929531,153929626;153930217,153930357;153933027,153933135;153936295,153936425;153937703,153937783;153938554,153938654;153938897,153938966;153939070,153939167;153941883,153941970;153944396,153944632	2047	protein_coding	Acadm	acyl-Coenzyme A dehydrogenase, medium chain [Source:MGI Symbol;Acc:MGI:87867]
-1.90922	chr12	55278991	55302998	24008	-	ENSMUSG00000021022	4930511A21Rik,5730412A08Rik,G4-1,G5pr	55278991,55281805;55282914,55282973;55284777,55284914;55287921,55288057;55288439,55288514;55288591,55288646;55289660,55289792;55292504,55292574;55293782,55293879;55297778,55297890;55298411,55298515;55298894,55299021;55302594,55302795;55302915,55302998	4216	protein_coding	Ppp2r3c	protein phosphatase 2, regulatory subunit B'', gamma [Source:MGI Symbol;Acc:MGI:1930009]
-1.90809	chr3	10232180	10232311	132	+	ENSMUSG00000104434		10232180,10232311	132	processed_pseudogene	Gm37421	predicted gene, 37421 [Source:MGI Symbol;Acc:MGI:5610649]
1.90796	chr4	154011731	154021513	9783	+	ENSMUSG00000029028	2900010D03Rik	154011731,154012436;154015656,154016108;154017418,154017534;154018370,154018485;154018930,154019032;154019394,154019483;154019631,154021513	3468	protein_coding	Lrrc47	leucine rich repeat containing 47 [Source:MGI Symbol;Acc:MGI:1920196]
-1.90786	chr11	69323980	69325793	1814	+	ENSMUSG00000049299	BET5,D11Ertd172e,MUM2	69323980,69324256;69324395,69324465;69324824,69324962;69325439,69325793	842	protein_coding	Trappc1	trafficking protein particle complex 1 [Source:MGI Symbol;Acc:MGI:1098727]
-1.90592	chr3	79603788	79628863	25076	-	ENSMUSG00000027809	0610010I20Rik	79603788,79604165;79604905,79605126;79605630,79605812;79609799,79609967;79611912,79612055;79613622,79613762;79615000,79615146;79615924,79616001;79618307,79618425;79618839,79618920;79622738,79622967;79623541,79623678;79628481,79628863	2414	protein_coding	Etfdh	electron transferring flavoprotein, dehydrogenase [Source:MGI Symbol;Acc:MGI:106100]
-1.90576	chr12	51377580	51450101	72522	+	ENSMUSG00000020952	3110021P21Rik,RA410,STXBP1L2	51377580,51377636;51384105,51384175;51387050,51387138;51389282,51389372;51390306,51390428;51392183,51392270;51393821,51393910;51396680,51396735;51397693,51397778;51399999,51400098;51412504,51412643;51414095,51414185;51414850,51414923;51415515,51415596;51415623,51417215;51422907,51423003;51426038,51426108;51427865,51427944;51431488,51431550;51433231,51433306;51439283,51439336;51442531,51442583;514…	3689	protein_coding	Scfd1	Sec1 family domain containing 1 [Source:MGI Symbol;Acc:MGI:1924233]
-1.90563	chr10	112925430	112928995	3566	-	ENSMUSG00000074748	4921506J03Rik,6230409E21Rik,ENSMUSG00000074747	112925430,112928995	3566	protein_coding	Atxn7l3b	ataxin 7-like 3B [Source:MGI Symbol;Acc:MGI:1914971]
-1.9049	chr3	51415148	51476507	61360	+	ENSMUSG00000063273	5730450D16Rik,ASTBDN,mNAT1,Narg1,Tbdn-1,tubedown	51415148,51416376;51436215,51436299;51438339,51438443;51441906,51442063;51442736,51442870;51443798,51443951;51446647,51446766;51448341,51448436;51448553,51448659;51451310,51451382;51455834,51456003;51457298,51457450;51458622,51458750;51459947,51460160;51461084,51461277;51463264,51463372;51465594,51465692;51470086,51470229;51471485,51471582;51472600,51476507	7480	protein_coding	Naa15	N(alpha)-acetyltransferase 15, NatA auxiliary subunit [Source:MGI Symbol;Acc:MGI:1922088]
-1.90422	chr17	65580056	65613555	33500	-	ENSMUSG00000024091	VAP33	65580056,65580847;65582580,65582753;65592291,65592371;65593440,65593543;65594902,65595054;65613220,65613555	1640	protein_coding	Vapa	vesicle-associated membrane protein, associated protein A [Source:MGI Symbol;Acc:MGI:1353561]
1.90359	chr10	127266387	127281950	15564	+	ENSMUSG00000025410	2310042E05Rik,C130077D06Rik,DCTN-50,p50,RBP50	127266387,127266534;127267414,127267482;127274714,127274810;127274994,127275055;127275824,127275922;127276384,127276544;127276702,127276849;127277255,127277320;127277487,127277525;127277695,127277772;127277867,127277938;127278120,127278222;127278317,127278408;127281401,127281950	1784	protein_coding	Dctn2	dynactin 2 [Source:MGI Symbol;Acc:MGI:107733]
1.903	chr2	25222160	25224702	2543	-	ENSMUSG00000036752	4930542G03Rik,Tubb2c	25222160,25223368;25223934,25224044;25224124,25224232;25224534,25224702	1598	protein_coding	Tubb4b	tubulin, beta 4B class IVB [Source:MGI Symbol;Acc:MGI:1915472]
-1.90221	chr16	4939111	4941020	1910	+	ENSMUSG00000022516	1110001K21Rik,5330437I08Rik	4939111,4939293;4939378,4939638;4940196,4941020	1269	protein_coding	Nudt16l1	nudix (nucleoside diphosphate linked moiety X)-type motif 16-like 1 [Source:MGI Symbol;Acc:MGI:1914161]
-1.90159	chrX	162901238	163032508	131271	+	ENSMUSG00000031360	A830031M15Rik,CTPsH	162901238,162901394;162901605,162901914;162903434,162903638;162910009,162910179;162913208,162913308;162921199,162921315;162921450,162921533;162922390,162922470;162927405,162927556;162931627,162931759;162934287,162934375;162936711,162936805;162941647,162941709;162941801,162941844;162969105,162969132;162975183,162975279;162978454,162978529;162996705,162996760;163000062,163000158;163011062,163011206…	3808	protein_coding	Ctps2	cytidine 5'-triphosphate synthase 2 [Source:MGI Symbol;Acc:MGI:1933185]
-1.90146	chrX	38630785	38635087	4303	-	ENSMUSG00000048970	1500002I11Rik,C81205,Cosmc	38630785,38632123;38634978,38635087	1449	protein_coding	C1galt1c1	C1GALT1-specific chaperone 1 [Source:MGI Symbol;Acc:MGI:1913493]
-1.90035	chr14	26638074	26657258	19185	+	ENSMUSG00000021877		26638074,26638486;26646659,26646739;26646914,26647023;26653106,26653177;26653837,26653962;26655896,26657258	2165	protein_coding	Arf4	ADP-ribosylation factor 4 [Source:MGI Symbol;Acc:MGI:99433]
1.89911	chr2	180589245	180595836	6592	+	ENSMUSG00000049401	2010013E17Rik	180589245,180589621;180590987,180591055;180591617,180591695;180592427,180592505;180593104,180593170;180593570,180593718;180594208,180595836	2449	protein_coding	Ogfr	opioid growth factor receptor [Source:MGI Symbol;Acc:MGI:1919325]
-1.89902	chr12	110447120	110583062	135943	+	ENSMUSG00000017843	2610043M05Rik,2700063L20Rik,D12Bwg0916e	110447120,110447385;110447972,110448037;110449530,110450999;110485738,110485952;110522491,110522690;110544075,110544185;110545595,110545687;110545771,110545901;110551062,110551121;110552785,110552893;110554843,110554896;110561298,110561468;110567728,110567855;110568954,110569055;110570696,110571688;110574745,110574861;110578101,110578168;110580401,110583062	7016	protein_coding	Ppp2r5c	protein phosphatase 2, regulatory subunit B', gamma [Source:MGI Symbol;Acc:MGI:1349475]
-1.89882	chr13	90935356	91223968	288613	-	ENSMUSG00000021619	5330424L23Rik,5430428K15Rik,APG10,Apg10l,Apg10p	90935356,90936245;90936587,90936702;90937293,90937390;91022570,91022667;91040850,91040988;91154217,91154312;91208318,91208433;91223939,91223968	1583	protein_coding	Atg10	autophagy related 10 [Source:MGI Symbol;Acc:MGI:1914045]
-1.89859	chr19	7198202	7206316	8115	-	ENSMUSG00000024767		7198202,7199239;7199372,7199566;7199663,7199747;7199943,7200061;7204058,7204156;7204390,7204451;7206097,7206316	1818	protein_coding	Otub1	OTU domain, ubiquitin aldehyde binding 1 [Source:MGI Symbol;Acc:MGI:2147616]
-1.89732	chr4	40682382	40703194	20813	-	ENSMUSG00000028411	2410016G21Rik	40682382,40686713;40688109,40688212;40690969,40691195;40693390,40693449;40694852,40695136;40695377,40695423;40697217,40697353;40702724,40702914;40703137,40703194	5441	protein_coding	Aptx	aprataxin [Source:MGI Symbol;Acc:MGI:1913658]
1.89536	chr19	8929552	8941582	12031	+	ENSMUSG00000071647		8929552,8929952;8930799,8930970;8931044,8931304;8931390,8931503;8933242,8933309;8933423,8933546;8933770,8933940;8934087,8934156;8934242,8934352;8934951,8935046;8936304,8936459;8936619,8936760;8937129,8937280;8937362,8937487;8937563,8937694;8938462,8938529;8939028,8939116;8939188,8939285;8939417,8939504;8940579,8940677;8940903,8941033;8941130,8941582	3322	protein_coding	Eml3	echinoderm microtubule associated protein like 3 [Source:MGI Symbol;Acc:MGI:2387612]
-1.8946	chr9	77754535	77794485	39951	+	ENSMUSG00000032350	D9Wsu168e,GLCL-H,Glclc	77754535,77754959;77775079,77775191;77776126,77776308;77779522,77779635;77781084,77781142;77781234,77781367;77785334,77785408;77785750,77785866;77786711,77786849;77787277,77787389;77787807,77787899;77788188,77788292;77791715,77791796;77791880,77791983;77792053,77792173;77793040,77794485	3423	protein_coding	Gclc	glutamate-cysteine ligase, catalytic subunit [Source:MGI Symbol;Acc:MGI:104990]
1.8933	chr11	72961169	72993044	31876	+	ENSMUSG00000020788	Serca3	72961169,72961471;72970596,72970613;72970848,72970930;72972145,72972249;72972403,72972541;72972822,72972902;72972994,72973079;72975186,72975650;72977138,72977226;72977345,72977447;72978216,72978347;72978680,72978805;72980127,72980345;72980439,72980774;72981728,72981948;72982624,72982826;72983460,72983545;72987974,72988107;72988463,72988580;72988970,72989087;72989475,72989560;72991689,72993044	4607	protein_coding	Atp2a3	ATPase, Ca++ transporting, ubiquitous [Source:MGI Symbol;Acc:MGI:1194503]
1.8928	chr7	29256341	29281912	25572	-	ENSMUSG00000074227	HAI-2	29256341,29256837;29258168,29258206;29258427,29258588;29259399,29259452;29260371,29260430;29263595,29263765;29281512,29281912	1384	protein_coding	Spint2	serine protease inhibitor, Kunitz type 2 [Source:MGI Symbol;Acc:MGI:1338031]
1.89262	chr14	70164218	70177681	13464	-	ENSMUSG00000022090	4732462F18Rik,mystique,SLIM	70164218,70164793;70166090,70166207;70167661,70167839;70167965,70168394;70171220,70171298;70171460,70171611;70171715,70171784;70174337,70174488;70175213,70175307;70176679,70176819;70177609,70177681	2065	protein_coding	Pdlim2	PDZ and LIM domain 2 [Source:MGI Symbol;Acc:MGI:2384850]
1.89179	chr7	5062143	5079938	17796	+	ENSMUSG00000030435		5062143,5062336;5066403,5066538;5067210,5067254;5067544,5067647;5068032,5068183;5068733,5068796;5069444,5069560;5070362,5070500;5074581,5074660;5074735,5074857;5075141,5075239;5075468,5075716;5079182,5079938	2259	protein_coding	U2af2	U2 small nuclear ribonucleoprotein auxiliary factor (U2AF) 2 [Source:MGI Symbol;Acc:MGI:98886]
1.89175	chr16	87698945	87733346	34402	+	ENSMUSG00000025612	6230421P05Rik	87698945,87699056;87715331,87715624;87718807,87720150;87722402,87722608;87729437,87733346	5867	protein_coding	Bach1	BTB and CNC homology 1, basic leucine zipper transcription factor 1 [Source:MGI Symbol;Acc:MGI:894680]
-1.89151	chr17	44078813	44086567	7755	+	ENSMUSG00000023960	D17Abb1e	44078813,44078982;44080647,44081510;44082744,44082920;44085205,44086567	2574	protein_coding	Enpp5	ectonucleotide pyrophosphatase/phosphodiesterase 5 [Source:MGI Symbol;Acc:MGI:1933830]
-1.89132	chr3	102995708	103008459	12752	+	ENSMUSG00000027854	2810005O12Rik,5730470L24Rik	102995708,102995967;102996156,102996261;102997243,102997385;102998490,102998603;103001708,103008459	7375	protein_coding	Sike1	suppressor of IKBKE 1 [Source:MGI Symbol;Acc:MGI:1913891]
-1.89067	chr2	104095801	104115354	19554	+	ENSMUSG00000032679	Cd59,protectin	104095801,104095927;104097725,104097844;104104171,104104249;104110740,104110844;104113975,104115354	1811	protein_coding	Cd59a	CD59a antigen [Source:MGI Symbol;Acc:MGI:109177]
-1.88801	chr18	53245662	53390823	145162	+	ENSMUSG00000024535	2810011K15Rik,5730433I16Rik	53245662,53245852;53327412,53327495;53340130,53340234;53383070,53383164;53384617,53384649;53385178,53385242;53389517,53390823	1880	protein_coding	Snx24	sorting nexing 24 [Source:MGI Symbol;Acc:MGI:1916476]
1.88784	chr5	135994800	136032872	38073	+	ENSMUSG00000004947	2610524D08Rik	135994800,135994966;135995247,135995324;135996290,135996452;136010014,136010356;136012011,136012647;136021755,136021858;136026470,136026607;136028499,136028572;136029064,136029222;136030480,136030641;136031186,136031275;136032260,136032872	2728	protein_coding	Dtx2	deltex 2, E3 ubiquitin ligase [Source:MGI Symbol;Acc:MGI:1921448]
1.88744	chr5	142754789	142817662	62874	-	ENSMUSG00000039477	EG381742,Zfp469	142754789,142755659;142759711,142760071;142762990,142763161;142764769,142764897;142765051,142765187;142765913,142766088;142771305,142772303;142773619,142774045;142775209,142775399;142775829,142775975;142776176,142776381;142776646,142776742;142787134,142788759;142790064,142790189;142815015,142815445;142817272,142817662	6487	protein_coding	Tnrc18	trinucleotide repeat containing 18 [Source:MGI Symbol;Acc:MGI:3648294]
1.88518	chr7	45715457	45720836	5380	+	ENSMUSG00000059070	L18,Rpl18a	45715457,45715842;45716148,45718139;45718157,45718580;45719253,45719339;45719529,45719636;45719920,45720018;45720294,45720487;45720714,45720836	3413	protein_coding	Rpl18	ribosomal protein L18 [Source:MGI Symbol;Acc:MGI:98003]
1.88212	chr8	104601915	104624396	22482	-	ENSMUSG00000031881	KSP-cadherin	104601915,104602228;104614135,104614481;104615134,104615250;104616012,104616119;104616265,104616507;104616933,104617066;104617625,104617866;104617944,104618132;104618207,104618283;104618368,104618595;104618900,104619050;104619229,104619351;104619875,104620071;104621495,104621653;104621965,104622103;104622173,104622328;104623048,104623137;104623381,104623438;104624148,104624396	3321	protein_coding	Cdh16	cadherin 16 [Source:MGI Symbol;Acc:MGI:106671]
1.88134	chr14	70530821	70538323	7503	+	ENSMUSG00000033595		70530821,70531270;70532068,70532139;70532775,70532846;70533177,70533248;70533345,70533416;70534369,70534538;70534681,70534845;70536217,70538323	3180	protein_coding	Lgi3	leucine-rich repeat LGI family, member 3 [Source:MGI Symbol;Acc:MGI:2182619]
-1.88069	chr12	84114366	84143517	29152	+	ENSMUSG00000042523	1700010H15Rik,Dnal1,Dnalc1,E330027P08Rik	84114366,84114399;84121155,84121321;84124475,84124584;84126962,84127017;84131332,84131387;84133852,84133984;84135567,84135693;84136497,84136637;84138354,84143517	5988	protein_coding	Dnal1	dynein, axonemal, light chain 1 [Source:MGI Symbol;Acc:MGI:1921462]
-1.88065	chr3	69721985	69756373	34389	+	ENSMUSG00000027787	C87860	69721985,69722122;69722409,69722466;69724257,69724391;69726361,69726457;69729338,69729418;69730405,69730533;69731565,69731655;69735046,69735124;69735993,69736089;69739920,69740037;69741509,69741654;69743516,69743628;69745213,69745285;69746729,69746835;69748298,69748368;69748772,69756373	9135	protein_coding	Nmd3	NMD3 ribosome export adaptor [Source:MGI Symbol;Acc:MGI:2140103]
-1.88058	chr2	153008890	153015427	6538	-	ENSMUSG00000027472	1110004D19Rik	153008890,153009736;153010258,153010338;153012381,153012455;153014010,153014085;153015234,153015427	1273	protein_coding	Pdrg1	p53 and DNA damage regulated 1 [Source:MGI Symbol;Acc:MGI:1915809]
1.8794	chr8	94172664	94173568	905	+	ENSMUSG00000031762	Mt-2,MT-II	94172664,94172952;94173127,94173192;94173336,94173568	588	protein_coding	Mt2	metallothionein 2 [Source:MGI Symbol;Acc:MGI:97172]
1.87639	chr7	31098725	31115290	16566	-	ENSMUSG00000001249	Hlb320	31098725,31099073;31099215,31099379;31099506,31099648;31099806,31099901;31102478,31102668;31102761,31102926;31103154,31103194;31103301,31103423;31103500,31103629;31108965,31109006;31109091,31109192;31110714,31110773;31110863,31110997;31114678,31114744;31115136,31115290	1965	protein_coding	Hpn	hepsin [Source:MGI Symbol;Acc:MGI:1196620]
-1.8761	chr12	36014557	36042489	27933	-	ENSMUSG00000020577	1100001I23Rik,Tm4sf13	36014557,36015772;36020490,36020603;36021801,36021914;36022753,36022833;36023905,36024072;36042251,36042489	1932	protein_coding	Tspan13	tetraspanin 13 [Source:MGI Symbol;Acc:MGI:1913359]
1.87495	chr11	49244191	49263030	18840	+	ENSMUSG00000020346	Mgat-1	49244191,49244339;49245193,49245617;49247477,49247531;49250512,49250655;49251550,49251674;49260571,49263030	3358	protein_coding	Mgat1	mannoside acetylglucosaminyltransferase 1 [Source:MGI Symbol;Acc:MGI:96973]
1.87376	chr4	132492032	132510501	18470	-	ENSMUSG00000028893		132492032,132493802;132494464,132494608;132496885,132497075;132497372,132497490;132497953,132498103;132498937,132499149;132499245,132499427;132499766,132499963;132502563,132502628;132510064,132510501	3475	protein_coding	Sesn2	sestrin 2 [Source:MGI Symbol;Acc:MGI:2651874]
1.87366	chr1	75236406	75245692	9287	+	ENSMUSG00000026203	2700059H22Rik,Dnajb10,mDj8	75236406,75236948;75237455,75237564;75239280,75239333;75239508,75239630;75240892,75240984;75241171,75241273;75241409,75241479;75243458,75245692	3332	protein_coding	Dnajb2	DnaJ heat shock protein family (Hsp40) member B2 [Source:MGI Symbol;Acc:MGI:1928739]
1.87206	chr7	45522917	45526268	3352	-	ENSMUSG00000040435	Gadd34,Myd116	45522917,45523322;45523739,45526268	2936	protein_coding	Ppp1r15a	protein phosphatase 1, regulatory (inhibitor) subunit 15A [Source:MGI Symbol;Acc:MGI:1927072]
-1.87181	chr15	38661904	38692443	30540	+	ENSMUSG00000022295	1700025B18Rik	38661904,38662083;38672857,38673020;38673897,38673964;38676028,38676113;38677519,38677613;38679320,38679411;38681067,38681165;38682941,38683009;38686804,38686896;38687016,38687109;38689125,38689222;38690533,38690659;38691612,38692443	2097	protein_coding	Atp6v1c1	ATPase, H+ transporting, lysosomal V1 subunit C1 [Source:MGI Symbol;Acc:MGI:1913585]
1.86931	chr17	34031812	34038393	6582	+	ENSMUSG00000039656	H-2RIIBP,Nr2b2,RCoR-1,Rub	34031812,34032223;34032375,34032484;34032827,34033044;34033555,34033711;34034022,34034201;34035654,34035826;34036325,34036454;34036625,34036757;34036861,34036964;34037167,34037272;34037384,34038393	2733	protein_coding	Rxrb	retinoid X receptor beta [Source:MGI Symbol;Acc:MGI:98215]
-1.8677	chr11	119538719	119547753	9035	-	ENSMUSG00000025582	D11Bwg1004e,Np1	119538719,119542694;119543182,119543361;119544592,119544836;119546652,119546859;119547146,119547753	5217	protein_coding	Nptx1	neuronal pentraxin 1 [Source:MGI Symbol;Acc:MGI:107811]
-1.86689	chr4	33245423	33248510	3088	-	ENSMUSG00000040128	5730463C12Rik,B4-2,Prol2,PRR2	33245423,33246507;33247948,33248510	1648	protein_coding	Pnrc1	proline-rich nuclear receptor coactivator 1 [Source:MGI Symbol;Acc:MGI:1917838]
1.86688	chr18	75000477	75003381	2905	+	ENSMUSG00000062328		75000477,75000543;75001191,75001243;75001350,75001390;75001666,75001800;75002024,75002122;75002661,75002852;75003194,75003381	775	protein_coding	Rpl17	ribosomal protein L17 [Source:MGI Symbol;Acc:MGI:2448270]
-1.86566	chr8	111863038	111876750	13713	-	ENSMUSG00000031953	9030409E16Rik,D8Bwg1414e	111863038,111866496;111869588,111869758;111876503,111876750	3878	protein_coding	Tmem170	transmembrane protein 170 [Source:MGI Symbol;Acc:MGI:106426]
1.8654	chr4	152325853	152334071	8219	+	ENSMUSG00000028936	2700038K18Rik	152325853,152325895;152327481,152327585;152330004,152330128;152332280,152334071	2065	protein_coding	Rpl22	ribosomal protein L22 [Source:MGI Symbol;Acc:MGI:99262]
-1.86514	chr8	79680284	79680806	523	-	ENSMUSG00000094594	Tpd52-rs1	79680284,79680806	523	processed_pseudogene	Tpd52-ps	tumor protein D52, pseudogene [Source:MGI Symbol;Acc:MGI:107737]
-1.86498	chr4	91805547	91806555	1009	-	ENSMUSG00000100863		91805547,91806555	1009	processed_pseudogene	Gm12669	predicted gene 12669 [Source:MGI Symbol;Acc:MGI:3651683]
-1.8643	chr3	122245557	122270732	25176	+	ENSMUSG00000028124	Gcmc,Glclr	122245557,122246111;122255545,122255610;122259207,122259291;122261868,122261927;122262600,122262802;122264794,122264908;122266228,122270732	5589	protein_coding	Gclm	glutamate-cysteine ligase, modifier subunit [Source:MGI Symbol;Acc:MGI:104995]
-1.86265	chrMT	3772	3842	71	-	ENSMUSG00000064343	tRNA,tRNA-Gln	3772,3842	71	Mt_tRNA	mt-Tq	mitochondrially encoded tRNA glutamine [Source:MGI Symbol;Acc:MGI:102477]
1.8623	chr14	7817957	7951588	133632	+	ENSMUSG00000025278		7817957,7818443;7867537,7867785;7869780,7869877;7873345,7873492;7881583,7881701;7882207,7882284;7883760,7883922;7884550,7884747;7887537,7887674;7889135,7889261;7890730,7890866;7892080,7892273;7892873,7892986;7893744,7893887;7894134,7894257;7894527,7894687;7896090,7896180;7896386,7896555;7901884,7902001;7904462,7904724;7905378,7905975;7907153,7907326;7908522,7908684;7909609,7909769;7912955,7913122…	9100	protein_coding	Flnb	filamin, beta [Source:MGI Symbol;Acc:MGI:2446089]
-1.86163	chr16	24393350	24992576	599227	+	ENSMUSG00000033306	9430020K16Rik,B130055L10Rik	24393350,24393604;24442781,24442890;24448091,24448248;24456833,24456942;24559592,24559657;24608116,24608317;24661677,24661789;24681746,24681871;24721855,24721991;24722085,24722136;24761593,24762276;24845091,24845217;24889790,24889959;24971831,24972009;24977200,24977320;24979193,24992576	15994	protein_coding	Lpp	LIM domain containing preferred translocation partner in lipoma [Source:MGI Symbol;Acc:MGI:2441849]
1.86122	chr10	127290774	127296288	5515	+	ENSMUSG00000025408	chop,CHOP-10,CHOP10,gadd153	127290774,127290891;127293712,127293759;127295321,127295478;127295723,127296288	890	protein_coding	Ddit3	DNA-damage inducible transcript 3 [Source:MGI Symbol;Acc:MGI:109247]
1.85829	chr17	26098872	26099257	386	-	ENSMUSG00000049124		26098872,26099257	386	protein_coding	Gm8186	predicted gene 8186 [Source:MGI Symbol;Acc:MGI:3643110]
-1.85798	chr4	126262325	126275883	13559	+	ENSMUSG00000028847	1110058K12Rik,Bet3	126262325,126262537;126272678,126272775;126272975,126273074;126273890,126274072;126275142,126275883	1336	protein_coding	Trappc3	trafficking protein particle complex 3 [Source:MGI Symbol;Acc:MGI:1351486]
-1.85733	chr1	160906418	160974978	68561	+	ENSMUSG00000040423	5730557L09Rik,roquin	160906418,160906699;160929964,160930344;160938112,160938232;160939995,160940234;160940819,160940994;160942528,160942728;160946534,160946666;160948307,160948425;160950222,160950334;160950841,160951122;160951615,160951829;160954784,160955151;160955815,160955979;160959401,160959553;160962271,160962484;160963479,160963569;160963708,160963840;160964950,160965120;160965673,160965788;160967647,160974978	11006	protein_coding	Rc3h1	RING CCCH (C3H) domains 1 [Source:MGI Symbol;Acc:MGI:2685397]
1.85665	chr7	45490458	45510406	19949	-	ENSMUSG00000030824	B230337F23Rik,Calnuc,MTEST82	45490458,45493949;45494117,45494213;45494618,45494788;45495053,45495145;45495222,45495314;45495555,45495613;45498400,45498490;45498725,45498910;45499802,45499905;45501583,45501715;45503178,45503285;45509706,45509847;45510323,45510406	4853	protein_coding	Nucb1	nucleobindin 1 [Source:MGI Symbol;Acc:MGI:97388]
1.85531	chr8	94179082	94180327	1246	+	ENSMUSG00000031765	Mt-1,MT-I	94179082,94180327	1246	protein_coding	Mt1	metallothionein 1 [Source:MGI Symbol;Acc:MGI:97171]
1.8549	chr4	152178134	152271855	93722	+	ENSMUSG00000028937	2410041A17Rik,AU014716,Bach	152178134,152178340;152186134,152186385;152199810,152199957;152206764,152206881;152217736,152217892;152223071,152223162;152229775,152229889;152237680,152237766;152253149,152253265;152260846,152261030;152271474,152271855	1860	protein_coding	Acot7	acyl-CoA thioesterase 7 [Source:MGI Symbol;Acc:MGI:1917275]
-1.85456	chr2	101886253	101901646	15394	+	ENSMUSG00000027163	1810029F08Rik	101886253,101886319;101895135,101895260;101897040,101897179;101898868,101898902;101899869,101899972;101900928,101901646	1191	protein_coding	Commd9	COMM domain containing 9 [Source:MGI Symbol;Acc:MGI:1923751]
1.85389	chr10	80855275	80868708	13434	+	ENSMUSG00000035206	3110056O03Rik	80855275,80855388;80857121,80857356;80861346,80861465;80862180,80862362;80862699,80862788;80862955,80863094;80863177,80863319;80863455,80863551;80864038,80864154;80865121,80865202;80865310,80865384;80865455,80865517;80865608,80865707;80866052,80866129;80866500,80868708	3847	protein_coding	Sppl2b	signal peptide peptidase like 2B [Source:MGI Symbol;Acc:MGI:1920468]
-1.85363	chr13	55573732	55597697	23966	+	ENSMUSG00000058569	2400003B06Rik,p24alpha2	55573732,55573857;55592932,55593034;55593169,55593357;55593501,55593601;55594705,55594830;55595468,55595614;55596841,55597697	1649	protein_coding	Tmed9	transmembrane p24 trafficking protein 9 [Source:MGI Symbol;Acc:MGI:1914761]
-1.85323	chr19	41829970	41832583	2614	+	ENSMUSG00000067199		41829970,41832583	2614	protein_coding	Frat1	frequently rearranged in advanced T cell lymphomas [Source:MGI Symbol;Acc:MGI:109450]
1.85144	chr2	180967225	180982526	15302	+	ENSMUSG00000027575		180967225,180967814;180971040,180971114;180971574,180971683;180971984,180972155;180972695,180972795;180973461,180973547;180974060,180974156;180976307,180976363;180977320,180977352;180978412,180978441;180979171,180979227;180979661,180979720;180980398,180980474;180981037,180982526	3036	protein_coding	Arfgap1	ADP-ribosylation factor GTPase activating protein 1 [Source:MGI Symbol;Acc:MGI:2183559]
1.85072	chr4	126743750	126753427	9678	-	ENSMUSG00000028833	neurochondrin-1,neurochondrin-2,norbin	126743750,126745271;126746546,126746688;126747096,126747320;126748478,126748719;126749885,126750853;126751941,126752081;126752971,126753427	3699	protein_coding	Ncdn	neurochondrin [Source:MGI Symbol;Acc:MGI:1347351]
-1.8505	chr2	119034790	119039769	4980	+	ENSMUSG00000027324	4921503C21Rik,BB231107	119034790,119035468;119036918,119037214;119038040,119039769	2706	protein_coding	Rpusd2	RNA pseudouridylate synthase domain containing 2 [Source:MGI Symbol;Acc:MGI:1918066]
1.85017	chr6	124396816	124415067	18252	-	ENSMUSG00000005069	ESTM1,PTS1R,Pxr1	124396816,124398170;124398344,124398501;124398781,124398946;124399248,124399454;124399859,124399929;124400088,124400231;124403116,124403235;124403812,124403907;124404133,124404243;124404630,124404720;124405167,124405272;124413269,124413400;124413569,124413701;124414007,124414042;124414287,124414450;124414767,124414863;124414973,124415067	3282	protein_coding	Pex5	peroxisomal biogenesis factor 5 [Source:MGI Symbol;Acc:MGI:1098808]
1.84977	chr9	21229730	21239361	9632	-	ENSMUSG00000003308	INrf2	21229730,21230868;21231250,21231426;21231697,21231902;21233388,21234073;21237071,21239361	4499	protein_coding	Keap1	kelch-like ECH-associated protein 1 [Source:MGI Symbol;Acc:MGI:1858732]
-1.84692	chr3	105959369	105969760	10392	+	ENSMUSG00000000561	2610003I18Rik,2610312E17Rik,p44/MEP50	105959369,105959698;105959953,105960138;105961617,105961758;105962015,105962064;105964442,105964512;105964623,105964677;105965081,105965152;105965765,105965873;105966357,105966425;105967163,105969760	3682	protein_coding	Wdr77	WD repeat domain 77 [Source:MGI Symbol;Acc:MGI:1917715]
1.84629	chr4	156165290	156197488	32199	-	ENSMUSG00000041936	Agrin,NMF380	156165290,156166653;156166911,156167014;156167282,156167506;156167777,156167809;156168546,156168569;156168733,156168820;156168903,156169095;156169220,156169336;156169546,156169557;156169770,156169881;156170066,156170230;156170315,156170411;156170579,156170713;156170801,156171030;156171402,156171617;156171788,156171980;156172075,156172422;156172562,156172681;156172768,156172882;156173003,156173130…	7799	protein_coding	Agrn	agrin [Source:MGI Symbol;Acc:MGI:87961]
-1.84577	chr18	56955833	56975368	19536	-	ENSMUSG00000024592		56955833,56957921;56958523,56958579;56962401,56962518;56967093,56967189;56973384,56973484;56975310,56975368	2521	protein_coding	C330018D20Rik	RIKEN cDNA C330018D20 gene [Source:MGI Symbol;Acc:MGI:1924672]
-1.84535	chr14	46383520	46390669	7150	-	ENSMUSG00000021835	Bmp-4,Bmp2b,Bmp2b-1,Bmp2b1	46383520,46384712;46385715,46386094;46387156,46387280;46390304,46390669	2064	protein_coding	Bmp4	bone morphogenetic protein 4 [Source:MGI Symbol;Acc:MGI:88180]
1.84388	chr11	68901583	68904534	2952	+	ENSMUSG00000060938	SIG-20	68901583,68901812;68902270,68902442;68903179,68903319;68904365,68904534	714	protein_coding	Rpl26	ribosomal protein L26 [Source:MGI Symbol;Acc:MGI:106022]
1.84296	chr8	70527724	70535328	7605	+	ENSMUSG00000019428	38kDa,Fkbp38	70527724,70527836;70527846,70528035;70529391,70529675;70530940,70531109;70531185,70531273;70531522,70531742;70532577,70532749;70534117,70534194;70534483,70534614;70534867,70535328	1913	protein_coding	Fkbp8	FK506 binding protein 8 [Source:MGI Symbol;Acc:MGI:1341070]
1.84224	chr15	76452996	76477269	24274	-	ENSMUSG00000022557	Erb1p	76452996,76453378;76453463,76453570;76453644,76453728;76453817,76454105;76454178,76454358;76454452,76454584;76454674,76454743;76454818,76454898;76454970,76455131;76455208,76455420;76455496,76455597;76455682,76455799;76455872,76456026;76466772,76466852;76474748,76474921;76477129,76477269	2476	protein_coding	Bop1	block of proliferation 1 [Source:MGI Symbol;Acc:MGI:1334460]
-1.84212	chr12	3247428	3309969	62542	-	ENSMUSG00000020671		3247428,3249870;3252612,3252713;3253269,3253358;3256867,3257005;3264689,3264749;3309292,3309969	3513	protein_coding	Rab10	RAB10, member RAS oncogene family [Source:MGI Symbol;Acc:MGI:105066]
-1.8414	chr13	12259793	12260270	478	-	ENSMUSG00000113036		12259793,12260270	478	processed_pseudogene	AC139941.1
-1.83931	chr19	44548572	44555440	6869	-	ENSMUSG00000025204	2900010I05Rik	44548572,44550220;44550240,44550412;44552698,44552853;44553669,44553768;44554931,44555057;44555317,44555440	2329	protein_coding	Ndufb8	NADH dehydrogenase (ubiquinone) 1 beta subcomplex 8 [Source:MGI Symbol;Acc:MGI:1914514]
-1.83816	chr17	48410014	48417266	7253	+	ENSMUSG00000040771	AI314976	48410014,48410372;48410828,48410904;48411264,48411408;48414226,48414284;48415221,48415333;48416684,48417266	1336	protein_coding	Oard1	O-acyl-ADP-ribose deacylase 1 [Source:MGI Symbol;Acc:MGI:2146818]
1.83735	chr13	34074274	34078007	3734	-	ENSMUSG00000058672		34074274,34075528;34076178,34076288;34076549,34076657;34077873,34078007	1610	protein_coding	Tubb2a	tubulin, beta 2A class IIA [Source:MGI Symbol;Acc:MGI:107861]
-1.83588	chr11	58392769	58393560	792	-	ENSMUSG00000084384		58392769,58393560	792	processed_pseudogene	Gm12251	predicted gene 12251 [Source:MGI Symbol;Acc:MGI:3652216]
-1.83574	chr1	161070713	161086720	16008	+	ENSMUSG00000026708	2610300B10Rik	161070713,161071356;161072879,161072964;161074757,161074930;161078229,161078480;161082908,161086720	4969	protein_coding	Cenpl	centromere protein L [Source:MGI Symbol;Acc:MGI:1917704]
-1.83464	chr3	63976106	64022579	46474	+	ENSMUSG00000027823	Gm9479	63976106,63976310;63980136,63980317;63982411,63982525;63985600,63985697;63987659,63987762;63990155,63990348;63990517,63990682;63993191,63993342;63993800,63993973;63996807,63996912;63998602,63998717;64001513,64001638;64011557,64011672;64014254,64014384;64015425,64015597;64016633,64022579	8105	protein_coding	Gmps	guanine monophosphate synthetase [Source:MGI Symbol;Acc:MGI:2448526]
1.83419	chr10	128035575	128048637	13063	+	ENSMUSG00000061315	LOC380777,skNAC	128035575,128035683;128036489,128036560;128039171,128045086;128046168,128046253;128046729,128046806;128047658,128047804;128047999,128048127;128048245,128048367;128048493,128048637	6805	protein_coding	Naca	nascent polypeptide-associated complex alpha polypeptide [Source:MGI Symbol;Acc:MGI:106095]
1.83396	chr5	115345642	115348981	3340	-	ENSMUSG00000041697	VIaL	115345642,115345926;115348565,115348707;115348839,115348981	571	protein_coding	Cox6a1	cytochrome c oxidase subunit VIa polypeptide 1 [Source:MGI Symbol;Acc:MGI:103099]
1.83395	chr8	70172405	70183681	11277	+	ENSMUSG00000002342		70172405,70172440;70174303,70174406;70176845,70176925;70177241,70177338;70177452,70177608;70178867,70179018;70180539,70180599;70180706,70180849;70180936,70181049;70181149,70181323;70181430,70181526;70181883,70183681	3018	protein_coding	Tmem161a	transmembrane protein 161A [Source:MGI Symbol;Acc:MGI:2384577]
1.83301	chr17	35681567	35704599	23033	-	ENSMUSG00000003534	Cak,CD167a	35681567,35682518;35682624,35682773;35683437,35683671;35684095,35684313;35684995,35685122;35685306,35685550;35686481,35686591;35687145,35687310;35688539,35688690;35688786,35688869;35689667,35689913;35689994,35690180;35691128,35691230;35691447,35691594;35692856,35693084;35693592,35693694;35693788,35693917;35700431,35700610;35702004,35702044;35703924,35704139;35704531,35704599	4095	protein_coding	Ddr1	discoidin domain receptor family, member 1 [Source:MGI Symbol;Acc:MGI:99216]
1.83283	chr7	126370060	126377450	7391	-	ENSMUSG00000030741	2210013K02Rik	126370060,126370413;126370735,126370906;126371178,126371276;126371541,126371606;126371958,126372147;126372412,126372567;126372745,126372890;126373770,126373836;126373922,126374073;126375067,126375203;126376674,126376739;126376837,126377450	2219	protein_coding	Spns1	spinster homolog 1 [Source:MGI Symbol;Acc:MGI:1920908]
-1.83237	chr15	35931976	35938246	6271	-	ENSMUSG00000014313		35931976,35932097;35935285,35935413;35937155,35937645;35938125,35938246	864	protein_coding	Cox6c	cytochrome c oxidase subunit VIc [Source:MGI Symbol;Acc:MGI:104614]
-1.83229	chr8	52196065	52197056	992	-	ENSMUSG00000052825		52196065,52197056	992	processed_pseudogene	Gm9892	predicted gene 9892 [Source:MGI Symbol;Acc:MGI:3701610]
-1.83111	chr14	121248706	121253971	5266	+	ENSMUSG00000085133		121248706,121248977;121249529,121253971	4715	sense_intronic	B930095G15Rik	RIKEN cDNA B930095G15 gene [Source:MGI Symbol;Acc:MGI:2443701]
-1.8311	chr3	57644349	57651715	7367	-	ENSMUSG00000036513	1190017G07Rik,D3Ertd176e,HSPC042	57644349,57646876;57650042,57650215;57650691,57650773;57651422,57651499;57651587,57651715	2992	protein_coding	Commd2	COMM domain containing 2 [Source:MGI Symbol;Acc:MGI:1098806]
-1.82985	chr4	119195306	119201298	5993	+	ENSMUSG00000028643	2410005K17Rik,Ccdc23,Svbp	119195306,119195486;119195496,119195775;119195872,119196021;119198759,119198810;119200897,119201298	1065	protein_coding	Svbp	small vasohibin binding protein [Source:MGI Symbol;Acc:MGI:1916466]
1.8289	chr1	64993951	64994604	654	-	ENSMUSG00000084416	ENSMUSG00000061631,Gm15451	64993951,64994604	654	processed_pseudogene	Rpl10a-ps1	ribosomal protein L10A, pseudogene 1 [Source:MGI Symbol;Acc:MGI:3705885]
-1.82886	chr9	92275602	92297752	22151	+	ENSMUSG00000032372		92275602,92276018;92282112,92282192;92287572,92287804;92289572,92289705;92290639,92290859;92290977,92291138;92295515,92295676;92297172,92297752	1991	protein_coding	Plscr2	phospholipid scramblase 2 [Source:MGI Symbol;Acc:MGI:1270860]
1.82735	chr9	61917280	61946774	29495	-	ENSMUSG00000032254	3110001D19Rik,C87313,CHO1,Knsl5,MKLP-1,MKLP1	61917280,61917679;61918900,61918970;61919612,61919693;61919875,61919957;61921019,61921246;61923905,61924216;61924632,61924811;61924970,61925143;61925530,61925687;61926360,61926518;61927037,61927163;61927348,61927467;61927554,61927633;61929664,61929766;61931801,61931922;61932075,61932187;61935380,61935550;61936663,61936772;61937082,61937218;61937430,61937535;61944203,61944331;61945350,61945419;619…	3398	protein_coding	Kif23	kinesin family member 23 [Source:MGI Symbol;Acc:MGI:1919069]
-1.82597	chr9	79755361	79759878	4518	-	ENSMUSG00000032330	Cox7a3,COX7AL	79755361,79755605;79756277,79756361;79758490,79758579;79759640,79759878	659	protein_coding	Cox7a2	cytochrome c oxidase subunit VIIa 2 [Source:MGI Symbol;Acc:MGI:1316715]
1.82498	chr19	40550257	40588463	38207	-	ENSMUSG00000025007	2810433K04Rik,Pycs	40550257,40551329;40553524,40553619;40554591,40554777;40557419,40557540;40557651,40557846;40562902,40563039;40564836,40565056;40566572,40566665;40568322,40568395;40569033,40569177;40570468,40570592;40573771,40573861;40574211,40574369;40577578,40577682;40577772,40577921;40579862,40580076;40585490,40585605;40586127,40586192;40588310,40588463	3527	protein_coding	Aldh18a1	aldehyde dehydrogenase 18 family, member A1 [Source:MGI Symbol;Acc:MGI:1888908]
1.8236	chr16	32644643	32683493	38851	+	ENSMUSG00000022791	Ack,ACK1,Pyk1	32644643,32645108;32663739,32663919;32665886,32665956;32668221,32668442;32669387,32669539;32669953,32670230;32670792,32670918;32671295,32671441;32671539,32671633;32673156,32673280;32675522,32675716;32677894,32677985;32678669,32678713;32679459,32680807;32680900,32680995;32681152,32681279;32682685,32683493	4579	protein_coding	Tnk2	tyrosine kinase, non-receptor, 2 [Source:MGI Symbol;Acc:MGI:1858308]
1.82343	chr4	118362743	118409273	46531	-	ENSMUSG00000033253		118362743,118363471;118363616,118363684;118364602,118364718;118364840,118365245;118365349,118365471;118365628,118365781;118366102,118366315;118369180,118369254;118369344,118369424;118369618,118369708;118371820,118372019;118372122,118372247;118372330,118372409;118372517,118372784;118372955,118373131;118373204,118373304;118373425,118373555;118373744,118373876;118373959,118374056;118374173,118374339…	10965	protein_coding	Szt2	seizure threshold 2 [Source:MGI Symbol;Acc:MGI:3033336]
-1.823	chrX	72913532	72918411	4880	-	ENSMUSG00000031347	1110034A02Rik,caltractin	72913532,72914293;72914840,72914977;72916265,72916393;72916688,72916856;72917886,72917993;72918314,72918411	1404	protein_coding	Cetn2	centrin 2 [Source:MGI Symbol;Acc:MGI:1347085]
1.8217	chr8	123102350	123105244	2895	+	ENSMUSG00000000740	L13	123102350,123102445;123102653,123102762;123102845,123102986;123103183,123103356;123103898,123103954;123105044,123105244	780	protein_coding	Rpl13	ribosomal protein L13 [Source:MGI Symbol;Acc:MGI:105922]
1.8216	chr5	24452177	24502047	49871	+	ENSMUSG00000023353	Centg3,Crag,MRIP-1	24452177,24452534;24474214,24475182;24476378,24476436;24476633,24476720;24476904,24476989;24477069,24477210;24477739,24477873;24478010,24478137;24479631,24479789;24480123,24480188;24482266,24483184;24483341,24483433;24487789,24487893;24492958,24493126;24496733,24496903;24498070,24498207;24499658,24499812;24499915,24500005;24500123,24500345;24501010,24501265;24501397,24502047	5161	protein_coding	Agap3	ArfGAP with GTPase domain, ankyrin repeat and PH domain 3 [Source:MGI Symbol;Acc:MGI:2183446]
-1.82138	chr2	34849734	34870962	21229	-	ENSMUSG00000026869	1500032A03Rik,S5b	34849734,34852833;34854252,34854392;34856448,34856557;34857638,34857829;34860632,34860774;34863457,34863566;34865527,34865655;34865982,34866095;34866893,34867037;34870750,34870962	4397	protein_coding	Psmd5	proteasome (prosome, macropain) 26S subunit, non-ATPase, 5 [Source:MGI Symbol;Acc:MGI:1914248]
-1.82137	chr17	74299474	74323944	24471	-	ENSMUSG00000024067	2810410M20Rik	74299474,74299824;74307720,74307862;74315902,74315949;74316044,74316116;74316220,74316394;74323761,74323944	974	protein_coding	Dpy30	dpy-30, histone methyltransferase complex regulatory subunit [Source:MGI Symbol;Acc:MGI:1913560]
1.82086	chr7	98885021	99141141	256121	-	ENSMUSG00000035354	9530039D02Rik,Uvragl	98885021,98888592;98906492,98906583;98939891,98939969;98979636,98979801;98988184,98988244;98989535,98989622;98991924,98992008;99004580,99004706;99016569,99016674;99065800,99065882;99088101,99088175;99099312,99099473;99109063,99109097;99118188,99118305;99140834,99141141	5157	protein_coding	Uvrag	UV radiation resistance associated gene [Source:MGI Symbol;Acc:MGI:1925860]
-1.82069	chr6	67266624	67297736	31113	+	ENSMUSG00000036371	1200009K13Rik,9330147J08Rik	67266624,67267409;67271198,67271348;67271887,67272027;67272139,67272228;67272819,67272938;67277761,67277938;67281648,67281821;67283903,67297736	15474	protein_coding	Serbp1	serpine1 mRNA binding protein 1 [Source:MGI Symbol;Acc:MGI:1914120]
1.82033	chr12	69182731	69184083	1353	-	ENSMUSG00000049751	2410038A03Rik,RPL36A	69182731,69184083	1353	protein_coding	Rpl36al	ribosomal protein L36A-like [Source:MGI Symbol;Acc:MGI:1913733]
-1.81994	chr19	5490455	5495201	4747	+	ENSMUSG00000056201	Cof,cofilin,n-cofilin	5490455,5490602;5492497,5492804;5493155,5493231;5493381,5495201	2354	protein_coding	Cfl1	cofilin 1, non-muscle [Source:MGI Symbol;Acc:MGI:101757]
-1.81783	chr11	94653767	94660089	6323	+	ENSMUSG00000024414	D11Moh47	94653767,94653841;94656487,94656618;94656983,94657050;94659609,94660089	756	protein_coding	Mrpl27	mitochondrial ribosomal protein L27 [Source:MGI Symbol;Acc:MGI:2137224]
1.81753	chr7	127233061	127238179	5119	+	ENSMUSG00000045598	2600009K23Rik,C330013F15Rik,ENSMUSG00000054461	127233061,127233517;127235264,127238179	3373	protein_coding	Zfp553	zinc finger protein 553 [Source:MGI Symbol;Acc:MGI:2384725]
1.8162	chr15	98645134	98662889	17756	-	ENSMUSG00000003360	3110082M05Rik,4921506D17Rik	98645134,98646017;98646344,98646518;98647163,98647271;98647474,98647625;98648487,98648729;98649715,98649892;98650144,98650289;98650593,98650818;98650913,98651056;98651244,98651356;98651465,98651598;98651918,98652056;98652473,98652538;98652888,98652981;98656602,98656712;98658230,98658435;98662823,98662889	3187	protein_coding	Ddx23	DEAD (Asp-Glu-Ala-Asp) box polypeptide 23 [Source:MGI Symbol;Acc:MGI:1921601]
-1.81186	chr16	92301286	92313041	11756	+	ENSMUSG00000051989	1190017O12Rik,Fam165b	92301286,92301343;92305288,92305397;92310801,92311424;92312862,92313041	972	protein_coding	Smim11	small integral membrane protein 11 [Source:MGI Symbol;Acc:MGI:1916186]
-1.81138	chr11	102994047	103017168	23122	-	ENSMUSG00000020935	3010024O21Rik,6720485C15Rik	102994047,102995172;102997353,102997440;102999644,102999847;103000150,103000356;103017050,103017168	1744	protein_coding	Dcakd	dephospho-CoA kinase domain containing [Source:MGI Symbol;Acc:MGI:1915337]
1.80998	chr11	78180935	78183584	2650	-	ENSMUSG00000058546	MDA20	78180935,78180997;78181154,78181223;78181417,78181593;78182803,78182986;78183519,78183584	560	protein_coding	Rpl23a	ribosomal protein L23A [Source:MGI Symbol;Acc:MGI:3040672]
-1.80974	chr5	105415775	105490074	74300	+	ENSMUSG00000070639	2210408K08Rik,R75581	105415775,105415912;105468797,105468851;105476186,105476284;105479767,105481928;105485803,105490074	6726	protein_coding	Lrrc8b	leucine rich repeat containing 8 family, member B [Source:MGI Symbol;Acc:MGI:2141353]
1.80864	chr9	21907491	21918192	10702	-	ENSMUSG00000019066	C130057E11Rik	21907491,21910671;21914645,21914769;21914863,21914981;21915705,21916066;21918022,21918192	3958	protein_coding	Rab3d	RAB3D, member RAS oncogene family [Source:MGI Symbol;Acc:MGI:97844]
1.8073	chr9	108572311	108578739	6429	-	ENSMUSG00000066357		108572311,108573413;108573489,108573607;108573694,108573810;108573905,108574000;108574101,108576582;108578494,108578739	4163	protein_coding	Wdr6	WD repeat domain 6 [Source:MGI Symbol;Acc:MGI:1930140]
-1.80712	chr9	4309833	4331732	21900	+	ENSMUSG00000025893	2200003A07Rik,Bklhd3	4309833,4309934;4313702,4313806;4316827,4317071;4329849,4331732	2336	protein_coding	Kbtbd3	kelch repeat and BTB (POZ) domain containing 3 [Source:MGI Symbol;Acc:MGI:1916399]
1.807	chr2	30982279	31023586	41308	+	ENSMUSG00000026854	1700055M05Rik,Vdu2	30982279,30982398;30996042,30996147;30998773,30998868;31000057,31000110;31002556,31002618;31002916,31003047;31004404,31004500;31004932,31005001;31006384,31006497;31006995,31007592;31007779,31007857;31010166,31010613;31010979,31011122;31011381,31011496;31011623,31011795;31012307,31012401;31016288,31016321;31016493,31016538;31017129,31017309;31017385,31017511;31017682,31017851;31017933,31018014;310…	5692	protein_coding	Usp20	ubiquitin specific peptidase 20 [Source:MGI Symbol;Acc:MGI:1921520]
-1.80613	chr2	155390656	155473806	83151	-	ENSMUSG00000038369	AIB3,ASC-2,ASC2,NRC,PRIP,RAP250	155390656,155391220;155395720,155395871;155399655,155399691;155402672,155402740;155405475,155408450;155411525,155411646;155414812,155415928;155418878,155419024;155420277,155421869;155422811,155422939;155432816,155432938;155433933,155434088;155437860,155438139;155440688,155440785;155449283,155449351;155473640,155473806	7800	protein_coding	Ncoa6	nuclear receptor coactivator 6 [Source:MGI Symbol;Acc:MGI:1929915]
-1.80544	chr1	134415378	134433351	17974	+	ENSMUSG00000026457	2810031L11Rik	134415378,134415989;134422921,134423155;134423958,134424074;134424751,134424922;134425909,134426095;134428082,134428269;134431057,134431250;134431530,134433351	3527	protein_coding	Adipor1	adiponectin receptor 1 [Source:MGI Symbol;Acc:MGI:1919924]
-1.80365	chr19	3282901	3292837	9937	+	ENSMUSG00000024829		3282901,3283171;3284760,3284817;3285310,3285395;3286875,3287038;3287703,3287755;3288984,3289087;3290977,3291201;3292436,3292837	1363	protein_coding	Mrpl21	mitochondrial ribosomal protein L21 [Source:MGI Symbol;Acc:MGI:2660674]
-1.80352	chr5	21785283	21803787	18505	+	ENSMUSG00000028932		21785283,21785517;21786650,21786884;21795108,21795145;21795763,21795844;21796533,21796632;21799423,21799554;21799936,21800008;21800544,21800639;21801208,21801372;21802526,21802613;21803070,21803272;21803366,21803462;21803547,21803787	1785	protein_coding	Psmc2	proteasome (prosome, macropain) 26S subunit, ATPase 2 [Source:MGI Symbol;Acc:MGI:109555]
-1.80052	chr3	152714100	152789026	74927	+	ENSMUSG00000039047	3000001O05Rik	152714100,152714227;152717062,152717115;152722485,152722576;152738186,152738321;152740129,152740240;152740753,152740893;152742489,152742585;152744445,152744562;152744714,152744824;152747601,152747773;152766439,152766523;152785396,152789026	4878	protein_coding	Pigk	phosphatidylinositol glycan anchor biosynthesis, class K [Source:MGI Symbol;Acc:MGI:1913863]
1.80028	chr19	6953714	6969759	16046	-	ENSMUSG00000024960		6953714,6954299;6954381,6954467;6954705,6954762;6954841,6954930;6955024,6955100;6955207,6955357;6955714,6955906;6956023,6956058;6956147,6956300;6957627,6957718;6957898,6958002;6958086,6958185;6958796,6958957;6959051,6959205;6959788,6959912;6960133,6960217;6960292,6960388;6961875,6962083;6962693,6962879;6962962,6963046;6963214,6963454;6964373,6964519;6964597,6964763;6965297,6965397;6965509,6965584…	4201	protein_coding	Plcb3	phospholipase C, beta 3 [Source:MGI Symbol;Acc:MGI:104778]
-1.80003	chr15	44428111	44437685	9575	+	ENSMUSG00000022338	1810057B09Rik	44428111,44428242;44429560,44429636;44432438,44432508;44433899,44433973;44435612,44437685	2429	protein_coding	Eny2	enhancer of yellow 2 homolog (Drosophila) [Source:MGI Symbol;Acc:MGI:1919286]
-1.7993	chr15	36595661	36608973	13313	-	ENSMUSG00000022283	Pabp1,Pabpl1	36595661,36596099;36596563,36596655;36596964,36597094;36597457,36597541;36597973,36598127;36598202,36598312;36598952,36599042;36599205,36599477;36600593,36600688;36600870,36601007;36601315,36601409;36602846,36602985;36605442,36605557;36605744,36605937;36608314,36608973	2817	protein_coding	Pabpc1	poly(A) binding protein, cytoplasmic 1 [Source:MGI Symbol;Acc:MGI:1349722]
1.79808	chr17	35089291	35102987	13697	+	ENSMUSG00000007036	Bat5,D17H6S82E,NG26	35089291,35089456;35090369,35090425;35091022,35091088;35091571,35091657;35094251,35094336;35096304,35096377;35096482,35096604;35098694,35098808;35098899,35099000;35100335,35100398;35100639,35100688;35100962,35101085;35101242,35101346;35101542,35101605;35101828,35101884;35101970,35102032;35102146,35102222;35102298,35102396;35102475,35102521;35102670,35102987	1945	protein_coding	Abhd16a	abhydrolase domain containing 16A [Source:MGI Symbol;Acc:MGI:99476]
1.79624	chr8	105305609	105310760	5152	+	ENSMUSG00000014791	CED-12	105305609,105305829;105305967,105306007;105306115,105306187;105306378,105306428;105306596,105306765;105306854,105306953;105307039,105307190;105307288,105307366;105307463,105307513;105307595,105307717;105307802,105307933;105308034,105308135;105308232,105308340;105308449,105308585;105308672,105308835;105308922,105309034;105309114,105309218;105309325,105309407;105309493,105309579;105309665,105310760	3189	protein_coding	Elmo3	engulfment and cell motility 3 [Source:MGI Symbol;Acc:MGI:2679007]
-1.7949	chr3	89259358	89267077	7720	+	ENSMUSG00000042737	1110001H19Rik	89259358,89259591;89266363,89266606;89266729,89267077	827	protein_coding	Dpm3	dolichyl-phosphate mannosyltransferase polypeptide 3 [Source:MGI Symbol;Acc:MGI:1915813]
-1.79444	chr1	59100590	59120382	19793	-	ENSMUSG00000038079	Als2cr4,LOC381259	59100590,59101198;59105546,59105667;59106544,59106634;59107454,59107527;59108038,59108229;59108675,59108798;59109039,59109196;59109988,59110105;59114081,59114218;59115873,59115929;59116842,59116904;59117331,59117341;59117975,59118006;59119703,59119806;59119952,59120094;59120318,59120382	2101	protein_coding	Tmem237	transmembrane protein 237 [Source:MGI Symbol;Acc:MGI:2138365]
-1.79272	chr1	37890477	37898535	8059	+	ENSMUSG00000026087	2310001L22Rik,MRP-L28,Rpml28	37890477,37890584;37892943,37893023;37893935,37894015;37895330,37895410;37897688,37897834;37898061,37898535	973	protein_coding	Mrpl30	mitochondrial ribosomal protein L30 [Source:MGI Symbol;Acc:MGI:1333820]
1.79238	chr4	46604390	46650209	45820	-	ENSMUSG00000039813	A630005A06Rik,LOC381605,PARIS-1,PARIS1	46604390,46605968;46606383,46606504;46606970,46607155;46608983,46609103;46613948,46614424;46615027,46615208;46616254,46616364;46620447,46620821;46628341,46628537;46629876,46630009;46632580,46633689;46637589,46637736;46646117,46646258;46649669,46650209	5425	protein_coding	Tbc1d2	TBC1 domain family, member 2 [Source:MGI Symbol;Acc:MGI:2652885]
-1.79212	chr12	31484829	31499616	14788	-	ENSMUSG00000020659	c-Cbl-like,Hakai	31484829,31488314;31490468,31490541;31491512,31491595;31492079,31492179;31494582,31494749;31499523,31499616	4007	protein_coding	Cbll1	Casitas B-lineage lymphoma-like 1 [Source:MGI Symbol;Acc:MGI:2144842]
1.79151	chr3	98313170	98339990	26821	-	ENSMUSG00000053398	3-PGDH,3PGDH,A10,PGAD,PGD,PGDH,SERA	98313170,98313457;98314168,98314405;98315065,98315195;98316406,98316538;98319620,98319772;98320646,98320794;98321213,98321345;98328047,98328145;98328289,98328343;98333235,98333300;98334507,98334658;98339695,98339990	1893	protein_coding	Phgdh	3-phosphoglycerate dehydrogenase [Source:MGI Symbol;Acc:MGI:1355330]
1.79144	chr7	145253923	145284011	30089	-	ENSMUSG00000048677	D830047E22Rik	145253923,145254698;145255451,145255533;145255880,145255961;145256514,145256596;145256730,145256811;145257172,145257245;145257796,145257867;145258515,145258614;145260089,145260138;145260872,145261000;145261933,145261992;145262148,145262267;145266558,145266644;145266778,145266859;145267303,145267403;145268068,145268132;145268860,145268925;145269734,145269833;145272280,145272355;145273862,145273968…	2993	protein_coding	Tpcn2	two pore segment channel 2 [Source:MGI Symbol;Acc:MGI:2385297]
-1.79117	chr11	51985497	52000762	15266	-	ENSMUSG00000020390	E2-14k,HR6B,Rad6b	51985497,51986810;51988612,51988700;51991394,51991483;51995374,51995399;51997818,51997898;52000293,52000484;52000677,52000762	1878	protein_coding	Ube2b	ubiquitin-conjugating enzyme E2B [Source:MGI Symbol;Acc:MGI:102944]
-1.79068	chr12	110858565	110858894	330	-	ENSMUSG00000091498	Brp44l-ps	110858565,110858894	330	processed_pseudogene	Mpc1-ps	mitochondrial pyruvate carrier 1, pseudogene [Source:MGI Symbol;Acc:MGI:3781628]
1.79061	chr8	122481698	122551329	69632	-	ENSMUSG00000014444	Fam38a,Piezo1	122481698,122482231;122482310,122482526;122482649,122482728;122482869,122482991;122483057,122483229;122483319,122483411;122483486,122483674;122484729,122484876;122484962,122485120;122485257,122485471;122485590,122485737;122485824,122485956;122486307,122486619;122486755,122486943;122487010,122487268;122487475,122487681;122487838,122487944;122488075,122488247;122488334,122488390;122488461,122488554…	8219	protein_coding	Piezo1	piezo-type mechanosensitive ion channel component 1 [Source:MGI Symbol;Acc:MGI:3603204]
1.79009	chr4	117153827	117156243	2417	-	ENSMUSG00000047675		117153827,117153987;117154299,117154428;117154638,117154813;117155008,117155107;117155571,117155677;117156058,117156243	860	protein_coding	Rps8	ribosomal protein S8 [Source:MGI Symbol;Acc:MGI:98166]
-1.78822	chr4	40270591	40279421	8831	-	ENSMUSG00000071014	LOC230075	40270591,40270847;40272810,40272854;40277653,40277745;40279158,40279421	659	protein_coding	Ndufb6	NADH dehydrogenase (ubiquinone) 1 beta subcomplex, 6 [Source:MGI Symbol;Acc:MGI:2684983]
1.78607	chr4	122859047	122886056	27010	-	ENSMUSG00000028656		122859047,122860217;122861934,122862077;122862405,122862487;122862623,122862746;122862901,122863085;122864581,122864758;122865170,122865275;122867485,122867570;122867653,122867796;122869694,122869771;122871397,122871497;122872332,122872456;122885814,122886056	2768	protein_coding	Cap1	CAP, adenylate cyclase-associated protein 1 (yeast) [Source:MGI Symbol;Acc:MGI:88262]
-1.78543	chrX	139800828	139811386	10559	+	ENSMUSG00000047230		139800828,139801010;139808526,139811386	3044	protein_coding	Cldn2	claudin 2 [Source:MGI Symbol;Acc:MGI:1276110]
-1.78447	chr17	33629090	33631779	2690	+	ENSMUSG00000073423	0610030H11Rik	33629090,33629216;33629622,33629698;33629797,33630079;33630367,33630474;33630576,33630681;33631129,33631463;33631542,33631779	1274	protein_coding	Zfp414	zinc finger protein 414 [Source:MGI Symbol;Acc:MGI:1915641]
1.78414	chr17	34969190	34972156	2967	-	ENSMUSG00000091971	Hsp70-3,Hsp70.3	34969190,34972156	2967	protein_coding	Hspa1a	heat shock protein 1A [Source:MGI Symbol;Acc:MGI:96244]
-1.78294	chr17	12942890	12960747	17858	-	ENSMUSG00000023832	Tcp-1x,Tcp1-rs1	12942890,12944032;12944400,12944510;12946261,12946415;12947357,12947479;12948514,12948657;12952252,12952369;12956219,12956400;12959995,12960371;12960609,12960747	2492	protein_coding	Acat2	acetyl-Coenzyme A acetyltransferase 2 [Source:MGI Symbol;Acc:MGI:87871]
-1.78232	chr11	5703983	5707687	3705	-	ENSMUSG00000020477	3110030K20Rik,Rpms24	5703983,5704732;5707298,5707409;5707487,5707555;5707624,5707687	995	protein_coding	Mrps24	mitochondrial ribosomal protein S24 [Source:MGI Symbol;Acc:MGI:1928142]
1.78181	chrX	85701937	85776819	74883	-	ENSMUSG00000025059	D930012N15Rik,Gyk	85701937,85704396;85706238,85706324;85711051,85711131;85712342,85712485;85712599,85712719;85713274,85713358;85714342,85714438;85715665,85715743;85730202,85730282;85730883,85730925;85736833,85736900;85737314,85737349;85739222,85739239;85740295,85740361;85741067,85741176;85743714,85743851;85746225,85746301;85749612,85749695;85754332,85754409;85760575,85760681;85761334,85761407;85776426,85776819	4529	protein_coding	Gk	glycerol kinase [Source:MGI Symbol;Acc:MGI:106594]
-1.78167	chr13	24831679	24842153	10475	+	ENSMUSG00000035958	D13Ertd656e,Ttrap	24831679,24831929;24832010,24832907;24836016,24836186;24836855,24836946;24838147,24838265;24840388,24840558;24841087,24842153	2769	protein_coding	Tdp2	tyrosyl-DNA phosphodiesterase 2 [Source:MGI Symbol;Acc:MGI:1860486]
-1.78151	chr9	108692143	108750436	58294	+	ENSMUSG00000032601	1110061A24Rik,RII(alpha)	108692143,108692712;108714273,108714308;108716863,108716915;108719203,108719286;108728174,108728280;108733110,108733263;108740435,108740536;108740688,108740762;108744230,108744295;108745482,108745623;108746861,108750436	4965	protein_coding	Prkar2a	protein kinase, cAMP dependent regulatory, type II alpha [Source:MGI Symbol;Acc:MGI:108025]
1.78145	chr9	108049242	108052801	3560	+	ENSMUSG00000070284		108049242,108049645;108049761,108049841;108049929,108049977;108050115,108050257;108050451,108050609;108050694,108050772;108050849,108050976;108051060,108051242;108051326,108052801	2702	protein_coding	Gmppb	GDP-mannose pyrophosphorylase B [Source:MGI Symbol;Acc:MGI:2660880]
1.78087	chr7	19779718	19796809	17092	-	ENSMUSG00000040525	2310076I21Rik,2310079L19Rik,Cbl3	19779718,19779796;19780773,19780847;19780970,19781076;19784803,19784880;19785238,19785399;19786183,19786314;19788969,19789056;19790400,19790537;19792108,19792229;19792509,19792665;19792809,19792955;19796433,19796809	1662	protein_coding	Cblc	Casitas B-lineage lymphoma c [Source:MGI Symbol;Acc:MGI:1931457]
-1.77959	chr9	44336339	44344228	7890	-	ENSMUSG00000032126	PBGD,Ups,Uros1	44336339,44336845;44336926,44337012;44337118,44337171;44337356,44337475;44337652,44337690;44337915,44338028;44339478,44339553;44339648,44339725;44340688,44340765;44341076,44341131;44341215,44341264;44341626,44341698;44342018,44342071;44342221,44342381;44344010,44344228	1766	protein_coding	Hmbs	hydroxymethylbilane synthase [Source:MGI Symbol;Acc:MGI:96112]
1.77936	chr6	113077365	113153435	76071	+	ENSMUSG00000034269	2900045N06Rik	113077365,113077712;113104935,113105121;113109885,113109990;113110317,113110525;113110866,113110924;113111358,113111536;113114844,113115086;113115528,113115676;113116005,113116122;113116780,113116889;113117368,113117617;113118258,113118344;113119416,113119673;113120841,113121161;113121568,113121810;113128412,113128541;113137953,113138200;113143613,113144083;113147440,113147738;113149555,113149688…	6812	protein_coding	Setd5	SET domain containing 5 [Source:MGI Symbol;Acc:MGI:1920145]
-1.77871	chr13	56073619	56135631	62013	-	ENSMUSG00000015937	H2AF12M,macroH2A1,MACROH2A1.2,mH2a1	56073619,56074392;56083120,56083294;56084196,56084285;56088252,56088342;56089758,56089857;56096124,56096234;56104302,56104499;56104889,56104995;56128277,56128481;56135346,56135631	2137	protein_coding	H2afy	H2A histone family, member Y [Source:MGI Symbol;Acc:MGI:1349392]
1.77817	chr19	46304737	46312090	7354	+	ENSMUSG00000025225	p52	46304737,46304820;46305695,46306024;46306283,46306364;46306486,46306526;46306771,46306869;46306942,46307093;46307364,46307470;46307560,46307718;46307956,46308060;46308173,46308258;46308345,46308483;46308629,46308754;46308865,46309074;46309155,46309296;46309655,46309769;46309843,46310056;46310208,46310377;46310497,46310599;46310724,46310875;46311009,46311078;46311282,46311454;46311581,46311692;463…	3289	protein_coding	Nfkb2	nuclear factor of kappa light polypeptide gene enhancer in B cells 2, p49/p100 [Source:MGI Symbol;Acc:MGI:1099800]
1.778	chr19	5689131	5702862	13732	+	ENSMUSG00000004054	2610017K16Rik,Mlk3	5689131,5689266;5689477,5689512;5689689,5690988;5695161,5695341;5695497,5695645;5695732,5695907;5696007,5696250;5696684,5696797;5697344,5697479;5697558,5697649;5700590,5700970;5702007,5702862	3801	protein_coding	Map3k11	mitogen-activated protein kinase kinase kinase 11 [Source:MGI Symbol;Acc:MGI:1346880]
1.77734	chr16	5013906	5049910	36005	-	ENSMUSG00000022536	2810419J22Rik,3930401K13Rik,Npac	5013906,5015602;5018400,5018524;5018840,5019019;5019287,5019449;5020267,5020368;5021338,5021448;5026508,5026607;5029334,5029407;5029503,5029553;5030185,5030241;5031887,5031973;5036236,5036475;5036919,5037057;5047734,5047813;5048750,5048786;5049806,5049910	3348	protein_coding	Glyr1	glyoxylate reductase 1 homolog (Arabidopsis) [Source:MGI Symbol;Acc:MGI:1921272]
1.77694	chr19	42170567	42194590	24024	+	ENSMUSG00000018820	2210011N02Rik,9530077C24Rik,protrudin	42170567,42170785;42171546,42171743;42177389,42177459;42179289,42179490;42181502,42181597;42182659,42182771;42183428,42183564;42184118,42184189;42185620,42185640;42185805,42185949;42189197,42189243;42189522,42189603;42190383,42194590	5611	protein_coding	Zfyve27	zinc finger, FYVE domain containing 27 [Source:MGI Symbol;Acc:MGI:1919602]
-1.77669	chr7	28305516	28312072	6557	-	ENSMUSG00000003438	2810403L02Rik,TIM50L	28305516,28306030;28306423,28306529;28306822,28306978;28307553,28307651;28307745,28307849;28308148,28308267;28308354,28308412;28310079,28310100;28310296,28310327;28310869,28311019;28311925,28312072	1515	protein_coding	Timm50	translocase of inner mitochondrial membrane 50 [Source:MGI Symbol;Acc:MGI:1913775]
-1.77627	chr15	55534094	55557748	23655	-	ENSMUSG00000022370	1110002D09Rik	55534094,55534337;55539030,55539151;55540123,55540209;55543324,55543384;55548142,55548235;55555320,55555443;55557258,55557748	1223	protein_coding	Mrpl13	mitochondrial ribosomal protein L13 [Source:MGI Symbol;Acc:MGI:2137218]
-1.77512	chr9	57910979	57929968	18990	+	ENSMUSG00000055720	2300004C15Rik	57910979,57911171;57912638,57912850;57914554,57914673;57919309,57919391;57920039,57920123;57920504,57920561;57921627,57921760;57921976,57922025;57922451,57922618;57923155,57923277;57929713,57929968	1483	protein_coding	Ubl7	ubiquitin-like 7 (bone marrow stromal cell-derived) [Source:MGI Symbol;Acc:MGI:1916709]
1.77506	chr7	24902912	24926594	23683	+	ENSMUSG00000040940	Lbcl2,Lsc	24902912,24903128;24904407,24904497;24907716,24907757;24907854,24907934;24908311,24908424;24912057,24912155;24912310,24912352;24912555,24912801;24913140,24913169;24913399,24913498;24913620,24913716;24916018,24916053;24916801,24916941;24917895,24918000;24918520,24918531;24919184,24919351;24919631,24919776;24921871,24922017;24922325,24922407;24922541,24922666;24922807,24922921;24923010,24923110;249…	3613	protein_coding	Arhgef1	Rho guanine nucleotide exchange factor (GEF) 1 [Source:MGI Symbol;Acc:MGI:1353510]
1.77434	chr8	84841850	84846934	5085	-	ENSMUSG00000003814	Calregulin,CRT	84841850,84842844;84842944,84843036;84844065,84844208;84844378,84844491;84844574,84844783;84844871,84844965;84845862,84846065;84846250,84846351;84846708,84846934	2184	protein_coding	Calr	calreticulin [Source:MGI Symbol;Acc:MGI:88252]
-1.77395	chr16	91647506	91679221	31716	+	ENSMUSG00000022961	2900011L12Rik	91647506,91647984;91651630,91651796;91654611,91660580;91662101,91662261;91662492,91664033;91664198,91664344;91664634,91664822;91664920,91665708;91670464,91670574;91671349,91671465;91675401,91675548;91677405,91677476;91677589,91677704;91678101,91679221	11129	protein_coding	Son	Son DNA binding protein [Source:MGI Symbol;Acc:MGI:98353]
1.77384	chr12	80692591	80724214	31624	+	ENSMUSG00000066438	3830431G21Rik	80692591,80693027;80705544,80705637;80706005,80706094;80706353,80706429;80707172,80707263;80708182,80708234;80717221,80717315;80718913,80719006;80720584,80720762;80721213,80721345;80721449,80721593;80721946,80722095;80722319,80724214	3535	protein_coding	Plekhd1	pleckstrin homology domain containing, family D (with coiled-coil domains) member 1 [Source:MGI Symbol;Acc:MGI:3036228]
1.7734	chr5	148327410	148399904	72495	-	ENSMUSG00000041313	4831426K01Rik,Atrc-1,Atrc1,Cat1,mCAT-1,Rec-1,Rev-1	148327410,148332543;148333890,148333998;148334492,148334658;148335377,148335594;148337107,148337209;148340536,148340675;148341933,148342155;148342738,148342856;148345803,148345959;148348153,148348311;148352066,148352449;148365162,148365251;148399729,148399904	7179	protein_coding	Slc7a1	solute carrier family 7 (cationic amino acid transporter, y+ system), member 1 [Source:MGI Symbol;Acc:MGI:88117]
1.77268	chr1	194619825	194816869	197045	+	ENSMUSG00000026640	2810428A13Rik,OCT,PlexA2,Plxn2	194619825,194620397;194643686,194644947;194649456,194649638;194712184,194712318;194746130,194746230;194749312,194749435;194751376,194751529;194752053,194752149;194754320,194754434;194762399,194762599;194764482,194764578;194767371,194767561;194780513,194780664;194786567,194786684;194788779,194788915;194789721,194789888;194790111,194790204;194793729,194793968;194794373,194794516;194794823,194795057…	11040	protein_coding	Plxna2	plexin A2 [Source:MGI Symbol;Acc:MGI:107684]
1.77235	chr15	76001093	76014336	13244	-	ENSMUSG00000046761		76001093,76004749;76004941,76005065;76005135,76005299;76006101,76006562;76009374,76009498;76014244,76014336	4627	protein_coding	Fam83h	family with sequence similarity 83, member H [Source:MGI Symbol;Acc:MGI:2145900]
-1.77019	chr6	138140316	138156755	16440	+	ENSMUSG00000008540	1500002K10Rik	138140316,138140652;138141370,138141882;138147659,138147815;138150768,138150862;138153496,138153603;138156132,138156755	1834	protein_coding	Mgst1	microsomal glutathione S-transferase 1 [Source:MGI Symbol;Acc:MGI:1913850]
-1.76915	chr17	53479234	53507671	28438	+	ENSMUSG00000017831	2410015H04Rik	53479234,53479608;53483821,53484075;53497527,53497678;53498388,53498510;53500376,53500469;53506314,53507671	2357	protein_coding	Rab5a	RAB5A, member RAS oncogene family [Source:MGI Symbol;Acc:MGI:105926]
1.76914	chr2	25372321	25378213	5893	+	ENSMUSG00000026955	2010317E24Rik,6030458L21Rik,ang	25372321,25372998;25373416,25373517;25374952,25375064;25375685,25375831;25375968,25378213	3286	protein_coding	Sapcd2	suppressor APC domain containing 2 [Source:MGI Symbol;Acc:MGI:1919330]
1.76902	chr6	47877204	47908485	31282	+	ENSMUSG00000025821	HUB1	47877204,47877836;47880000,47880419;47890066,47890192;47890604,47890723;47892855,47892974;47897815,47897928;47898894,47899007;47904561,47908485	5573	protein_coding	Zfp282	zinc finger protein 282 [Source:MGI Symbol;Acc:MGI:2141413]
-1.76823	chr8	84246238	84249719	3482	-	ENSMUSG00000019362		84246238,84246693;84249474,84249529;84249616,84249719	616	protein_coding	D8Ertd738e	DNA segment, Chr 8, ERATO Doi 738, expressed [Source:MGI Symbol;Acc:MGI:1289231]
1.76665	chr17	26414829	26446349	31521	+	ENSMUSG00000034413	C230078M08Rik,EG240055,Neur2	26414829,26414995;26431787,26432332;26438667,26439359;26441078,26441203;26441551,26446349	6331	protein_coding	Neurl1b	neuralized E3 ubiquitin protein ligase 1B [Source:MGI Symbol;Acc:MGI:3643092]
-1.76494	chr17	57043711	57059863	16153	-	ENSMUSG00000046329	2310067G05Rik,SCaMC-3	57043711,57045663;57047186,57047336;57052682,57052849;57053241,57053348;57053547,57053699;57053784,57053942;57055274,57055385;57056582,57056669;57058108,57058234;57059521,57059863	3362	protein_coding	Slc25a23	solute carrier family 25 (mitochondrial carrier; phosphate carrier), member 23 [Source:MGI Symbol;Acc:MGI:1914222]
-1.7642	chr17	23673596	23675227	1632	+	ENSMUSG00000023904		23673596,23674068;23674535,23674675;23674884,23675227	958	protein_coding	Hcfc1r1	host cell factor C1 regulator 1 (XPO1-dependent) [Source:MGI Symbol;Acc:MGI:2663619]
-1.76337	chr11	120618372	120625014	6643	-	ENSMUSG00000025138		120618372,120619049;120620163,120620269;120620424,120620504;120620647,120620883;120620957,120621055;120621981,120622053;120622141,120622211;120623990,120624065;120624490,120624594;120624673,120624810;120624877,120625014	1803	protein_coding	Sirt7	sirtuin 7 [Source:MGI Symbol;Acc:MGI:2385849]
-1.76321	chr7	120102353	120120992	18640	+	ENSMUSG00000030917	8430420C20Rik	120102353,120102515;120102915,120102956;120104630,120104829;120115386,120115554;120116220,120116358;120120174,120120992	1532	protein_coding	Tmem159	transmembrane protein 159 [Source:MGI Symbol;Acc:MGI:1925752]
-1.76197	chr1	169969409	169972396	2988	+	ENSMUSG00000097503		169969409,169969575;169970450,169970802;169971782,169972396	1135	antisense_RNA	3110045C21Rik	RIKEN cDNA 3110045C21 gene [Source:MGI Symbol;Acc:MGI:1914553]
1.76133	chr11	5713417	5762376	48960	-	ENSMUSG00000049680	2010005J08Rik	5713417,5718263;5722802,5722840;5723111,5723161;5726348,5726425;5726831,5726857;5732065,5732311;5741097,5741150;5761849,5762376	5871	protein_coding	Urgcp	upregulator of cell proliferation [Source:MGI Symbol;Acc:MGI:1919296]
1.76128	chr5	121204481	121209241	4761	+	ENSMUSG00000029614	Taxreb107	121204481,121204552;121205406,121205663;121205754,121205855;121206667,121206810;121207147,121207195;121208391,121208575;121208782,121209241	1270	protein_coding	Rpl6	ribosomal protein L6 [Source:MGI Symbol;Acc:MGI:108057]
-1.76043	chr6	29768480	29912310	143831	+	ENSMUSG00000029772	4631427C17Rik	29768480,29768906;29801859,29802194;29853760,29854139;29859379,29859779;29861348,29861412;29863140,29863251;29870568,29870711;29871186,29871286;29878529,29878631;29880549,29880643;29883623,29883729;29886118,29886234;29890681,29890744;29891201,29891289;29894819,29894889;29896322,29896416;29903189,29903287;29906508,29906576;29906681,29906759;29908347,29908467;29909040,29912310	6346	protein_coding	Ahcyl2	S-adenosylhomocysteine hydrolase-like 2 [Source:MGI Symbol;Acc:MGI:1921590]
1.75982	chr18	34758906	34773760	14855	+	ENSMUSG00000034300	2810012G03Rik	34758906,34759144;34759556,34759597;34762495,34762724;34763073,34763130;34768168,34768952;34770598,34773760	4517	protein_coding	Fam53c	family with sequence similarity 53, member C [Source:MGI Symbol;Acc:MGI:1913556]
-1.7594	chr17	56717762	56724248	6487	+	ENSMUSG00000002379	2010012C24Rik,B14.7	56717762,56717942;56721035,56721127;56721319,56721441;56721985,56724248	2661	protein_coding	Ndufa11	NADH dehydrogenase (ubiquinone) 1 alpha subcomplex 11 [Source:MGI Symbol;Acc:MGI:1917125]
-1.75883	chr18	36403679	36454495	50817	-	ENSMUSG00000024346	2700086I23Rik	36403679,36404460;36432306,36432390;36451080,36451246;36454453,36454495	1077	protein_coding	Pfdn1	prefoldin 1 [Source:MGI Symbol;Acc:MGI:1914449]
-1.75848	chr4	94942040	94979100	37061	-	ENSMUSG00000062627	C130067A03Rik,C530050H10Rik	94942040,94947123;94948102,94948159;94948329,94948434;94950926,94951058;94952174,94952362;94952863,94952937;94953498,94953548;94953872,94953926;94957050,94957138;94958913,94958990;94960328,94960431;94961703,94961833;94965129,94965871;94967870,94967968;94968980,94969058;94970512,94970535;94970624,94970701;94972918,94972988;94975217,94975292;94979004,94979100	7420	protein_coding	Mysm1	myb-like, SWIRM and MPN domains 1 [Source:MGI Symbol;Acc:MGI:2444584]
-1.75836	chr6	113046225	113068273	22049	+	ENSMUSG00000030264	Gtrosa26as	113046225,113046390;113047415,113047704;113049339,113049416;113055639,113056115;113059955,113060085;113063101,113063170;113065544,113065659;113066756,113066866;113067268,113067391;113067674,113068273	2163	protein_coding	Thumpd3	THUMP domain containing 3 [Source:MGI Symbol;Acc:MGI:1277973]
-1.7583	chr19	5088538	5092879	4342	+	ENSMUSG00000024875	5330422J23Rik,54TM,Yif1p	5088538,5088748;5089419,5089630;5089772,5089876;5090004,5090082;5091368,5091425;5091541,5091696;5092129,5092222;5092302,5092879	1493	protein_coding	Yif1a	Yip1 interacting factor homolog A (S. cerevisiae) [Source:MGI Symbol;Acc:MGI:1915340]
1.75639	chr5	147077050	147111597	34548	+	ENSMUSG00000029642	1110003G10Rik,16kDa,mRPA16,Rpo1-3	147077050,147077693;147078535,147079086;147101229,147101303;147110648,147111597	2221	protein_coding	Polr1d	polymerase (RNA) I polypeptide D [Source:MGI Symbol;Acc:MGI:108403]
1.75589	chr1	172148118	172196389	48272	+	ENSMUSG00000026554	D1Dau35e,D1Ucla4,H326,Wdr42a	172148118,172149321;172165848,172165918;172172329,172172981;172173943,172174083;172175483,172175577;172179907,172180017;172186296,172186368;172186855,172186912;172187353,172187460;172188939,172189069;172192518,172192637;172193785,172193901;172194556,172196389	4716	protein_coding	Dcaf8	DDB1 and CUL4 associated factor 8 [Source:MGI Symbol;Acc:MGI:91860]
1.75568	chr11	48806404	48817353	10950	-	ENSMUSG00000040365	RINCK	48806404,48807846;48808125,48808252;48808465,48808487;48809050,48809280;48812300,48812395;48815843,48817353	3432	protein_coding	Trim41	tripartite motif-containing 41 [Source:MGI Symbol;Acc:MGI:2384814]
-1.75559	chr10	128567523	128589652	22130	-	ENSMUSG00000018166	Erbb-3,Erbb3r,HER3	128567523,128569894;128570054,128570354;128570936,128571007;128571170,128571358;128571446,128571543;128571645,128571791;128572129,128572204;128572434,128572589;128572759,128572944;128573175,128573273;128573412,128573531;128574339,128574474;128575982,128576035;128576861,128577015;128577204,128577294;128578100,128578232;128578394,128578599;128579002,128579092;128579496,128579569;128581764,128581884…	6016	protein_coding	Erbb3	erb-b2 receptor tyrosine kinase 3 [Source:MGI Symbol;Acc:MGI:95411]
-1.75499	chr7	28739641	28741820	2180	-	ENSMUSG00000045948	Rpms12,rps12	28739641,28740239;28741487,28741820	933	protein_coding	Mrps12	mitochondrial ribosomal protein S12 [Source:MGI Symbol;Acc:MGI:1346333]
-1.75451	chr1	44106546	44118808	12263	-	ENSMUSG00000026047	1810049A15Rik,5730416C13Rik,EP58,Kdel1	44106546,44107104;44107765,44107872;44109994,44110083;44110735,44110944;44112645,44112882;44113003,44113175;44114441,44114518;44114694,44114899;44117038,44117243;44118318,44118808	2359	protein_coding	Kdelc1	KDEL (Lys-Asp-Glu-Leu) containing 1 [Source:MGI Symbol;Acc:MGI:1919300]
1.75366	chr5	145128769	145140238	11470	-	ENSMUSG00000029623	HASPP28,PAP1	145128769,145130375;145131365,145131516;145132859,145132980;145135065,145135172;145136902,145136993;145139967,145140238	2353	protein_coding	Pdap1	PDGFA associated protein 1 [Source:MGI Symbol;Acc:MGI:2448536]
1.7531	chr14	25842156	25886804	44649	+	ENSMUSG00000021866	A830099O17Rik,Anx11	25842156,25842295;25868864,25868926;25870069,25870181;25872512,25872898;25873944,25874031;25874210,25874304;25874671,25874784;25876661,25876751;25877109,25877188;25877351,25877407;25879084,25879507;25882916,25883011;25883927,25883985;25884142,25884264;25886011,25886804	2724	protein_coding	Anxa11	annexin A11 [Source:MGI Symbol;Acc:MGI:108481]
1.75224	chr7	4137049	4148177	11129	+	ENSMUSG00000035545		4137049,4137155;4138696,4138788;4139419,4139590;4139936,4140452;4141023,4141133;4142032,4142284;4142497,4142638;4142834,4143037;4143419,4143697;4143788,4143928;4144053,4144338;4144712,4144813;4144895,4144963;4145055,4145184;4145266,4148177	5518	protein_coding	Leng8	leukocyte receptor cluster (LRC) member 8 [Source:MGI Symbol;Acc:MGI:2142195]
-1.75179	chrX	162760402	162779092	18691	+	ENSMUSG00000031353		162760402,162760707;162761575,162761719;162768852,162768997;162769764,162769937;162771053,162771168;162772205,162772365;162773196,162773322;162773441,162773518;162774553,162774629;162775736,162775895;162777772,162777882;162778348,162779092	2346	protein_coding	Rbbp7	retinoblastoma binding protein 7, chromatin remodeling factor [Source:MGI Symbol;Acc:MGI:1194910]
-1.75146	chr2	61711694	61800376	88683	+	ENSMUSG00000026914	2610312C03Rik,3200001M20Rik,Pad1,POH1	61711694,61711873;61720444,61720571;61722710,61722761;61760636,61760707;61760975,61761094;61763837,61763907;61764849,61764999;61776673,61776780;61783833,61783907;61785434,61785559;61797395,61797457;61799982,61800376	1541	protein_coding	Psmd14	proteasome (prosome, macropain) 26S subunit, non-ATPase, 14 [Source:MGI Symbol;Acc:MGI:1913284]
-1.75115	chr9	121710329	121712921	2593	+	ENSMUSG00000032526	1110020I04Rik,Deb1	121710329,121710471;121710639,121712921	2426	protein_coding	Ss18l2	SS18, nBAF chromatin remodeling complex subunit like 2 [Source:MGI Symbol;Acc:MGI:1349474]
-1.75081	chr6	17636983	17666972	29990	+	ENSMUSG00000015733	1110053K06Rik,Cappa2	17636983,17637160;17648520,17648583;17650003,17650054;17654106,17654169;17656238,17656444;17657173,17657252;17660749,17660827;17662098,17662169;17665051,17665113;17665295,17666972	2537	protein_coding	Capza2	capping protein (actin filament) muscle Z-line, alpha 2 [Source:MGI Symbol;Acc:MGI:106222]
1.75049	chr2	30823097	30830333	7237	-	ENSMUSG00000039483	2510004M11Rik	30823097,30824504;30824641,30824727;30825452,30825560;30825655,30825761;30826923,30827098;30828074,30830333	4147	protein_coding	Asb6	ankyrin repeat and SOCS box-containing 6 [Source:MGI Symbol;Acc:MGI:1919573]
1.75045	chr17	20945311	20965916	20606	+	ENSMUSG00000007564	6330556D22Rik,PP2A,PR65	20945311,20945583;20951343,20951433;20954615,20954715;20955788,20956020;20956705,20956852;20956957,20957112;20958720,20958834;20958940,20959010;20959389,20959523;20960466,20960639;20960953,20961013;20961585,20961739;20962574,20962716;20965239,20965330;20965455,20965916	2410	protein_coding	Ppp2r1a	protein phosphatase 2, regulatory subunit A, alpha [Source:MGI Symbol;Acc:MGI:1926334]
1.75012	chr16	51362452	51363832	1381	-	ENSMUSG00000081453		51362452,51363832	1381	processed_pseudogene	Gm6767	predicted gene 6767 [Source:MGI Symbol;Acc:MGI:3645053]
-1.74961	chr1	178319130	178322693	3564	+	ENSMUSG00000026500	2310005N03Rik,Fam36a	178319130,178319208;178321745,178321859;178321942,178322005;178322481,178322693	471	protein_coding	Cox20	COX20 Cox2 chaperone [Source:MGI Symbol;Acc:MGI:1913609]
-1.7495	chr12	116047724	116063360	15637	+	ENSMUSG00000042063		116047724,116047866;116054722,116054953;116058905,116063360	4831	protein_coding	Zfp386	zinc finger protein 386 (Kruppel-like) [Source:MGI Symbol;Acc:MGI:1930708]
1.74936	chr9	64185770	64253631	67862	-	ENSMUSG00000004936	Mek1,Prkmk1	64185770,64186798;64187291,64187336;64187677,64187738;64191267,64191331;64191453,64191654;64193702,64193826;64204431,64204482;64205111,64205188;64212584,64212730;64214399,64214609;64253213,64253631	2436	protein_coding	Map2k1	mitogen-activated protein kinase kinase 1 [Source:MGI Symbol;Acc:MGI:1346866]
1.7493	chr2	27009926	27021089	11164	+	ENSMUSG00000015488	5930434B04Rik,mFwe	27009926,27010105;27010593,27010642;27014093,27014165;27015484,27017424;27018373,27018480;27018888,27021089	4554	protein_coding	Cacfd1	calcium channel flower domain containing 1 [Source:MGI Symbol;Acc:MGI:1924317]
-1.7477	chr1	134346097	134361979	15883	-	ENSMUSG00000042305	1300007B12Rik	134346097,134348194;134350083,134350238;134352355,134352435;134354661,134354841;134355560,134355716;134360757,134360924;134361534,134361623;134361762,134361979	3149	protein_coding	Tmem183a	transmembrane protein 183A [Source:MGI Symbol;Acc:MGI:1914729]
-1.74765	chr19	46531109	46573085	41977	-	ENSMUSG00000025035		46531109,46531386;46542352,46542537;46543482,46543532;46551573,46551689;46558238,46558381;46573040,46573085	822	protein_coding	Arl3	ADP-ribosylation factor-like 3 [Source:MGI Symbol;Acc:MGI:1929699]
-1.74726	chr1	162570515	162599084	28570	+	ENSMUSG00000026696	D1Ertd147e	162570515,162570780;162570828,162571060;162571226,162571383;162574298,162574416;162577872,162577918;162581819,162581869;162588196,162588296;162589465,162589544;162592626,162592677;162594546,162595365;162597049,162599084	3963	protein_coding	Vamp4	vesicle-associated membrane protein 4 [Source:MGI Symbol;Acc:MGI:1858730]
1.74696	chr11	100347327	100356128	8802	-	ENSMUSG00000006930	HAP-1	100347327,100349619;100351210,100351301;100351418,100351552;100351843,100351905;100352185,100352315;100353544,100353610;100353688,100353787;100353957,100354135;100354246,100354362;100354672,100354748;100355690,100356128	3693	protein_coding	Hap1	huntingtin-associated protein 1 [Source:MGI Symbol;Acc:MGI:1261831]
-1.74538	chr6	35252654	35263496	10843	+	ENSMUSG00000073155		35252654,35252782;35252956,35253045;35260410,35260463;35261159,35263496	2611	lincRNA	1810058I24Rik	RIKEN cDNA 1810058I24 gene [Source:MGI Symbol;Acc:MGI:1914955]
-1.74536	chr5	108106366	108132620	26255	-	ENSMUSG00000063406	3110020O18Rik,4432412D15Rik	108106366,108106982;108117661,108119408;108121627,108126084;108129467,108129552;108129722,108130115;108132236,108132620	7688	protein_coding	Tmed5	transmembrane p24 trafficking protein 5 [Source:MGI Symbol;Acc:MGI:1921586]
1.74413	chr4	135968224	135972626	4403	-	ENSMUSG00000028670	LysoII	135968224,135969067;135969144,135969317;135969428,135969529;135969601,135969674;135969803,135969873;135969959,135970006;135970454,135970519;135970608,135970639;135970860,135970965;135971859,135971929;135972518,135972626	1697	protein_coding	Lypla2	lysophospholipase 2 [Source:MGI Symbol;Acc:MGI:1347000]
1.74407	chr15	4727175	4815456	88282	+	ENSMUSG00000022181		4727175,4727317;4731625,4731802;4733663,4733819;4735124,4735268;4739759,4739900;4755241,4755379;4759801,4760001;4763342,4763582;4781840,4781962;4789479,4789645;4790967,4791192;4792685,4792856;4793130,4793241;4796905,4797037;4798252,4798452;4803623,4804045;4808221,4808532;4814721,4815456	3951	protein_coding	C6	complement component 6 [Source:MGI Symbol;Acc:MGI:88233]
1.74386	chr19	5849702	5875274	25573	-	ENSMUSG00000024816	1200004M23Rik,2310035N23Rik,4931429L16Rik	5849702,5852742;5856585,5856789;5862251,5862394;5863224,5863347;5865069,5865293;5869437,5869603;5869736,5869794;5870011,5870112;5873169,5873336;5874710,5874794;5875091,5875274	4504	protein_coding	Frmd8	FERM domain containing 8 [Source:MGI Symbol;Acc:MGI:1914707]
1.74366	chr18	33794892	33795986	1095	+	ENSMUSG00000087590	2410004N09Rik,Epb4.1l4aos	33794892,33795124;33795383,33795445;33795853,33795986	430	lincRNA	Epb41l4aos	erythrocyte membrane protein band 4.1 like 4a, opposite strand [Source:MGI Symbol;Acc:MGI:1916999]
-1.74097	chr16	22053510	22053933	424	+	ENSMUSG00000068487		22053510,22053933	424	processed_pseudogene	Gm4943	predicted pseudogene 4943 [Source:MGI Symbol;Acc:MGI:3645174]
-1.74083	chr16	91925214	91931687	6474	-	ENSMUSG00000022956	D12Wsu28e	91925214,91925391;91925541,91925627;91926459,91926571;91926853,91926982;91928899,91929009;91930354,91930404;91931520,91931687	838	protein_coding	Atp5o	ATP synthase, H+ transporting, mitochondrial F1 complex, O subunit [Source:MGI Symbol;Acc:MGI:106341]
1.74061	chr19	3896050	3907133	11084	-	ENSMUSG00000001750	ATP6a3,Atp6i,OC-116,TIRC7	3896050,3896192;3896270,3896447;3896604,3896721;3896795,3896902;3897038,3897169;3897468,3897681;3897758,3897876;3898548,3898638;3898718,3898875;3898980,3899119;3901891,3902035;3902344,3902556;3902631,3902724;3902882,3902964;3903046,3903172;3903340,3903428;3903509,3903729;3904217,3904295;3904585,3904705;3905075,3905230;3906524,3906991;3907019,3907133	3312	protein_coding	Tcirg1	T cell, immune regulator 1, ATPase, H+ transporting, lysosomal V0 protein A3 [Source:MGI Symbol;Acc:MGI:1350931]
-1.74056	chr10	81621785	81627797	6013	-	ENSMUSG00000034748	2810449N18Rik	81621785,81622679;81622749,81622872;81623992,81624072;81624147,81624242;81625057,81625116;81625716,81625898;81626490,81626617;81626892,81627320;81627472,81627797	2322	protein_coding	Sirt6	sirtuin 6 [Source:MGI Symbol;Acc:MGI:1354161]
-1.73941	chrX	103697414	103821983	124570	-	ENSMUSG00000033965	MCT8,XPCT	103697414,103699967;103701492,103701720;103706252,103706395;103707755,103708205;103712159,103712303;103821355,103821983	4152	protein_coding	Slc16a2	solute carrier family 16 (monocarboxylic acid transporters), member 2 [Source:MGI Symbol;Acc:MGI:1203732]
-1.73854	chr13	14608184	14613165	4982	-	ENSMUSG00000015672	0610033O15Rik	14608184,14610740;14611423,14611604;14612892,14613165	3013	protein_coding	Mrpl32	mitochondrial ribosomal protein L32 [Source:MGI Symbol;Acc:MGI:2137226]
-1.73751	chr4	134537892	134552166	14275	-	ENSMUSG00000050989	1110019I12Rik,Sepn1	134537892,134539789;134540634,134540735;134540823,134540935;134542337,134542442;134542713,134542901;134543050,134543131;134544585,134544722;134545189,134545313;134545481,134545690;134547951,134548084;134551417,134551534;134551937,134552166	3445	protein_coding	Selenon	selenoprotein N [Source:MGI Symbol;Acc:MGI:2151208]
-1.73746	chr13	52835119	52929681	94563	-	ENSMUSG00000021460	W91705	52835119,52835551;52838086,52838133;52839558,52839608;52840877,52841064;52887241,52887297;52889103,52889195;52895927,52897132;52898650,52898736;52907045,52909315;52910210,52913061;52919001,52919088;52919199,52919266;52929455,52929681	7669	protein_coding	Auh	AU RNA binding protein/enoyl-coenzyme A hydratase [Source:MGI Symbol;Acc:MGI:1338011]
-1.7371	chr16	84827866	84835625	7760	-	ENSMUSG00000022890		84827866,84827995;84828425,84828549;84831329,84831507;84833820,84833874;84833994,84834239;84834809,84834983;84835421,84835625	1115	protein_coding	Atp5j	ATP synthase, H+ transporting, mitochondrial F0 complex, subunit F [Source:MGI Symbol;Acc:MGI:107777]
-1.73581	chr19	7668287	7668793	507	+	ENSMUSG00000024761		7668287,7668793	507	processed_pseudogene	Gm16437	predicted pseudogene 16437 [Source:MGI Symbol;Acc:MGI:3644508]
1.73549	chr17	31844248	31855792	11545	-	ENSMUSG00000024042	Msk,Snf1lk	31844248,31846643;31847033,31847261;31847895,31848176;31848632,31848848;31848959,31849081;31849519,31849674;31849928,31850151;31850726,31850849;31850941,31851065;31851235,31851396;31851533,31851596;31854208,31854324;31854894,31855064;31855672,31855792	4511	protein_coding	Sik1	salt inducible kinase 1 [Source:MGI Symbol;Acc:MGI:104754]
1.7353	chr6	113471427	113483140	11714	+	ENSMUSG00000030281	1110025H02Rik,IL17-RL,Il17rl	113471427,113471787;113472071,113472092;113472231,113472383;113472627,113472689;113472778,113472887;113474161,113474272;113476426,113476538;113476735,113476794;113478864,113478918;113478989,113479170;113479251,113479301;113480130,113480175;113480306,113480427;113480758,113480817;113481184,113481235;113482283,113482378;113482497,113483140	2302	protein_coding	Il17rc	interleukin 17 receptor C [Source:MGI Symbol;Acc:MGI:2159336]
1.73439	chr14	30595354	30626210	30857	-	ENSMUSG00000021948	D14Ertd420e,Pkcd,PKCdelta,PKC[d]	30595354,30596025;30598407,30598628;30598718,30598846;30599318,30599506;30599610,30599748;30601169,30601231;30601760,30601851;30602033,30602206;30602314,30602414;30602659,30602827;30604107,30604207;30605440,30605569;30605816,30605901;30607163,30607194;30607288,30607450;30607608,30607822;30609102,30609301;30610188,30610310;30625980,30626210	3231	protein_coding	Prkcd	protein kinase C, delta [Source:MGI Symbol;Acc:MGI:97598]
-1.73357	chr8	105524465	105566047	41583	-	ENSMUSG00000013160	Ac39,Atp6d,P39,Vma6	105524465,105525064;105525157,105525234;105525323,105525499;105525624,105525701;105529174,105529253;105530815,105530993;105539321,105539492;105565783,105566047	1629	protein_coding	Atp6v0d1	ATPase, H+ transporting, lysosomal V0 subunit D1 [Source:MGI Symbol;Acc:MGI:1201778]
1.73321	chr2	118772769	118778165	5397	+	ENSMUSG00000046804	1810007E14Rik	118772769,118772803;118774645,118774697;118775781,118775788;118777715,118778165	547	protein_coding	Phgr1	proline/histidine/glycine-rich 1 [Source:MGI Symbol;Acc:MGI:1858382]
-1.73225	chr17	72918305	72941942	23638	+	ENSMUSG00000024063	1810009F10Rik,6720416L16Rik	72918305,72918578;72921188,72921290;72939256,72941942	3064	protein_coding	Lbh	limb-bud and heart [Source:MGI Symbol;Acc:MGI:1925139]
1.73217	chr11	60728398	60732951	4554	+	ENSMUSG00000018599	LOC237781,Smcr7	60728398,60728567;60730283,60730435;60730630,60730792;60730916,60732951	2522	protein_coding	Mief2	mitochondrial elongation factor 2 [Source:MGI Symbol;Acc:MGI:2144199]
1.73193	chr10	128933818	128958282	24465	+	ENSMUSG00000025348	alpha7,[a]7	128933818,128934194;128939040,128939167;128939268,128939347;128940682,128940937;128941445,128941576;128941822,128941941;128942808,128943015;128943118,128943311;128943553,128943641;128943751,128943878;128944005,128944100;128944241,128944302;128944404,128944573;128945405,128945554;128946287,128946402;128946799,128946991;128948817,128948897;128948983,128949062;128949161,128949235;128949374,128949476…	4145	protein_coding	Itga7	integrin alpha 7 [Source:MGI Symbol;Acc:MGI:102700]
-1.73083	chr4	41135743	41193380	57638	+	ENSMUSG00000036241	1200003M11Rik,Cdc34b,Ubc3b	41135743,41136246;41174041,41174127;41183245,41183342;41189152,41189286;41190605,41193380	3600	protein_coding	Ube2r2	ubiquitin-conjugating enzyme E2R 2 [Source:MGI Symbol;Acc:MGI:1914865]
1.72894	chr16	17508688	17526333	17646	+	ENSMUSG00000022761	1200003E21Rik,TCFL2	17508688,17509218;17509626,17509688;17512066,17512122;17515808,17515887;17515974,17516082;17517456,17517539;17518517,17518574;17519387,17519526;17520436,17520637;17520891,17521046;17521445,17521555;17522157,17522249;17522381,17522476;17522558,17522723;17522968,17523137;17523277,17523433;17524096,17524222;17524308,17524471;17525239,17525344;17525423,17525503;17525677,17526333	3408	protein_coding	Lztr1	leucine-zipper-like transcriptional regulator, 1 [Source:MGI Symbol;Acc:MGI:1914113]
-1.72858	chr15	36997031	37007402	10372	-	ENSMUSG00000062397	3110006P09Rik,C77232	36997031,37000923;37001839,37001946;37003686,37003822;37007128,37007402	4413	protein_coding	Zfp706	zinc finger protein 706 [Source:MGI Symbol;Acc:MGI:1915286]
-1.72818	chr15	39112865	39146856	33992	+	ENSMUSG00000022300	LOC223499,Wdsof1	39112865,39113051;39118711,39118910;39119345,39119452;39123213,39123302;39124329,39124484;39127890,39127967;39130216,39130298;39138084,39138248;39143623,39143758;39145091,39145254;39146673,39146856	1551	protein_coding	Dcaf13	DDB1 and CUL4 associated factor 13 [Source:MGI Symbol;Acc:MGI:2684929]
1.72771	chr4	43381979	43427088	45110	+	ENSMUSG00000035969		43381979,43382199;43406435,43406680;43414628,43416718;43421605,43422249;43422441,43422626;43422719,43422859;43423675,43423751;43423920,43424094;43424184,43424289;43424898,43424944;43425297,43426128;43426228,43427088	5628	protein_coding	Rusc2	RUN and SH3 domain containing 2 [Source:MGI Symbol;Acc:MGI:2140371]
-1.72656	chr3	107278858	107284082	5225	+	ENSMUSG00000087260	1110003H18Rik,Hbxip	107278858,107279113;107279870,107279931;107281909,107282026;107283635,107284082	884	protein_coding	Lamtor5	late endosomal/lysosomal adaptor, MAPK and MTOR activator 5 [Source:MGI Symbol;Acc:MGI:1915826]
-1.72586	chr2	36116079	36136773	20695	-	ENSMUSG00000026889	2010004P11Rik	36116079,36117974;36120813,36120898;36122852,36122938;36127125,36127251;36134135,36134263;36136482,36136773	2617	protein_coding	Rbm18	RNA binding motif protein 18 [Source:MGI Symbol;Acc:MGI:1915139]
1.72554	chr1	51469488	51478425	8938	-	ENSMUSG00000026107	4930434H03Rik,4930442A21Rik,4930488J04Rik,4933440J18Rik,5830411E10Rik,Nbp1,Obfc2a,Ssb2	51469488,51471411;51472329,51472380;51473006,51473081;51474534,51474605;51477478,51478425	3072	protein_coding	Nabp1	nucleic acid binding protein 1 [Source:MGI Symbol;Acc:MGI:1923258]
1.72493	chr4	137468769	137570630	101862	+	ENSMUSG00000028763	Pcn,per,perlecan,Plc	137468769,137468924;137501059,137501194;137502276,137502320;137507801,137507910;137508010,137508068;137508304,137508464;137510542,137510670;137510907,137511161;137511246,137511365;137511842,137511973;137512103,137512247;137512339,137512490;137512630,137512776;137514611,137514774;137515294,137515473;137515558,137515754;137515860,137516007;137516776,137516903;137517201,137517287;137517365,137517423…	14217	protein_coding	Hspg2	perlecan (heparan sulfate proteoglycan 2) [Source:MGI Symbol;Acc:MGI:96257]
1.72331	chr10	59949669	59951834	2166	-	ENSMUSG00000020108	5830413E08Rik,Dig2,REDD1,Rtp801	59949669,59951029;59951317,59951572;59951697,59951834	1755	protein_coding	Ddit4	DNA-damage-inducible transcript 4 [Source:MGI Symbol;Acc:MGI:1921997]
1.72322	chr8	120668222	120674207	5986	+	ENSMUSG00000031818	Cox4,Cox4a,COXIV	120668222,120668375;120669309,120669382;120672725,120672892;120673221,120673352;120673971,120674207	765	protein_coding	Cox4i1	cytochrome c oxidase subunit 4I1 [Source:MGI Symbol;Acc:MGI:88473]
1.72105	chr7	80325292	80341005	15714	-	ENSMUSG00000030533		80325292,80325877;80326013,80326168;80326309,80326426;80327583,80327698;80327918,80328031;80328453,80328519;80328693,80328820;80329022,80329162;80329506,80329647;80330338,80330432;80331553,80331853;80332977,80333148;80334020,80334190;80334695,80334863;80336306,80336473;80336925,80337017;80338841,80339016;80339314,80339350;80339551,80339712;80340069,80340517;80340932,80341005	3635	protein_coding	Unc45a	unc-45 myosin chaperone A [Source:MGI Symbol;Acc:MGI:2142246]
-1.72078	chr18	15011246	15011692	447	+	ENSMUSG00000071867		15011246,15011692	447	processed_pseudogene	Gm6304	predicted gene 6304 [Source:MGI Symbol;Acc:MGI:3647929]
-1.72076	chr2	5845019	5871895	26877	+	ENSMUSG00000025817		5845019,5845385;5854816,5854918;5855980,5856047;5861027,5861076;5862301,5862408;5863579,5863674;5864347,5864448;5866232,5866241;5866354,5866407;5868089,5871895	4765	protein_coding	Nudt5	nudix (nucleoside diphosphate linked moiety X)-type motif 5 [Source:MGI Symbol;Acc:MGI:1858232]
-1.72073	chr2	30960627	30967933	7307	-	ENSMUSG00000026849	DQ2,Dyt1,Tor1a,torsinA	30960627,30961197;30963475,30963602;30963694,30963869;30967090,30967355;30967674,30967933	1401	protein_coding	Tor1a	torsin family 1, member A (torsin A) [Source:MGI Symbol;Acc:MGI:1353568]
1.71873	chr17	27630422	27636629	6208	-	ENSMUSG00000052146	2210402A09Rik	27630422,27630506;27631200,27631255;27632279,27632356;27634072,27634243;27634326,27634475;27635204,27635276;27636565,27636629	679	protein_coding	Rps10	ribosomal protein S10 [Source:MGI Symbol;Acc:MGI:1914347]
1.71665	chr15	102073773	102097172	23400	+	ENSMUSG00000058655	2310046H11Rik	102073773,102073963;102081976,102082113;102084161,102084369;102084679,102084795;102086003,102086057;102086505,102086639;102088616,102088753;102088857,102089030;102089866,102090094;102091397,102091494;102092986,102093199;102093658,102093713;102094672,102094777;102094977,102095049;102095253,102097172	3853	protein_coding	Eif4b	eukaryotic translation initiation factor 4B [Source:MGI Symbol;Acc:MGI:95304]
-1.71625	chr4	135320484	135353321	32838	-	ENSMUSG00000028809	SRm160	135320484,135321454;135322033,135322499;135323914,135324109;135324819,135325280;135327092,135327223;135329004,135329045;135329373,135329517;135331721,135331807;135332158,135332238;135337804,135338078;135340503,135340622;135340847,135341035;135342370,135342573;135343864,135343979;135344499,135344669;135346735,135346857;135347115,135347204;135353097,135353321	4096	protein_coding	Srrm1	serine/arginine repetitive matrix 1 [Source:MGI Symbol;Acc:MGI:1858303]
1.71418	chr2	131491764	131525922	34159	+	ENSMUSG00000027333	B130066H01Rik,SMO	131491764,131492036;131511984,131512217;131516217,131516443;131520095,131520268;131520412,131521171;131522059,131522219;131524244,131524333;131524743,131525922	3099	protein_coding	Smox	spermine oxidase [Source:MGI Symbol;Acc:MGI:2445356]
1.7131	chr1	52785427	52817688	32262	-	ENSMUSG00000026102	2300002C06Rik	52785427,52790217;52791688,52791862;52794470,52794670;52797041,52797101;52799285,52799536;52817402,52817688	5767	protein_coding	Inpp1	inositol polyphosphate-1-phosphatase [Source:MGI Symbol;Acc:MGI:104848]
1.71218	chr6	70765720	70792232	26513	-	ENSMUSG00000053604		70765720,70766648;70770994,70771093;70773430,70773571;70774251,70774319;70775109,70775173;70777352,70777411;70783561,70783616;70785545,70785605;70791886,70792232	1829	protein_coding	Rpia	ribose 5-phosphate isomerase A [Source:MGI Symbol;Acc:MGI:103254]
1.71003	chrX	74270812	74273135	2324	+	ENSMUSG00000008682	D0HXS648,DXHXS648,DXHXS648E,QM16	74270812,74271024;74271660,74271718;74271800,74271907;74272179,74272317;74272672,74272834;74272915,74273135	903	protein_coding	Rpl10	ribosomal protein L10 [Source:MGI Symbol;Acc:MGI:105943]
-1.70974	chr11	90643465	90687607	44143	-	ENSMUSG00000020541	2310045L10Rik,Srcasm	90643465,90646309;90646835,90646899;90649348,90649423;90649786,90649888;90651911,90651962;90656351,90656450;90657714,90657831;90658148,90658208;90661756,90662999;90671084,90671200;90672833,90672937;90673664,90673786;90674670,90674819;90683235,90683330;90685062,90685146;90687513,90687607	5435	protein_coding	Tom1l1	target of myb1-like 1 (chicken) [Source:MGI Symbol;Acc:MGI:1919193]
1.70963	chr10	62616015	62651218	35204	-	ENSMUSG00000020076	4933429B04Rik,8430408E17Rik,GU2,RH-II/Gubeta	62616015,62616516;62619585,62619629;62621389,62621523;62624768,62624927;62625145,62625218;62626163,62626282;62627521,62627682;62633977,62634126;62639861,62640006;62640447,62640632;62640745,62640862;62642776,62642954;62643297,62643372;62646914,62647201;62651025,62651218	2535	protein_coding	Ddx50	DEAD (Asp-Glu-Ala-Asp) box polypeptide 50 [Source:MGI Symbol;Acc:MGI:2182303]
-1.70957	chr5	65446844	65493400	46557	-	ENSMUSG00000037822	1110003E01Rik,1700127H04Rik,5430439C17Rik,MAd4	65446844,65450437;65453186,65453328;65460524,65460572;65468393,65468501;65492736,65493400	4560	protein_coding	Smim14	small integral membrane protein 14 [Source:MGI Symbol;Acc:MGI:1915802]
-1.70951	chr9	64179274	64183132	3859	+	ENSMUSG00000032398	2010103A03Rik	64179274,64179420;64180499,64180588;64182142,64183132	1228	protein_coding	Snapc5	small nuclear RNA activating complex, polypeptide 5 [Source:MGI Symbol;Acc:MGI:1914282]
1.70923	chr6	86371304	86379328	8025	+	ENSMUSG00000057278	SMG	86371304,86371614;86375677,86375699;86376495,86376619;86378733,86379328	1055	protein_coding	Snrpg	small nuclear ribonucleoprotein polypeptide G [Source:MGI Symbol;Acc:MGI:1915261]
1.70838	chr7	28558819	28598185	39367	-	ENSMUSG00000030602	5730488L07Rik	28558819,28559805;28560145,28560279;28560799,28560924;28562538,28562664;28562948,28563081;28564206,28564646;28564813,28565271;28568034,28568298;28569793,28569866;28598035,28598185	2899	protein_coding	Pak4	p21 protein (Cdc42/Rac)-activated kinase 4 [Source:MGI Symbol;Acc:MGI:1917834]
-1.70807	chr11	6270369	6274870	4502	-	ENSMUSG00000004394	1110014L17Rik	6270369,6271800;6273741,6273887;6274108,6274233;6274398,6274498;6274674,6274870	2003	protein_coding	Tmed4	transmembrane p24 trafficking protein 4 [Source:MGI Symbol;Acc:MGI:1915070]
1.70769	chr5	139751282	139775673	24392	-	ENSMUSG00000029547	1110015K06Rik	139751282,139751633;139751710,139751819;139751938,139752029;139752221,139752291;139752712,139752825;139753461,139753573;139754074,139754201;139754907,139755099;139755177,139755310;139755877,139756000;139756135,139756361;139756444,139756531;139757061,139757191;139757588,139757711;139757789,139757975;139758095,139758235;139758430,139758589;139759136,139759390;139759747,139759871;139760083,139760181…	7108	protein_coding	Ints1	integrator complex subunit 1 [Source:MGI Symbol;Acc:MGI:1915760]
1.70758	chr17	35956819	35969761	12943	-	ENSMUSG00000038762	Abc50,D17Wsu166e,GCN20	35956819,35957589;35957679,35957751;35957842,35957906;35958073,35958241;35958325,35958357;35959069,35959139;35959229,35959303;35959436,35959720;35959868,35959992;35960114,35960197;35960581,35960729;35960815,35960954;35961043,35961229;35961701,35961823;35961986,35962084;35963126,35963236;35963321,35963392;35963569,35963679;35963758,35963795;35963917,35964046;35964254,35964340;35965077,35965123;359…	3161	protein_coding	Abcf1	ATP-binding cassette, sub-family F (GCN20), member 1 [Source:MGI Symbol;Acc:MGI:1351658]
1.70747	chr17	32771236	32788287	17052	-	ENSMUSG00000024298	9030612M13Rik	32771236,32776008;32777157,32777217;32777401,32777527;32787283,32787547;32788138,32788287	5376	protein_coding	Zfp871	zinc finger protein 871 [Source:MGI Symbol;Acc:MGI:1921793]
1.70727	chr19	46376814	46395735	18922	-	ENSMUSG00000025228		46376814,46378469;46378608,46378648;46379413,46379474;46379582,46379756;46380249,46380341;46380917,46381133;46382294,46382418;46384220,46384345;46385013,46385088;46387452,46387516;46395630,46395735	2742	protein_coding	Actr1a	ARP1 actin-related protein 1A, centractin alpha [Source:MGI Symbol;Acc:MGI:1858964]
-1.70688	chr1	166431705	166431875	171	-	ENSMUSG00000084093		166431705,166431875	171	processed_pseudogene	Gm16418	predicted pseudogene 16418 [Source:MGI Symbol;Acc:MGI:3644548]
1.70446	chr15	76047158	76069784	22627	-	ENSMUSG00000022568	Crc,Scrb1	76047158,76047537;76047621,76047672;76047922,76047996;76048115,76048152;76048222,76048364;76048442,76048627;76048710,76048857;76048934,76049093;76049203,76049301;76049457,76049540;76050050,76050112;76051402,76051476;76051621,76051677;76051754,76051864;76057387,76057575;76057645,76057938;76058026,76058136;76058962,76059219;76059298,76059378;76059483,76059806;76060567,76060644;76061134,76061223;760…	5629	protein_coding	Scrib	scribbled planar cell polarity [Source:MGI Symbol;Acc:MGI:2145950]
1.70444	chr13	59634626	59675811	41186	-	ENSMUSG00000021556	2310001L02Rik,D030064E01Rik,Golph2,GP73,PSEC0257	59634626,59637401;59638305,59638412;59640120,59640341;59642243,59642387;59645093,59645222;59649563,59649665;59650696,59650750;59664198,59664377;59665527,59665676;59674961,59675096;59675727,59675811	4090	protein_coding	Golm1	golgi membrane protein 1 [Source:MGI Symbol;Acc:MGI:1917329]
-1.70326	chr2	6539694	7396000	856307	-	ENSMUSG00000002107	B230345P09Rik,Cugbp2,ETR-3,Napor-2	6539694,6547213;6549832,6549975;6553785,6553982;6560659,6560790;6585974,6586108;6600034,6600097;6604024,6604182;6607882,6607961;6615688,6615822;6624671,6624719;6664003,6664197;6721417,6721615;6721779,6721928;6884852,6884996;6962379,6962414;7081107,7081302;7185472,7185510;7395858,7396000	9719	protein_coding	Celf2	CUGBP, Elav-like family member 2 [Source:MGI Symbol;Acc:MGI:1338822]
1.70276	chr5	121848984	121854632	5649	+	ENSMUSG00000044134	A230106M15Rik,Ses1	121848984,121849124;121850470,121850546;121851168,121851279;121852551,121854632	2412	protein_coding	Fam109a	family with sequence similarity 109, member A [Source:MGI Symbol;Acc:MGI:2442708]
1.70258	chr13	55320500	55325272	4773	+	ENSMUSG00000021486	2610524G07Rik	55320500,55322281;55322853,55323078;55324331,55324444;55324527,55324605;55324830,55325272	2644	protein_coding	Prelid1	PRELI domain containing 1 [Source:MGI Symbol;Acc:MGI:1913744]
1.70198	chr17	47611582	47624418	12837	+	ENSMUSG00000092558	1110011O05Rik,2410115I17Rik,Trfp	47611582,47611692;47612963,47613117;47618809,47619062;47622885,47624418	2054	protein_coding	Med20	mediator complex subunit 20 [Source:MGI Symbol;Acc:MGI:1929648]
1.70084	chr15	101412402	101430313	17912	+	ENSMUSG00000023039	D15Wsu77e,K7,Krt2-7	101412402,101412779;101413969,101414180;101416221,101416281;101418318,101418413;101419503,101419667;101420474,101420599;101423270,101423490;101427089,101427123;101427514,101430313	4094	protein_coding	Krt7	keratin 7 [Source:MGI Symbol;Acc:MGI:96704]
-1.7008	chr16	38346991	38352763	5773	+	ENSMUSG00000046516	COX17	38346991,38347207;38349241,38352763	3740	protein_coding	Cox17	cytochrome c oxidase assembly protein 17 [Source:MGI Symbol;Acc:MGI:1333806]
1.70011	chr1	75474569	75479307	4739	-	ENSMUSG00000032997	1700028N03Rik,D1Bwg1363e	75474569,75476226;75476560,75476739;75477245,75477818;75478270,75478412;75478792,75479307	3071	protein_coding	Chpf	chondroitin polymerizing factor [Source:MGI Symbol;Acc:MGI:106576]
1.69739	chr15	79053094	79062885	9792	-	ENSMUSG00000033055	C730048E16Rik,Liar	79053094,79054084;79054496,79054603;79055292,79055416;79055495,79055542;79056014,79056085;79057955,79058053;79061164,79061211;79062473,79062885	1904	protein_coding	Ankrd54	ankyrin repeat domain 54 [Source:MGI Symbol;Acc:MGI:2444209]
-1.69635	chrX	37187588	37191163	3576	-	ENSMUSG00000016427	1810049F12Rik,MWFE	37187588,37187741;37189874,37189963;37190989,37191163	419	protein_coding	Ndufa1	NADH dehydrogenase (ubiquinone) 1 alpha subcomplex, 1 [Source:MGI Symbol;Acc:MGI:1929511]
-1.69632	chr4	6365650	6408423	42774	+	ENSMUSG00000028249	MDA-9,Sycl,syntenin,syntenin-1	6365650,6365759;6377077,6377142;6378966,6379047;6380990,6381099;6385026,6385187;6386533,6386708;6392946,6393117;6393637,6393728;6394510,6396284;6407264,6408423	3905	protein_coding	Sdcbp	syndecan binding protein [Source:MGI Symbol;Acc:MGI:1337026]
1.69604	chr10	43579169	43584265	5097	+	ENSMUSG00000047139	HSA,Ly-52,nectadrin	43579169,43579322;43579935,43580153;43582604,43584265	2035	protein_coding	Cd24a	CD24a antigen [Source:MGI Symbol;Acc:MGI:88323]
1.69513	chr14	41172214	41185149	12936	-	ENSMUSG00000021795	Sfpd,Sftp4,SP-D	41172214,41172712;41174477,41174560;41175628,41175744;41176493,41176609;41176936,41177052;41177293,41177409;41182937,41183135;41185125,41185149	1275	protein_coding	Sftpd	surfactant associated protein D [Source:MGI Symbol;Acc:MGI:109515]
1.69466	chr17	35121483	35124814	3332	+	ENSMUSG00000092417	Bat4,D17H6S54E,G5	35121483,35121798;35122952,35123659;35124220,35124814	1619	protein_coding	Gpank1	G patch domain and ankyrin repeats 1 [Source:MGI Symbol;Acc:MGI:2148975]
-1.69445	chr1	165461037	165481214	20178	+	ENSMUSG00000026568	0610006C01Rik,2010002I07Rik,2610205H19Rik,Brp44,ESTM43	165461037,165461511;165474954,165474994;165478221,165478305;165479467,165479578;165480903,165481214	1025	protein_coding	Mpc2	mitochondrial pyruvate carrier 2 [Source:MGI Symbol;Acc:MGI:1917706]
-1.69371	chr1	20996299	21079229	82931	-	ENSMUSG00000041779	C330003D03Rik	20996299,21001635;21002970,21003133;21003838,21003981;21004226,21004330;21005567,21005637;21006150,21006234;21006853,21006911;21012793,21012909;21013402,21013511;21037397,21037460;21078994,21079229	6492	protein_coding	Tram2	translocating chain-associating membrane protein 2 [Source:MGI Symbol;Acc:MGI:1924817]
1.69308	chr11	78166106	78176675	10570	-	ENSMUSG00000017405	4632401F23Rik,b2b1449Clo	78166106,78166777;78167150,78167308;78167463,78167621;78167723,78167886;78168092,78168242;78168972,78169089;78169372,78169448;78170378,78170528;78170613,78170794;78170873,78170952;78171090,78171298;78172111,78172242;78172451,78172683;78172925,78173130;78176560,78176675	2809	protein_coding	Nek8	NIMA (never in mitosis gene a)-related expressed kinase 8 [Source:MGI Symbol;Acc:MGI:1890646]
1.69206	chr9	123634770	123678885	44116	-	ENSMUSG00000036814	A730081N20Rik,Xtrp3s1	123634770,123637145;123637793,123637958;123640568,123640727;123641710,123641914;123655003,123655165;123656221,123656462;123657402,123657512;123660395,123660622;123662949,123663040;123664553,123664693;123678686,123678885	4084	protein_coding	Slc6a20a	solute carrier family 6 (neurotransmitter transporter), member 20A [Source:MGI Symbol;Acc:MGI:2143217]
1.69168	chr5	129881156	129887470	6315	-	ENSMUSG00000070493	Etohi6	129881156,129881396;129882429,129882579;129883934,129884183;129887198,129887470	915	protein_coding	Chchd2	coiled-coil-helix-coiled-coil-helix domain containing 2 [Source:MGI Symbol;Acc:MGI:1261428]
-1.68806	chr3	8925593	9004723	79131	-	ENSMUSG00000027506	mD52	8925593,8931174;8934992,8935040;8936439,8936480;8943551,8943577;8944611,8944712;8947481,8947629;8953684,8953799;8963847,8964048;8993741,8993890;9004405,9004723	6738	protein_coding	Tpd52	tumor protein D52 [Source:MGI Symbol;Acc:MGI:107749]
1.68635	chr5	135689036	135735326	46291	+	ENSMUSG00000005514	4933424M13Rik,CPR,CYPOR	135689036,135689252;135715872,135716063;135728662,135728710;135729399,135729527;135730229,135730378;135730844,135730968;135731093,135731182;135731563,135731661;135732483,135732599;135732686,135732804;135733502,135733683;135733773,135733922;135734027,135734297;135734383,135734706;135734813,135735326	2728	protein_coding	Por	P450 (cytochrome) oxidoreductase [Source:MGI Symbol;Acc:MGI:97744]
-1.68597	chr15	75916463	75921560	5098	-	ENSMUSG00000022571	1110058B13Rik,2700073G24Rik	75916463,75917079;75917237,75917329;75918252,75918464;75918673,75918852;75919229,75919293;75921376,75921560	1353	protein_coding	Pycrl	pyrroline-5-carboxylate reductase-like [Source:MGI Symbol;Acc:MGI:1913444]
1.68445	chr13	51645232	51650660	5429	+	ENSMUSG00000062248	1110038L14Rik,CKSHS2	51645232,51645471;51649585,51649712;51650337,51650660	692	protein_coding	Cks2	CDC28 protein kinase regulatory subunit 2 [Source:MGI Symbol;Acc:MGI:1913447]
-1.6828	chr1	84839841	84900487	60647	+	ENSMUSG00000073633	0610008D19Rik,1110020F21Rik,2410002G19Rik,D1Ertd757e	84839841,84839968;84881092,84881200;84896490,84896662;84899997,84900487	901	protein_coding	Fbxo36	F-box protein 36 [Source:MGI Symbol;Acc:MGI:1289192]
-1.68216	chr11	63241243	63241475	233	-	ENSMUSG00000083052		63241243,63241475	233	processed_pseudogene	Gm12285	predicted gene 12285 [Source:MGI Symbol;Acc:MGI:3649229]
1.68215	chr1	16101295	16104662	3368	-	ENSMUSG00000043716	Rpl7a,Surf-3	16101295,16101359;16101727,16101936;16102490,16102599;16102692,16102829;16103168,16103334;16103510,16103684;16104365,16104662	1163	protein_coding	Rpl7	ribosomal protein L7 [Source:MGI Symbol;Acc:MGI:98073]
1.68159	chr19	10064164	10101503	37340	-	ENSMUSG00000024665	2900042M13Rik	10064164,10064314;10064686,10064811;10065602,10065681;10066252,10066348;10066515,10066612;10070272,10070348;10070564,10070624;10082565,10082690;10088702,10088803;10088908,10089105;10091741,10091851;10101223,10101503	1508	protein_coding	Fads2	fatty acid desaturase 2 [Source:MGI Symbol;Acc:MGI:1930079]
-1.6798	chr8	119394878	119411102	16225	+	ENSMUSG00000074064	Mcd	119394878,119395470;119401481,119401593;119402434,119402590;119407556,119407705;119409988,119411102	2128	protein_coding	Mlycd	malonyl-CoA decarboxylase [Source:MGI Symbol;Acc:MGI:1928485]
-1.67969	chr1	171288563	171295024	6462	-	ENSMUSG00000062963	1110021H02Rik,ESTM29	171288563,171288971;171289171,171289261;171289518,171289594;171289884,171289947;171290149,171290216;171294634,171295024	1100	protein_coding	Ufc1	ubiquitin-fold modifier conjugating enzyme 1 [Source:MGI Symbol;Acc:MGI:1913405]
1.6796	chr2	150786735	150831758	45024	+	ENSMUSG00000033059		150786735,150787110;150801538,150801639;150806193,150806271;150808797,150808900;150811254,150811385;150813391,150813502;150813921,150814003;150814986,150815129;150815618,150815710;150816750,150816896;150817638,150817801;150818846,150818960;150819874,150819975;150820735,150820882;150823976,150824034;150826329,150826470;150827105,150827312;150828444,150828578;150829628,150829694;150830362,150831758	3909	protein_coding	Pygb	brain glycogen phosphorylase [Source:MGI Symbol;Acc:MGI:97828]
-1.67935	chrX	142851146	142966728	115583	-	ENSMUSG00000042225	6230420G18Rik	142851146,142855647;142857476,142857572;142858881,142858971;142878110,142878224;142912173,142912283;142966208,142966728	5437	protein_coding	Ammecr1	Alport syndrome, mental retardation, midface hypoplasia and elliptocytosis chromosomal region gene 1 [Source:MGI Symbol;Acc:MGI:1860206]
-1.67675	chr1	118321839	118333822	11984	+	ENSMUSG00000026377	C130020J04Rik,Mki67ip	118321839,118321997;118323582,118323725;118327625,118327733;118329353,118329564;118330606,118330662;118332344,118332478;118332750,118333822	1889	protein_coding	Nifk	nucleolar protein interacting with the FHA domain of MKI67 [Source:MGI Symbol;Acc:MGI:1915199]
-1.67655	chr17	73107994	73243368	135375	+	ENSMUSG00000054469	AGPAT8,ALCAT1,Lycat	73107994,73108177;73161823,73161991;73169496,73169694;73187875,73188021;73196679,73196795;73239718,73243368	4467	protein_coding	Lclat1	lysocardiolipin acyltransferase 1 [Source:MGI Symbol;Acc:MGI:2684937]
1.67626	chr16	44085402	44139305	53904	-	ENSMUSG00000052459	Atp6a1,VA68,VPP2	44085402,44087516;44088906,44089077;44091171,44091265;44098727,44098930;44099942,44100005;44101565,44101679;44101763,44101885;44106935,44107043;44107725,44107887;44109495,44109646;44111095,44111232;44111498,44111712;44114614,44114742;44116787,44116882;44138948,44139305	4248	protein_coding	Atp6v1a	ATPase, H+ transporting, lysosomal V1 subunit A [Source:MGI Symbol;Acc:MGI:1201780]
-1.6756	chr3	88325023	88331313	6291	+	ENSMUSG00000001418	0610031J06Rik,NCU-G1	88325023,88325201;88325677,88325931;88326115,88326312;88326411,88326629;88327857,88328113;88328203,88331313	4219	protein_coding	Glmp	glycosylated lysosomal membrane protein [Source:MGI Symbol;Acc:MGI:1913318]
1.67542	chr5	4081145	4104746	23602	-	ENSMUSG00000001467		4081145,4083303;4086460,4086628;4087778,4087873;4091845,4092040;4092388,4092507;4099124,4099298;4100145,4100271;4101178,4101354;4102928,4103026;4104134,4104746	3931	protein_coding	Cyp51	cytochrome P450, family 51 [Source:MGI Symbol;Acc:MGI:106040]
-1.67469	chr17	37001163	37010635	9473	+	ENSMUSG00000036036	G19	37001163,37001340;37002452,37002777;37003038,37003315;37003666,37004903;37006050,37006194;37009419,37010635	3382	protein_coding	Zfp57	zinc finger protein 57 [Source:MGI Symbol;Acc:MGI:99204]
-1.67459	chr8	25017211	25023260	6050	+	ENSMUSG00000031556	2410018G23Rik	25017211,25017592;25018066,25018153;25020439,25020554;25022566,25023260	1281	protein_coding	Tm2d2	TM2 domain containing 2 [Source:MGI Symbol;Acc:MGI:1916992]
-1.67409	chr2	3328949	3332643	3695	-	ENSMUSG00000049950	C330006A15Rik	3328949,3329873;3332527,3332643	1042	protein_coding	Rpp38	ribonuclease P/MRP 38 subunit [Source:MGI Symbol;Acc:MGI:2443607]
1.67392	chr2	143947395	144011263	63869	-	ENSMUSG00000027422	1700087N07Rik,5730465C04Rik,ES/130,mRRp0,mRRp1.8,mRRp10,mRRp15a,mRRp15b,mRRp16.8,mRRp2,mRRp41,mRRp47,mRRp5.4,p180	143947395,143947929;143948336,143948479;143949270,143949368;143949672,143949755;143950428,143950523;143952192,143952275;143953234,143953329;143953942,143954013;143954116,143954208;143954735,143954824;143954957,143955037;143955114,143955206;143956768,143956860;143957555,143957645;143963104,143963138;143963246,143963415;143964762,143964900;143967440,143967593;143968517,143968635;143969410,143969562…	5494	protein_coding	Rrbp1	ribosome binding protein 1 [Source:MGI Symbol;Acc:MGI:1932395]
1.67379	chr8	70450219	70476968	26750	-	ENSMUSG00000055707	C630013N10Rik	70450219,70453019;70455466,70455648;70475807,70475898;70476850,70476968	3195	protein_coding	Klhl26	kelch-like 26 [Source:MGI Symbol;Acc:MGI:2443079]
-1.67344	chr4	120405307	120530184	124878	+	ENSMUSG00000000085	Scml3	120405307,120405456;120447033,120447161;120453243,120453306;120453752,120453775;120462013,120462155;120463075,120463145;120468235,120468469;120478002,120478090;120483590,120483833;120505284,120505513;120508086,120508212;120515074,120515274;120516886,120517077;120522455,120522649;120524998,120525063;120528156,120528298;120529134,120530184	3354	protein_coding	Scmh1	sex comb on midleg homolog 1 [Source:MGI Symbol;Acc:MGI:1352762]
1.67341	chr15	88862186	88865718	3533	+	ENSMUSG00000035828	Kid1	88862186,88862752;88862838,88862947;88863041,88863091;88863179,88863548;88864316,88864492;88864575,88865718	2419	protein_coding	Pim3	proviral integration site 3 [Source:MGI Symbol;Acc:MGI:1355297]
1.67306	chr18	36504929	36515805	10877	-	ENSMUSG00000024486	Dtr,HB-EGF,Hegfl	36504929,36506364;36506635,36506725;36507449,36507604;36512557,36512734;36515087,36515260;36515468,36515805	2373	protein_coding	Hbegf	heparin-binding EGF-like growth factor [Source:MGI Symbol;Acc:MGI:96070]
1.67283	chr13	4049011	4090688	41678	+	ENSMUSG00000033715	9030611N15Rik	4049011,4049132;4051207,4051369;4054687,4054823;4059541,4059715;4063554,4063721;4065325,4065441;4077970,4078047;4079054,4079176;4080619,4080728;4080990,4081155;4087235,4087317;4088948,4090688	3183	protein_coding	Akr1c14	aldo-keto reductase family 1, member C14 [Source:MGI Symbol;Acc:MGI:2145458]
-1.67256	chr15	12321496	12351265	29770	+	ENSMUSG00000022200	4733401N08Rik,5730410D03Rik	12321496,12321956;12339628,12339759;12343037,12343151;12349368,12351265	2606	protein_coding	Golph3	golgi phosphoprotein 3 [Source:MGI Symbol;Acc:MGI:1913879]
-1.67212	chr14	73237895	73243294	5400	+	ENSMUSG00000033446	2610302I02Rik,P2ry5,P2y5	73237895,73243294	5400	protein_coding	Lpar6	lysophosphatidic acid receptor 6 [Source:MGI Symbol;Acc:MGI:1914418]
1.67211	chr4	136172394	136196057	23664	+	ENSMUSG00000018983		136172394,136173038;136178436,136178541;136180358,136180577;136181286,136181444;136184423,136184537;136186799,136186991;136192757,136196057	4739	protein_coding	E2f2	E2F transcription factor 2 [Source:MGI Symbol;Acc:MGI:1096341]
1.67183	chr11	4186789	4215505	28717	+	ENSMUSG00000034412	EPI64,Tbc1d10	4186789,4187099;4205757,4205856;4209926,4210033;4212141,4212247;4212785,4212899;4212978,4213043;4213557,4213746;4213837,4213991;4214701,4215505	1957	protein_coding	Tbc1d10a	TBC1 domain family, member 10a [Source:MGI Symbol;Acc:MGI:2144164]
-1.67139	chr5	3928274	4081310	153037	+	ENSMUSG00000040407	5730481H23Rik,AKAP450,G1-448-15,mei2-5,repro12	3928274,3928490;3948681,3948896;3951690,3951734;3954792,3954962;3956157,3956312;3957624,3957800;3960112,3962457;3968580,3968793;3970664,3970737;3971902,3972037;3972756,3972841;3975599,3975710;3976128,3976326;3981118,3981214;3992046,3992138;4001405,4001758;4003561,4003782;4004803,4004943;4005410,4005513;4008344,4008549;4013850,4014079;4028374,4028536;4029840,4030052;4032681,4032913;4034748,4034867…	13123	protein_coding	Akap9	A kinase (PRKA) anchor protein (yotiao) 9 [Source:MGI Symbol;Acc:MGI:2178217]
1.67077	chr16	21204755	21223304	18550	+	ENSMUSG00000005958	Cek10,Etk2,HEK2,MDK5,Sek4,Tyro6	21204755,21205263;21212890,21212954;21214325,21214997;21217196,21217351;21218015,21218365;21218495,21218619;21218794,21218953;21219039,21219147;21219455,21219507;21220420,21220542;21220647,21220894;21221285,21221500;21221627,21221776;21221865,21222058;21222149,21222304;21222408,21223304	4185	protein_coding	Ephb3	Eph receptor B3 [Source:MGI Symbol;Acc:MGI:104770]
1.67058	chr6	85133678	85137766	4089	-	ENSMUSG00000033735		85133678,85134288;85136823,85137113;85137439,85137766	1230	protein_coding	Spr	sepiapterin reductase [Source:MGI Symbol;Acc:MGI:103078]
-1.67034	chr11	69981156	69990601	9446	+	ENSMUSG00000018559	2610507E10Rik,Dullard	69981156,69981585;69984254,69984320;69984416,69984534;69984734,69984805;69988613,69988729;69988828,69988939;69989482,69989566;69989977,69990601	1627	protein_coding	Ctdnep1	CTD nuclear envelope phosphatase 1 [Source:MGI Symbol;Acc:MGI:1914431]
1.67022	chr15	102116528	102136234	19707	-	ENSMUSG00000036966		102116528,102117713;102118041,102118213;102118292,102118411;102118928,102118985;102119268,102119417;102128539,102128724;102130278,102130413;102130666,102130790;102131868,102131943;102133416,102133562;102136136,102136234	2456	protein_coding	Spryd3	SPRY domain containing 3 [Source:MGI Symbol;Acc:MGI:2446175]
-1.67004	chr2	35483384	35483905	522	-	ENSMUSG00000081841		35483384,35483905	522	processed_pseudogene	Gm13444	predicted gene 13444 [Source:MGI Symbol;Acc:MGI:3649616]
1.66868	chr11	3149742	3150955	1214	-	ENSMUSG00000081208		3149742,3150955	1214	processed_pseudogene	Gm11400	predicted gene 11400 [Source:MGI Symbol;Acc:MGI:3705645]
1.66824	chr5	43868553	43912375	43823	+	ENSMUSG00000029084	Cd38-rs1	43868553,43869120;43900333,43900462;43901421,43901556;43903595,43903680;43906164,43906237;43907513,43907605;43907923,43908009;43910280,43912375	3270	protein_coding	Cd38	CD38 antigen [Source:MGI Symbol;Acc:MGI:107474]
-1.66772	chr13	38151294	38198577	47284	+	ENSMUSG00000054889	2300002E22Rik,5730453H04Rik,DP,rul	38151294,38151794;38164764,38164866;38167516,38167664;38168606,38168780;38172779,38172907;38173818,38173868;38175068,38175229;38176396,38176500;38177187,38177282;38178434,38178559;38179048,38179200;38181098,38181252;38182202,38182328;38183115,38183316;38183946,38184172;38185096,38185262;38185573,38185711;38186595,38186788;38187741,38187903;38188450,38188533;38189546,38189653;38190395,38190493;381…	9592	protein_coding	Dsp	desmoplakin [Source:MGI Symbol;Acc:MGI:109611]
-1.66755	chr14	8165996	8173025	7030	-	ENSMUSG00000021748	2610103L06Rik	8165996,8166481;8166713,8166854;8169345,8169436;8169709,8169819;8170161,8170446;8171140,8171175;8171267,8171329;8171423,8171530;8172764,8172817;8172891,8173025	1513	protein_coding	Pdhb	pyruvate dehydrogenase (lipoamide) beta [Source:MGI Symbol;Acc:MGI:1915513]
1.66708	chr10	127642986	127660957	17972	+	ENSMUSG00000002147		127642986,127643249;127646891,127647027;127647685,127647823;127648106,127648189;127650696,127650834;127650953,127651005;127651157,127651305;127651950,127652081;127652191,127652379;127652985,127653072;127653207,127653329;127654926,127655018;127655297,127655503;127656924,127657018;127657108,127657244;127657556,127657702;127658197,127658260;127658357,127658461;127658629,127658700;127659433,127659498…	3775	protein_coding	Stat6	signal transducer and activator of transcription 6 [Source:MGI Symbol;Acc:MGI:103034]
1.66668	chr2	32599709	32620806	21098	+	ENSMUSG00000026811	Siat7f,ST6GalNAcVI	32599709,32599836;32606961,32607111;32608042,32608225;32608464,32608557;32609226,32609316;32612224,32612403;32614781,32615187;32618497,32618604;32619340,32620806	2810	protein_coding	St6galnac6	ST6 (alpha-N-acetyl-neuraminyl-2,3-beta-galactosyl-1,3)-N-acetylgalactosaminide alpha-2,6-sialyltransferase 6 [Source:MGI Symbol;Acc:MGI:1355316]
1.66531	chr11	87979525	87987533	8009	-	ENSMUSG00000020483	1700064A15Rik,6720463E02Rik	87979525,87981570;87983872,87984012;87986328,87986585;87987243,87987533	2736	protein_coding	Dynll2	dynein light chain LC8-type 2 [Source:MGI Symbol;Acc:MGI:1915347]
-1.66503	chr1	82448423	82586849	138427	-	ENSMUSG00000067158	E130010M05Rik,[a]4(IV)	82448423,82453394;82453777,82454063;82455723,82455911;82456779,82456895;82462051,82462176;82465457,82465465;82466488,82466595;82469479,82469634;82470983,82471096;82471189,82471317;82472478,82472549;82479858,82479965;82480482,82480589;82484391,82484465;82485581,82485644;82486483,82486664;82487512,82487616;82489011,82489154;82489700,82489870;82491525,82491686;82492448,82492666;82493493,82493600;824…	10108	protein_coding	Col4a4	collagen, type IV, alpha 4 [Source:MGI Symbol;Acc:MGI:104687]
-1.66485	chr15	10486018	10499063	13046	+	ENSMUSG00000022248		10486018,10486264;10486453,10486716;10487990,10488098;10490256,10490514;10492765,10492863;10493154,10493689;10495906,10499063	4672	protein_coding	Rad1	RAD1 checkpoint DNA exonuclease [Source:MGI Symbol;Acc:MGI:1316678]
1.66469	chr10	128058954	128077272	18319	+	ENSMUSG00000071072	5730442A20Rik,cPGES,Ptges,sid3177,Tebp	128058954,128059286;128068672,128068785;128069216,128069285;128070134,128070232;128072068,128072157;128074222,128074284;128075338,128075362;128076067,128077272	2000	protein_coding	Ptges3	prostaglandin E synthase 3 [Source:MGI Symbol;Acc:MGI:1929282]
-1.66417	chr4	40116816	40117233	418	-	ENSMUSG00000081352		40116816,40117233	418	processed_pseudogene	Gm12389	predicted gene 12389 [Source:MGI Symbol;Acc:MGI:3650084]
1.66409	chr7	109972187	109986929	14743	-	ENSMUSG00000047554	1500015G02Rik,1500031M19Rik,D7Ertd70e,D7Ertd743e	109972187,109974951;109976595,109976733;109978710,109978814;109979389,109979482;109980989,109981117;109982656,109982773;109985962,109986592;109986718,109986929	4193	protein_coding	Tmem41b	transmembrane protein 41B [Source:MGI Symbol;Acc:MGI:1289225]
1.66402	chr4	140514485	140666012	151528	-	ENSMUSG00000040964	2810441C07Rik	140514485,140515531;140516746,140516868;140521165,140521339;140536769,140536917;140542634,140542788;140544239,140544462;140547000,140547086;140552528,140552649;140562714,140562814;140564187,140564314;140565132,140565247;140568339,140568520;140568756,140568770;140570257,140570402;140575284,140575457;140577054,140577146;140578241,140578357;140579268,140579447;140580389,140580466;140580825,140580931…	5195	protein_coding	Arhgef10l	Rho guanine nucleotide exchange factor (GEF) 10-like [Source:MGI Symbol;Acc:MGI:1920004]
1.66332	chr9	108051534	108083346	31813	-	ENSMUSG00000041528	KPC1	108051534,108051960;108052035,108052120;108052214,108052308;108052445,108052587;108056037,108056121;108056357,108056432;108056521,108056709;108056816,108056955;108058163,108058247;108058336,108058423;108058509,108058596;108058783,108058857;108059663,108059840;108061754,108061861;108062562,108062645;108062871,108063016;108063483,108063681;108063903,108064027;108065686,108065787;108066285,108066405…	5024	protein_coding	Rnf123	ring finger protein 123 [Source:MGI Symbol;Acc:MGI:2148796]
1.66236	chr4	139352587	139378730	26144	+	ENSMUSG00000078517	C230096C10Rik	139352587,139352717;139354161,139354285;139354812,139354877;139355092,139355185;139357503,139357631;139359240,139359366;139360030,139360179;139360457,139360624;139360880,139360951;139361262,139361324;139362096,139362218;139363166,139363262;139363657,139363779;139364331,139364339;139365186,139365394;139365518,139365667;139366375,139366536;139367094,139367213;139369875,139370012;139370924,139371097…	6241	protein_coding	Emc1	ER membrane protein complex subunit 1 [Source:MGI Symbol;Acc:MGI:2443696]
1.66089	chr9	45172726	45204092	31367	-	ENSMUSG00000032091		45172726,45173408;45173858,45174007;45175102,45175244;45175459,45175557;45176386,45176552;45177706,45177865;45179403,45179443;45180650,45180751;45183178,45183307;45184241,45184393;45185815,45185928;45190129,45190162;45203785,45204092	2284	protein_coding	Tmprss4	transmembrane protease, serine 4 [Source:MGI Symbol;Acc:MGI:2384877]
-1.66076	chr8	84969587	84974834	5248	+	ENSMUSG00000005161	PRP,PrxII,Tdpx1,TDX1,TPx,TR,TSA	84969587,84969762;84969767,84970008;84970152,84970344;84970436,84970589;84971287,84971409;84971562,84971692;84974000,84974834	1854	protein_coding	Prdx2	peroxiredoxin 2 [Source:MGI Symbol;Acc:MGI:109486]
-1.66024	chr7	38261996	38271423	9428	-	ENSMUSG00000030423	1110023P21Rik,Rpp29	38261996,38263309;38264328,38264429;38265900,38265961;38266127,38266204;38267369,38267595;38268902,38268954;38271147,38271423	2113	protein_coding	Pop4	processing of precursor 4, ribonuclease P/MRP family, (S. cerevisiae) [Source:MGI Symbol;Acc:MGI:1913411]
1.65977	chr5	115565254	115622654	57401	+	ENSMUSG00000041638	G431004K08Rik,GCN1L	115565254,115565306;115571409,115571511;115574579,115574642;115575165,115575296;115576120,115576228;115578892,115578990;115579076,115579210;115579635,115579703;115579787,115579895;115580505,115580579;115581003,115581131;115581490,115581540;115581781,115581879;115582264,115582437;115583398,115583550;115585806,115585898;115587789,115587864;115587976,115588135;115588934,115589123;115589201,115589325…	8555	protein_coding	Gcn1l1	GCN1 general control of amino-acid synthesis 1-like 1 (yeast) [Source:MGI Symbol;Acc:MGI:2444248]
1.65953	chr5	137295704	137307674	11971	-	ENSMUSG00000037364	2810019G02Rik,Ars2,Asr2	137295704,137295906;137295987,137296113;137296218,137296319;137296467,137296623;137296775,137296968;137297079,137297232;137297340,137297513;137297799,137297987;137298228,137298306;137298391,137298452;137298726,137298883;137299558,137299672;137299754,137299852;137299967,137300151;137300244,137300413;137302126,137302314;137302527,137302673;137302912,137303040;137307046,137307185;137307424,137307674	3024	protein_coding	Srrt	serrate RNA effector molecule homolog (Arabidopsis) [Source:MGI Symbol;Acc:MGI:1933527]
-1.65946	chr17	12911349	12916345	4997	-	ENSMUSG00000057388	1010001C05Rik,HSPC071,MRP-L18	12911349,12911749;12913770,12914001;12915638,12915824;12915947,12916345	1219	protein_coding	Mrpl18	mitochondrial ribosomal protein L18 [Source:MGI Symbol;Acc:MGI:1914931]
1.65845	chr8	70768176	70776713	8538	-	ENSMUSG00000031834	p85beta	70768176,70768897;70769062,70769232;70769348,70769419;70769589,70769765;70769905,70770047;70770377,70770502;70770584,70770764;70770847,70770945;70771054,70771162;70771289,70771374;70771833,70772031;70772133,70772264;70772352,70772402;70772603,70772695;70774656,70775352;70776607,70776713	3165	protein_coding	Pik3r2	phosphoinositide-3-kinase regulatory subunit 2 [Source:MGI Symbol;Acc:MGI:1098772]
-1.6583	chr15	93398350	93491913	93564	+	ENSMUSG00000036167	1110063K05Rik,1600022A19Rik,CR	93398350,93398461;93398464,93398704;93410692,93410783;93420284,93420490;93424014,93424075;93441501,93441712;93452117,93452173;93455451,93455530;93459672,93459791;93465105,93465245;93488974,93491913	4264	protein_coding	Pphln1	periphilin 1 [Source:MGI Symbol;Acc:MGI:1917029]
1.65827	chr7	127273264	127275315	2052	+	ENSMUSG00000108806		127273264,127275315	2052	TEC	Gm44729	predicted gene 44729 [Source:MGI Symbol;Acc:MGI:5753305]
1.6576	chr5	136987019	136996648	9630	+	ENSMUSG00000004846	LH3	136987019,136987803;136988117,136988208;136988335,136988471;136988572,136988735;136988883,136988995;136989126,136989189;136989598,136989695;136989897,136989998;136990151,136990276;136990418,136990539;136990745,136990849;136990959,136991084;136991300,136991441;136991544,136991657;136991772,136991840;136993209,136993313;136994143,136994289;136994933,136995058;136996106,136996648	3280	protein_coding	Plod3	procollagen-lysine, 2-oxoglutarate 5-dioxygenase 3 [Source:MGI Symbol;Acc:MGI:1347008]
1.65706	chr7	45721212	45729492	8281	+	ENSMUSG00000054161	4930403C10Rik	45721212,45722654;45723441,45723608;45723854,45723978;45726632,45727076;45728766,45729492	2908	protein_coding	Fam83e	family with sequence similarity 83, member E [Source:MGI Symbol;Acc:MGI:1921063]
-1.65638	chr9	48488701	48495297	6597	-	ENSMUSG00000042396	1200007M24Rik,1500011D06Rik	48488701,48490938;48493407,48493494;48494019,48494181;48495155,48495297	2632	protein_coding	Rbm7	RNA binding motif protein 7 [Source:MGI Symbol;Acc:MGI:1914260]
-1.65482	chr5	3639961	3657185	17225	-	ENSMUSG00000007415	2310031E19Rik,2810047M21Rik,8430439A17Rik,9130430G15Rik,B330017N08Rik,Odag	3639961,3641580;3643077,3643741;3644881,3644940;3646784,3646909;3647380,3647934;3657143,3657185	3069	protein_coding	Gatad1	GATA zinc finger domain containing 1 [Source:MGI Symbol;Acc:MGI:1914460]
-1.6538	chr9	86554377	86571828	17452	-	ENSMUSG00000056131	2810473H05Rik,Pgm-3	86554377,86555403;86556192,86556365;86557503,86557625;86558395,86558508;86559415,86559513;86561821,86561904;86562536,86562693;86564677,86564872;86565598,86565731;86567509,86567576;86569211,86569395;86570202,86570407;86571730,86571828	2667	protein_coding	Pgm3	phosphoglucomutase 3 [Source:MGI Symbol;Acc:MGI:97566]
-1.6537	chr3	135438234	135468198	29965	+	ENSMUSG00000078578	1100001F19Rik,9430029A22Rik	135438234,135438432;135438480,135438864;135439137,135439798;135455186,135455249;135455346,135455377;135458798,135458875;135459975,135460080;135462950,135463043;135463721,135463770;135465195,135468198	4674	protein_coding	Ube2d3	ubiquitin-conjugating enzyme E2D 3 [Source:MGI Symbol;Acc:MGI:1913355]
-1.65243	chr7	28437447	28446546	9100	+	ENSMUSG00000060791	0610039G16Rik,2310057N07Rik	28437447,28437574;28440927,28441041;28441434,28441530;28441669,28441718;28443220,28443269;28444853,28444935;28445917,28445990;28446372,28446546	772	protein_coding	Gmfg	glia maturation factor, gamma [Source:MGI Symbol;Acc:MGI:1927135]
-1.65196	chr4	62509169	62519918	10750	-	ENSMUSG00000028393	Lv	62509169,62509310;62510105,62510234;62510515,62510601;62510694,62510781;62510868,62510923;62511524,62511612;62511702,62511785;62511887,62512022;62512871,62512967;62513532,62513582;62514074,62514260;62519795,62519918	1271	protein_coding	Alad	aminolevulinate, delta-, dehydratase [Source:MGI Symbol;Acc:MGI:96853]
-1.65164	chr5	53555834	53657362	101529	+	ENSMUSG00000039191	CBF1,Igkjrb,Igkrsbp,RBPjk,Rbpsuh	53555834,53555903;53590214,53590724;53590981,53591980;53600701,53600750;53600833,53600962;53627383,53627421;53635962,53636057;53642024,53642189;53645870,53646044;53649371,53649508;53649663,53649775;53651340,53651480;53652607,53652762;53653082,53653185;53653305,53657362	6947	protein_coding	Rbpj	recombination signal binding protein for immunoglobulin kappa J region [Source:MGI Symbol;Acc:MGI:96522]
-1.6508	chr2	90908716	90917857	9142	-	ENSMUSG00000063235	1110001D10Rik,2810004N20Rik,PLIP	90908716,90911319;90913984,90914175;90916854,90916911;90917429,90917509;90917610,90917857	3183	processed_transcript	Ptpmt1	protein tyrosine phosphatase, mitochondrial 1 [Source:MGI Symbol;Acc:MGI:1913711]
1.6506	chr2	173000117	173015739	15623	+	ENSMUSG00000027509	41,D2Ertd342e,MNRP,MNRP41	173000117,173000376;173002659,173002753;173003507,173003611;173005160,173005252;173006881,173006967;173008060,173008146;173008244,173008315;173009370,173009477;173012000,173012106;173012180,173012255;173012627,173012821;173015283,173015739	1742	protein_coding	Rae1	ribonucleic acid export 1 [Source:MGI Symbol;Acc:MGI:1913929]
1.65018	chr3	119709516	119709861	346	+	ENSMUSG00000106037		119709516,119709861	346	processed_pseudogene	Gm4332	predicted gene 4332 [Source:MGI Symbol;Acc:MGI:3782515]
-1.64815	chr15	102279456	102281744	2289	+	ENSMUSG00000045665		102279456,102279629;102280177,102281744	1742	protein_coding	Mfsd5	major facilitator superfamily domain containing 5 [Source:MGI Symbol;Acc:MGI:2145901]
1.64785	chr17	33996017	34000333	4317	-	ENSMUSG00000061232	H-2K	33996017,33996503;33996616,33996654;33996827,33996859;33997038,33997157;33997285,33997560;33999271,33999546;33999734,34000003;34000194,34000333	1641	protein_coding	H2-K1	histocompatibility 2, K1, K region [Source:MGI Symbol;Acc:MGI:95904]
-1.64742	chr1	72857932	72874884	16953	-	ENSMUSG00000026185	IGFBP-5,IGFBP-5P	72857932,72862508;72863143,72863262;72863851,72864080;72873806,72874884	6006	protein_coding	Igfbp5	insulin-like growth factor binding protein 5 [Source:MGI Symbol;Acc:MGI:96440]
1.64728	chr2	30416039	30447806	31768	+	ENSMUSG00000039515	2610042B21Rik,Ppp2r4	30416039,30416332;30426399,30426496;30428316,30428402;30431961,30432086;30435564,30435681;30437570,30437669;30438229,30438353;30439664,30439764;30441853,30441978;30442735,30443006;30443290,30443397;30446377,30447806	2985	protein_coding	Ptpa	protein phosphatase 2 protein activator [Source:MGI Symbol;Acc:MGI:1346006]
-1.64586	chr5	31048635	31054623	5989	+	ENSMUSG00000013622	0610007C21Rik,HSPC013,p18	31048635,31048756;31048785,31049064;31049462,31049580;31052197,31052268;31052462,31052533;31052763,31052884;31053961,31054058;31054263,31054623	1246	protein_coding	Atraid	all-trans retinoic acid induced differentiation factor [Source:MGI Symbol;Acc:MGI:1918918]
1.64488	chr17	23755423	23771591	16169	-	ENSMUSG00000040097		23755423,23755944;23756547,23756810;23760204,23760467;23760607,23761116;23762166,23762594;23762976,23763786;23771415,23771591	2977	protein_coding	Flywch1	FLYWCH-type zinc finger 1 [Source:MGI Symbol;Acc:MGI:2442638]
-1.6446	chr13	55623005	55632411	9407	+	ENSMUSG00000021501	Caml	55623005,55623256;55624711,55625171;55628577,55628642;55631809,55632411	1382	protein_coding	Caml	calcium modulating ligand [Source:MGI Symbol;Acc:MGI:104728]
1.64439	chr8	72723285	72758201	34917	+	ENSMUSG00000031622	2810430C10Rik	72723285,72723408;72724044,72724150;72725537,72725690;72731081,72731278;72733345,72733488;72739369,72739906;72741474,72741563;72741810,72741928;72744458,72744665;72744894,72745010;72746410,72746648;72747685,72747868;72749719,72750268;72750436,72750605;72753167,72753340;72753545,72753637;72756473,72756567;72756848,72757052;72757175,72758201	4536	protein_coding	Sin3b	transcriptional regulator, SIN3B (yeast) [Source:MGI Symbol;Acc:MGI:107158]
-1.64421	chr6	82041623	82093099	51477	+	ENSMUSG00000035104	Fam176a,Tmem166	82041623,82041901;82071055,82071242;82091794,82093099	1773	protein_coding	Eva1a	eva-1 homolog A (C. elegans) [Source:MGI Symbol;Acc:MGI:2385247]
-1.64417	chr18	65800549	65817665	17117	+	ENSMUSG00000024516	1810029G24Rik,Sec11l3	65800549,65800711;65809445,65809554;65812665,65812814;65814838,65814957;65816821,65816878;65817460,65817665	807	protein_coding	Sec11c	SEC11 homolog C, signal peptidase complex subunit [Source:MGI Symbol;Acc:MGI:1913536]
1.64367	chr12	111678105	111683902	5798	+	ENSMUSG00000060950	6720458F09Rik	111678105,111678962;111680802,111681068;111682595,111683902	2433	protein_coding	Trmt61a	tRNA methyltransferase 61A [Source:MGI Symbol;Acc:MGI:2443487]
1.64339	chr10	80292453	80294114	1662	+	ENSMUSG00000063457	insulinoma,rig	80292453,80292483;80292645,80292860;80293642,80293876;80293967,80294114	630	protein_coding	Rps15	ribosomal protein S15 [Source:MGI Symbol;Acc:MGI:98117]
1.64307	chr10	128377119	128394006	16888	+	ENSMUSG00000014498	G431002C21Rik	128377119,128377249;128377569,128377652;128378088,128378166;128378353,128378423;128379381,128379581;128380581,128380668;128380928,128381070;128381846,128382058;128382335,128382413;128382632,128382746;128382901,128382983;128383060,128383177;128383355,128383423;128383569,128383709;128383792,128383872;128386101,128386212;128386409,128386480;128386959,128387160;128387370,128387457;128387587,128387704…	6620	protein_coding	Ankrd52	ankyrin repeat domain 52 [Source:MGI Symbol;Acc:MGI:2444029]
-1.6423	chr17	29268788	29302881	34094	+	ENSMUSG00000052712	2400006G15Rik	29268788,29269002;29274104,29274273;29277857,29277947;29282060,29282267;29282678,29282891;29294007,29294161;29294275,29294414;29296560,29296689;29298642,29298765;29301356,29302881	2973	protein_coding	BC004004	cDNA sequence BC004004 [Source:MGI Symbol;Acc:MGI:2136782]
-1.6421	chr2	154436481	154539356	102876	+	ENSMUSG00000038533	C330013D05Rik,Cbfa2t2h,MTGR1	154436481,154436636;154500400,154500543;154504553,154504794;154510508,154510597;154515817,154515998;154517709,154517962;154521151,154521236;154523904,154524099;154524514,154526413;154528837,154528905;154531222,154531412;154534884,154539356	7983	protein_coding	Cbfa2t2	core-binding factor, runt domain, alpha subunit 2, translocated to, 2 (human) [Source:MGI Symbol;Acc:MGI:1333833]
1.63946	chr5	134656039	134688598	32560	-	ENSMUSG00000029674		134656039,134657385;134657493,134657650;134657909,134657964;134659847,134660003;134661793,134661858;134662103,134662162;134664185,134664316;134665207,134665293;134665830,134666013;134668914,134669080;134669190,134669295;134670318,134670524;134672671,134672780;134673012,134673150;134678115,134678248;134686644,134686740;134688341,134688598	3465	protein_coding	Limk1	LIM-domain containing, protein kinase [Source:MGI Symbol;Acc:MGI:104572]
1.63742	chr17	26933127	26937890	4764	+	ENSMUSG00000024193	D17Ertd455e,mPcl1,PHF2,Tctex-3,Tctex3	26933127,26933534;26934194,26934368;26934454,26934535;26934631,26934726;26935054,26935154;26935249,26935397;26935540,26935635;26935750,26935818;26935919,26936042;26936124,26936191;26936287,26936391;26936512,26936680;26936771,26936865;26937054,26937134;26937280,26937890	2429	protein_coding	Phf1	PHD finger protein 1 [Source:MGI Symbol;Acc:MGI:98647]
-1.63681	chr6	97210689	97233315	22627	+	ENSMUSG00000035199	5930404D22Rik,addiscin,Aip-5,Gtrap3-18	97210689,97210996;97229537,97229754;97232400,97233315	1442	protein_coding	Arl6ip5	ADP-ribosylation factor-like 6 interacting protein 5 [Source:MGI Symbol;Acc:MGI:1929501]
1.63616	chr6	127961396	128143563	182168	-	ENSMUSG00000030352	6720474K14Rik,9430079M16Rik	127961396,127964499;127965238,127965321;127965699,127965830;127966382,127966483;127966729,127966803;127967081,127967272;128034166,128034245;128083382,128083481;128136589,128136709;128143514,128143563	4040	protein_coding	Tspan9	tetraspanin 9 [Source:MGI Symbol;Acc:MGI:1924558]
-1.63578	chr5	123066242	123066699	458	+	ENSMUSG00000080836		123066242,123066699	458	processed_pseudogene	Gm6444	predicted gene 6444 [Source:MGI Symbol;Acc:MGI:3648226]
-1.63407	chr7	45062429	45078210	15782	+	ENSMUSG00000003421	2310061K06Rik,CGI-25	45062429,45062531;45073490,45073564;45073982,45074087;45074606,45074687;45076069,45076228;45076310,45076428;45076552,45076739;45076821,45076929;45077312,45078210	1841	protein_coding	Nosip	nitric oxide synthase interacting protein [Source:MGI Symbol;Acc:MGI:1913644]
-1.63405	chr19	20373428	20390944	17517	-	ENSMUSG00000024659	Anx-1,Anx-A1,C430014K04Rik,Lpc-1,Lpc1	20373428,20373770;20375225,20375347;20376652,20376710;20377607,20377702;20378396,20378489;20379649,20379705;20380340,20380419;20382050,20382140;20382862,20382975;20383757,20383851;20384475,20384583;20384693,20384772;20390612,20390944	1674	protein_coding	Anxa1	annexin A1 [Source:MGI Symbol;Acc:MGI:96819]
-1.6335	chr6	72368794	72380468	11675	-	ENSMUSG00000073002	Camp	72368794,72369470;72370194,72372135;72380381,72380468	2707	protein_coding	Vamp5	vesicle-associated membrane protein 5 [Source:MGI Symbol;Acc:MGI:1858622]
1.63242	chr1	39367842	39371911	4070	+	ENSMUSG00000073702	Dts	39367842,39368255;39370014,39370139;39370954,39371911	1498	protein_coding	Rpl31	ribosomal protein L31 [Source:MGI Symbol;Acc:MGI:2149632]
-1.6322	chr6	71880640	71908750	28111	-	ENSMUSG00000063884	2610034F17Rik,2810422B04Rik	71880640,71881231;71881506,71881664;71882188,71882229;71883444,71883592;71884540,71884625;71885309,71885399;71885498,71885576;71888557,71888663;71889341,71889369;71889594,71889686;71892469,71892519;71893382,71893526;71894287,71894372;71894821,71894881;71895905,71895992;71897113,71897168;71898340,71898455;71901196,71901319;71902856,71902960;71903426,71903494;71905098,71905143;71907653,71907689;719…	2581	protein_coding	Ptcd3	pentatricopeptide repeat domain 3 [Source:MGI Symbol;Acc:MGI:1917206]
1.63171	chr6	83362373	83456392	94020	-	ENSMUSG00000034832	B430006D22Rik,D230004J03Rik	83362373,83369825;83370383,83370719;83373194,83373331;83373783,83373872;83375750,83375900;83376766,83376974;83379872,83379965;83385985,83386075;83402667,83404824;83441217,83441273;83441550,83441675;83454750,83455480;83456289,83456392	11739	protein_coding	Tet3	tet methylcytosine dioxygenase 3 [Source:MGI Symbol;Acc:MGI:2446229]
1.63171	chr1	75180860	75192196	11337	-	ENSMUSG00000033124	Apg9l1	75180860,75181931;75182592,75182737;75182894,75183116;75184456,75184573;75184689,75184867;75185053,75185301;75185666,75185845;75185951,75186104;75186190,75186938;75187685,75187826;75187945,75188106;75189563,75189627;75190112,75190155;75190303,75190434;75190823,75190880;75191487,75192196	4383	protein_coding	Atg9a	autophagy related 9A [Source:MGI Symbol;Acc:MGI:2138446]
1.63	chr11	53770014	53778374	8361	+	ENSMUSG00000018899	Irf-1	53770014,53770278;53770495,53770691;53771284,53771375;53772839,53772938;53773656,53773832;53773926,53773975;53774062,53774194;53774346,53774468;53775054,53775103;53775918,53776053;53776313,53777323;53777372,53778374	3337	protein_coding	Irf1	interferon regulatory factor 1 [Source:MGI Symbol;Acc:MGI:96590]
1.62972	chr11	60714143	60727263	13121	-	ENSMUSG00000002812	3632430F08Rik,Fliih	60714143,60714447;60714589,60714654;60715031,60715136;60715284,60715390;60715461,60715589;60715666,60715726;60715803,60715957;60716092,60716332;60716405,60716544;60716655,60716843;60717137,60717328;60717409,60717513;60718120,60718291;60718582,60718665;60718846,60718920;60719025,60719107;60719693,60719872;60720006,60720218;60720361,60720497;60720638,60720785;60721078,60721162;60721447,60721604;607…	4060	protein_coding	Flii	flightless I actin binding protein [Source:MGI Symbol;Acc:MGI:1342286]
1.62879	chr6	72414308	72430712	16405	+	ENSMUSG00000053460		72414308,72414449;72414672,72414842;72417855,72418013;72418301,72418466;72422416,72422494;72423934,72424040;72425786,72425949;72426361,72426626;72427042,72427173;72427898,72428049;72428458,72428627;72428797,72428927;72429133,72429280;72429444,72429639;72429967,72430712	2929	protein_coding	Ggcx	gamma-glutamyl carboxylase [Source:MGI Symbol;Acc:MGI:1927655]
1.62578	chr5	28071363	28078662	7300	+	ENSMUSG00000045294	1810013C12Rik,Insig-1	28071363,28071795;28073547,28073671;28074482,28074648;28075062,28075161;28076791,28078662	2697	protein_coding	Insig1	insulin induced gene 1 [Source:MGI Symbol;Acc:MGI:1916289]
-1.62573	chr17	28769307	28778698	9392	+	ENSMUSG00000004864	SAPK4,Serk4	28769307,28769528;28770011,28770140;28771158,28771216;28775254,28775362;28775554,28775583;28776135,28776182;28776302,28776416;28776502,28776573;28777482,28777561;28777723,28777801;28778077,28778253;28778428,28778698	1392	protein_coding	Mapk13	mitogen-activated protein kinase 13 [Source:MGI Symbol;Acc:MGI:1346864]
1.62499	chr3	89454541	89469013	14473	+	ENSMUSG00000027952	1110011E12Rik,2900002L22Rik	89454541,89454739;89459118,89459464;89459571,89459886;89461882,89461945;89464296,89464448;89467547,89467680;89468514,89469013	1713	protein_coding	Pmvk	phosphomevalonate kinase [Source:MGI Symbol;Acc:MGI:1915853]
1.62435	chr1	183276352	183297256	20905	-	ENSMUSG00000046836	0610010K06Rik	183276352,183278438;183279470,183279629;183280800,183280950;183281215,183281296;183282486,183282571;183284133,183284222;183285037,183285142;183286126,183286198;183287741,183287836;183291907,183292003;183292475,183292581;183294334,183294450;183294777,183294864;183296903,183296992;183297182,183297256	3505	protein_coding	Brox	BRO1 domain and CAAX motif containing [Source:MGI Symbol;Acc:MGI:1918928]
-1.62399	chr19	36083716	36104772	21057	+	ENSMUSG00000024800	Rnasep2,TSG15	36083716,36083818;36085066,36085121;36086959,36087015;36087324,36087398;36089139,36089210;36094376,36094465;36100172,36100288;36100809,36100838;36101234,36101271;36101821,36101900;36104336,36104772	1155	protein_coding	Rpp30	ribonuclease P/MRP 30 subunit [Source:MGI Symbol;Acc:MGI:1859683]
-1.62252	chr4	119418530	119422420	3891	-	ENSMUSG00000028636	6330579B17Rik	119418530,119419293;119421580,119421683;119421846,119422420	1443	protein_coding	Ppcs	phosphopantothenoylcysteine synthetase [Source:MGI Symbol;Acc:MGI:1915237]
-1.62135	chr6	34354119	34368463	14345	+	ENSMUSG00000029762	Fgfrp,Fgrp	34354119,34354296;34356256,34356423;34357461,34357577;34358131,34358208;34363332,34363454;34363722,34363828;34364237,34364318;34365207,34365290;34365903,34365985;34368126,34368463	1358	protein_coding	Akr1b8	aldo-keto reductase family 1, member B8 [Source:MGI Symbol;Acc:MGI:107673]
1.62065	chr10	78400386	78413043	12658	-	ENSMUSG00000061032	NNP-1,Nnp1	78400386,78400984;78401850,78401966;78402425,78402444;78402610,78402707;78403505,78403584;78404925,78405286;78405415,78405479;78405566,78405695;78408413,78408474;78409134,78409219;78410966,78411023;78411404,78411486;78412820,78413043	1984	protein_coding	Rrp1	ribosomal RNA processing 1 homolog (S. cerevisiae) [Source:MGI Symbol;Acc:MGI:1203500]
-1.62064	chr12	4817544	4827659	10116	+	ENSMUSG00000037361	0610009D07Rik,6030419K15Rik,Sf3b14	4817544,4817819;4820594,4820712;4826758,4826896;4827014,4827659	1180	protein_coding	Sf3b6	splicing factor 3B, subunit 6 [Source:MGI Symbol;Acc:MGI:1913305]
-1.6202	chr1	40225080	40317257	92178	+	ENSMUSG00000026072	CD121a,IL-1R1,IL-iR,Il1r-1	40225080,40225306;40266586,40266881;40282233,40282296;40293120,40293357;40293458,40293647;40294758,40294926;40297909,40297974;40300760,40300877;40302278,40302429;40310286,40310429;40312347,40312514;40312975,40317257	6115	protein_coding	Il1r1	interleukin 1 receptor, type I [Source:MGI Symbol;Acc:MGI:96545]
1.61938	chr1	55088132	55091307	3176	+	ENSMUSG00000073676	Hsp10	55088132,55088412;55089051,55089215;55090713,55090802;55091070,55091307	774	protein_coding	Hspe1	heat shock protein 1 (chaperonin 10) [Source:MGI Symbol;Acc:MGI:104680]
-1.61923	chr2	156613705	156764363	150659	+	ENSMUSG00000061689	DAP4,Sapap4,WBP16	156613705,156613858;156664799,156664983;156700606,156701674;156704410,156704654;156705856,156705970;156707078,156707128;156711021,156711261;156721045,156721087;156721492,156722102;156745835,156746196;156748023,156748102;156748332,156748420;156748944,156749356;156760851,156760942;156761773,156761999;156762685,156764363	5656	protein_coding	Dlgap4	discs, large homolog-associated protein 4 (Drosophila) [Source:MGI Symbol;Acc:MGI:2138865]
1.61856	chr12	84149176	84218881	69706	-	ENSMUSG00000042507	9430029N19Rik,C130039O16Rik	84149176,84152561;84152835,84153031;84154895,84155107;84156427,84156576;84158255,84158343;84158976,84159051;84159650,84159753;84159875,84160017;84160479,84160545;84162256,84162601;84171460,84171759;84172754,84174423;84193499,84194015;84218775,84218881	7365	protein_coding	Elmsan1	ELM2 and Myb/SANT-like domain containing 1 [Source:MGI Symbol;Acc:MGI:2685106]
-1.61855	chr12	30911668	30960162	48495	+	ENSMUSG00000020669	Ray,YSC84	30911668,30912227;30922235,30922345;30924764,30924877;30926810,30926874;30939574,30939686;30940291,30940419;30941967,30942129;30942790,30942868;30958848,30958904;30959804,30960162	1750	protein_coding	Sh3yl1	Sh3 domain YSC-like 1 [Source:MGI Symbol;Acc:MGI:1346118]
-1.61787	chr4	155831351	155833130	1780	+	ENSMUSG00000065990	0610033H09Rik,AIP	155831351,155832070;155832352,155832797;155832891,155833130	1406	protein_coding	Aurkaip1	aurora kinase A interacting protein 1 [Source:MGI Symbol;Acc:MGI:1913327]
1.61769	chr9	57130690	57142722	12033	+	ENSMUSG00000032295	1110025H24Rik	57130690,57130889;57131159,57131281;57131532,57131655;57133522,57133592;57135090,57135267;57135445,57135634;57136693,57136799;57136958,57137068;57137282,57137374;57137469,57137585;57137745,57137840;57137920,57138065;57138397,57138520;57138848,57138969;57139069,57139154;57139246,57139401;57139611,57139708;57139870,57139964;57140199,57140303;57140382,57140538;57140635,57140778;57141101,57141210;571…	3820	protein_coding	Man2c1	mannosidase, alpha, class 2C, member 1 [Source:MGI Symbol;Acc:MGI:1920994]
-1.6176	chr10	72654845	72674964	20120	+	ENSMUSG00000019923	2010007E07Rik,2600001N01Rik,D10Ertd749e	72654845,72654977;72655983,72656073;72656238,72656361;72656530,72656696;72656817,72656873;72657046,72657185;72657266,72657388;72667899,72669789;72673966,72674964	3725	protein_coding	Zwint	ZW10 interactor [Source:MGI Symbol;Acc:MGI:1289227]
1.61749	chr10	108162193	108277575	115383	+	ENSMUSG00000019907	1200015F06Rik,5730577I22Rik,D10Ertd625e,Mypt1	108162193,108162636;108198833,108198963;108214388,108214506;108230437,108230596;108233999,108234143;108240105,108240179;108240779,108240867;108241121,108241278;108243006,108243130;108249435,108249650;108250914,108251008;108251840,108251944;108252757,108252924;108253325,108253495;108259756,108259846;108260836,108261036;108261245,108261416;108262310,108262431;108264703,108264768;108267404,108267420…	3610	protein_coding	Ppp1r12a	protein phosphatase 1, regulatory (inhibitor) subunit 12A [Source:MGI Symbol;Acc:MGI:1309528]
-1.61697	chr7	108934417	108942951	8535	+	ENSMUSG00000031029	0610037M02Rik,Eif3s5	108934417,108934807;108937746,108937816;108938036,108938115;108938409,108938546;108940190,108940281;108940644,108940780;108940894,108941007;108941461,108942951	2514	protein_coding	Eif3f	eukaryotic translation initiation factor 3, subunit F [Source:MGI Symbol;Acc:MGI:1913335]
1.61647	chr16	20672723	20692884	20162	+	ENSMUSG00000045983	E030015G23Rik	20672723,20672876;20673420,20673961;20674168,20674314;20674786,20674806;20675344,20675520;20675730,20675829;20677686,20677798;20678582,20678674;20678802,20678950;20679213,20680025;20680713,20680801;20680890,20681076;20681183,20681316;20681420,20681578;20681734,20681922;20682042,20682239;20682659,20682805;20683418,20683654;20683812,20683916;20684022,20684181;20684408,20684508;20685511,20685613;206…	6037	protein_coding	Eif4g1	eukaryotic translation initiation factor 4, gamma 1 [Source:MGI Symbol;Acc:MGI:2384784]
-1.61592	chr2	148871722	148875576	3855	-	ENSMUSG00000027447	CysC	148871722,148872043;148872817,148872930;148875153,148875576	860	protein_coding	Cst3	cystatin C [Source:MGI Symbol;Acc:MGI:102519]
-1.61487	chr11	43433759	43447981	14223	+	ENSMUSG00000020409	D11Ertd730e,D3Bwg0878e	43433759,43433819;43437343,43437530;43438123,43438276;43438804,43438884;43439153,43439317;43440611,43440679;43441221,43441268;43441446,43441577;43441823,43441920;43442031,43442098;43442540,43442679;43443274,43443435;43444726,43444830;43445184,43445255;43445359,43445472;43446012,43447981	3627	protein_coding	Slu7	SLU7 splicing factor homolog (S. cerevisiae) [Source:MGI Symbol;Acc:MGI:2385598]
-1.61379	chr8	84872111	84888221	16111	+	ENSMUSG00000003824	1700013H19Rik	84872111,84872253;84872702,84872832;84883431,84883584;84885935,84886123;84887135,84888221	1704	protein_coding	Syce2	synaptonemal complex central element protein 2 [Source:MGI Symbol;Acc:MGI:1919096]
1.6126	chr14	75284373	75344426	60054	+	ENSMUSG00000022000	2600010B19Rik,3110050K21Rik,4930570G11Rik,C87618	75284373,75284665;75291572,75291694;75292178,75292287;75293891,75294002;75305789,75305897;75308909,75309048;75309645,75309802;75315881,75316078;75321597,75321904;75323224,75323874;75324413,75324604;75327544,75328144;75329674,75329777;75330069,75331259;75331706,75332218;75335925,75336074;75337370,75337570;75339309,75339472;75343594,75344426	6151	protein_coding	Zc3h13	zinc finger CCCH type containing 13 [Source:MGI Symbol;Acc:MGI:1914552]
-1.61139	chr9	103353094	103365840	12747	-	ENSMUSG00000032803	2510010F10Rik,C230084J24Rik,TPP36	103353094,103356029;103356280,103356439;103359876,103360018;103363975,103364051;103364463,103364979;103365054,103365840	4620	protein_coding	Cdv3	carnitine deficiency-associated gene expressed in ventricle 3 [Source:MGI Symbol;Acc:MGI:2448759]
-1.61092	chr10	78425669	78427622	1954	+	ENSMUSG00000005054	Stfb	78425669,78425857;78426927,78427028;78427311,78427622	603	protein_coding	Cstb	cystatin B [Source:MGI Symbol;Acc:MGI:109514]
1.6103	chr1	150100031	150108227	8197	+	ENSMUSG00000032487	Cox-2,COX2,cyclooxygenase-2,PGHS-2,Pghs2,PHS-2,Tis10	150100031,150100275;150100974,150101090;150101213,150101356;150101991,150102134;150102596,150102777;150103675,150103758;150103869,150104115;150104283,150104569;150104942,150105089;150105373,150108227	4453	protein_coding	Ptgs2	prostaglandin-endoperoxide synthase 2 [Source:MGI Symbol;Acc:MGI:97798]
1.60991	chr13	55027880	55100300	72421	-	ENSMUSG00000025878	9430016E08Rik,D330018D10Rik,D630032M02Rik,Rxrip110	55027880,55028718;55029416,55029458;55030953,55031016;55034889,55035066;55040545,55040623;55050741,55050894;55055975,55056078;55060266,55060342;55069722,55069807;55075258,55075994;55076298,55076407;55077403,55077527;55085610,55085694;55093127,55093281;55100197,55100300	2940	protein_coding	Uimc1	ubiquitin interaction motif containing 1 [Source:MGI Symbol;Acc:MGI:103185]
1.60978	chr5	120612739	120628592	15854	+	ENSMUSG00000029599	2410015A15Rik,APR-5,DP97	120612739,120613306;120616959,120617088;120618140,120618210;120618600,120618788;120618876,120618925;120619605,120619646;120619764,120619859;120620258,120620379;120620472,120620533;120620627,120620758;120621615,120621825;120623181,120623315;120623572,120623808;120623892,120623965;120624538,120624729;120625702,120625844;120625926,120626039;120626401,120626505;120626834,120626949;120627060,120628592	4322	protein_coding	Ddx54	DEAD (Asp-Glu-Ala-Asp) box polypeptide 54 [Source:MGI Symbol;Acc:MGI:1919240]
1.60925	chr10	80226434	80243903	17470	+	ENSMUSG00000020156	9430059D04Rik	80226434,80226704;80228322,80228438;80228995,80229080;80230057,80230127;80232238,80233047;80234223,80234327;80236111,80236181;80238315,80238391;80238860,80238920;80239920,80239995;80240392,80240442;80240764,80241200;80241797,80241885;80243586,80243903	2640	protein_coding	Mum1	melanoma associated antigen (mutated) 1 [Source:MGI Symbol;Acc:MGI:1915364]
-1.60848	chr4	148145716	148152135	6420	-	ENSMUSG00000055401	FBG2,Fbs2,Fbx6b,Fbxo6b	148145716,148146185;148146321,148146456;148146840,148146935;148147295,148147421;148149379,148149666;148151088,148151913;148151942,148152135	2137	protein_coding	Fbxo6	F-box protein 6 [Source:MGI Symbol;Acc:MGI:1354743]
-1.6084	chr6	38551531	38554007	2477	-	ENSMUSG00000097206		38551531,38551951;38552138,38554007	2291	lincRNA	Gm26699	predicted gene, 26699 [Source:MGI Symbol;Acc:MGI:5477193]
-1.60814	chr10	18055861	18125155	69295	+	ENSMUSG00000019854		18055861,18056115;18089448,18089571;18092845,18093041;18093170,18093323;18093779,18093903;18094410,18094572;18094845,18094908;18096182,18096336;18104154,18104275;18107668,18107748;18114399,18114486;18115716,18115817;18117665,18117734;18118927,18119045;18120165,18120229;18121033,18121218;18122435,18122530;18123025,18123173;18123599,18123704;18124880,18125155	2697	protein_coding	Reps1	RalBP1 associated Eps domain containing protein [Source:MGI Symbol;Acc:MGI:1196373]
-1.60668	chr10	57794374	57811830	17457	+	ENSMUSG00000019872	0610010C24Rik,ASM3A,ASML3A	57794374,57794784;57800911,57801124;57802420,57802564;57805567,57805663;57807355,57807524;57807877,57808057;57809046,57809170;57811213,57811830	1961	protein_coding	Smpdl3a	sphingomyelin phosphodiesterase, acid-like 3A [Source:MGI Symbol;Acc:MGI:1931437]
-1.60659	chr3	90051636	90068347	16712	+	ENSMUSG00000027942		90051636,90051693;90052601,90052785;90052814,90053119;90053508,90053609;90056207,90056324;90056529,90056582;90058485,90058651;90058742,90059097;90060362,90060994;90061638,90063341;90064425,90064554;90065510,90068347	6651	protein_coding	4933434E20Rik	RIKEN cDNA 4933434E20 gene [Source:MGI Symbol;Acc:MGI:1914027]
1.60636	chr15	83375607	83464606	89000	-	ENSMUSG00000016664		83375607,83377730;83378999,83379195;83379684,83379806;83381762,83381883;83384987,83385107;83386662,83386837;83388515,83388670;83390423,83390658;83392501,83392657;83401867,83401999;83432664,83432850;83464454,83464606	3885	protein_coding	Pacsin2	protein kinase C and casein kinase substrate in neurons 2 [Source:MGI Symbol;Acc:MGI:1345153]
1.60604	chr11	48800360	48806434	6075	+	ENSMUSG00000020372	GB-like,Gnb2-rs1,Gnb2l1,p205	48800360,48800572;48801663,48801834;48802273,48802420;48803404,48803499;48803858,48803968;48804156,48804296;48805545,48805655;48805980,48806434	1447	protein_coding	Rack1	receptor for activated C kinase 1 [Source:MGI Symbol;Acc:MGI:101849]
-1.60562	chr1	132112237	132139684	27448	-	ENSMUSG00000026437	Pctk3	132112237,132114970;132115465,132115542;132115862,132115952;132116447,132116489;132116596,132116701;132116884,132116981;132117482,132117602;132117750,132117873;132118521,132118583;132118850,132118944;132119100,132119214;132119968,132120024;132121448,132121573;132122037,132122116;132122312,132122460;132139410,132139684	4355	protein_coding	Cdk18	cyclin-dependent kinase 18 [Source:MGI Symbol;Acc:MGI:97518]
-1.60539	chr4	149128198	149137629	9432	-	ENSMUSG00000073705	2610040C18Rik,2810407L01Rik	149128198,149128928;149130153,149130219;149131355,149131672;149132259,149132382;149137476,149137629	1394	protein_coding	Apitd1	apoptosis-inducing, TAF9-like domain 1 [Source:MGI Symbol;Acc:MGI:1917178]
1.60533	chr17	35821684	35822923	1240	+	ENSMUSG00000003541	cI-3,gly96,IEX-1	35821684,35821928;35822038,35822923	1131	protein_coding	Ier3	immediate early response 3 [Source:MGI Symbol;Acc:MGI:104814]
1.60519	chr15	99029891	99038105	8215	+	ENSMUSG00000043091	M[a]6,Tuba6	99029891,99030424;99034094,99034316;99034449,99034597;99037035,99038105	1977	protein_coding	Tuba1c	tubulin, alpha 1C [Source:MGI Symbol;Acc:MGI:1095409]
-1.60385	chr12	4247362	4477182	229821	-	ENSMUSG00000020647	bHLHe74,KAT13A,SRC-1,SRC-a/NCoA-1,SRC1	4247362,4249750;4249836,4249890;4253657,4253746;4259212,4259395;4263434,4263608;4267607,4268009;4270747,4270848;4274694,4275008;4275173,4275341;4278102,4278219;4290814,4290994;4294910,4296248;4297476,4297623;4306424,4306564;4313026,4313121;4315686,4315865;4322868,4323045;4335781,4335878;4339018,4339184;4344397,4344502;4354361,4354509;4416671,4416805;4476772,4477182	7329	protein_coding	Ncoa1	nuclear receptor coactivator 1 [Source:MGI Symbol;Acc:MGI:1276523]
1.6034	chr1	193207725	193343878	136154	+	ENSMUSG00000026639		193207725,193207877;193269444,193269562;193280223,193280275;193280371,193280921;193294353,193294436;193301993,193302141;193302243,193302351;193303488,193303547;193304436,193304590;193320432,193320546;193321053,193321126;193323737,193323928;193325560,193325623;193325889,193326073;193327894,193328014;193328635,193328823;193330040,193330195;193330748,193330944;193331296,193331407;193332123,193332501…	5125	protein_coding	Lamb3	laminin, beta 3 [Source:MGI Symbol;Acc:MGI:99915]
-1.60304	chr7	143501545	143502541	997	-	ENSMUSG00000010760	Ipl,Tssc3	143501545,143501816;143502057,143502541	757	protein_coding	Phlda2	pleckstrin homology like domain, family A, member 2 [Source:MGI Symbol;Acc:MGI:1202307]
1.60223	chr15	77760587	77842175	81589	-	ENSMUSG00000022443	D0Jmb2,E030044M24Rik,Fltn,Myhn-1,Myhn1	77760587,77762016;77762952,77763124;77763222,77763330;77763792,77764000;77764300,77764423;77764505,77764593;77765700,77765828;77766714,77766875;77767131,77767343;77767451,77767663;77768792,77769040;77769201,77769353;77769505,77769609;77769767,77769973;77771125,77771269;77771824,77772036;77773272,77773443;77773935,77774058;77774557,77774694;77775074,77775280;77775803,77775934;77776891,77776999;777…	7433	protein_coding	Myh9	myosin, heavy polypeptide 9, non-muscle [Source:MGI Symbol;Acc:MGI:107717]
1.60217	chr5	122391878	122406179	14302	+	ENSMUSG00000029465	1110006A04Rik,p21-Ar	122391878,122391997;122395814,122395886;122396817,122396916;122400271,122400468;122401647,122401723;122403359,122403427;122404124,122404250;122405084,122405178;122405869,122406179	1170	protein_coding	Arpc3	actin related protein 2/3 complex, subunit 3 [Source:MGI Symbol;Acc:MGI:1928375]
1.6011	chr15	81848270	81858326	10057	-	ENSMUSG00000048546	2900090N22Rik,4930545K18Rik	81848270,81851872;81857936,81858326	3994	protein_coding	Tob2	transducer of ERBB2, 2 [Source:MGI Symbol;Acc:MGI:1888525]
1.60109	chr7	19530800	19563076	32277	-	ENSMUSG00000051403	Lrrc68	19530800,19531426;19531507,19531593;19531784,19532525;19532647,19532813;19532918,19533059;19533964,19534076;19534371,19534526;19534607,19534757;19534989,19535108;19535491,19535591;19535709,19535754;19537370,19537467;19561811,19563076	3816	protein_coding	Ppp1r37	protein phosphatase 1, regulatory subunit 37 [Source:MGI Symbol;Acc:MGI:2687042]
1.59914	chrX	102184941	102189394	4454	-	ENSMUSG00000031320	Rps4,Rps4-1	102184941,102185131;102185503,102185660;102186396,102186567;102187355,102187452;102187822,102188002;102188294,102188371;102189298,102189394	975	protein_coding	Rps4x	ribosomal protein S4, X-linked [Source:MGI Symbol;Acc:MGI:98158]
1.59857	chr2	167492645	167516173	23529	+	ENSMUSG00000006418	1110008J21Rik,Zfp313,Znf228	167492645,167493343;167499811,167499965;167503089,167503601;167507047,167507197;167510876,167510982;167511212,167511326;167512517,167512624;167514666,167516173	3356	protein_coding	Rnf114	ring finger protein 114 [Source:MGI Symbol;Acc:MGI:1933159]
1.59788	chr4	118136957	118180043	43087	-	ENSMUSG00000033326	D4Ertd222e,JHDM3A,Jmjd2,Jmjd2a	118136957,118138370;118138485,118138577;118138870,118138989;118142043,118142553;118143899,118144084;118144373,118144481;118146081,118146136;118146559,118146635;118146998,118147202;118148685,118148866;118153190,118153310;118160134,118160504;118161655,118161854;118162395,118162642;118164379,118164516;118164847,118164950;118166385,118166434;118168385,118168578;118169922,118170036;118175554,118175729…	5056	protein_coding	Kdm4a	lysine (K)-specific demethylase 4A [Source:MGI Symbol;Acc:MGI:2446210]
-1.59786	chr17	63057452	63500017	442566	-	ENSMUSG00000023965	6330576B01Rik,C130023C01Rik,Fbx13,Fbxo13	63057452,63060411;63080421,63080563;63225025,63225101;63356748,63356878;63384945,63385052;63471408,63471539;63487712,63487969;63490765,63490887;63492689,63492753;63499025,63500017	4990	protein_coding	Fbxl17	F-box and leucine-rich repeat protein 17 [Source:MGI Symbol;Acc:MGI:1354704]
1.5974	chr16	25959288	26105784	146497	-	ENSMUSG00000038168	Leprel1	25959288,25960450;25965724,25965864;25968729,25968804;25969904,25970021;25970832,25970982;25971603,25971698;25972278,25972405;25981133,25981227;25982693,25982733;25984502,25984591;25984932,25985074;25987152,25987283;25992664,25992853;25997144,25997293;26105216,26105784	3283	protein_coding	P3h2	prolyl 3-hydroxylase 2 [Source:MGI Symbol;Acc:MGI:2146663]
1.59673	chr1	90998779	91128944	130166	+	ENSMUSG00000026305	Fliiap1	90998779,90998893;91053444,91053723;91068563,91068663;91068694,91068697;91073324,91073341;91076944,91076991;91078391,91078435;91079031,91079081;91082141,91082179;91084946,91085005;91087059,91087124;91088634,91088711;91091602,91091667;91093560,91093637;91100577,91100612;91101185,91101310;91103247,91103318;91105127,91105297;91107298,91107390;91108580,91108672;91110355,91110447;91112156,91112297;911…	5807	protein_coding	Lrrfip1	leucine rich repeat (in FLII) interacting protein 1 [Source:MGI Symbol;Acc:MGI:1342770]
-1.596	chr10	41487172	41490340	3169	-	ENSMUSG00000019822	nSMase	41487172,41487582;41487672,41487825;41487993,41488097;41488177,41488309;41488433,41488515;41488734,41488823;41488931,41489024;41489275,41489351;41489464,41489560;41489983,41490340	1602	protein_coding	Smpd2	sphingomyelin phosphodiesterase 2, neutral [Source:MGI Symbol;Acc:MGI:1278330]
-1.59568	chr5	24418241	24423530	5290	-	ENSMUSG00000028969	Crk6	24418241,24419462;24419600,24419680;24419783,24419843;24420259,24420328;24420493,24420589;24420731,24420805;24420955,24421050;24422332,24422388;24422498,24422558;24422648,24422715;24422798,24422886;24423449,24423530	2059	protein_coding	Cdk5	cyclin-dependent kinase 5 [Source:MGI Symbol;Acc:MGI:101765]
1.5954	chr3	90526856	90528837	1982	+	ENSMUSG00000042306	1110013O05Rik,S100a15	90526856,90526899;90527155,90527293;90527714,90527860;90528078,90528837	1090	protein_coding	S100a14	S100 calcium binding protein A14 [Source:MGI Symbol;Acc:MGI:1913416]
-1.59407	chr13	37966605	37994217	27613	-	ENSMUSG00000021427	SSR,TRAPalpha	37966605,37967483;37971401,37979806;37983095,37983109;37983393,37983486;37985264,37985342;37985975,37986051;37987517,37987779;37989504,37989591;37991997,37992109;37994005,37994217	10227	protein_coding	Ssr1	signal sequence receptor, alpha [Source:MGI Symbol;Acc:MGI:105082]
-1.5935	chr13	99421446	99516540	95095	-	ENSMUSG00000052727	LC1,MAP5,Mtap-5,Mtap1b,Mtap5	99421446,99425961;99427219,99427457;99429212,99435701;99439634,99441774;99444214,99444296;99447176,99447620;99508108,99508209;99516304,99516540	14253	protein_coding	Map1b	microtubule-associated protein 1B [Source:MGI Symbol;Acc:MGI:1306778]
-1.59347	chr8	72565188	72571088	5901	-	ENSMUSG00000044600	9130011J15Rik	72565188,72567808;72568856,72568946;72569966,72570018;72570874,72571088	2980	protein_coding	Smim7	small integral membrane protein 7 [Source:MGI Symbol;Acc:MGI:1914068]
-1.59143	chr6	81957851	81965958	8108	-	ENSMUSG00000030045	9030416F12Rik,D6Ertd157e,MRP-L15,RLX1,Rpml15	81957851,81962162;81962316,81962497;81963934,81964068;81964239,81964357;81965707,81965958	5000	protein_coding	Mrpl19	mitochondrial ribosomal protein L19 [Source:MGI Symbol;Acc:MGI:1926274]
-1.59112	chr8	70776815	70777823	1009	+	ENSMUSG00000100691		70776815,70777823	1009	lincRNA	2010320M18Rik	RIKEN cDNA 2010320M18 gene [Source:MGI Symbol;Acc:MGI:1919343]
1.5905	chr14	20140057	20181809	41753	-	ENSMUSG00000023243	TASK-2	20140057,20142457;20144635,20144803;20144956,20145122;20146501,20146612;20181267,20181809	3392	protein_coding	Kcnk5	potassium channel, subfamily K, member 5 [Source:MGI Symbol;Acc:MGI:1336175]
1.59001	chr15	82808629	82912134	103506	-	ENSMUSG00000041852	2810438H08Rik,SPBP	82808629,82809787;82814481,82814603;82815611,82815660;82825231,82825324;82851513,82857284;82911986,82912134	7347	protein_coding	Tcf20	transcription factor 20 [Source:MGI Symbol;Acc:MGI:108399]
-1.58987	chr19	6987911	6992503	4593	-	ENSMUSG00000024963	2010301J22Rik,Hspf2,Mcg18	6987911,6988108;6988189,6988275;6989423,6989587;6989681,6989865;6990718,6990811;6992159,6992503	1074	protein_coding	Dnajc4	DnaJ heat shock protein family (Hsp40) member C4 [Source:MGI Symbol;Acc:MGI:1927346]
1.5897	chr7	79446231	79466362	20132	-	ENSMUSG00000039176	Polga	79446231,79450037;79450485,79450645;79451542,79451750;79451860,79452028;79452107,79452229;79453705,79453951;79454039,79454174;79454594,79454711;79454811,79454864;79455435,79455595;79456041,79456148;79456435,79456512;79456708,79456828;79458174,79458410;79459174,79459300;79459437,79459585;79459689,79459871;79460058,79460137;79460263,79460409;79460516,79460680;79461698,79461893;79464604,79465371;794…	7837	protein_coding	Polg	polymerase (DNA directed), gamma [Source:MGI Symbol;Acc:MGI:1196389]
-1.58847	chr7	48959097	49610090	650994	+	ENSMUSG00000052512	5330421F07Rik,HELAD1,POMFIL2,Rainb1,RAINB2,Unc53H2	48959097,48959177;48963798,48964440;49246189,49247198;49362098,49362215;49372317,49372369;49398083,49398155;49408633,49408906;49420174,49420340;49452399,49453506;49458096,49458208;49461912,49462017;49464540,49464929;49491369,49491491;49535894,49536032;49545800,49546091;49547839,49548541;49551597,49552049;49552840,49552905;49554215,49554259;49556910,49557070;49558708,49558896;49564071,49564123;495…	12053	protein_coding	Nav2	neuron navigator 2 [Source:MGI Symbol;Acc:MGI:2183691]
-1.58738	chr2	31670715	31681349	10635	+	ENSMUSG00000039356	Rrp4	31670715,31670861;31672472,31672573;31674515,31674560;31674695,31674784;31675839,31675904;31676668,31676736;31678451,31678627;31679851,31679979;31680490,31681349	1686	protein_coding	Exosc2	exosome component 2 [Source:MGI Symbol;Acc:MGI:2385133]
-1.58675	chr1	143777272	143807466	30195	+	ENSMUSG00000018189	5830413B11Rik,Uch37	143777272,143777476;143783966,143784029;143786130,143786235;143794277,143794402;143794483,143794544;143794680,143794810;143796762,143796825;143798391,143798493;143799921,143800034;143802135,143802233;143806684,143807466	1857	protein_coding	Uchl5	ubiquitin carboxyl-terminal esterase L5 [Source:MGI Symbol;Acc:MGI:1914848]
-1.5866	chr1	97821094	98095632	274539	-	ENSMUSG00000026335	PHM	97821094,97821988;97822936,97822989;97825837,97826040;97831455,97831508;97834408,97834516;97837963,97838078;97840280,97840480;97840699,97840909;97842232,97842304;97844596,97844712;97853103,97853232;97864203,97864520;97884126,97884197;97885602,97885786;97894361,97894464;97895632,97895708;97895969,97896049;97897208,97897275;97898341,97898389;97923094,97923177;97924431,97924516;97934651,97934738;979…	4106	protein_coding	Pam	peptidylglycine alpha-amidating monooxygenase [Source:MGI Symbol;Acc:MGI:97475]
-1.58633	chr14	17660896	18038090	377195	+	ENSMUSG00000021779	c-erbAbeta,Nr1a2,T3Rbeta,T3R[b],Thrb1,Thrb2	17660896,17661024;17826894,17826975;17925596,17925659;17963061,17963321;17981529,17982201;18002528,18002628;18008569,18008716;18011065,18011270;18026637,18026783;18030143,18030401;18033425,18038090	6736	protein_coding	Thrb	thyroid hormone receptor beta [Source:MGI Symbol;Acc:MGI:98743]
1.58605	chr7	19382010	19395694	13685	+	ENSMUSG00000030400	Ercc-2,Mhdarco15,RCO015,XPD	19382010,19382059;19382279,19382378;19383944,19384021;19384099,19384161;19384302,19384415;19385623,19385739;19385830,19385946;19386707,19386830;19386932,19387028;19387113,19387246;19387329,19387497;19388140,19388258;19390107,19390176;19390249,19390318;19390399,19390500;19391527,19391590;19391965,19392086;19393249,19393341;19393433,19393505;19393630,19393700;19393776,19393919;19394039,19394182;193…	3578	protein_coding	Ercc2	excision repair cross-complementing rodent repair deficiency, complementation group 2 [Source:MGI Symbol;Acc:MGI:95413]
-1.58567	chr9	44326845	44333900	7056	+	ENSMUSG00000032123	Dpagt2,Gnpta,GPT	44326845,44327205;44327552,44327672;44327953,44328166;44328991,44329137;44331118,44331202;44331904,44332092;44332563,44332650;44332816,44332971;44333057,44333900	2205	protein_coding	Dpagt1	dolichyl-phosphate (UDP-N-acetylglucosamine) acetylglucosaminephosphotransferase 1 (GlcNAc-1-P transferase) [Source:MGI Symbol;Acc:MGI:1196396]
1.58524	chr19	3851797	3894369	42573	+	ENSMUSG00000024843	Chk,ChoK,CK/EK-alpha,EtnK-alpha	3851797,3852413;3864648,3864759;3875735,3875788;3884472,3884585;3885860,3885993;3886362,3886466;3887389,3887447;3889023,3889110;3889880,3889988;3892107,3892213;3892710,3892791;3893348,3894369	2603	protein_coding	Chka	choline kinase alpha [Source:MGI Symbol;Acc:MGI:107760]
-1.58505	chr15	63929097	64060448	131352	-	ENSMUSG00000022378	0910001A06Rik	63929097,63931679;63935579,63935649;63937298,63937424;63938664,63938743;63939645,63939761;63941931,63942008;63943184,63943320;63944323,63944428;63950006,63950127;63956600,63956682;63970930,63970968;63997898,63997969;64060195,64060448	3869	protein_coding	Fam49b	family with sequence similarity 49, member B [Source:MGI Symbol;Acc:MGI:1923520]
1.58491	chr11	102289300	102296631	7332	-	ENSMUSG00000059995	E030022H21Rik	102289300,102291803;102291898,102292055;102292136,102292207;102292442,102292485;102292705,102292773;102293067,102293095;102293276,102293342;102293646,102293668;102293844,102293941;102294134,102294305;102294510,102294642;102294949,102295312;102296403,102296631	3962	protein_coding	Atxn7l3	ataxin 7-like 3 [Source:MGI Symbol;Acc:MGI:3036270]
1.58396	chr2	6097607	6130211	32605	-	ENSMUSG00000045319	5430407P10Rik	6097607,6101360;6102813,6103065;6113893,6114113;6129896,6130211	4544	protein_coding	Proser2	proline and serine rich 2 [Source:MGI Symbol;Acc:MGI:2442238]
1.58358	chr19	4035407	4037921	2515	-	ENSMUSG00000060803	GstpiB	4035407,4035661;4035824,4035931;4036688,4036791;4037104,4037191;4037290,4037396;4037585,4037620;4037863,4037921	757	protein_coding	Gstp1	glutathione S-transferase, pi 1 [Source:MGI Symbol;Acc:MGI:95865]
-1.58134	chr10	14654755	14705560	50806	-	ENSMUSG00000019868	1110001D18Rik,1110059P08Rik	14654755,14655845;14661066,14661152;14667932,14668108;14675934,14676042;14684064,14684139;14684881,14685008;14687614,14687708;14705350,14705560	1974	protein_coding	Vta1	vesicle (multivesicular body) trafficking 1 [Source:MGI Symbol;Acc:MGI:1913451]
1.58095	chr7	27591552	27640826	49275	+	ENSMUSG00000004056	2410016A19Rik,PKB,PKBbeta	27591552,27591879;27605817,27605937;27607243,27607405;27608623,27608753;27616241,27616369;27618208,27618319;27628837,27628990;27629296,27629427;27632418,27632483;27633199,27633267;27634562,27634684;27636039,27636167;27636264,27636478;27636923,27637010;27637092,27637194;27638062,27640826	4828	protein_coding	Akt2	thymoma viral proto-oncogene 2 [Source:MGI Symbol;Acc:MGI:104874]
-1.58042	chr13	68582248	68592338	10091	+	ENSMUSG00000021532	2310010B21Rik	68582248,68582350;68583539,68585002;68585178,68585263;68587660,68587834;68589320,68589389;68590106,68590220;68591931,68592338	2421	protein_coding	Fastkd3	FAST kinase domains 3 [Source:MGI Symbol;Acc:MGI:1916827]
-1.57996	chr11	29511757	29515033	3277	-	ENSMUSG00000032673	2010316F05Rik,Ncrna00117,Prdxdd1	29511757,29513676;29514432,29514522;29514917,29515033	2128	protein_coding	Prorsd1	prolyl-tRNA synthetase domain containing 1 [Source:MGI Symbol;Acc:MGI:1915189]
-1.57961	chr13	90089123	90112257	23135	+	ENSMUSG00000012422	0610041E09Rik,5730424F14Rik,Gm10085	90089123,90089783;90098362,90098471;90100908,90100942;90103288,90112257	9776	protein_coding	Tmem167	transmembrane protein 167 [Source:MGI Symbol;Acc:MGI:1913324]
1.57905	chr7	25317164	25365917	48754	+	ENSMUSG00000045039	b2b1702Clo,b2b288Clo,Egfl4,m687Ddg	25317164,25317693;25326380,25326543;25327470,25327676;25328485,25328665;25328752,25328840;25329861,25330276;25330686,25330831;25331014,25331136;25333758,25333912;25334129,25334248;25334566,25334710;25334792,25334955;25337774,25337974;25338359,25338559;25339465,25339701;25340219,25340337;25340417,25340548;25340633,25340746;25340972,25341220;25341698,25341897;25342213,25342423;25342520,25342769;253…	10040	protein_coding	Megf8	multiple EGF-like-domains 8 [Source:MGI Symbol;Acc:MGI:2446294]
-1.57881	chr10	43525133	43540968	15836	-	ENSMUSG00000019797		43525133,43525408;43530598,43530670;43532676,43533157;43540940,43540968	860	protein_coding	1700021F05Rik	RIKEN cDNA 1700021F05 gene [Source:MGI Symbol;Acc:MGI:1915101]
1.57864	chr2	165288031	165326479	38449	-	ENSMUSG00000017670	1190002F24Rik,CED-12	165288031,165290561;165291112,165292182;165294241,165294323;165295014,165295121;165295244,165295356;165295463,165295626;165296841,165296977;165297347,165297455;165297541,165297645;165298209,165298343;165298620,165298742;165301941,165301991;165303666,165303701;165304900,165304978;165308913,165309064;165310175,165310274;165311623,165311804;165314731,165314781;165315604,165315676;165315998,165316038…	6048	protein_coding	Elmo2	engulfment and cell motility 2 [Source:MGI Symbol;Acc:MGI:2153045]
1.57764	chr2	32288253	32307921	19669	+	ENSMUSG00000002546	GM130	32288253,32288396;32292093,32292215;32293315,32293395;32296626,32296721;32296965,32297008;32297108,32297171;32297521,32297577;32297754,32297834;32298600,32298638;32298886,32298948;32299032,32299125;32299204,32299310;32301685,32301743;32302142,32302283;32302703,32302792;32302896,32303003;32303145,32303232;32303584,32303921;32304142,32304255;32304634,32304879;32304959,32305034;32305210,32305295;323…	4442	protein_coding	Golga2	golgi autoantigen, golgin subfamily a, 2 [Source:MGI Symbol;Acc:MGI:2139395]
-1.57725	chr11	96929302	96937830	8529	+	ENSMUSG00000047040	Atad4,E230006A12Rik	96929302,96929509;96931387,96931553;96934515,96937830	3691	protein_coding	Prr15l	proline rich 15-like [Source:MGI Symbol;Acc:MGI:2387599]
-1.57682	chr9	76951693	77045794	94102	-	ENSMUSG00000032357	TIN-ag	76951693,76952031;76962209,76962254;76996893,76997016;76999829,76999874;77001581,77001761;77005630,77005780;77008942,77009065;77026890,77027004;77031689,77031778;77032426,77032489;77045349,77045794	1726	protein_coding	Tinag	tubulointerstitial nephritis antigen [Source:MGI Symbol;Acc:MGI:1349477]
1.57645	chr2	150618105	150668258	50154	-	ENSMUSG00000027452	1110032O15Rik,Acas2,Acas2l,AceCS2	150618105,150619792;150621514,150621632;150624799,150624862;150624990,150625117;150625766,150625892;150626213,150626325;150627277,150627369;150628494,150628631;150629746,150629893;150637847,150637999;150638364,150638539;150642712,150642911;150659836,150659932;150667885,150668258	3618	protein_coding	Acss1	acyl-CoA synthetase short-chain family member 1 [Source:MGI Symbol;Acc:MGI:1915988]
-1.57608	chr7	118118891	118129662	10772	-	ENSMUSG00000030654	AIP-6,ARMER	118118891,118120410;118121161,118121245;118121926,118122043;118126396,118126515;118127134,118127267;118129469,118129662	2171	protein_coding	Arl6ip1	ADP-ribosylation factor-like 6 interacting protein 1 [Source:MGI Symbol;Acc:MGI:1858943]
-1.57436	chr5	22486489	22550375	63887	-	ENSMUSG00000029012	MmORC5,Orc5l	22486489,22487217;22499976,22500088;22516704,22516814;22522391,22522438;22523516,22523628;22524816,22524868;22526363,22526453;22526535,22526583;22529155,22529285;22533763,22533874;22537522,22537596;22546398,22546598;22547924,22548016;22550192,22550375	2103	protein_coding	Orc5	origin recognition complex, subunit 5 [Source:MGI Symbol;Acc:MGI:1347044]
1.57432	chr6	86647042	86669161	22120	-	ENSMUSG00000001156	Mad,Mad1	86647042,86651079;86651442,86651601;86653085,86653199;86663071,86663100;86668538,86668634;86668936,86669161	4666	protein_coding	Mxd1	MAX dimerization protein 1 [Source:MGI Symbol;Acc:MGI:96908]
[truncated: 9,451 more rows]

## Sheet: ICA_02
gene_zscoreOfProj	seqnames	start	end	width	strand	ID	aliases	coords	size	type	symbol	desc
[truncated: 10,589 more rows]

## Sheet: ICA_03
gene_zscoreOfProj	seqnames	start	end	width	strand	ID	aliases	coords	size	type	symbol	desc
[truncated: 10,589 more rows]

## Sheet: ICA_04
gene_zscoreOfProj	seqnames	start	end	width	strand	ID	aliases	coords	size	type	symbol	desc
[truncated: 10,589 more rows]

## Sheet: ICA_05
gene_zscoreOfProj	seqnames	start	end	width	strand	ID	aliases	coords	size	type	symbol	desc
[truncated: 10,589 more rows]

## Sheet: ICA_06
gene_zscoreOfProj	seqnames	start	end	width	strand	ID	aliases	coords	size	type	symbol	desc
[truncated: 10,589 more rows]

[truncated: 14 more sheets: ICA_07, ICA_08, ICA_09, ICA_10, ICA_11, ICA_12, ICA_13, ICA_14, ICA_15, ICA_16, ICA_17, ICA_18, ICA_19, ICA_20]
